# Supplementary material for: Transcriptome Dynamics of Human Neuronal Differentiation From iPSC
Source: Front Cell Dev Biol. 2021 Dec 14;9:727747. doi: 10.3389/fcell.2021.727747 (PMC8712770; doi:10.3389/fcell.2021.727747)
Supplement: Supplementary file 1 [file Table2.XLSX]

## Sheet: SupplementaryFile9
gene_name	SRR10738253	SRR10738254	SRR10738255	SRR10738256	SRR10738257	SRR10738258	SRR10738259	SRR10738260	SRR10738261	SRR10738262	SRR10738264	SRR10738265	SRR10738266	SRR10738267	SRR10738268	SRR10738269	SRR10738270	SRR10738271	SRR10738272	SRR10738273	SRR10738275	SRR10738276	SRR10738277	SRR10738278	SRR10738279	SRR10738280	SRR10738281	SRR10738282	SRR10738283	SRR10738284	SRR10738286	SRR10738287	SRR10738288	SRR10738348	SRR10738349	SRR10738354	SRR10738355
ipsc_lncRNA.1	0.352844	0.953656	0.0803252	0.826477	0.116908	0.218948	0.402205	0.943355	0.321988	0.285145	1.20578	0.370774	0.553988	0.810781	1.29836	0	0.965727	0.690284	0	0.233691	0.637006	1.24306	0.667583	0.427214	0.468839	1.4012	0.658576	0.807898	0.737018	0.286443	0.233019	0.895793	0	0.458286	0	0.641908	0.90173
ipsc_lncRNA.10130	0	0.112298	0	0	0.134223	0.0558615	0.0439787	0.180513	0.123226	0	0	0.0810838	0.047114	0.10343	0.225858	0.381667	0.0671977	0.0754783	0.186974	0.119246	0.108349	0.167903	0.204389	0.163496	0.0398725	0.279779	0.144023	0	0.0705149	0.146164	0	0.137129	0.0616631	0.4677	0.378804	0.696038	0
ipsc_lncRNA.10185	73.226	80.0586	57.7717	98.9031	137.864	83.8525	82.0839	81.742	103.589	98.9757	88.2148	93.1716	96.4262	105.638	96.7893	59.4075	42.2506	48.1296	38.9706	99.2988	91.941	116.486	162.408	90.5759	106.359	145.023	140.252	159.684	129.518	93.3479	77.3503	100.952	87.5546	67.67	43.2945	48.6485	84.2377
ipsc_lncRNA.10228	0	0.107797	0	0	0.257688	0	0.0844324	0	0.0788584	0.279341	0.118123	0	0.180904	0.0992846	0.260168	0.146548	0.903066	0.144907	0	0.114467	0.416026	0.107449	0.686693	0.313888	0.153098	0	0	0.474871	0.270756	0.280613	0.228275	0.789802	0.118384	0.224478	0	0.786051	0.3487
ipsc_lncRNA.10248	40.1623	101.385	81.1696	80.9948	44.9832	67.1675	48.9865	48.8559	45.6562	46.787	44.8714	72.9902	66.151	74.4905	77.5915	81.6691	70.2009	88.5422	158.61	91.8936	79.5895	67.3606	72.0134	49.2665	78.0029	72.3054	70.5436	89.0103	72.5089	107.41	88.5621	60.2937	72.4081	36.7069	44.605	42.8933	85.8225
ipsc_lncRNA.10365	0.395818	0.296254	0.21626	0.33377	0.236063	0.0982459	0.154694	0	0.144482	0	0	0.142605	0.165723	0	0.556117	0.671253	0	0.132747	0	0.314584	0.381115	0.0984324	0.089867	0.071887	0.0701255	0.24603	0.253298	0.145007	0.124017	0.257065	0	0.241175	0.325348	0.514102	0.285522	0.0720089	0.255551
ipsc_lncRNA.10375	0	0	0	0.144634	0	0	0	0	0.0375653	0	0	0	0	0.0236478	0	0	0.0307277	0	0.0854979	0	0	0.10237	0.0467308	0.0186906	0.0364652	0.0213226	0	0.131957	0.0322445	0.0668368	0	0.0627055	0	0.0267333	0.0247453	0.0561669	0
ipsc_lncRNA.10543	0.201252	0.188286	0.412336	0.353549	0.200042	0.374644	0.344109	0.269031	0.183652	0	0.618966	0.317218	0.315978	0.40464	0.302951	0.597266	0.225336	0.674944	0.104497	0.399872	0.544994	0.688152	0.62827	0.548258	0.757667	0.364853	0.402463	0.0921602	0.63056	0.490137	0.465175	0.996321	0.344628	0.392089	0.423419	0.686485	0.48725
ipsc_lncRNA.10694	0	0	0	0	0	0	0	0	0	0	0	0	0	0	0	0	0	0	0	0	0	0	0	0	0	0	0	0	0	0	0	0	0	0	0	0.403814	0
ipsc_lncRNA.10814	0.195685	0.56144	0.400932	0.302518	0.719684	0.679994	1.03245	0.470862	0.85715	1.8028	1.36419	2.02692	1.94585	0.427173	0.824802	1.06194	3.41802	2.88762	3.94236	1.14052	1.24826	0.60829	0.577572	1.20835	0.468028	0.567619	0.81397	0.663123	0.582464	1.65215	1.008	2.71254	2.38589	0.940403	0.729312	1.5486	1.4687
ipsc_lncRNA.11378	0	0	0	0	0	0	0	0	0	0	0	0	0	0	0	0	0	0	0	0	0	0	0	0	0	0	0	0	0	0	0	0	0	0	0	0.660081	0
ipsc_lncRNA.12310	0	0	0.279866	1.43979	0	0	0	0	0	0	0	0	0	0	0	0	0	0	0	0	0	0	0	0.0930302	0	0	0	0	0	0	0	0	0	0.133062	0	17.6125	0
ipsc_lncRNA.12311	0.143296	0.229825	0.167768	5.06348	0	0	0.0200012	0	0	0	0	0.0184381	0	0.047039	0	0	0.030561	0.034327	0	0	0.0246381	0	0.0232387	0.130125	0	0	0	0	0	0	0.027038	0.0623653	0.0280439	0.186118	0.0738331	40.9656	0
ipsc_lncRNA.12419	23.4695	16.4164	27.0765	37.6428	52.8844	61.8328	50.0077	38.5969	40.2025	44.5767	44.2701	42.7856	39.9368	48.3689	49.5345	50.7632	44.6879	43.9134	72.498	44.3928	61.2022	45.628	77.6327	96.3867	58.6701	49.8974	52.9802	47.9388	42.3758	64.3708	78.9853	41.8098	41.9155	73.1507	132.313	60.3664	42.6701
ipsc_lncRNA.12518	0	0	0	0	0	0	0	0	0	0	0	0	0	0	0	0	0	0	0	0	0	0	0	0	0	0	0	0	0	0	0	0	0	0	0	1.01009	0
ipsc_lncRNA.1264	0.221246	0.0919964	0.342494	0.414585	0.307882	0.457628	0.172935	0.197172	0.444176	0.524469	0.46372	0.664253	0.262457	0.355872	0.162824	0.200108	0.176159	0.2226	0.245075	0.390754	0.248532	0.330117	0.519062	0.241091	0.352774	0.565361	0.495541	0.729477	0.415923	0.478961	0.409111	0.269613	0.343506	0.517251	0.265992	0.321999	0.416623
ipsc_lncRNA.12725	0.107557	0.0670853	0	0	0.213822	0.467193	0.157634	0.431344	0.441682	0.260762	0.441068	0.290631	0.562907	0.370725	0.10794	0.729609	0.321144	0.450898	0.111696	0.427416	0.388357	0.668686	0.244199	0.0976707	0.428748	0.111424	0.860372	0.34478	0.336997	0.0873165	0.355155	0.163839	0.294694	0.139699	0.193965	0.0489181	0.347209
ipsc_lncRNA.12972	0	0	0	0	0	0	0	0	0	0.240748	0	0.134162	0.15591	0	0	0	0	0	0	0	0	0	0	0	0	0	0	0	0	0	0	0	0	0	0	1.08392	0.0601049
ipsc_lncRNA.12973	0	0	0	0	0	0	0	0	0	0	0	0.0566461	0	0	0	0	0	0.10546	0	0	0	0	0	0	0	0	0	0	0	0	0	0.0958001	0	0	0	0.686485	0
ipsc_lncRNA.1312	0.315551	0.295222	0.64652	0.665213	0.313655	0.293711	0.154155	0.105456	0.287957	0	0.107834	0.355271	0.330291	0.453181	0.237505	0.401348	0.235543	0.264569	0	0	0.28484	0.196179	1.25375	0.286546	0.139762	0.245173	0.63104	0.578008	0.247171	0.512338	0.312586	0.600837	0.324215	0.307387	0.0948425	0.789338	0.12733
ipsc_lncRNA.1340	0	0	0	0	0.0945576	0	0	0	0.0868105	0.153755	0	0	0	0	0	0	0	0	0	0	0	0.236569	0.107991	0	0	0	0	0	0	0	0	0	0	0	0	0	0
ipsc_lncRNA.13522	7.92938	5.72491	7.80095	9.28065	3.49735	2.97437	2.98936	1.36333	7.44537	2.2665	2.50932	2.9854	3.46936	6.50314	4.32422	3.7185	1.14191	2.1377	1.32387	2.63429	3.83583	3.29704	6.97542	6.92268	4.31382	5.75806	7.34223	10.8818	4.55345	2.60799	1.68379	3.53425	2.30528	12.1865	4.78186	2.94539	2.55148
ipsc_lncRNA.13527	0.0546879	0.341098	0	0.153717	0.0543592	0.135741	0.213732	0.365531	0.149717	0.176781	0.224263	0.147772	0	0.125665	0.164647	0	0.653149	0.183409	0.227168	0.0724405	0.0658206	0.0679992	0.248328	0.248305	0.0484442	0.113308	0.087492	0.100174	0	0	0.0722321	0.249913	0.0749192	0.639275	0.131497	0.149236	0.132405
ipsc_lncRNA.13528	0	0.350119	0	0	0.185989	0.116109	0.457051	0	0.256127	0.151213	0	0.0842669	0	0	0.18778	0	0.838028	0.470648	0.194313	0.371781	0	0	0.212413	0.169915	0.0828755	0	0.149676	0.0856862	0	0	0	0.285025	0	0.24303	0	0.255304	0.226511
ipsc_lncRNA.13529	0.125087	0.234057	0	0.0878988	0.0621677	0.0388099	0.244434	0.0418038	0.285372	0.252719	0.34197	0.112666	0.163663	0.143716	0.251064	0	0.793657	0.314632	0.2598	0.0828463	0.263464	0.116651	0.1775	0.0567947	0.166209	0.0971886	0.0500299	0.0859229	0.0979806	0.101548	0.165216	0.238177	0.214203	0.243702	0.150386	0.113782	0.227137
ipsc_lncRNA.13581	0	0	0	0	0.0978466	0	0	0	0	0	0	0	0	0	0.0987884	0	0	0	0	0	0	0.122399	0	0	0.261598	0.101978	0	0	0.154213	0	0	0	0.134855	0.127855	0	0	0
ipsc_lncRNA.13598	0.162649	0.0405789	0.0888655	0	0	0	0.0317834	0	0.0296852	0.157731	0.0889319	0.0292997	0	0.0747488	0	0	0	0.0545483	0.135126	0	0	0	0.18464	0	0	0	0.104085	0	0.0509612	0	0	0	0	0	0	0.147949	0
ipsc_lncRNA.13794	705.491	1586.98	1733.82	1637.94	1459.3	1627.03	1632.86	1616.67	1086.08	1623.11	1615.61	1264.34	1428.98	1367.29	1354.03	1615.28	2096.95	1647.97	3414.83	1986.38	1439.4	1405.51	1027.41	785.718	1723.68	1701.75	1264	1320.02	1453.61	2097.88	2198.79	1757.4	1637.83	654.457	1364.29	1538.8	1603.89
ipsc_lncRNA.14077	5.41934	7.13584	10.7745	9.64736	3.71088	4.93215	3.64766	5.55413	3.40685	3.40632	6.2555	4.82697	4.7901	4.01258	4.71347	4.28888	5.3038	7.16904	6.75343	6.06188	5.2905	4.56716	6.63056	10.1158	3.52045	4.80325	3.3717	5.8458	5.18828	6.35483	4.6924	5.68685	4.20703	6.25674	6.51538	4.82	5.3455
ipsc_lncRNA.14145	7.23128	11.3831	8.93656	18.2689	46.2074	24.6795	35.5791	47.9883	27.8097	53.1512	108.025	49.8571	49.9197	44.2115	73.1748	23.6506	58.9901	18.3332	23.4225	59.0685	44.9672	56.4104	49.938	28.2207	71.4538	85.1687	54.1259	89.4883	60.6884	39.4159	29.6767	35.9305	47.4093	12.8584	5.38186	9.63167	22.7878
ipsc_lncRNA.14152	4.54653	8.30673	2.32096	6.90603	5.52347	10.202	7.80751	14.0586	5.69956	3.6371	6.02644	3.88824	3.89365	6.22613	6.40622	5.68536	20.5682	11.4744	11.446	12.349	13.4867	6.56682	6.72526	4.92098	5.85811	6.85091	5.73081	5.08937	6.11534	7.68013	8.2494	6.15608	8.6192	4.29468	7.28806	5.63948	3.18739
ipsc_lncRNA.14154	1.21487	0.13777	0	0.310433	1.53691	3.97489	2.69772	10.1871	3.52747	4.64115	2.26451	0.397904	0.578009	3.17226	0.77585	6.92995	13.1904	11.2971	4.35831	6.58325	6.64627	0	1.5045	0.601747	1.761	2.28828	2.12029	1.21382	1.90321	5.20023	2.7716	3.70115	3.3286	3.15584	3.45227	1.306	0
ipsc_lncRNA.1419	0.0377977	0.0471501	0.103256	0.212483	0.82655	0.187635	0.443164	0.303165	0.655354	0.794186	0.929999	0.578754	0.672575	0.477693	0.72071	0.384598	0.112856	0.507053	0.235512	0.20027	0.727872	0.798962	0.386173	0.755113	0.636163	0.274097	0.604702	0.484649	0.473709	0.245477	0.349463	0.518184	0.673147	0.34365	0.181768	0.343815	0.884616
ipsc_lncRNA.14352	37.9771	29.6629	57.6608	47.1513	17.8529	17.6596	17.5178	6.29837	16.3902	10.3239	14.2207	11.8482	13.5703	20.9626	13.4234	19.0906	30.1655	27.3607	24.9568	24.1682	28.3154	18.7547	36.2196	9.53326	24.3696	39.965	28.0263	60.2967	25.8091	33.269	16.2885	33.4283	22.0928	8.91235	13.9901	15.5322	26.1829
ipsc_lncRNA.14359	0.453824	0.408862	0.206627	0.49607	1.65402	1.43934	1.62584	1.21334	1.33445	1.26326	1.41301	1.24899	1.24034	1.6801	1.87236	1.36822	1.35503	1.01467	0.576016	1.46946	1.60828	1.66151	1.40245	1.46528	1.42937	1.56714	0.927727	1.54712	2.21187	1.10526	1.33203	0.960134	1.4852	1.40811	0.75779	0.940285	1.24119
ipsc_lncRNA.14383	0	0	0	0	0	0	0	0	0	0	0	0	0	0	0	0	0	0	0	0	0	0	0	0	0	0	0	0	0	0	0	0	0	0	0	0	0
ipsc_lncRNA.14417	0	0	0	0.112835	0	0	0	0	0	0	0	0	0	0	0	0	0	0	0	0	0	0	0	0	0	0.0831732	0	0	0	0	0	0	0	0.104279	0	0.584242	0
ipsc_lncRNA.15171	0.0721045	0.179891	0.492439	0.405342	0.573369	0.626396	0.986299	0.578331	0.460593	0.349621	0.591369	0.649445	0.754725	0.497055	0.578888	0.733675	2.58347	1.81364	2.39612	0.859597	0.520695	1.43448	1.06409	2.29168	0.702595	1.19515	1.61498	0.132077	1.01663	1.17071	1.52377	1.20818	0.987788	1.49843	2.42724	1.31175	0.581907
ipsc_lncRNA.15248	0	0	0	0	0	0	0	0	0	0	0	0	0	0	0	0	0	0	0	0	0	0	0	0	0	0	0	0	0	0	0	0	0	0	0	0.468058	0
ipsc_lncRNA.15249	0	0	0	0.035692	0	0	0	0	0	0	0	0	0	0	0.0127433	0	0	0.0106466	0	0	0	0	0	0	0	0	0	0.00581493	0	0	0	0	0	0	0	0.207909	0.00512392
ipsc_lncRNA.15250	0	0	0	0	0	0	0	0	0	0	0	0	0	0	0	0	0	0	0	0	0	0	0	0	0	0	0	0	0	0	0	0	0	0	0	0.318472	0
ipsc_lncRNA.1534	0.0741106	0.138672	0.0506141	0.104155	0	0.0459875	0.0724101	0	0	0	0	0	0	0.127721	0	0.188522	0.11064	0.186411	0.153924	0.0981682	0.0445986	0.0460747	0.0420654	0	0.098474	0.0767753	0.23713	0.0678758	0.116101	0.0601641	0.146829	0.0564452	0.101527	0.0962575	0.0890992	0.168531	0.0299049
ipsc_lncRNA.1535	0.069879	0.130754	0.286344	0.0982079	0	0.0867233	0.0682756	0	0.15942	0	0.0477597	0	0.109715	0.0802857	0	0.118505	0.312967	0.292945	0.290271	0.185126	0.126156	0.0868879	0.0396635	0.126912	0.0309504	0.108587	0.111795	0.320001	0.109472	0.226915	0.184593	0.159667	0.047865	0.0453806	0.0840118	0.317817	0.112789
ipsc_lncRNA.1550	0	0	0	0	0	0	0	0	0.0463249	0	0	0.0457233	0	0	0.0509447	0	0.0757858	0	0	0	0	0.0631203	0	0	0.0449683	0	0.162429	0	0.159054	0	0	0	0	0	0	0.184704	0.0409684
ipsc_lncRNA.1551	0	0	0.109664	0	0	0	0	0	0	0.129765	0	0	0	0	0	0	0	0	0	0	0	0	0	0.0729067	0.0711201	0	0	0	0	0	0	0	0	0	0	0	0
ipsc_lncRNA.15553	0	0	0	0	0.228862	0	0	0	0	0	0.629457	0.138255	0.0803334	0	0.231064	0	0	0.257394	0	0	0	0	0	0.139388	0.135972	0.159016	0	0.210875	0.240468	0	0.10137	0.467634	0	0.299051	0	0.279248	0.0619386
ipsc_lncRNA.15708	0.234215	0	0.426554	0.109722	0	0	0	0	0.213733	0.50474	0	0.210958	0.326874	0.269096	0.235048	0.132399	0.69932	0.392748	1.29721	0	0.281894	0.291224	0	0	0	0.404394	0	0	0.366921	0	0	0	0	0.304207	0	0	0.0630065
ipsc_lncRNA.16430	0	0.0797822	0	0	0.0317863	0	0.0624895	0.0854971	0.0291821	0.0516859	0.131137	0	0.0669445	0.0734818	0	0.0542312	0.238704	0.0536237	0.199254	0.127078	0.0769766	0	0.0726044	0.0290391	0.141638	0.0331283	0	0	0.100195	0.0519212	0.0422374	0.389695	0	0	0.115338	0.581767	0.0516155
ipsc_lncRNA.16702	0.303225	0.126084	0	0	0.602805	0.250878	0.987557	0.540464	0.922361	0.163364	0.276324	0	0.528981	0	0.101435	0.514228	0.452685	1.86438	1.88935	0	0	0.251354	0	0.550706	0.626746	0.104709	0.161704	0.0925716	0.158344	0	2.00251	0.461893	0.969267	0.787678	0.729102	1.56298	0.407855
ipsc_lncRNA.16708	0.357957	0.223264	0	0.377305	0.889514	0.555303	0	0.239257	0.489982	0.723195	0.366976	0.483619	0.0936694	0	0.179615	0.151762	0.93519	0.450185	0.74346	0	0	0.556357	0.101589	0.406318	0.158545	0.463535	0	0.901567	0.280387	0.435892	1.65477	0	0	0.697391	0.430353	2.03503	0.361105
ipsc_lncRNA.1675	0	0.0594587	0	0.0669882	0	0.118309	0.139713	0.127436	0	0	0	0.0858635	0.0498913	0	0	0.080833	0.284635	0	0.39599	0.0631376	0	0.0592667	0.0541094	0.0432835	0.168892	0.0987572	0	0.261929	0.149343	0.07739	0.062956	0.145213	0.065298	0	0	0.303498	0.153869
ipsc_lncRNA.16771	0	0	0	0.118729	0	0.0349482	0	0	0.0256976	0	0	0	0	0	0	0	0	0	0	0	0	0	0	0.0255717	0	0	0	0	0	0	0	0	0	0.0365754	0	0.486687	0
ipsc_lncRNA.1697	0.464567	0.698828	0.559901	0.441669	0.434611	0.57655	0.427206	0.255717	0.423941	0.530023	0.504287	0.455356	0.386153	0.455259	0.479932	0.718326	1.12192	0.91649	1.27705	0.923059	0.674254	0.74754	0.434312	0.384641	0.459942	0.70775	0.371616	0.513083	0.663572	0.909577	0.992592	0.936609	0.767458	0.319445	0.542096	0.497152	0.352867
ipsc_lncRNA.17489	1.90343	2.62434	4.51563	5.06857	3.98314	5.22181	5.18773	6.16033	3.6568	3.07646	5.47757	4.24093	2.0972	5.75499	6.23329	6.45591	4.18767	4.53571	3.12105	6.23694	5.06411	8.22128	3.29804	2.72916	8.6968	10.482	4.80819	6.51442	5.96381	4.87968	4.49884	4.73066	4.39172	2.8626	2.64972	3.28055	4.77009
ipsc_lncRNA.17543	0.500349	0.507124	0.384429	0.0439494	0.621677	0.853817	0.549977	0.459842	1.31271	0	0.427463	0.281665	0.490988	1.04194	1.6633	0.530327	0	0.367071	0.0649501	0.579924	0.752755	0.972088	0.780999	0.993907	0.803343	1.10147	1.15069	0.91651	0.930816	0.710833	0.578256	0.571625	0.514086	0.934189	0.338368	0.369791	0.0757122
ipsc_lncRNA.17546	0.0797211	0.0994468	0	0.11204	0.079242	0.197876	0	0	0.0727496	0.128851	0.108973	0	0	0.183187	0	0.270392	0.119016	0.267363	0	0.2112	0	0	0	0	0	0.165175	0.127541	0.146029	0.124891	0	0	0.485747	0	0	0	0.36258	0
ipsc_lncRNA.17552	3.91453	3.95928	7.94806	6.09624	18.7189	35.1886	12.9213	63.502	44.1216	24.6238	18.8004	13.7221	22.8124	47.4061	59.7762	32.116	16.9002	30.5144	51.4186	32.9334	52.3347	24.2052	0.960821	7.30157	21.7428	9.31618	4.2315	7.6549	16.9058	25.7665	66.0964	20.1449	16.6678	12.9169	34.7243	4.33063	11.8682
ipsc_lncRNA.17639	1.51342	1.13274	2.39794	1.36126	2.52727	0.751292	1.00551	1.13295	1.71253	2.73963	1.24124	1.74482	1.39402	2.22567	0.911283	1.53993	2.16901	1.72571	2.01172	1.68395	1.23862	1.05381	1.03083	1.5942	1.71601	1.63055	1.45274	0.498996	1.32772	0.884605	2.23881	1.93649	1.8245	2.35882	2.40175	2.14756	0.537408
ipsc_lncRNA.17858	0.0275101	0	0.0375762	0.0386627	0.0546895	0	0.0268788	0	0.0251044	0.0444637	0.0376042	0.0495567	0.0287951	0.063214	0.0552159	0	0	0.0922615	0.0571371	0	0.0993307	0	0.0624592	0.124907	0.121846	0	0	0.327544	0.0430972	0	0.0726709	0.0419053	0	0.0714621	0.0330739	0.0250237	0.0222016
ipsc_lncRNA.1802	6.80642	3.125	5.29408	7.70574	2.06724	2.34642	2.21675	0.315929	1.63907	1.22233	1.35681	1.70293	1.63266	1.30334	1.18587	1.84363	3.31654	3.40819	1.27622	1.50265	2.16177	1.23421	2.95116	3.13331	2.30287	5.38629	2.64668	4.80522	1.62906	2.53254	1.49833	3.024	1.74832	1.59619	3.0118	3.39659	3.05167
ipsc_lncRNA.18149	1.76068	1.0827	1.86296	0.906138	1.5036	1.47724	1.64759	0.994501	1.69723	0.921855	0.711844	1.22847	0.467219	1.70948	1.74205	1.4719	1.11064	1.16433	2.72975	1.60956	1.64155	1.75755	1.54831	1.35113	1.66949	1.23311	1.38856	1.95323	1.63165	1.16763	1.21188	1.39765	1.223	1.15952	0.864594	0.473697	1.06069
ipsc_lncRNA.18177	0	0.0326507	0	0.0367854	0	0.0649672	0	0	0.0238854	0	0	0	0.0547939	0	0.10507	0.0443881	0	0	0	0.138684	0.0945077	0.0325453	0.0594265	0	0	0.0542309	0.0418748	0.0958892	0.0820092	0	0	0	0	0.0339961	0	0.0714261	0
ipsc_lncRNA.1818	0	0	0	0.119174	0	0	0	0.113356	0	0	0.115911	0	0	0	0	0.287608	0	0	0	0	0.204118	0	0	0	0	0	0	0.232989	0	0	0	0	0	0.220275	0.203894	0.617065	0
ipsc_lncRNA.18205	0.438466	0.596681	0.598903	0.39214	0.158484	0.692565	0.155784	0.266426	0.290999	0.0644254	0.163459	0.107707	0.0417225	0.228984	0.280016	0.270392	0.654586	0.267363	0.827885	0.2112	0.383799	0.148688	0.316749	0.10859	0.388406	0.247762	0.382623	0.401578	0.312227	0.582469	0.105296	0.242873	0	0.414178	0.479222	0.217548	0.0965065
ipsc_lncRNA.18206	0	0	0	0	0	0	0	0	0	0	0	0	0.0265677	0	0	0	0	0	0	0	0	0	0	0	0	0	0	0	0	0	0	0	0	0	0	0.369409	0
ipsc_lncRNA.18325	0.0342178	0.0426845	0.0467383	0.0641196	0.0453496	0.084932	0.0222884	0.0152473	0.041634	0.0184351	0.0155911	0.0102733	0	0.0131046	0	0.0193429	0	0.0191263	0.189517	0.0453255	0.12355	0.0425466	0.0776885	0.020715	0.0202074	0.0236321	0.0364954	0.0626782	0.071474	0.018519	0.015065	0.0694973	0	0.0888866	0.0274255	0.0726256	0.0276149
ipsc_lncRNA.18439	2.05825	1.98401	1.15011	2.23525	2.88284	2.78661	2.37667	2.25119	2.30514	3.02427	3.19714	3.20214	2.93781	2.25729	3.09836	2.53856	4.74882	3.92207	3.88627	4.46138	4.05368	3.25722	1.6993	4.67265	3.14927	3.48915	2.24515	3.0847	1.90536	1.97472	2.22427	5.27296	4.87037	1.70121	1.46222	3.31895	4.45472
ipsc_lncRNA.18444	0.0690268	0	0	0	0	0	0	0	0	0.111566	0	0.0621725	0	0.23792	0	0	0.10305	0	0.143365	0	0	0	0	0.0626819	0.061146	0	0	0	0	0.112074	0.091171	0	0	0	0	0.627882	0
ipsc_lncRNA.18752	0.250175	0.0780191	0	0	0.186503	0.0776197	0.0611085	0	0.114149	0	0	0.337999	0.0654651	0.0718579	0.0627661	0	0	0	0.1299	0.0828463	0	0.155534	0.0709999	0.0567947	0.387821	0.129585	0	0.400973	0.0979806	0.101548	0.082608	0	0	0	0	0.398237	0.10095
ipsc_lncRNA.18770	0.295958	0	0.505314	0.103985	0.14709	0.0918246	0.361459	0.296725	0.202558	0.119587	0.101138	0.133285	0.387228	0	0.148505	0	0.110459	0.248141	0	0.490039	0.178103	0	0.167987	0	0.262168	0.229949	0	0	0.115912	0.240263	0	0.112706	0.202722	0	0.266861	0.0673024	0
ipsc_lncRNA.18785	0.0539067	0	0.0736314	0	0	0	0.0526697	0	0	0	0	0.0242769	0	0	0	0	0	0.0451972	0.111962	0	0	0	0	0.0244758	0	0	0	0	0.042225	0	0	0	0	0	0	0.0245173	0
ipsc_lncRNA.18789	0	0	0.138678	0.214032	0	0.0630007	0	0	0.231624	0.164097	0	0.27434	0.0531353	0	0.0509447	0.0860889	0.303143	0.170249	0.632608	0.134486	0.30549	0.0631203	0	0	0	0	0	0	0	0	0	0.0773274	0.0695438	0	0.061031	0.0923522	0
ipsc_lncRNA.18808	0.0790255	0.0492895	0.0539707	0.721906	0.274927	1.12786	0	0	0.540861	0.447043	1.51231	0.0711783	0	0.272383	0.35688	1.47418	1.06179	1.06012	1.06686	0.418714	0.332894	0.442173	0.134565	0.107642	0.0350015	0.0409334	13.7175	0.144754	6.87096	2.50201	0.521886	3.31037	0.10826	0	0	0.287533	0.0637762
ipsc_lncRNA.18815	0.531831	0.947748	1.55664	3.52362	0.226558	1.03719	0.742325	0.507818	0.277327	0.859582	0.519267	0.273726	0.477148	1.04749	1.37243	0.773067	1.24767	0.764408	0.946789	1.00639	0.45721	0.377875	0.776233	0.413953	0.471111	0.708368	0.364648	0.695841	0.476094	0.123357	0.100349	0.69439	0.104082	1.18416	0.730733	0.621983	0.306575
ipsc_lncRNA.18817	0.676228	0.234913	0.830128	0.757891	0.136134	0.223087	0.250903	0.286068	0.281207	0.152185	0.234014	0.262135	0.0985565	0.491731	0.360792	0.580653	0.472823	0.574149	0.604465	0.578264	0.185442	0.106434	0.116606	0.101049	0.136486	0.452248	0.0273888	0.156794	0.308426	0.152878	0.0339177	0.208623	0.386974	0.366888	0.236694	0.218014	0.0967132
ipsc_lncRNA.1882	1.6771	1.85961	0	0.523776	3.42664	1.38757	0.45517	2.11737	1.61546	2.40946	1.40095	7.38497	8.67965	1.49867	0.935034	0.158007	0.139097	0.624948	1.3546	0.493669	0.560694	2.43286	0.846155	1.86137	1.23802	4.44001	2.38497	1.45067	2.62733	0.756384	2.33818	0.851556	1.78696	0.605075	0.336047	1.61027	3.91003
ipsc_lncRNA.18965	0.637079	2.32301	0.468564	3.16816	1.55877	1.45965	0.478816	0.196532	1.9677	0.079207	0	0.662097	0.923313	1.06978	0.737706	0.249323	0.438967	0.0821766	1.62853	0.194743	0.176946	0.182803	0.890111	0.178006	0.217055	0.0507681	0.313608	0.493715	0.460636	0.954811	1.35928	0.373247	0.268541	2.10048	0.88376	1.159	0.790991
ipsc_lncRNA.18984	0.257282	0.320942	0	0	0	0	0.251378	0	0	0	0.117228	0	0	0	0	0	0	0	0	0	0	0	0	0	0	0	0	0	0	0	0	0	0	0	0	0.0780096	0
ipsc_lncRNA.19011	0	0	0.0759833	0.0781803	0	0	0	0.0371818	0	0.179821	0.15208	0	0	0	0	0	0.415239	0	0.0577689	0.0368432	0	0	0	0	0	0	0	0	0	0	0.0367372	0	0	0	0	0.556609	0
ipsc_lncRNA.19012	0	0	0	0	0	0.0798248	0	0	0	0.103959	0.175843	0.0579335	0	0	0	0	0.48012	0	0	0	0.077414	0	0	0	0	0.0666331	0	0	0	0	0	0	0	0	0	0.117014	0
ipsc_lncRNA.19107	0.0613572	0	0	0.0862314	0	0	0.0599493	0	0	0	0.0838707	0	0	0	0	0	0	0	0	0	0	0	0	0	0.054352	0	0.196323	0	0	0	0	0	0	0	0	0.390682	0.0495173
ipsc_lncRNA.19212	0	0.08966	0.0981752	0.101014	0	0	0	0	0	0	0	0	0	0	0	0	0.107303	0	0.149282	0	0	0	0	0	0	0.14892	0.229979	0	0	0.116699	0	0	0	0	0	1.37297	0
ipsc_lncRNA.19213	0	0.0449728	0	0	0.0716711	0	0.0704499	0	0	0.0582701	0	0	0.0377363	0.124264	0	0.183419	0.107645	0.181364	0.59903	0.191021	0.0433913	0.224138	0.0818533	0.098215	0.127744	0.074697	0.0576778	0.132077	0.225917	0.351212	0.23809	0.219669	0.444505	0	0.0433436	0.459114	0.203668
ipsc_lncRNA.19259	0.00857281	1.12287	0	0.0602411	0.127819	0	0.201026	0.0229201	0.0156463	0.872927	0.609357	1.1814	1.34599	0.0295485	0	0	0.23037	0.0575019	0	0.0794898	0.0412718	0.0319784	0.0778552	0.147911	0.113911	0.115454	0.137151	0.235548	0.107441	0.125272	0.0905841	0.365644	0.270118	0.0111347	0	1.09952	0.581158
ipsc_lncRNA.19260	0.162591	1.11552	0	0	0.161614	0	0.278005	0.108675	0.0370932	1.57675	1.22237	1.13496	1.7444	0	0	0.206799	0.182049	0	0	0.107685	0.146767	0.0505416	0.138431	0.0369114	0	0.0842185	0.19509	0.111684	0.0636786	0	0	0.185752	0.278425	0	0	0.924351	0.820103
ipsc_lncRNA.19356	0	0	0	0.170766	0	0	0	0	0	0	0	0	0	0	0	0	0	0	0	0	0	0	0	0	0	0.0419586	0	0	0	0	0	0	0	0	0	0.699993	0
ipsc_lncRNA.19604	0.0943367	0.353036	0	0.132581	0.0937696	0	0	0	0.258261	0	0.386854	0	0	0	0.0946722	0	0	0	0	0.24992	0.113541	0	0	0	0.0835662	0.293186	0	0.345601	0.147787	0.153168	0.1246	0.1437	0	0	0	0.257432	0.152266
ipsc_lncRNA.19678	0.578679	0.63163	0	0.609956	1.7975	0.807939	1.90823	1.35375	1.18817	0.818388	0.988763	1.69395	1.51427	0.664858	1.59703	0.613349	0.431955	0.727775	0.450708	0.574895	0.522359	0.0899414	0.16423	0.459801	0.704839	0	0.115724	0.529995	0.113319	0.587224	0.764321	1.10185	0.990944	0.469755	0.347857	0.986959	0.817273
ipsc_lncRNA.19790	0	0	0	0.210724	0.0745189	0.372163	0.146499	0.601311	0.205241	0.605855	0.204956	0.607726	0.5493	0.689075	0.60189	0.381414	0.55961	0.125714	1.55708	0.794447	0.631616	0.0932175	0.510635	1.42965	0.531282	0.698986	0	0.480637	0.469788	1.46067	1.38628	0.570994	0.205408	0.194746	1.26185	0.409163	0.363018
ipsc_lncRNA.19828	4.29825	3.67843	1.91149	3.44183	6.16023	6.20272	5.81111	4.14236	4.5609	5.41231	4.71398	4.59171	5.64994	5.16806	4.91543	3.72938	3.13382	3.93904	2.90655	5.75974	5.23339	5.09589	5.21982	1.81542	6.99521	5.79899	4.55769	9.29231	5.01107	6.41073	5.08303	5.6338	4.86131	2.33695	1.56228	4.13709	4.15454
ipsc_lncRNA.20162	0.168333	0	0.229927	0.0591438	0.125491	0.20891	0.0411176	0.168769	0.153613	0.0680179	0.172574	0.606471	0.308343	0.096701	0.0844659	0	0.251305	0.282272	0.17481	0.222977	0	0.15698	0.0477731	0.038215	0.0372786	0.0871927	0.20198	0.154171	0.131855	0.136655	0.0555838	0.128208	0.0576516	0.109318	0	0.0382798	0.237738
ipsc_lncRNA.20163	0.24118	0.282053	0.576502	1.94899	0.239731	0.0374146	0.0147279	0.282106	0.34389	0.0243633	0.0824189	0.0678848	0.126223	0.0346372	0.0907643	0.025563	0.0675109	0	0.0313075	0	0.0544269	0	0	0.123194	0	0.0156157	0.0482313	0.0552225	0	0	0.0199095	0	0.0413003	0.058735	0.0181224	11.1748	0.0973203
ipsc_lncRNA.20164	0.0690795	0.021543	0.023589	0.315524	0.0171661	0	0	0.0230862	0.0157596	0	0.0472133	0	0.0723062	0.0198418	0.0173313	0	0	0	0	0.0686279	0	0	0	0.0156824	0.0152982	0.0178908	0.027629	0.015817	0.0270549	0	0	0	0	0	0	2.65483	0.0139374
ipsc_lncRNA.20166	0.0927902	0	0.253485	0.652036	0	0	0	0	0	0	0.126837	0	0	0.213218	0	0	0	0	0	0	0	0	0	0.084261	0.0821962	0	0	0	0	0	0	0	0	0	0	2.44771	0
ipsc_lncRNA.20167	0.040831	0.178269	0	0.573839	0.517466	0.15202	0.239365	0	0.670687	0	0.055813	0.285018	0.299168	0.316654	0.317566	0.0519328	0.198109	0.256756	0.0848041	0	0.0491429	0.0507695	0.0231758	0.0370779	0.0361693	0.137472	0.0326616	0.112188	0	0.18231	0.0943772	0.202139	0.041952	0.490553	0.0368167	1.3185	0.16476
ipsc_lncRNA.20168	0	0	0	0.0947005	0.200935	0	0	0	0.245963	0.217819	0	0.0606922	0.141062	0.387092	0.067623	0	0.100597	0.112993	0.279904	0	0	0.0837847	0.0764939	0	0.0596901	0	0	0	0.105562	0.218811	0.0890002	0.102643	0	0.17504	0	0.980692	0.0543806
ipsc_lncRNA.20169	0	0	0	0	0.265804	0.0553117	0	0	0.732079	0.0720347	0.0609218	0.0401429	0	0.153618	0.134181	0	0.0665363	0	0.185133	0	0	0	0.0505944	0	0.0394801	0.138513	0	0	0	0.361813	0	0	0	0.289436	0.107165	0.527026	0
ipsc_lncRNA.20170	0.183326	0	0	0.322058	0.318893	0.0568792	0.26868	0	0.501884	0	0	0.330244	0.0479724	0.052657	0.137984	0	0	0.0768535	0.28557	0	0.0551614	0	0.0520282	0	0.0405989	0.0949589	0	0	0	0.297654	0	0	0	0.416694	0	0.708719	0
ipsc_lncRNA.20175	0.0825972	0.0801379	0	0.206368	0.255424	0.102507	0.134503	0.0122683	0.368496	0.0444998	0.0376347	0.206654	0.201729	0.274149	0.331564	0.171201	0.109608	0.184673	0.0571835	0.0121566	0.0331371	0.0570565	0.0416732	0.0250016	0.0894263	0.104582	0.0146825	0.0420269	0.0575095	0.104306	0.0242433	0.139797	0.125726	0.36952	0.0331007	0.801409	0.103691
ipsc_lncRNA.20253	0.833797	0	0	0.630979	0.0637527	2.46756	2.00533	0	1.81441	0	0	0	0	2.72653	2.76775	1.95785	0	1.50572	0	0	0	2.23299	1.52901	7.92101	2.15899	2.98999	2.05222	1.5273	1.80862	0	0	1.7586	1.93304	3.83203	3.00729	0.116683	0.103523
ipsc_lncRNA.20684	0.257282	0	0.140569	0.289267	0	0	0.0502756	0	0.0469566	0	0	0	0	0.118239	0.103279	0	0.0768192	0	0	0	0.0619312	0	0.408895	0.0467265	0.0911631	0	0.164644	0.235637	0	0.167092	0.0679638	0	0	0	0	0.0936115	0.041527
ipsc_lncRNA.20726	0.0382446	0	0	0.268745	0	0	0	0	0	0.123627	0	0.0688939	0	0	0	0	0	0	0	0	0	0	0	0	0	0	0	0	0	0	0	0	0	0	0	0.17394	0
ipsc_lncRNA.20798	4.6281	3.93293	4.94023	5.65158	3.22847	3.85374	2.59225	2.65603	3.13768	4.98043	5.18786	4.13638	4.04728	2.87054	2.74614	3.5914	4.33385	2.6933	2.89111	3.3095	3.12162	2.97346	3.29547	1.49093	2.76124	3.09362	4.03521	4.89253	2.98215	3.09072	2.24713	2.95404	2.91748	2.84331	2.3744	3.11678	3.02451
ipsc_lncRNA.20925	0.0855985	0.320335	0.0584597	0.06015	0.595588	0.796739	0.250903	0.286068	0.195283	0	0.0585034	0.269845	0.537581	0.0491731	0.085903	0.508071	0.319475	0.717686	0.088892	0.566926	0.618141	0.319301	0.437273	0.505247	0.606605	0.354705	0.616248	0.54878	0.268196	0.41694	0.678353	0.847532	0.703589	0.611481	0.0514552	0.194655	0.207243
ipsc_lncRNA.20950	0	0	0	0	0	0	0	0	0	0	0	0	0	0	0.27157	0	0	0	0	0	0	0	0	0	0	0	0	0	0	0	0	0	0	0	0	0.08205	0
ipsc_lncRNA.21081	0.0764892	0	0.104477	0	0	0	0	0.10225	0.209401	0.123627	0	0	0.080062	0	0	0	0	0	0	0	0	0.095107	0	0	0	0.158479	0	0	0	0	0	0	0	0	0.0919588	0.556609	0
ipsc_lncRNA.2141	0	0.119673	0	0	0	0	0	0	0.0875462	0	0	0	0.100417	0	0	0	0	0.321742	0.199254	0	0.46186	0	0	0	0.0849825	0	0.153482	0	0	0	0.380137	0.146136	0	0	0.115338	0	0
ipsc_lncRNA.21636	0	0	0	0.097307	0.0688218	0	0	0	0	0	0	0	0	0	0	0	0	0.116103	0	0.0917137	0.0833325	0	0	0	0	0	0.11077	0.063413	0	0	0	0.105468	0	0	0	0.0629802	0
ipsc_lncRNA.21647	0.184823	0.172916	0.252451	0.25975	0.091856	0.286718	0.316018	0.0617673	0.16866	0.298724	0.0631598	0.16647	0.24182	0.265434	0.510071	0.156717	0.0689805	0.232443	0.287901	0.612048	0.166835	0.287262	0.419624	0.125876	0.286513	0.335069	0.0739218	0.55014	0.289543	0.300084	0.366172	0.281535	0.126598	0.600136	0.277753	0.672475	0.223737
ipsc_lncRNA.21691	87.8172	49.9843	57.4872	67.498	25.7356	24.6208	21.7927	14.0842	24.8033	20.199	23.9007	21.604	26.9246	29.9402	20.303	21.1937	13.972	28.3802	19.5545	27.021	25.1588	21.3925	48.7955	16.8956	30.0342	35.9951	40.5252	64.0559	29.2356	29.299	20.1334	31.7563	25.105	21.1815	11.5213	23.8061	33.3779
ipsc_lncRNA.21782	2.7169	3.38915	6.33967	4.13652	4.38842	7.58655	3.98183	3.0266	4.13218	3.4764	4.33276	2.65104	2.60682	4.16201	3.18099	7.67913	8.61912	9.87106	11.2857	4.3486	4.22371	2.95593	6.16847	2.05597	2.60726	4.45642	2.1733	3.62881	4.43362	7.90345	9.27026	6.38028	4.96265	2.49957	5.44396	5.14863	3.8371
ipsc_lncRNA.21783	0	0.128963	0.282422	0.145294	0.102761	0.128303	0.10101	0	0	0	0.141316	0.0931168	0	0	0	0	0.30868	0	0	0	0.124428	0	0	0	0	0.1071	0.165396	0.0946852	0	0.167855	0	0.15748	0.141628	0	0	0.376156	0.0834333
ipsc_lncRNA.21946	0	0	0	0	0	0	0	0	0	0	0	0	0	0	0	0	0	0	0	0	0	0	0	0	0	0	0	0	0	0	0	0	0.0368367	0.0349248	0	0.244591	0
ipsc_lncRNA.22151	0.884527	0.754951	0.678277	0.45799	0.894636	1.117	1.21296	0.580841	0.863821	0.802602	0.657572	0.754763	0.73093	1.05191	1.16799	0.657911	0.671839	0.806672	0.547913	1.00722	1.10194	1.35066	1.26836	2.11374	1.01723	1.07709	1.24132	1.15121	1.09397	1.15899	0.922333	0.850972	1.0842	1.51165	1.51118	1.62328	1.44021
ipsc_lncRNA.22196	0.2488	0	0.113279	0.233109	0	0.102924	0.405152	0	0	0.268085	0.340091	0.298792	0.347229	0	0.332913	0.281287	0	0.695341	0.172249	0	0.199632	0.206239	0.0941463	0	0	0.0859152	0.13268	0	0.389769	0.269306	0	0	0.113614	0.107717	0	0.754379	0.33465
ipsc_lncRNA.22427	0	0.2533	0	0	0	0	0	0	0	0	0	0	0	0	0	0.0860889	0	0	0.105435	0	0.244392	0	0	0	0	0.105179	0	0	0	0	0	0.0773274	0	0	0	0	0
ipsc_lncRNA.22510	0	0	0	0.0832968	0.0589129	0	0.0579091	0	0.0540861	0	0	0	0	0	0	0	0	0	0	0.0785088	0.0713343	0	0	0.0538211	0.105005	0	0	0	0	0	0	0	0	0	0	0.107825	0
ipsc_lncRNA.22520	3.20718	2.53513	3.51324	1.65122	1.35723	0.433495	1.11692	0.212244	0.956255	0.821176	0.694492	0.314612	0.365613	0.10945	0.0956017	0.0538509	0.142218	0.372734	0.263808	1.00949	0.840805	0.2369	2.16286	0.576709	1.68773	2.10534	2.64169	2.55929	1.84061	1.70139	0.796883	1.45111	1.21804	0.164974	0.381764	2.57071	0.948191
ipsc_lncRNA.22628	0.228365	0.406958	0.178243	0.366794	0.875544	0.526338	0.701251	1.26472	0.565644	1.26549	1.15945	1.43982	1.53664	0.562231	0.785752	0.663902	0.681854	1.25823	0.542062	1.08034	0.431912	0.770723	0.592552	1.33312	0.491282	0.236576	0.521926	0.358548	1.07327	0.688592	0.732521	1.14297	0.804464	0.677963	0.666768	0.919929	0.605553
ipsc_lncRNA.22745	0	0.363642	0	0	0.579521	0.723562	0.284823	0.779381	0.53204	0.314109	0.132825	1.13778	1.32223	2.1212	1.1702	0.98873	0.290133	0.814713	0.201819	0.772284	0.350855	0.362468	0.551544	0.970628	1.03292	0.805317	1.55458	0.533975	0.60891	0.946616	1.02675	0.296035	0.931827	0.252418	0.116823	0.0883886	0.15684
ipsc_lncRNA.22784	0.0676855	0.2533	0.046226	0	0.672787	0.420005	0.26453	0.72385	0.123533	1.47687	0.92521	0.731572	0.49593	0.505476	0.577373	0.459141	0.353667	0.737747	0.351449	0.627601	0.448052	0.841605	0.384185	0.430247	0.569599	0.701191	0.433144	0.588916	0.477161	0.439584	0.268198	1.03103	1.20543	0.439561	0.244124	0.430977	1.06518
ipsc_lncRNA.22868	0.195179	0	0.399895	0.54861	0.194006	0	0.476752	0	0.0890556	0	0.266796	0.351596	0.102148	0	0.0979368	0.165499	0.291383	0	0.405378	0	0.704734	0.121343	0.110784	0.531716	0.259343	0	0.78064	0.357518	0.152884	0.158449	0.128897	0.297311	0.133692	0	0.117327	0.177539	0.236274
ipsc_lncRNA.22873	2.57028	2.95533	2.90019	3.29816	2.39932	3.13436	3.25377	2.89812	2.91659	2.09519	2.35244	2.11374	2.50318	2.59355	3.11773	2.08466	2.3023	1.49914	1.53187	1.77633	1.8561	2.86241	2.10589	5.45958	2.25703	2.82477	2.50298	2.00605	2.31091	2.39504	2.45019	2.41723	2.11268	4.7608	3.14385	3.33416	1.71355
ipsc_lncRNA.23136	0	0	0	0	0.097423	0	0.0957631	0	0	0	0	0.0882796	0	0.112609	0	0	0	0	0	0.129828	0	0.121869	0	0	0	0.101536	0.313608	0.0897664	0.153545	0	0	0.149299	0	0	0	0.267462	0.0790991
ipsc_lncRNA.23318	0.132292	0.0707251	0.103256	0.132802	0.112711	0.140726	0.110791	0.0505275	0.0689846	0.0305456	0.129166	0.0851109	0.0593448	0.0217133	0.0758642	0.128199	0.0846422	0.0950725	0.157008	0.150202	0.318444	0.21149	0.0858162	0.051485	0.0502234	0.137048	0.151176	0.294251	0.177641	0.276162	0.074885	0.057576	0.129451	0.0245465	0.0681631	0.154717	0.045756
ipsc_lncRNA.23419	0.0472668	0.235849	0.064562	0.0664288	0.0939654	0	0.0923644	0.126371	0.301934	0	0.323051	0.0425732	0	0	0.0948699	0.080158	0.211694	0	0.0981709	0.125221	0	0.0587718	0.0536575	0.128766	0.0837406	0.195865	0.226858	0.0432903	0.074048	0.230231	0.0624302	0.216	0	0.122784	0.170479	0.171979	0.0381459
ipsc_lncRNA.23428	0	0	0	0	0	0	0	0	0	0	0	0	0.0904518	0	0	0	0	0	0	0	0	0	0	0	0	0	0	0	0	0	0	0	0	0.112239	0	0.15721	0
ipsc_lncRNA.23539	3.65555	1.98583	3.62405	3.39738	2.52006	2.26836	2.13148	0.472906	2.52881	1.33414	2.9014	2.33665	2.59201	3.65802	2.1893	1.49983	2.55264	2.17511	3.7962	3.7488	3.12236	2.27266	3.21274	1.01728	3.49933	3.17618	3.77309	4.32001	4.15652	3.63773	3.42651	4.311	3.55398	1.99108	1.84301	1.44805	2.75982
ipsc_lncRNA.23670	1.90259	1.66135	2.98857	2.00542	2.74217	2.47926	1.30125	1.52602	2.95156	0.615019	2.47066	2.31344	1.99146	3.1696	1.33655	2.4199	2.84037	3.03087	2.56853	3.02424	2.40439	1.18284	2.69978	1.55493	2.78086	2.56229	3.04384	2.87517	1.93738	3.86137	1.75906	3.91251	2.21547	1.23557	0.686214	2.42289	2.14963
ipsc_lncRNA.2384	5.88511	4.34866	3.32804	9.21919	8.79323	6.41982	7.1418	3.05666	6.5335	10.2995	10.0428	8.40688	8.43568	7.66596	5.64272	3.75057	2.46228	3.39428	3.50343	4.2205	5.86501	5.3134	12.468	6.05898	7.10589	4.93173	13.7331	8.72013	7.81022	4.26029	3.61423	4.62505	5.03249	5.4042	1.57731	6.5807	5.71753
ipsc_lncRNA.23930	0.231619	0.0722325	0.395463	0	0.345341	0.431176	0.452609	0.23222	0.581253	0.28077	0.237455	0.156465	0.303048	0.532226	0.290554	0.392795	0.518677	0.679691	0.360797	0.767017	0.627231	0.215997	0.262936	0.420658	0.769407	0.359921	0.277916	0.530334	0.181427	0.564096	0.152962	0.264614	0.317305	0.225627	0	0.263357	0.186925
ipsc_lncRNA.23979	0	0	0	0	0	0	0	0	0	0	0	0	0	0	0	0	0	0	0	0	0	0	0	0	0	0	0	0	0	0	0	0	0	0	0	0.179865	0
ipsc_lncRNA.24000	0	0	0	0	0	0	0	0	0	0	0	0	0	0	0	0	0	0	0	0	0	0	0	0	0	0	0	0	0	0	0	0	0	0	0	0	0
ipsc_lncRNA.24001	0	0	0	0	0	0	0	0	0	0	0	0	0	0	0	0	0	0	0	0	0	0	0	0	0	0	0	0	0	0	0	0	0	0	0	0	0
ipsc_lncRNA.24221	0.137634	0.0858447	0.37599	0.677008	0.20521	0.341621	0.134476	0.367975	0.188397	0	0.470339	0.247934	0	0.237197	0.414371	0	0.102737	0.115397	0.571719	0.182312	0.331304	0.171135	0.624971	0.499931	0.975362	0.855496	0.88077	0.630275	0.646851	0.111733	0	0.209654	0.0942752	0.0893819	0.248205	0.0625974	0.0555377
ipsc_lncRNA.24230	0	0	0	0	0	0	0	0	0	0	0	0	0	0	0	0	0	0	0	0	0	0	0	0	0	0	0	0	0	0	0	0	0	0	0	0.162803	0
ipsc_lncRNA.24274	1.30345	1.12482	1.12189	1.07905	0.807543	0.620468	0.81123	0.238691	0.855439	0.764773	0.866454	0.796083	0.803651	0.625697	0.492773	0.408787	0.493145	0.688651	0.482106	0.768681	0.612474	0.588343	1.04389	0.632356	0.577318	0.860134	0.942678	0.948494	0.923089	0.724768	0.613175	0.938357	1.01513	0.730528	0.794269	1.06383	0.929445
ipsc_lncRNA.24659	0	1.88286	0.137445	0.282839	3.30069	1.3737	7.57039	9.5506	1.56105	18.2155	27.5096	24.3805	46.7648	1.50295	1.81771	3.41295	14.2713	10.7991	4.80688	4.13201	3.51219	1.00095	2.74154	0.731011	1.33706	1.56366	2.09281	3.96289	1.5764	2.94082	3.32268	9.19681	12.4066	0.914874	0	3.11206	14.8611
ipsc_lncRNA.24698	0	0	0	0.156746	0.221721	0	0	0	0	0	0	0	0.116741	0	0	0	0	0	0.231645	0	0.134235	0	0	0	0	0	0.178432	0	0	0	0.147311	0	0	0.14486	0.134088	0	0
ipsc_lncRNA.24743	0.451526	0.643713	0.352424	0.362614	0.256464	0.400261	0.504189	0.431139	0.235452	0.521277	0.705374	0.232394	0.135033	0.22233	0.194199	0.218779	0.770381	0.216328	0.669856	1.02531	0.310538	0.160408	1.09837	0.410022	0.171418	0.200469	0.619174	0.236308	0.303154	0.41892	0.425984	0.491282	0.441831	0.418898	0.697944	0.704087	0.260283
ipsc_lncRNA.24748	0.0924653	0.0329555	0.0180427	0.0371288	0.0262599	0.0491803	0.0516249	0	0.0843794	0.0426997	0.0180562	0.0594883	0.0276527	0.0303531	0.0265126	0.0224012	0.0591607	0.0221503	0.0274352	0.0349946	0.0953899	0.0656982	0.0749765	0.0359854	0.0468049	0.109474	0.0633985	0.0725883	0.0206937	0	0	0.0804855	0.072384	0.0343135	0.0158809	0.13217	0.0213208
ipsc_lncRNA.24750	0	0.0763322	0	0	0	0	0.0597872	0.0817999	0.0558403	0	0.585508	0.11023	0	0.0703042	0	0	0	0.10261	0.254183	0.32422	0.0736479	0.152171	0.208394	0	0.21682	0.44374	0.293689	0.112087	0.191724	0.894168	0.242465	0.372843	0.0838285	0.31791	0.220701	0.278305	0.0493835
ipsc_lncRNA.24765	0	0	0	0.161931	0	0	0	0	0	0	0	0	0	0	0	0	0	0	0	0	0	0	0	0	0	0	0	0	0	0	0	0	0	0	0	0.31442	0
ipsc_lncRNA.24930	0.169594	0.317336	0.637036	0.238347	0.379293	0.526186	0.579959	0.396745	0.270836	0.342637	0.405689	0.343695	0.44379	0.194851	0.212747	0.575216	0.506374	0.284387	0	0.673941	1.12265	0.369029	0.96262	0.462015	0.413136	0.395306	0.746139	0.271821	0.863477	0.826073	0.896002	0.581259	0.755084	0.660824	0.356814	0.385666	0.102651
ipsc_lncRNA.25009	0	0	0	0.0710254	0	0	0	0	0	0	0	0	0	0	0	0	0	0	0	0	0	0	0	0	0	0	0	0	0	0	0	0	0	0	0	0.4597	0
ipsc_lncRNA.25012	0	0	0	0	0	0	0	0	0.0743198	0	0	0	0	0	0	0	0.121584	0	0	0	0	0	0	0	0	0	0	0	0	0	0	0	0.223141	0	0	0.444486	0
ipsc_lncRNA.25040	0	0	0	0.105362	0	0	0	0	0	0	0	0	0	0	0	0	0	0	0	0	0	0	0	0	0	0	0	0	0	0	0	0	0	0	0	0.511454	0
ipsc_lncRNA.25042	0	0.114344	0	0	0	0	0.0895598	0.245069	0.167295	0	0	0	0	0	0	0	0	0	0	0.121419	0	0	0.104056	0	0	0	0.146646	0	0.143599	0	0	0	0	0	0	0.416893	0
ipsc_lncRNA.25085	0	0	0	0	0	0.0571104	0	0	0	0	0	0	0	0	0	0	0	0	0	0	0	0	0	0	0	0	0	0	0	0	0	0	0	0	0	0.669741	0
ipsc_lncRNA.25165	0	0	0	0	0	0	0	0	0	0	0	0	0	0	0	0	0.125187	0	0	0	0	0	0	0	0	0	0	0	0	0	0	0	0	0	0	0.0762761	0
ipsc_lncRNA.25177	0	0.523017	0	0.471398	0.250052	0.312204	0.245792	0.224192	0.382609	0.542128	0	0.981865	0.702174	0.481714	0.252459	0.142206	0.125187	0.562453	0.522487	0.222151	0.100925	0.104265	0.0951924	0.304588	0.148562	0.347479	0.134154	0	0	0	0	0.255467	0.229752	0.980222	0.100814	0.152552	0.338368
ipsc_lncRNA.25263	0.106295	0.132596	0.435566	0	0	0	0.103856	0	0	0	0	0	0	0	0	0	0	0	0	0	0	0	0	0	0.0941591	0	0	0	0.333042	0	0	0.161916	0	0.138059	0	0	0
ipsc_lncRNA.25317	0.0735091	0.0458489	0	0.10331	0.109601	0.0912284	0	0.0491331	0.234783	0	0.100481	0.0662097	0	0.0844564	0	0.0623306	0.0548709	0.0616325	0	0.0486857	0	0.182803	0.0417239	0.0667522	0.130233	0.19038	0.176404	0.13465	0	0	0	0	0.0503515	0.143214	0	0.0334327	0.0296622
ipsc_lncRNA.25349	3.22381	1.43295	1.92333	2.86426	1.54697	2.48332	2.53435	1.33745	1.5893	2.99457	3.29237	2.03592	1.90052	2.12869	1.41311	1.6967	1.82556	2.29906	1.69317	1.52161	1.65015	1.33617	2.3136	2.0526	1.54276	1.03647	1.42278	1.05207	2.08983	1.62443	2.20243	3.16093	1.62443	1.97328	2.49478	2.99986	1.61486
ipsc_lncRNA.25513	0.0408433	0.0339662	0	0.440076	0.0405978	0	0.0665102	0.0545989	0.111815	0.0660138	0.0372198	0.0735752	0.0142504	0.0469259	0.0819772	0.0230882	0.52845	0.0913184	0.282765	0.252475	0.163859	0.0338565	0.0618207	0.012363	0.0844204	0.169247	0.0435618	0.13716	0.0426566	0	0	0.0207384	0	0.106097	0	3.20745	0.16481
ipsc_lncRNA.25514	0.378548	0.4947	0.270842	2.40672	0.788382	0.671139	0.634049	0.506039	2.40166	0.17481	0.172482	0.438376	0.264154	1.03553	1.35677	0.427977	0.861158	0.453411	0.0748788	0.191021	0.520695	0.403448	0.593437	0.245538	0.766467	0.48553	0.80749	1.02359	0.79071	0.204874	0.166663	0.247128	0.296336	1.56867	0.130031	23.8083	0.669193
ipsc_lncRNA.25515	0.37645	0.603767	0.22037	3.32554	1.12256	1.06787	0.420357	0.575125	3.28808	0.434604	0.220534	0.581261	0.394035	1.35933	0.593669	0.456006	2.48887	0.360718	0.111696	0.498652	0.776714	0.334343	0.976796	0.244177	1.38152	0.779971	0.94641	1.52688	1.01099	0.349266	0.781342	1.06495	0.589388	1.81609	0.452586	30.5738	0.694419
ipsc_lncRNA.25516	0.294461	0.693828	0.0893792	1.37945	0.325213	0.0406045	0.44754	0.612317	0.92556	0.423048	0.223615	0.235752	0.342462	0.526266	0.656686	0.277425	3.1749	0.76809	0.407721	0.910112	0.984455	0.447498	1.0771	0.475368	0.782527	0.338943	0.418748	0.629273	0.820092	0.478096	0.21607	0.598058	0.224108	0.679923	0.118005	18.1244	0.369662
ipsc_lncRNA.25517	0.175238	0.568355	0.0478718	1.2314	0.069674	0.0434959	0.205461	0.70277	0.351811	0.453172	0.287445	0.25254	0.110054	0.120801	0.175862	0.118872	3.9242	0.999095	0.727924	0.835645	1.05456	0.261471	0.278504	0.222783	0.310463	0.363078	0.168212	0.320991	0.219622	0.0569044	0	0.266935	0.288079	0.40969	0.126408	20.8815	0.282847
ipsc_lncRNA.25519	0.0967556	0	0	1.63176	0.288522	0	0.189071	0.517367	0	0	0.264515	0	0.101275	0	0.291299	0	3.17782	1.62246	0.60287	1.28164	0.232904	0	0	0.0878619	0.0857089	0	0	0.620309	0.151577	0.157095	0.638976	0.147385	0	0.879686	0	22.2667	0.62468
ipsc_lncRNA.25599	0	0	0	0	0	0.0542439	0	0	0	0	0	0	0	0	0	0	0.130504	0.0732927	0.272339	0.0578965	0	0	0.0496177	0	0	0	0.069926	0.080062	0.0684729	0.0709657	0	0.199738	0.0598775	0	0.0525479	0.0795156	0.0705478
ipsc_lncRNA.25771	0	0	0	0	0	0	0	0	0	0	0	0	0	0	0	0	0	0	0	0	0	0	0	0	0	0	0	0	0	0	0	0	0	0	0	0	0
ipsc_lncRNA.25772	0	0	0	0	0	0	0	0	0	0	0	0	0	0	0	0	0	0	0	0	0	0	0	0	0	0	0	0	0	0	0	0	0	0	0	0	0
ipsc_lncRNA.25796	0	0	0	0	0	0	0	0	0	0	0	0	0	0	0	0	0.112668	0	0	0.0999679	0	0	0.0856732	0.0685323	0	0	0	0.0691202	0	0	0	0	0	0	0	0	0
ipsc_lncRNA.25896	0.756269	0.943395	0.387372	0.664288	0.892671	0.879906	0.83128	1.07416	1.12147	0.763959	0.581492	0.681172	0.494747	1.30334	0.806394	1.20237	0.352823	0.951122	0.392684	1.1896	0.967109	1.05789	1.01949	1.24474	1.9679	1.37106	1.58801	1.342	1.40691	0.767437	0.811593	0.936001	1.16555	0.920877	0.681916	1.16086	1.37325
ipsc_lncRNA.25908	0	0	0	0	0	0	0	0	0	0.125968	0	0	0.0407889	0	0.0391073	0.132171	0.0581763	0.0653453	0.0809361	0	0	0	0	0.0707734	0.103559	0.0807396	0	0.0713805	0	0.126541	0.05147	0	0.0533848	0	0	0.141787	0
ipsc_lncRNA.25966	0	0	0	0	0	0.0439724	0	0.0473646	0	0	0	0	0.0370866	0	0	0.0600871	0	0.0594141	0.0735898	0	0	0	0	0	0	0.0367056	0	0.0324508	0	0	0.0467982	0	0	0	0	0.128917	0.0285945
ipsc_lncRNA.26473	0	0.323392	0	0	0.0858959	0.321737	0	0	0.157717	0	0	0.155669	0	0	0	0.293097	0.516038	0	0	0.228934	0.416026	0.107449	0.196198	0	0	0.0895223	0	0.15829	0	0.140306	0.114138	0.131634	0	0	0.103892	0.31442	0
ipsc_lncRNA.26798	0.257933	0	0.0391458	0	0.028487	0	0.308018	0.0766227	0.366142	0	0	0	0	0.0329273	0	0	0.0427854	0.0961155	0	0	0	0	0.0325341	0	0.0253872	0	0.0458502	0	0	0	0.0378533	0.0436557	0.196307	0.223342	0.0689109	0.0782071	0.023129
ipsc_lncRNA.26829	0.162183	0.445089	0.0886109	0.501451	0.290175	0.161022	0.253539	0.043361	0.148001	0.262132	0.31037	0.233726	0.645084	0.111802	0.0325521	0.0550081	0.387398	0.163176	0.538955	0.171865	0.390397	0.282323	0.515512	0.0883654	0.201133	0.100809	0.155681	0.386201	0.406521	0.631981	0.299898	0.543508	0.35549	0	0.0779937	0.147525	0.549727
ipsc_lncRNA.26912	0.299481	0.149433	0.0818127	0.0420891	0.119073	0.185836	0.0877829	0	0.0819877	0.0484043	0.245621	0.0809229	0.031347	0.137633	0.0601094	0.101576	0.0447096	0.301314	0.0622009	0.198349	0.0360446	0.148951	0.0679946	0.0543907	0.0795868	0.0930748	0.191649	0.219429	0.14075	0.243123	0.0791113	0.136857	0.0410272	0.0388977	0.21603	0.272415	0.0483383
ipsc_lncRNA.26949	0	0	0	0.158305	0	0	0	0	0	0	0	0	0	0	0	0	0	0	0	0	0	0	0	0.102287	0	0	0	0.206329	0	0	0	0	0.154311	0	0	0.10246	0
ipsc_lncRNA.26995	0	0	0	0	0	0	0	0	0	0	0	0	0	0	0	0	0	0	0	0	0	0	0	0	0	0	0	0	0.107482	0	0	0	0	0	0	0.748892	0
ipsc_lncRNA.26998	0.362476	0.486946	1.21873	0.431051	2.99324	2.80291	2.04322	3.05642	2.79889	1.53225	1.52455	1.40638	1.60518	3.52387	2.85416	3.49911	1.45692	1.96374	0.926578	2.62231	2.282	1.42145	1.2028	2.3041	3.11212	2.97518	1.60589	1.27685	2.05301	1.67504	2.28332	1.40161	1.26052	2.20912	5.79929	1.92757	1.8902
ipsc_lncRNA.27149	6.2001	13.9911	11.4185	9.20314	16.8958	10.5477	10.6863	15.3658	12.2694	15.6508	19.9021	17.0043	17.3545	13.6066	13.1434	8.1517	8.94412	10.2799	7.95788	7.84364	10.8999	10.6543	8.77821	20.876	10.2439	11.4027	12.7054	12.5692	8.73083	8.82246	8.46515	7.00372	7.15766	20.3585	16.2481	8.17445	9.2765
ipsc_lncRNA.27188	0.103619	0.129258	0.070767	0.145626	0.411986	0.771579	0.303725	0.346293	0.567347	1.00486	1.0623	0.419984	0.596526	0.238101	0.363957	0.351448	1.00551	0.608145	0.53803	0.617651	0.311782	0.322102	0.411702	0.235237	0.367156	0.966104	0.58021	0.189804	0.568153	0.504717	0.273722	0.31568	0.212928	0.134584	0.249152	0.612652	0.585369
ipsc_lncRNA.27189	0	0	0	0	0	0	0	0.0541431	0	0.0654627	0	0	0.0423942	0.0465341	0	0	0	0	0.0841214	0	0	0	0	0	0	0	0	0	0	0	0	0	0	0	0	0.147367	0.0326867
ipsc_lncRNA.27258	0.181126	0.0564858	0	0.318194	0.135028	0.16859	0	0	0.123965	0.0731873	0.18569	0.0815703	0.189587	0.312151	0.0454427	0.153583	0.0676009	0.303725	0.282143	0.0599807	0.163498	0.0563033	0.25702	0.328955	0.160447	0.281458	0.289773	0.290305	0.212814	0	0.239233	0.275904	0.186099	0.235253	0.108879	0.205945	0.109631
ipsc_lncRNA.2731	6.158	6.94573	8.20978	7.30705	12.132	12.1271	11.3489	8.92205	9.45556	14.3037	14.8189	12.9862	15.5545	11.3964	13.1369	11.9439	10.7897	14.6545	12.2538	11.1365	10.4738	14.5802	10.9254	20.3923	13.2944	15.5092	16.754	15.1974	13.9796	10.2378	11.348	15.1096	14.1949	16.0443	21.2793	9.39165	13.689
ipsc_lncRNA.27401	0.0844806	0	0	0	0	0	0.041271	0	0	0	0	0.0380459	0	0	0	0	0	0	0	0	0	0	0	0	0	0	0	0	0	0	0	0.0643433	0	0	0	0	0.0340893
ipsc_lncRNA.27686	2.15525	1.75686	3.00216	2.33922	3.54221	3.0985	2.81468	2.02534	1.7331	2.82816	1.95432	2.92146	2.94834	3.40787	3.4264	3.00362	2.83529	2.64793	3.63427	2.20476	2.59399	3.18398	3.85166	7.20848	3.66715	3.69176	3.58461	3.73288	2.77467	3.49933	3.77676	2.92547	2.22173	3.21505	5.15663	2.07692	2.92764
ipsc_lncRNA.27726	0	0	0	0	0	0	0	0	0	0	0	0	0	0	0	0	0	0.0298237	0	0	0	0	0	0	0	0	0	0.0325782	0.0278625	0	0	0	0	0	0	0.0647118	0
ipsc_lncRNA.27740	2.32472	2.52169	1.61069	2.65161	4.92291	5.31025	4.64152	4.81914	4.58106	5.99003	6.07913	4.09672	5.28981	5.69025	5.20697	5.94219	8.9531	5.76264	8.18719	4.10582	4.05502	5.02708	5.23983	4.40564	3.82017	4.5374	5.01282	4.53601	4.38084	4.97795	3.73801	5.23479	4.84633	4.55103	8.14164	5.30187	5.24773
ipsc_lncRNA.27836	0.0147066	0.146764	0.0100439	0.0620059	0.0365455	0.0182516	0.00718457	0	0.00671026	0.0356547	0.0201028	0.0397387	0.0461806	0	0	0	0.0109777	0	0.0458173	0.0292209	0.00885019	0.0274294	0.0083475	0.0200322	0.0390826	0.0152354	0.0352923	0.0538774	0.0575982	0.023878	0.0776982	0.0560052	0.0402943	0.00955072	0.0442024	0.046821	0.0474749
ipsc_lncRNA.27858	0.157228	0.326885	0	0.36828	0.416754	0.325212	0.256033	0.21018	0.478261	0.254123	0.143279	0.0944101	0.329144	0.602143	0.315574	0.266637	0.625934	0.175767	0.435406	0.347111	0.378468	0.521327	0.118991	0.475918	0.371405	0.217175	0.167693	0.192	0.246312	0.255279	0.0692224	0.159667	0.358988	0.204213	0.0630088	0.19069	0.126888
ipsc_lncRNA.27866	0	0	0	0.234829	0	0	0	0	0	0	0	0	0	0	0	0	0	0	0	0	0	0	0	0	0	0	0	0	0	0	0	0	0	0	0	0.607957	0
ipsc_lncRNA.2790	0.377347	0.156905	0	0	0	0	0	0	0.114783	0	0.0859675	0.0566461	0	0	0	0	0	0	0	0.0833066	0	0	0.0713943	0	0.0557108	0	0	0	0	0	0.166134	0	0.0861571	0	0	0.171621	0.152266
ipsc_lncRNA.27947	0	0.0360701	0	0.162551	0.0287417	0.0358855	0.028252	0	0	0.0467352	0	0	0	0	0	0	0.0431679	0	0.060056	0.0383019	0	0	0	0	0	0	0	0	0.0452988	0.0469479	0	0	0	0.0375564	0	0.184115	0.0233357
ipsc_lncRNA.27963	1.02913	1.36935	1.68683	1.20528	0.716059	0.894038	0.770893	0.779578	0.344348	0.998009	0.890936	0.988731	0.789946	0.551782	0.447541	1.62891	2.30458	2.30095	2.13745	1.22688	0.949611	1.10901	0.584135	0.90338	0.911631	0.852904	1.26227	0.471274	0.913595	2.72917	1.76706	1.67215	1.45684	0.267333	0.948569	0.748892	0.941279
ipsc_lncRNA.28032	0.421969	0.18151	0.158998	0.184045	0.448359	0.325045	0.0853006	0.252865	0.531128	0.305731	0.159117	0.406279	0.167533	0.183893	0.233638	0.172731	1.04269	0.048799	0.483536	0.134918	0.122589	0.2352	0.231251	0.264263	0.232009	0.105517	0.395738	0.239877	0.205155	0.566996	0.422808	0.0886582	0.119601	0.623663	0.0874672	0.608836	0.199629
ipsc_lncRNA.28112	0.192104	0.342338	1.12455	0.385689	0.136392	0.340586	0.214509	0.256802	0.225392	0.22178	0.225078	0.296619	0.0287253	0.283773	0.165246	0.558482	0.450673	0.644265	1.02598	0.327168	0.0990899	0.238863	0.342693	0.124604	0.0486203	0.454882	0.26343	0.402154	0.128978	0.445579	0.543711	0.501644	0.187979	0.0356444	0.197962	0.349483	0.19933
ipsc_lncRNA.2819	0.383021	0.265441	0.34878	0.299054	0.423021	0.422531	0.457395	0.0568909	0.31069	0.206355	0.17452	0.766638	0.400912	0.146687	0.213546	0.433034	0.444743	0.35682	0.530344	0.225492	0.256106	0.3175	0.772991	0.541044	0.640883	0.529057	0.81703	1.52012	1.13341	0.690982	0.224843	0.583444	0.466414	0.38693	0.767476	0.50325	0.515185
ipsc_lncRNA.28228	0	0	0.153857	0.158305	0	0	0	0.150577	0	0	0	0.507278	0.117902	0	0	0	0.168161	0	0	0	0	0	0	0	0.0997805	0	0	0.103164	0	0.182887	0.148777	0	0.154311	0	0	0	0
ipsc_lncRNA.28239	0	0	0	0.249564	0	0	0	0	0	0	0	0	0	0	0	0	0	0	0	0	0	0	0	0	0	0	0	0	0	0	0	0	0	0	0	1.61526	0
ipsc_lncRNA.28338	0	0	0	0	0	0	0	0	0	0	0	0	0	0	0	0	0	0	0	0	0	0	0	0	0	0	0	0	0	0	0	0	0	0.0731509	0	0.256151	0
ipsc_lncRNA.28351	0.792219	0.312076	1.02514	0.468794	1.69925	0.827944	1.79252	0.111477	1.48393	0.943483	1.08291	1.27688	1.17837	0.670674	0.502129	1.06065	1.49394	1.74796	1.5588	1.93308	2.30845	0.725826	0.567999	0.302905	0.812577	1.42543	1.0006	1.41295	1.11045	2.50484	1.54202	2.35001	1.59938	0.487403	1.10283	0.796474	1.17775
ipsc_lncRNA.28391	1.11806	0.348678	1.65443	0.785664	1.29657	0.346893	1.09241	0.124551	0.680194	1.80709	1.14623	1.17488	1.07277	2.46209	0.561021	1.26406	2.92103	1.71861	1.93514	0.987337	1.90636	0.579253	0.423077	0.507646	0.330138	0.579132	0.447181	0.853335	1.02174	1.36149	0.861434	0.425778	2.29752	0.24203	0.112016	0.508507	0.977508
ipsc_lncRNA.28596	0.0728	0	0	0	0.0723624	0.0903483	0	0.194636	0.132868	0	0	0	0	0	0	0	0	0	0	0	0	0	0.0826429	0	0	0	0	0	0	0	0	0	0	0	0	0.0662204	0
ipsc_lncRNA.28597	0	0	0	0	0	0.124881	0.0983168	0.134515	0.183652	0	0	0.0906337	0	0.115611	0.201967	0	0	0	0	0	0	0	0.114231	0.365505	0	0	0	0	0	0	0	0	0	0	0	0.0915313	0
ipsc_lncRNA.28598	0	0	0	0	0	0	0	0.130739	0	0	0	0	0	0.0561827	0	0	0	0	0	0	0.0588547	0.182408	0	0	0	0.0506584	0	0.0447863	0	0	0	0	0	0.254053	0	0.177923	0
ipsc_lncRNA.2868	0.0918491	0	0.0627286	0.193627	0	0.0569946	0	0	0.0419085	0	0	0.0413643	0	0.105528	0	0	0.137122	0.0770094	0	0	0.0552733	0.171308	0.156401	0.0834064	0	0.142727	0	0.126183	0	0.149129	0.0606574	0	0	0	0.110425	0	0
ipsc_lncRNA.28687	0.190259	0.158224	0.259876	0.26739	0.441269	0.0787068	0.185893	0.678229	0.231495	1.23004	1.7338	1.14244	0.929348	1.0201	1.46384	0.107551	0.473396	0.212692	0.526878	0.25202	0.305319	1.10399	1.15191	0.691082	1.51683	2.0367	0.913151	1.62636	1.689	0.514849	0.33506	0.289815	0.521286	0.0823716	0	0.173063	0.511818
ipsc_lncRNA.28852	7.60411	6.49016	4.68564	3.69619	2.95516	5.2507	2.51378	2.75145	7.6174	3.88114	3.98576	3.03829	3.11191	4.72956	5.04919	5.81753	2.8167	2.78031	3.32492	4.01386	3.44062	3.34123	2.66106	1.03837	4.45686	4.97527	4.29904	3.87492	4.65754	3.5275	3.09613	2.61273	2.74136	3.26741	2.40579	2.39229	2.90689
ipsc_lncRNA.28893	0.0077991	0.0875598	0	0	0	0.00967907	0.0914417	0.041703	0.0142342	0.945409	0.970132	0.021074	0.040817	0.00896058	0.0234805	0.0264524	0.174649	0.0130781	0.0485951	0.0413233	0.0281602	0.0290923	0.0885358	0.0495755	0.0759954	0.0403976	0.074864	0.0357149	0.0977444	0.0126628	0	0.0118801	0.0213686	0	0.0656351	0.18445	0.0251766
ipsc_lncRNA.28930	0.987065	0.692605	0.0842648	0.0867013	0.183962	0.459373	0.542484	0.164937	0.0562967	0.0997102	0.0843278	0.444525	0.0645732	0.283516	0.123822	0.209241	0.460497	0.517243	0.512522	0.245153	0.593999	0.460245	0.0700326	0.280105	0.218593	0.127819	0.0986967	0.169504	0.193291	0	0.0814825	0.563837	0.0845137	0.0801271	0	0.448927	0.248936
ipsc_lncRNA.29051	9.54465	9.4995	8.37266	8.49476	6.68692	5.8909	5.42188	3.652	6.65325	6.43011	6.51174	6.45919	7.1667	6.39525	5.51755	3.76428	3.44122	4.09433	3.43991	5.67691	5.13758	5.32886	7.52063	3.58166	5.91391	5.64261	6.77449	9.05443	5.32302	5.82176	5.14188	6.13814	5.07586	6.27608	4.08502	5.34278	6.3111
ipsc_lncRNA.29122	0.0922232	0.0191737	0	0	0.427788	0.190756	0.450535	0.164377	0.182343	0.124215	0.357176	0.318418	0.43439	0.0529788	0.215953	0.234597	0.780187	0.824779	0.766173	0.244321	0.277492	0.439571	0.13959	0.0977038	0.0953097	0.334387	0.270495	0.183007	0.577906	0.973285	0.771456	1.07702	0.863325	0.319421	0.517417	0.251664	0.508586
ipsc_lncRNA.29133	0.0945336	0.176887	0.064562	0.199286	0.0939654	0.117321	0	0.0631857	0.0862668	0	0.12922	0.0851465	0.0989493	0.054306	0.0948699	0.160316	0	0.0792601	0.0981709	0.0626104	0.0568888	0.176315	0	0.128766	0.125611	0.0489663	0.453716	0.129871	0.444288	0	0	0.432	0.194258	0	0	0.0429949	0
ipsc_lncRNA.29173	0	0	0	0	0	0.0359314	0	0	0	0	0	0	0	0	0	0	0	0	0	0	0	0	0	0	0	0	0	0	0	0	0	0	0	0	0	0.105343	0
ipsc_lncRNA.29174	0.1866	0.0775904	0.509756	0.262248	0.185478	0	0	0	0.170282	0	0	0	0.0651054	0.0714631	0	0	0.185717	0.104301	0	0.164782	0.449171	0.0773398	0.0706098	0	0.110197	0.0644364	0.49755	0.39877	0.292327	0	0	0.0947473	0	0.0807875	0	0.33947	0.150592
ipsc_lncRNA.29175	0.473877	0.328406	0.503433	0.369993	0.471029	0.26138	0.617338	0.070386	0.0960972	0.0851015	0.0719728	0.189698	0.716462	0.302472	0.264202	0.357169	0.157211	0.353168	0.109358	0.41847	0.316857	0.130938	0.657492	0.669385	0.373133	0.327277	0.168473	0.482234	0.329944	0.256467	0.139089	0.641638	0.50492	0.410325	0.886226	0.766308	0.127478
ipsc_lncRNA.29196	0.441772	0	0.150855	0.310433	0	0.137065	0.107909	0	0.100785	0	0	0	0	0	0	0	0	0	0.458769	0.438884	0.132925	0	0	0.100291	0	0	0	0.202303	0.173019	0.179318	0	0	0	0	0	0.200922	0
ipsc_lncRNA.2989	0	0	0	0	0	0	0	0	0	0	0	0	0	0	0	0	0	0	0	0	0	0	0	0	0	0	0	0	0	0	0	0	0	0	0	0.57207	0
ipsc_lncRNA.29931	2.43153	2.34642	1.66062	1.77312	6.20191	6.57621	9.07712	7.66615	3.45395	10.9373	9.59491	8.11984	9.09998	7.90656	8.08023	11.3981	14.5886	11.2704	7.76584	10.1791	8.9452	6.64573	5.72891	6.45745	7.05105	6.86773	7.55994	7.85743	5.78572	6.25706	6.69585	11.6707	9.08184	2.74105	4.10917	10.9128	10.1264
ipsc_lncRNA.29968	5.33573	3.71775	4.33347	2.43205	0.66893	1.19314	2.34833	1.34944	2.85129	0.621548	0.985614	0.779334	0.352205	1.49117	1.44722	1.22279	2.87053	3.7885	2.19644	1.97389	1.79351	0.71724	1.30965	1.04763	1.06454	1.24495	1.61498	1.01259	0.753057	0.780472	0.952359	3.14859	3.81945	2.12277	2.88958	0.918228	1.16381
ipsc_lncRNA.29972	1.19951	0.374078	0.672923	0.150517	0.0425822	0.186082	0.230212	0.229071	0.801416	0.103861	0.146397	0.0771715	0.0672612	0.172269	0.150472	0.0363251	1.27911	0.82612	0.756297	0.255358	0.206242	0.133168	0.145896	0.136157	0.151795	0.55475	0.137074	0.215796	0.134225	0.139112	0.113166	0.619936	0.586879	0.862447	0.695303	0.545551	0.259298
ipsc_lncRNA.3026	0.32956	0.369994	0.495163	0.602113	0.622401	0.3681	0.354198	0.176221	0.390963	0.798988	0.765824	0.801455	0.344954	0.227184	0.463026	0.614778	0.934802	0.331577	0.205344	0.567503	0.198324	0.53271	0.673414	0.359121	0.671449	0.546256	0.896315	0.482936	0.258144	0.32105	0.217642	0.953817	0.40633	0.0856089	0.396213	0.659505	0.585126
ipsc_lncRNA.3027	0.4295	0.497504	0.586657	0.30181	0.396425	0.342663	0.479594	0.123032	0.447933	0.396679	0.461289	0.331587	0.674344	0.528711	0.246302	0.46824	0.778601	0.102888	0.31859	0.853385	0.29539	0.267021	0.522397	0.139293	0.434816	0.921667	0.245404	0.618148	0.384488	0.448296	0.486245	0.327122	0.210139	0.518003	0.11065	0.362776	0.420897
ipsc_lncRNA.30295	0.24729	0.0342754	0	0.0772315	0.0819346	0.1023	0.134231	0.404036	0.325961	0.177639	0.413145	0.222734	0.316362	0.157843	0.137872	0.13979	0.32816	0.0460748	0.285339	0.400357	0.23149	0.0683293	0.124767	0.0998043	0.073019	0.170788	0.0879167	0.0754953	0.344359	0.312284	0.326622	0.0837088	0.225849	0.142751	0.165169	0.22494	0.155222
ipsc_lncRNA.30306	0	0	0	0	0	0	0	0	0	0	0	0	0	0	0	0	0	0	0	0	0	0	0	0	0	0	0	0	0	0	0	0	0	0	0	0.100707	0
ipsc_lncRNA.30411	1.49028	0.786511	0.626333	0.563888	0.626714	1.92065	0.728042	1.37921	1.56918	0.833779	1.01855	1.3423	1.55989	1.38295	1.43806	0.583225	0.256712	1.2495	0.714286	0.835175	0.965813	0.57016	0.520546	0.780747	0.81239	0.712552	0.275101	0.734949	0.448975	1.86128	0.832772	0.261934	0.471137	1.34005	1.86059	1.56414	0.971417
ipsc_lncRNA.30704	3.39612	4.99682	1.78415	7.5877	1.38491	0.756494	1.95688	2.44456	0.715185	0.140745	1.54741	0.78433	1.36721	1.00048	1.04868	1.18141	1.43002	2.0443	0.904305	2.65299	1.99133	2.49034	1.68051	0.55353	1.31135	2.4357	0.975199	2.39262	1.09135	2.26217	1.84025	1.98969	2.1473	0.339308	0.942224	1.18815	0.702765
ipsc_lncRNA.30806	0.0794414	0.198196	0.108509	0.223294	0	0.0985906	0.232856	0	0.0724944	0.256798	0.10859	0.286212	0	0.273817	0.079724	0	0.355794	0.532851	0.164996	0.210459	0.191226	0.0987778	0.360729	0	0.0703715	0.164595	0.635468	0.36379	0	0	0	0.242021	0.32649	0	0.0955081	0.289046	0.256448
ipsc_lncRNA.30975	0.246393	0.34151	0.186972	0.615611	0.299337	0.407715	0.240739	0.146389	0.224847	0.176995	0.261956	0.246585	0.429837	0.251633	0.384642	0.371421	0.0817423	0.0918153	0.170582	0.398905	0.197701	0.170204	0.497257	0.0745817	0.436525	0.42542	0.175196	0.651919	0.428887	0.13335	0.289278	0.542133	0.262534	0.0711165	0.16457	0.174319	0.419789
ipsc_lncRNA.3099	0	0	0	0	0	0	0	0	0	0	0	0	0	0	0	0	0	0	0	0	0	0	0	0.0761469	0	0	0	0	0	0	0	0	0	0	0	0.305104	0
ipsc_lncRNA.31009	0.113204	0	0	0.636387	0	0	0	0	0	0	0	0	0	0	0	0	0	0	0	0	0	0	0	0	0	0	0	0	0	0	0	0	0	0	0	0.205945	0
ipsc_lncRNA.31010	0.101986	0.508881	0	0.143331	0	0.126569	0	0	0	0	0	0	0	0.117174	0.102348	0	0	0	0	0	0	0	0	0.0926112	0	0	0	0.0934056	0.15977	0	0.134703	0	0	0	0.122612	0	0
ipsc_lncRNA.3125	0	0	0	0	0	0	0	0	0	0	0	0	0	0.0828426	0	0	0	0	0	0	0	0	0	0	0	0	0	0	0	0	0	0	0	0	0	0.196763	0
ipsc_lncRNA.31270	0	0	0	0	0	0	0	0	0	0	0.131137	0	0.200834	0	0	0	0	0	0	0	0	0	0	0	0.0849825	0	0	0.0878646	0	0.155764	0	0	0	0	0	0.087265	0
ipsc_lncRNA.31351	0	0.0210297	0	0.0236928	0.016757	0.0209221	0	0	0	0.0272477	0.0230441	0	0	0	0	0	0	0	0	0	0	0	0	0	0	0	0	0	0	0	0	0	0	0	0	0.0766736	0
ipsc_lncRNA.31411	0.112641	0.140512	0	0	0	0	0.220112	0	0.411162	0	0	0.202911	0.471609	0	0.226083	0	0	0	0.23395	0.149206	0	0	0	0.102287	0	0	0	0	0	0	0.148777	0	0	0.438905	0	0.10246	0.0909049
ipsc_lncRNA.31414	0.9641	0.56253	1.10447	0.699327	0.711001	0.559651	0.455796	0.436528	0.851411	0.527793	0.44637	0.490206	0.53712	0.607436	0.405738	0.81749	0.60358	0.704033	0.516746	0.659129	0.580179	0.618718	0.511921	0.21181	0.509662	0.434946	0.621938	0.669364	0.560293	0.353464	0.431309	0.544797	0.702985	0.262559	0.392593	0.466772	0.476876
ipsc_lncRNA.3148	0.668716	0.238337	0.391458	0.134259	0.474783	0.237117	0.186677	0	0.26153	0.308807	0.261167	0.0860446	0.0999931	0.329273	0.191741	0.486021	0.855708	0.160192	0	0.253083	0.574889	0.118783	0.216894	0	0	0	0.305668	0.174988	0	0.310213	0.378533	0.291038	0.130871	0	0.229703	0.0868968	0.308386
ipsc_lncRNA.31547	0.051869	0.0161758	0.0354241	0.0728966	0.0128893	0	0.0633485	0	0	0	0	0.0116796	0.0135729	0	0	0.0219906	0.0387176	0	0	0.0171766	0.0624278	0	0	0.0117753	0.0114868	0.0268669	0	0.0118763	0	0.021054	0	0	0.0177643	0	0.0311796	0.117953	0.02093
ipsc_lncRNA.31609	0.113204	0.141214	0	0	0	0	0	0.15133	0.103304	0.182968	0.618966	0.101963	0.236984	0.260126	0.113607	0.191978	0.169002	0.189828	0	0	0	0	0	0	0.100279	0.234548	0	0	0	0.183801	0.299041	0	0.155083	0	0	0.514863	0.0913594
ipsc_lncRNA.3177	2.35088	4.75227	3.50749	4.43912	2.14502	4.89252	3.34528	2.77196	2.79439	2.51362	1.35131	2.22603	1.32499	2.17464	1.56073	3.06675	4.93148	2.68873	4.25669	6.02043	6.58753	3.34282	5.05006	3.22956	3.97273	3.98408	3.85747	5.27787	3.68288	9.25857	7.32475	5.16035	4.07939	2.55234	2.50747	4.14523	3.4053
ipsc_lncRNA.31797	0	0	0	0.124782	0	0	0.390376	0	0.202558	0	0	0	0	0.10201	0.0891033	0	0	0.297769	0.0922036	0.176414	0.160292	0.331196	0.453564	0	0.393253	0.321929	0.213069	0.162636	0.208641	0	0	0	0.3649	0	0.0533722	0.56534	0.0358272
ipsc_lncRNA.31800	0.0455549	0	0	0.128046	0.0452811	0.113072	0.267058	0	0.0831424	0	0.0622702	0	0	0	0	0	0.136018	0	0	0.120686	0.0548284	0.283216	0.103428	0.0413676	0.0403539	0.471929	0	0.542392	0.214099	0.0739643	0	0.485747	0.374445	0	0.109536	0.704441	0.257351
ipsc_lncRNA.31932	0.339657	0.0780499	0.170925	0.0753716	0.159923	0.277323	0.122265	0.250922	0.481245	0.216701	0.268797	0.660162	0.430369	0.205389	0.296014	0.151582	0.186817	0.449652	0.278467	0.213118	0.333494	0.244507	0.253671	0.259735	0.11085	0.101857	0.386098	0.1801	0.266052	0.1161	0.342368	0.285925	0.355104	0.464377	0.107461	0.439047	0.310182
ipsc_lncRNA.31938	0.189463	0.118171	0.0646971	0	0	0	0	0	0.216118	0.0765557	0.0323727	0.170649	0.0495782	0	0.0237671	0	0.0707123	0.039713	0	0	0	0	0	0	0	0	0	0	0	0	0	0	0	0.0307601	0	0.0430848	0.0382257
ipsc_lncRNA.31959	4.93246	1.71475	1.43581	2.15917	0	0.200702	0	0.108093	1.77093	0.261383	0.11053	0.0728306	0.253911	0.371608	0	0	0	0	0	0	0.0973204	0	0	0	0.214884	0	0	0	0	0	0	0.123172	0.110773	0.210048	0	2.79497	0.39154
ipsc_lncRNA.31961	0.21259	0	0	0	0	0	0	0	0	0	0	0	0	0	0	0	0	0	0	0	0	0	0	0	0	0	0	0	0	0	0	0	0	0	0	0.386752	0
ipsc_lncRNA.31962	5.64434	1.97779	1.12613	1.51521	0.189115	0	0.123929	0	0.578737	0.512516	0.0866899	0.456977	0.929348	0	0.0636452	0	0.0946791	0	0.526878	0	0	0.0788562	0.0719943	0.0575901	0	0	0	0.0580842	0.198706	0	0	0.0966051	0	0.411858	0	2.88439	0.307091
ipsc_lncRNA.31963	7.70678	3.37547	1.45035	2.88829	0.442604	0.0850177	0	0	1.12525	0.276805	0.327743	1.23404	1.5058	0.11806	0.240619	0.116174	0.0511353	0.287183	0	0.0907424	0.041225	0	0.155534	0	0	0	0.109597	0.282337	0	0	0.0452407	0.0521755	0.0938473	0.444881	0	6.23133	0.801641
ipsc_lncRNA.31964	16.6621	7.45808	2.94526	2.20394	0.584538	0.486551	0.191526	0	3.84597	0.475242	0.267951	1.67731	2.97512	0.337826	0.0983608	0	0.292645	0	0	0	0	0.121869	0.111264	0.0890029	0	0	0	0.0897664	0.307091	0.954811	0.25891	0.149299	0	0.636508	0.353504	9.09369	1.18649
ipsc_lncRNA.31966	3.01053	1.18322	0.45064	0.695505	0.0409922	0	0	0	0.526872	0.0666551	0	0.14858	0.129499	0.189527	0	0	0	0	0	0	0	0.0512781	0	0	0	0	0	0.0377706	0.0646065	0	0	0	0	0.053564	0	0.975333	0.232975
ipsc_lncRNA.31967	5.27843	3.1473	0.997587	1.77293	0.0659962	0.1648	0	0	1.03002	0.160969	0.226894	0.448517	0.486477	0.266991	0.433105	0.0562986	0.0495608	0.055668	0	0.131922	0	0.0825562	0.0376861	0.0301462	0.0588149	0.0687825	0	0	0.104015	0	0.131543	0.0505689	0.0454788	0.129355	0	4.01624	0.589416
ipsc_lncRNA.31968	1.25203	0	0	0.293266	0	0	0	0	0.285635	0.505903	0	0	0	0	0	0	0	0	0	0	0	0	0	0	0.184847	0	0	0	0	0	0	0	0	0	0	0.0949057	0
ipsc_lncRNA.31969	0	0	0	0	0	0	0	0	0	0	0	0	0	0	0	0	0	0	0	0	0	0	0	0	0	0	0	0	0	0	0	0	0	0	0	0	0
ipsc_lncRNA.32060	0	0	0	0	0	0	0.71359	0	0	0	0	0	0	0	0	0	0	0	0	0	0	0	0	0	0	0	0	0	0	0	0	0.139065	0	0	0	0.581297	0
ipsc_lncRNA.32065	0	0	0	0	0.0115795	0	0.00569109	0	0	0.00941437	0.015924	0.0157391	0.0182905	0.0066922	0	0	0	0.0488366	0	0.00771556	0	0.00724252	0.0198369	0	0.0103195	0.00603418	0.00931867	0.0213389	0.00912503	0.00945723	0	0	0.00797956	0	0.0140056	0.0688781	0
ipsc_lncRNA.32128	0	0	0	0	0	0	0	0	0	0	0	0	0	0	0	0	0	0	0	0	0	0	0	0	0	0	0	0	0	0	0	0	0	0	0	0.283411	0
ipsc_lncRNA.32269	0	0	0.0566396	0	0	0	0	0	0	0	0	0	0	0	0	0	0	0	0	0	0.0998158	0.0515598	0.0470732	0	0	0	0.0663401	0	0	0.0673264	0	0	0.0568069	0.107717	0	0.0754379	0
ipsc_lncRNA.32295	0.217004	0.0902329	0.296408	0	0.0719	0	0	0	0	0	0	0	0	0	0	0	0	0	0	0.0958159	0	0.0899414	0	0	0	0	0	0.0662494	0.113319	0	0	0	0	0	0	0.592175	0.0583766
ipsc_lncRNA.32323	0.718176	0.425162	0.681684	1.04354	1.41562	1.17832	1.45097	1.88756	1.27742	0.9837	0.998332	0.844209	0.662535	1.35657	1.12385	0.94957	0.745064	0.75523	0.530915	2.82167	3.06193	1.34704	1.16073	1.5254	1.4988	1.42494	1.79161	1.60537	1.37299	1.71943	1.65598	1.44627	1.26734	1.28061	1.40489	1.08509	1.39495
ipsc_lncRNA.32432	0	0	0	0	0	0	0	0	0	0	0	0.0569625	0	0	0	0	0	0	0	0	0	0	0.0717932	0	0	0.0655163	0	0	0	0	0	0.0963353	0	0	0	0	0
ipsc_lncRNA.32436	0	0	0	0	0	0	0	0	0	0	0	0	0	0	0	0	0	0	0	0	0	0	0	0	0	0	0	0	0	0	0	0	0	0	0	0.223046	0
ipsc_lncRNA.32438	1.39328	1.37594	2.22027	1.387	0.807862	0.864564	0.964261	0.62084	0.63572	0.18766	0.396773	0.993485	0.72918	1.13388	0.582598	1.47676	0.780011	1.46022	0.964592	1.07658	1.18781	0.57747	0.988537	3.21574	1.02851	0.841969	0.557257	0.638032	0.636623	1.22534	0.690094	1.23803	0.874826	2.11125	3.07095	1.5842	0.983871
ipsc_lncRNA.32449	0	0	0	0	0	0	0	0	0	0	0	0	0	0	0	0	0	0	0	0	0	0	0	0	0	0	0	0	0	0	0	0	0	0	0	0.18145	0
ipsc_lncRNA.32488	0.114347	0.213961	0	0.160704	0.340981	0.141911	0.167585	0	0.313044	0.184816	0.234457	0.772446	0.359066	0.131377	0.172131	0	0.341419	0.287618	0	0	0	0.14218	0.0649039	0.363429	0.0506462	0.118459	0.0914689	0.104728	0.0895681	0	0.0755153	0.174182	0	0.297037	0	0.364045	0.184565
ipsc_lncRNA.3256	0	0	0.0734565	0.0755805	0	0	0	0	0	0	0	0	0	0	0	0	0	0.0901796	0	0	0	0	0	0	0	0	0	0	0	0	0	0	0	0	0	0.684854	0
ipsc_lncRNA.32846	0.734137	0.73263	0.721989	1.40319	0.408646	0.327996	0.258225	0.549577	0.133988	0.18985	0.280983	0.423192	0.276635	0.371126	0.353639	0.0995997	0.219199	0.295452	0.79288	0.155592	0.247403	0.219079	0.233351	0.239996	0.468231	0.395477	0.845642	0.403425	0.59805	0.286072	0.426647	0.357852	0.281603	0.495832	0.105914	0.347249	0.284387
ipsc_lncRNA.32859	0	0.110756	0	2.12129	0	0	0	0	0	0	0.121366	0	0	0	0	0	0.397652	0	0	0	0	0	0	0	0	0.18396	0	0	0	0	0	0	0	0	0	10.4184	0
ipsc_lncRNA.32860	0	0.260303	0	2.6394	0	0	0	0	0	0	0	0	0	0	0	0	0.311525	0	0	0	0	0	0	0	0	0.432347	0	0	0	0	0	0	0	0	0	9.9651	0
ipsc_lncRNA.32868	0.508118	0.442217	0.32281	1.26215	0.669504	0.469283	0.41564	0.584468	1.50967	0.229188	0.113068	0.308656	0.284479	0.977508	0.498067	0.340671	0.546876	0.376486	0.122714	0.140873	0.369777	0.323245	0.818277	0.289724	0.523379	0.514146	0.529336	0.746757	0.573872	0.211045	0.327759	0.216	0.372328	1.35062	0.298338	8.70646	0.19073
ipsc_lncRNA.32869	0.143206	0.107184	0.117363	0.281765	0.156579	0.159953	0.153912	0.172292	0.52273	0.138875	0.0587254	0.128985	0.119916	0.345518	0.258687	0.17	0.235171	0.144082	0.0594862	0.341446	0.206829	0.213675	0.227595	0.182059	0.253711	0.192861	0.320749	0.34101	0.179476	0.0465025	0.056744	0.130884	0.137328	0.334801	0.0860841	2.98302	0.173358
ipsc_lncRNA.32870	0.0237574	0.0296358	0	0.333886	0.0472292	0	0.0232123	0	0.0650395	0	0.0649492	0.0641949	0	0.0545909	0	0	0.0354674	0.039838	0	0	0.0285936	0	0.0809086	0.0215736	0.021045	0.0246116	0	0.0217587	0.0372182	0	0	0	0	0	0	1.51272	0
ipsc_lncRNA.32871	0.282774	0.399775	0.308994	2.38447	0.505934	0.350937	0.534153	0.806421	1.56548	0.243755	0.257688	0.49241	0.355179	0.909682	1.05945	0.383637	0.478441	0.474175	0.19577	0.524395	0.363027	0.398483	0.684815	0.445089	0.584476	0.332	0.75399	1.0532	0.649723	0.244864	0.149396	0.229729	0.593989	1.19977	0.271971	17.9538	0.578128
ipsc_lncRNA.32872	2.04315	0.994614	0.499159	0.513592	0.0330223	0.103075	0	0.0222054	0.333485	0.214783	0.068118	0.179538	0.121708	0.0572544	0.100021	0	0.0247986	0	0.103501	0	0.0399849	0	0.0377138	0.0150841	0.0147145	0	0.026575	0.0304271	0.0780682	0.0269701	0.175519	0	0	0.107875	0	0.755486	0.187679
ipsc_lncRNA.32873	5.84126	2.12116	1.18281	1.96935	0.2191	0.0976994	0.0153834	0.0631418	1.16379	0.203581	0.215218	0.567248	0.626243	0.235162	0.110605	0.0534015	0.0235052	0.0264017	0.0327009	0.0208556	0.113698	0	0.0357468	0.0285948	0.0697353	0	0.0251889	0.0288401	0.049331	0.0511269	0.0415912	0.0479667	0	0.224947	0.0189289	4.497	0.495552
ipsc_lncRNA.32874	7.52707	3.12158	0.976585	1.84217	0.256633	0.0246477	0	0.0265491	1.25053	0.192598	0.190033	0.876523	0.789946	0.205362	0.159448	0.134722	0.059299	0.0333032	0.206245	0	0.0478065	0.0493889	0.0450911	0.0360696	0.0527786	0.0205744	0.0635468	0.0181895	0	0.0967375	0.0262316	0.0302527	0	0.309544	0.023877	3.93825	0.897566
ipsc_lncRNA.32875	0.388445	0.138446	0.303188	0	0	0	0	0	0	0	0	0	0	0	0	0	0	0	0	0	0	0	0	0	0	0	0	0	0	0.0900986	0	0	0	0	0	0.605722	0
ipsc_lncRNA.32876	0.266886	0	0.0607568	2.62557	0.265282	0.276015	0.391142	0.535155	0.121773	1.50976	0.608021	0.040064	0	0.357737	0.223196	0.603468	3.5859	1.04424	1.10862	1.1784	1.07072	0.276539	0.656435	0.161569	0.512233	0.276481	0.853949	0.570343	0.418102	0.938867	0.470005	0.203269	0.243745	1.03992	0.695201	25.9758	2.54873
ipsc_lncRNA.32877	0.104819	0	0	0.662904	0.0520942	0	0	0	0	0	0	0.047205	0.0548573	0	0	0	0	0	0	0	0	0	0.0594953	0.0951837	0	0	0	0	0	0	0	0	0	0	0.0630088	13.1099	0
ipsc_lncRNA.32881	0	0	0.0803948	2.67459	0.0780059	0.121743	0	0.078681	0.179037	0	0	0.0353424	0.0410717	0.270495	0.118135	0	0	0	0	0	0.0472266	0	0.0668162	0.231608	0.0695178	0.0812993	0.125552	0.0718754	0.0307357	0	0.0259134	0	0.0268774	0.305788	0.141524	12.2068	0
ipsc_lncRNA.32904	0	0	0.0528636	1.63176	0	0	0	0	0	0.125106	0.105806	0.0697182	0	0	0	0	0.40445	0	0	0.205062	0.0465807	0	0	0.0351447	0	0	0	0	0	0	0	0	0	0.0502678	0.0465296	4.92861	0
ipsc_lncRNA.32905	0	0	0.0678184	0.488455	0	0	0	0	0	0.0802492	0.067869	0.0894411	0	0	0	0	0.148248	0	0	0.263073	0.119516	0	0	0	0	0	0	0	0	0	0	0	0	0.128977	0.0596926	0.677452	0
ipsc_lncRNA.32907	0.441874	0.0787441	0.0574818	0.177431	0	0	0	0	0	0	0	0	0	0.0241752	0.0211165	0	0	0	0	0	0	0	0	0	0	0.0435964	0	0	0	0.0683276	0	0	0	0	0	0.574197	0.0339626
ipsc_lncRNA.32910	123.005	117.373	24.1645	74.3141	81.1534	100.899	159.398	58.5666	63.861	134.494	164.79	149.192	152.09	90.4809	111	50.0307	41.9945	56.1266	30.535	82.7007	89.1219	64.3467	136.02	169.996	122.897	199.569	125.835	111.131	86.6764	131.366	98.1268	98.0147	142.596	60.5955	76.4158	146.658	112.439
ipsc_lncRNA.32953	1.5576	0.832714	0.303933	0.781803	0.110588	0.414226	0.217408	0.446181	0.203055	0.179821	0.30416	0.300628	0	0.319565	0.502437	0.660368	0.415239	0.55969	0.693226	0.368432	0.133905	0.138337	0.1263	0.0505152	0.246387	0.172886	0.53398	0.662331	0	0.36128	0.293898	0.508423	0.228623	0.578018	0	0.354206	0.359153
ipsc_lncRNA.32988	0	0	0	0	0	0	0	0.0758546	0	0.0917134	0	0	0	0	0	0	0	0	0	0	0	0	0	0	0	0	0	0	0	0	0	0	0.0777357	0	0	0.154846	0
ipsc_lncRNA.32989	0	0.251048	0.137445	0.0471398	0	0.0416272	0.163861	0.089677	0	0	0.0458493	0.0302112	0	0.0770743	0	0.0568825	0.250374	0	0.208995	0.133291	0.04037	0	0.0761539	0.0304588	0.0297124	0	0.0536617	0.0307201	0	0	0.0886047	0.102187	0.0459504	0	0.120977	0.183063	0
ipsc_lncRNA.33126	12.7301	13.1623	21.2975	22.934	17.5367	22.3196	18.1979	15.704	15.7101	18.7801	17.0508	14.1979	15.2474	19.6321	16.3336	18.1112	21.2369	21.8481	24.4879	14.3162	14.1904	15.5631	11.7841	16.9908	19.0342	19.0737	10.4564	12.0895	13.5184	22.9578	19.0709	16.4632	15.7424	17.0892	32.7151	21.1774	18.6511
ipsc_lncRNA.33138	0	0	0	0.0793501	0	0	0.110331	0	0.0515234	0	0.0771778	0.0508543	0	0	0.0566617	0	0	0	0	0	0	0.140407	0	0	0	0	0	0.0517108	0	0	0	0	0	0	0	0	0
ipsc_lncRNA.33419	0	0	0	0	0	0	0	0	0	0	0	0	0	0	0	0	0	0	0	0	0	0	0	0	0	0	0	0	0	0	0	0	0	0.0767798	0	0	0
ipsc_lncRNA.33435	9.78794	12.5798	23.4977	8.33695	18.3772	30.4296	43.4698	36.4778	7.308	27.8048	28.786	11.8437	14.4881	16.3572	15.3791	20.4553	25.5348	36.8051	33.6765	45.7059	32.0095	24.7095	11.6725	62.1279	16.8154	13.4174	11.863	9.05504	23.0781	37.7234	55.8906	50.6025	30.7457	23.3712	73.5767	50.4521	18.99
ipsc_lncRNA.33553	13.4443	6.89353	32.6714	12.9828	24.7593	20.2677	33.1618	30.2108	12.7202	39.9931	38.333	28.7873	34.0583	22.9801	21.6453	14.8267	24.3807	31.5343	27.2379	31.957	21.7898	31.9975	16.0111	36.5505	25.1703	26.36	16.1645	16.959	27.1347	26.4486	29.196	41.461	36.1012	13.9802	16.907	28.3972	24.2627
ipsc_lncRNA.33570	0	0.0460732	0	0	0	0	0	0	0	0	0	0	0	0	0.0370658	0	0.0551394	0	0	0	0	0.0459244	0	0	0	0	0.0590892	0	0.0578613	0	0.0975663	0	0	0	0	0.167982	0
ipsc_lncRNA.33571	0	0.0438554	0	0.049409	0.0698904	0.043631	0	0.0469969	0	0	0.0480563	0	0	0.0403922	0	0	0	0	0	0.0465689	0	0.0874276	0	0	0	0.0728411	0.0562448	0	0.0550761	0.0570811	0	0.107106	0	0	0	0.159895	0.0283725
ipsc_lncRNA.33572	0	0	0.102063	0.105014	0	0	0	0.199775	0	0	0.204279	0	0	0	0	0	0	0	0	0	0	0.0929098	0	0.0678537	0	0	0	0	0.117059	0.121321	0	0	0	0	0	0.203906	0
ipsc_lncRNA.33578	0	0.0918468	0	0.103478	0	0	0.0359696	0	0.0671899	0.238007	0.20129	0.198952	0.0770679	0.0422969	0.0369453	0	0.21984	0	0	0.0487648	0.132925	0	0	0	0	0.038138	0.412279	0.0337172	0.0576731	0	0	0.504703	0	0	0	0.334871	0.267393
ipsc_lncRNA.33594	0	0	0	0	0.135571	0	0.0666304	0	0.0622316	0	0	0	0	0.0783511	0	0.11565	0	0	0	0	0.0820775	0	0	0.309634	0.181228	0	0.109101	0.124916	0.427337	0.221447	0	0	0	0	0.163975	0.0620317	0
ipsc_lncRNA.33764	0	0	0	0	0	0	0	0	0	0	0	0	0	0	0	0	0	0	0	0	0	0	0	0	0	0	0	0	0	0	0	0	0	0	0	0.186657	0
ipsc_lncRNA.33790	4.96583	7.34945	10.4617	9.22644	11.1269	13.788	14.9668	13.6141	7.21979	14.9639	13.2307	9.32449	10.5718	10.6371	9.71358	18.841	22.7431	18.9122	28.6688	14.2705	9.21831	9.00016	5.1595	13.8338	11.3327	10.8119	7.40592	5.31891	11.2077	19.6783	19.7878	10.8977	10.3773	9.29207	25.2972	15.7713	10.868
ipsc_lncRNA.33803	0	0	0	0	0	0	0	0	0	0	0	0	0	0	0	0	0	0	0	0	0	0	0	0	0	0	0	0	0	0	0	0	0	0	0	0	0
ipsc_lncRNA.33809	0	0.0623463	0	0	0	0	0.0488329	0	0	0	0	0	0	0.0574229	0	0	0.0746147	0.0838093	0.103805	0	0	0	0	0	0.0442735	0	0	0	0	0	0	0	0.0684692	0.194746	0	0	0.0806706
ipsc_lncRNA.33892	0	0	0	0.250546	0	0	0	0	0	0	0	0	0	0	0.059636	0	0	0	0	0	0	0	0.0674592	0	0	0	0	0	0	0	0	0	0	0.0771828	0	0.27027	0
ipsc_lncRNA.33950	0.481719	1.71689	0.281993	0.386862	3.14656	1.87892	2.82399	1.4719	1.82117	3.44803	3.48051	2.78926	3.45751	2.0557	2.20998	2.33408	0.616422	3.23112	1.4293	1.54965	2.48478	3.4227	1.24994	2.68713	2.1336	2.06745	0.88077	1.00844	1.94055	1.22907	1.81788	3.03998	3.86528	2.05578	1.07555	0.938961	1.16629
ipsc_lncRNA.33982	0.240008	0	0	0	0.477132	0.0992874	0.390835	0.106947	0	0.129306	0.765505	1.80146	2.34471	0.0919172	0	0.135674	2.86647	0	0	0.847784	0.0962888	0.795807	0	0.145298	0.63782	0.497276	0	0.293089	0.501328	0.389685	0.211336	0.121866	1.20559	0	0.0961831	0	1.67869
ipsc_lncRNA.34142	2.87649	3.47249	4.68948	2.47774	5.34948	3.91534	4.89569	2.10869	4.48782	4.79917	7.10289	5.76675	4.56485	3.94453	2.88673	1.25887	5.12548	3.42313	7.32339	6.26848	4.24381	3.23052	6.84683	2.69635	3.04126	4.90245	4.60193	5.86388	3.48875	6.32758	4.65719	9.8941	3.05081	1.20519	1.89646	4.22019	6.36521
ipsc_lncRNA.34148	2.13283	1.12562	1.34457	1.72931	0.326155	0.712639	1.28239	0.548297	0.44915	1.06069	0.78492	0.443317	1.37382	1.31948	0.576266	1.25203	0.734793	2.75113	0.851881	1.62991	0.789847	0.713992	0.465615	0.521441	0.58133	1.3597	1.31238	1.50261	1.28511	0.932325	0.650089	1.49948	1.23617	0.106546	0.39449	0.820797	0.595822
ipsc_lncRNA.34194	0	0	0	0	0	0	0	0	0	0	0	0	0	0	0	0	0	0	0	0	0	0	0	0	0	0	0.157486	0	0	0.159827	0.260035	0	0	0	0	0	0
ipsc_lncRNA.3489	0.129165	0.0460357	0.176427	0.259327	0.0366825	0.0458001	0.0540863	0.0739999	0.202063	0.0298237	0.353118	0.349017	0.386281	0.169601	0.277767	0.156462	0.633586	0.216593	0.229946	0.171094	0.0444168	0.137661	0.20947	0.184317	0.212491	0.17204	0.0295205	0.084499	0.20235	0.0599189	0.0731151	0.196753	0.202227	0.359495	0.22184	0.117491	0.163807
ipsc_lncRNA.3505	2.43248	3.22109	3.73147	3.10305	0.632364	0.928871	0.80441	0.600317	0.785456	0.90728	1.2277	1.28086	1.05761	1.20389	1.23935	0.888495	1.45258	1.38057	0.621803	1.58627	0.585531	1.44248	1.57185	0.441778	1.82326	2.05472	1.79612	2.87905	1.93467	2.24815	0.889708	1.88116	1.23041	0.680485	0.674871	2.00839	1.69128
ipsc_lncRNA.3549	0.42052	0.468617	0.536098	0.346719	0.278662	0.0626263	0.0876524	0.0974387	0.0358163	2.01183	2.22264	0.868629	1.02118	0.0515355	0.0281344	0.0190172	1.51508	0.376083	0.267843	0.0371352	0.0472382	0.0278867	0.0318251	0.056007	0.0198671	0.0580853	0.0269106	0	0.0614866	0.163864	0.244387	0.128113	0.122899	0.0218474	0.0471864	1.11694	0.895947
ipsc_lncRNA.3553	0	0	0	0.0587615	0	0.0259449	0	0	0	0	0	0	0	0	0	0	0.03121	0	0	0	0	0	0	0	0	0	0	0	0	0	0	0	0	0	0	0.209178	0
ipsc_lncRNA.3554	0.0918491	0.0572878	0.188186	0.322712	0	0	0	0.122783	0	0	0	0.0827285	0	0	0	0.0778817	0.137122	0.0770094	0	0	0.16582	0	0.104268	0	0.0406813	0	0	0	0	0	0.303287	0	0	0	0.0552126	0.0835478	0.0741253
ipsc_lncRNA.3565	0.0353762	0	0	0.0994355	0.140654	0.0439036	0.069129	0	0.0645653	0	0	0	0.0740574	0.0812893	0.0710042	0.0599932	0	0	0.14695	0.14058	0.127733	0.043987	0.0401593	0.256996	0.125349	0.219889	0.169789	0.0324001	0.0554203	0.0574379	0.0467251	0.0538875	0	0.137844	0.0850619	0.514863	0.0570997
ipsc_lncRNA.3614	0.932573	0.807863	0.141534	0.436879	0.952717	1.86465	0.936484	0.380922	1.58384	1.38168	0.920658	1.9366	1.40997	1.13098	0.987884	0.483241	1.12153	1.08597	0.753243	1.20099	1.02888	0.837464	1.2057	2.79932	1.6981	1.98588	2.15507	1.44725	1.21747	0.799136	0.889595	1.49948	1.06464	1.7496	0.716311	1.83796	0.961678
ipsc_lncRNA.3726	4.64868	0.536937	3.41	6.29128	0	0	0.0841113	0.345239	0.0785585	0	0	0.0775383	0	0	0.0863929	0.145991	0	0	0.89399	0.798223	0.414444	0	0.195452	0.0781737	0.0762581	0	0	0	0	0.139773	0	0.262266	0.235867	0	0	0.939675	0
ipsc_lncRNA.4323	0.531831	0.568649	1.45286	0.640659	0.226558	0.0942897	0.445395	0.101564	0.277327	0.98238	0.519267	1.3002	0.795247	0.611033	0.533723	0.515378	0.453697	0.637007	0.157798	0.704472	0.822978	0.188937	1.29372	0.344961	0.740318	0.550953	0.486197	0.835009	0.714141	0.493426	0	0.810121	0.416329	0.39472	0.365367	0.345546	0.858411
ipsc_lncRNA.4387	9.35163	5.60253	6.13462	7.43605	4.21963	4.27583	3.48651	2.71407	4.71607	3.77869	4.20493	4.10068	4.18585	5.58422	3.76631	4.48645	3.21472	6.49955	4.85572	5.78619	5.25742	3.44246	7.33344	7.37467	7.03046	7.52085	6.59471	6.42367	6.16852	5.99352	4.7944	7.02881	5.98417	6.95212	3.84628	5.65231	4.71693
ipsc_lncRNA.4492	0	0	0	0	0	0.0807423	0.0635669	0.0869712	0	0	0	0	0	0	0	0.110332	0	0	0	0	0	0	0	0	0.230527	0	0	0.119173	0	0	0	0	0	0	0.0782178	0.295899	0
ipsc_lncRNA.4499	0	0	0	0	0	0	0	0	0	0	0	0	0	0	0	0	0	0	0	0.0914341	0	0	0	0	0	0	0	0.126439	0	0	0	0	0	0	0	0	0
ipsc_lncRNA.4878	0.0247982	0.247473	0.101616	0.0697029	0.147895	0.0923275	0.0242292	0.0663001	0.113148	0.0400807	0.0338974	0	0.0259566	0.0854739	0.174205	0.126163	0.0370213	0.0831667	0.257524	0.0656963	0.208924	0.21584	0.112604	0.0900753	0.087868	0.179829	0.158693	0.158984	0.155395	0.120789	0.196522	0.151098	0.135888	0.257671	0.149068	0.045114	0.0600391
ipsc_lncRNA.4972	0	0	0	0.0379706	0	0	0	0	0	0	0	0	0	0	0	0	0.0403347	0	0	0	0	0	0	0	0	0	0	0	0	0	0	0	0	0.0350915	0	0.270334	0
ipsc_lncRNA.5006	0	0	0	0	0	0	0	0	0	0	0	0	0	0	0	0	0	0	0	0	0	0	0	0	0	0	0	0	0	0	0	0	0	0	0	0.0655877	0
ipsc_lncRNA.5074	0.108589	0.948203	0	0.152611	1.88888	0.471675	0.424389	0.580642	0.198186	1.66734	1.11325	5.33043	8.3541	0.187141	0.163463	1.01284	0.64845	0.546268	0.451068	1.72606	0.980206	1.28269	1.35598	1.23259	1.01001	1.46241	1.21608	0.795628	1.19081	1.41046	3.37048	1.98492	0.818182	0.141039	0	0.592649	2.45378
ipsc_lncRNA.5204	1.59745	1.41789	0.797257	1.20888	4.90096	2.8594	3.36171	2.01226	3.37807	4.41904	5.50098	5.94899	6.47927	3.84718	3.89993	3.36027	2.63708	4.43018	1.4356	3.07228	3.01337	3.93436	3.38275	4.77029	4.0139	3.03926	4.44784	4.78308	4.11479	2.99269	2.3128	4.16477	5.07123	3.47134	3.28706	2.48699	4.26427
ipsc_lncRNA.5205	0	0	0	0	0	0	0.0888405	0	0.165951	0	0	0	0	0.104468	0	0	0	0	0	0	0.109437	0	0	0	0.0805457	0	0	0	0	0	0	0	0	0.236198	0	0.496254	0
ipsc_lncRNA.5244	0	0	0	0	0	0	0	0	0	0	0	0	0.0774456	0	0	0	0	0	0	0	0	0.0919989	0	0	0	0	0	0	0	0	0	0	0	0	0	0.134605	0
ipsc_lncRNA.5546	11.3844	8.61648	0.960952	3.23587	20.7247	12.5411	12.123	10.6871	23.3456	6.6158	8.48018	15.8417	21.6231	14.5494	13.6071	11.1716	7.63852	8.68705	6.24328	8.30242	7.31278	11.4515	16.8442	9.29251	17.7897	20.407	16.2691	19.0959	15.5302	6.95745	4.64611	8.96299	13.1426	8.88845	1.61473	2.5016	16.4653
ipsc_lncRNA.5597	0.152978	0	0	0.214996	0	0	0	0	0	0.123627	0	0	0	0	0.0767613	0	0	0	0.158864	0	0.0920599	0	0.0868309	0	0	0	0	0	0	0	0	0.116514	0	0	0	0.347881	0.123459
ipsc_lncRNA.5660	0.815069	0.67783	0.247402	0.381832	0.0900189	0.33718	0.530911	0.484256	0.495862	0.146375	0.866552	0.407852	0.663554	0.520251	0.545312	0	0.270404	2.27794	0.188095	0.599807	0.653993	0.225213	0.308423	0.246716	0.722012	0.656736	0.144887	0.165888	0.283752	0.588164	0.239233	1.65543	0.620331	0.588133	0.217758	0.659025	0.438525
ipsc_lncRNA.5666	0.186344	0	0	0.392832	0.277836	0	0.182068	0	0	0	0	0.0839201	0.390097	0.214095	0	0	0	0	0	0.246834	0	0	0.105769	0	0.0825345	0	0	0.0853335	0	0	0	0	0	0	0	0.423756	0
ipsc_lncRNA.5816	0	0	0	0.137746	0	0	0	0	0	0	0	0	0	0	0	0	0	0	0	0	0	0	0	0	0	0	0	0	0	0	0	0	0	0.127302	0	0.713231	0
ipsc_lncRNA.5824	0.383742	0.265941	0.0582395	0.119847	0.593345	0.0529159	0.166639	0.113996	0.272366	0.206744	0.058283	0.345637	0.0446297	0.0979758	0	0	0.0636543	0	0	0	0.0513177	0.106033	0	0	0	0.0441711	0	0.0390509	0.267186	0.0692283	0.0563165	0.129898	0.116823	0.11076	0.102523	0.34906	0
ipsc_lncRNA.6024	10.4963	10.4964	13.5076	13.6543	15.6929	18.3016	15.8493	5.33423	15.1988	11.6371	15.8892	15.314	17.4333	16.7437	17.2369	14.4168	13.4684	16.8736	13.8729	14.2483	15.4519	13.914	15.1651	23.3955	18.7496	19.321	17.6251	19.7032	17.123	14.3661	17.3008	21.4064	20.0835	14.5343	14.3921	15.6234	14.0715
ipsc_lncRNA.6073	0.280671	0	0	0	0.0929947	0	0.0914103	0	0.512254	0	0	0.337067	0.0979271	0.10749	0	0.15866	0.139671	0	0.194313	0	0.450409	0.116329	0.212413	0	0.165751	0.290763	0.299353	0	0.293132	0.455705	0.123571	0.427537	0	0	0.112479	0.0851014	0
ipsc_lncRNA.6201	0.112641	0.421536	0.230785	0	0.279909	0.349482	0.220112	0.150577	0.308372	0.091029	0.230957	0.253639	0	0.0647079	0.113041	0	0.0840807	0.188884	0.467899	0	0	0.140058	0	0	0.0498903	0.0583454	0.270311	0.0515822	0.0882313	0.182887	0.297553	0.171582	0.154311	0.292604	0	0.307381	0.136357
ipsc_lncRNA.6208	0.0814417	0	0	0.114458	0.0809522	0.202146	0.079573	0	0.14864	0	0.111325	0.220064	0.255738	0.280711	0.408657	0.69057	0	0.409701	0.507452	0	0.0980206	0.101265	0	0.147911	0	0	0.130294	0	0.127586	0.396693	0.322706	0.124058	0.223141	0	0.097913	0	0
ipsc_lncRNA.6352	1.57959	0.262725	1.58222	1.03598	2.7215	1.3069	1.33757	1.40772	2.11414	1.53183	1.72735	2.27638	2.09427	3.14571	1.79657	1.96443	0.314423	1.41267	0.874862	1.3949	2.40811	1.17844	3.10814	1.14752	1.95895	0.872738	1.17931	3.0863	1.31978	1.19685	1.11271	1.7645	1.00984	0.547101	0.506415	2.20314	1.27478
ipsc_lncRNA.6509	0	0	0	0.0893803	0.126431	0	0	0	0.261163	0	0.0434667	0.22913	0.299558	0.073069	0.031912	0	0	0	0.132089	0.0842426	0.0382721	0	0.0721965	0.115504	0.112673	0.0988266	0.0508731	0	0	0	0.0840002	0	0.0435626	0.123904	0	0.462799	0
ipsc_lncRNA.6557	0	0	0	0	0	0	0	0	0	0	0	0	0	0	0	0	0	0	0	0	0	0	0	0	0	0	0	0	0	0	0	0	0	0	0	0.696808	0
ipsc_lncRNA.6598	1.61043	1.41805	2.84667	3.59466	1.31827	1.88106	1.29581	0.506543	1.98829	1.07178	3.49625	0.426623	1.09072	1.08839	1.04575	0.481954	1.83852	1.58852	2.75454	2.25869	1.4822	0.588947	1.50555	1.20433	1.25874	2.74785	8.33553	3.38371	4.60058	2.46094	0.75073	4.76194	2.59553	1.72257	1.02501	1.55105	1.83483
ipsc_lncRNA.6674	0	0	0	0	0	0	0	0	0	0	0	0	0	0	0	0	0	0	0	0	0	0	0	0	0	0	0	0	0	0	0	0	0	0	0	0.202902	0
ipsc_lncRNA.6741	0.736952	0.204289	0	0.863093	0.203478	0.355675	0.400023	0.0547305	0.597784	0.529384	0.615608	0.368763	0.642813	1.59933	0.698486	0.347158	0.550098	0.961155	0.170068	0.542321	0.788419	0.610886	0.650682	0.446141	0.616546	1.35724	0.589503	1.27491	0.513114	0.199423	0.378533	0.748384	0.336527	0.797649	0.344555	0.595864	0.660828
ipsc_lncRNA.6889	0	0	0	0	0	0	0	0	0	0	0	0	0	0	0	0	0	0	0	0	0	0	0	0	0	0	0	0	0	0	0	0	0	0	0	0	0
ipsc_lncRNA.7067	140.437	1224.3	2616.53	2569.26	196.279	474.358	397.87	299.804	287.303	229.746	373.861	123.221	175.055	324.298	273.942	278.188	432.231	402.041	570.053	485.646	407.975	211.536	216.769	106.969	533.846	676.65	271.15	674.606	280.071	332.576	383.252	553.761	410.238	212.643	254.351	670.78	454.298
ipsc_lncRNA.710	0.199772	0	0	0	1.45619	0.413211	0.0650626	0.178035	0.364604	0.107628	0.182049	0.839694	1.11522	0.535553	0.200482	0.225857	0	0	0	0.529242	0.240439	1.24199	1.66307	1.08845	1.17976	1.3797	1.17188	1.5857	1.66913	0.216237	0.615672	0.304306	0.638576	0.432451	0	0.121144	0.429927
ipsc_lncRNA.7162	0.441772	1.79101	1.05598	0.931299	7.68454	6.57912	9.17224	9.59653	4.13218	17.6721	24.4567	24.1727	22.8892	5.58319	7.53683	10.3013	16.6529	14.2603	14.91	9.21655	7.70968	9.20079	4.13739	18.4536	8.02235	7.09366	6.53757	4.55182	8.13191	13.0902	9.04416	12.1129	15.7352	6.31167	15.668	15.3706	16.2219
ipsc_lncRNA.7277	0	0	0	0.0876567	0	0	0.0609402	0.0833773	0	0	0	0	0	0.07166	0.0625932	0.105773	0	0.104588	0.129542	0	0	0	0.0708043	0	0.0552504	0	0	0	0.195421	0	0.0823804	0	0	0	0.0749857	0.170203	0
ipsc_lncRNA.7347	3071.38	4497.08	4275.45	23457.2	1126.25	965.433	963.22	3007.54	731.482	1221.44	900.441	1218.6	7.36519	721.65	587.279	351.62	1386.42	4.15726	2548.45	3034.53	587.207	495.669	346.211	264.991	144.46	643.214	952.613	2231.15	847.772	658.133	1038.75	953.391	959.665	1158.98	627.546	1551.12	372.558
ipsc_lncRNA.799	0.1456	0.817319	0.298314	0.306939	0	0.813135	0.355648	0.583909	0.597904	0.117664	0	0	0	0.752775	0.584472	0.123459	0.326049	0	0	0	0	0	0.0826429	0	0	0.226253	0	0	0.114048	0.1182	0.0961546	0	0.199463	3.02577	0.0875235	0.331102	0.0587521
ipsc_lncRNA.856	0.0359949	0	0.0614571	0.164409	0	0.0111679	0.0263767	0	0.0082118	0.0145444	0.0123006	0.00810516	0.0188381	0	0	0	0.0134342	0.0603587	0.0186899	0	0.0216611	0.0111891	0.0306462	0	0.00797134	0	0	0.0164833	0	0.0146106	0	0.150782	0.086294	0	0	0.0982251	0.0145246
ipsc_lncRNA.8564	7.76256	12.1041	10.9816	11.1692	10.6553	9.28965	8.84851	8.15328	10.7943	6.2732	10.8635	9.48879	9.6728	13.1655	6.21359	7.52242	8.41562	7.90305	6.33383	10.6496	8.00808	6.89429	5.14039	3.69235	10.56	12.4454	8.72277	20.3975	5.50131	10.3529	7.32345	10.5576	7.84908	4.20095	4.44405	7.39722	9.9936
ipsc_lncRNA.8566	0.249142	0.116546	0.0850762	1.66319	0.247645	0.309198	0.0608563	0	0.198936	0.0503351	0.0425699	0.140252	0.0325975	0.286246	0.687578	0.369697	0.232465	0.0522223	0.129364	0.0825045	0.0374824	0.116169	0.141414	0.0848405	0.0827615	0.193575	0.0498235	0.0570455	0.0487882	0.252821	0.123401	0.0948776	0.213319	0.283145	0.0374413	0.0849843	0.0502665
ipsc_lncRNA.8596	0.0833915	1.61239	0.626477	0.527393	0.414451	0.517465	0.203695	0.334431	0.0760991	1.07827	1.02591	0.97644	1.17837	0.574863	0.167376	0.565682	1.05821	0.0699183	1.8186	0.552309	0.602204	0.311068	0.425999	0.946578	0.55403	0.561534	0.466946	0.840135	0.195961	1.62476	0.82608	0.254055	0.114241	0.162468	0	1.40331	1.4806
ipsc_lncRNA.8680	0.237254	0.718756	0.601838	1.04794	0.471656	0.168253	0.46362	0.407775	0.247436	0.328685	0.185319	0.305278	0.532149	0.272587	0.17007	0.344871	1.06259	0.568347	0.915135	0.404062	0.611895	0.168573	0.423236	0.15389	0.180143	0.316008	0.759137	0.93126	0.637167	0.935515	0.492432	0.877689	0.23216	0.0880439	0.285238	0.308301	0.328238
ipsc_lncRNA.9217	0.263265	0.262725	0.431514	0.443991	0.104673	0.26138	0.257224	0.140772	0	0.0851015	0.287891	0.284548	0.0551125	0.120989	0.422723	0.357169	0.157211	0.0882921	0.109358	0.41847	0.126743	0.130938	0.358632	0.14344	0.233208	0.272731	0.673892	1.20558	0.247458	0.170978	0	0.401024	0.0721315	0.0683876	0.0633019	0.0957885	0.254957
ipsc_lncRNA.9227	0	0	0	0	0	0	0	0	0	0	0	0	0	0	0	0	0	0	0	0	0	0	0	0	0	0	0	0	0.0686054	0	0	0	0	0	0	0.59752	0
ipsc_lncRNA.9307	2.33927	0.833739	1.71173	1.76122	0.332173	1.03684	0.897912	0.44673	0.533676	0.270064	0.342601	0.225748	0.874478	0.383949	0.419213	0	0.623625	1.12076	0.34704	0.663993	0.100552	0.311642	0.758729	0.151732	0.444042	1.81753	0.534637	0.459101	0.523527	0.678233	0.220694	1.39988	0.228904	0.65107	0.301326	1.74788	1.4159
ipsc_lncRNA.9318	0	0	0	0.308926	0.0728308	0	0.0715899	0.0979481	0.334319	0	0.100156	0	0.153387	0.0841831	0.0735318	0.124258	0.109387	0.122866	0.304362	0.194112	0.0881868	0.0911057	0.249534	0.0665362	0.129812	0.0759057	0.234444	0.335535	0.344359	0.23793	0.096777	0.446447	0.401509	0	0.35236	0.199947	0.413926
ipsc_lncRNA.9434	0	0	0	0.0198128	0	0	0	0.0753822	0	0	0	0	0.0147561	0	0	0	0.0210464	0	0	0	0	0	0	0	0	0	0	0	0.0220853	0.0228893	0	0	0	0	0	0.102588	0
ipsc_lncRNA.9454	0.27054	0.0843701	0.0230957	0.213872	0.605056	0.335753	0.280853	0.0452068	0.370322	0.327949	0.508486	0.53304	0.601751	0.62166	0.322409	0.315424	0.403889	0.425306	0.316068	0.55994	0.468068	0.819952	0.422287	0.706307	0.389435	0.525501	0.730385	0.371669	0.529783	0.439256	0.401997	0.386348	0.440115	0.417271	0.569197	0.261469	0.231981
ipsc_lncRNA.9715	1.57349	1.67204	1.35323	2.6209	3.04118	2.06127	1.22422	1.59705	2.47293	2.16642	2.03135	2.02089	1.89099	1.87478	2.10545	1.68012	0.957027	1.22154	1.27092	2.50885	1.15732	2.8985	3.0763	0.740889	2.52957	2.71678	3.26321	3.92304	3.65189	2.2709	1.53946	2.75194	2.07575	0.567696	0.280255	1.0072	1.78721
ipsc_lncRNA.9731	0.0336917	0.0420281	0	0.0473503	0	0.125439	0	0	0.0922361	0.272274	0	0	0.141062	0.0387092	0.0338115	0.114273	0.100597	0	0.139952	0.0892571	0.162201	0.0837847	0.114741	0	0.0298451	0	0.0539013	0.0617144	0	0.0547027	0.0890002	0	0.0461556	0	0	0.36776	0.0543806
ipsc_lncRNA.9841	1.38766	1.91323	2.49397	2.77136	15.7533	15.6807	23.1203	18.2572	8.26436	20.3036	17.1713	16.1825	14.6013	11.9154	13.0464	17.0923	26.8223	29.3927	39.4394	30.6676	19.3385	23.7019	11.6073	34.6862	18.0503	19.1422	18.2277	11.1707	21.9679	26.2065	23.248	32.708	29.4157	10.15	20.8978	15.147	19.215
