# Supplementary material for: Transcriptome Dynamics of Human Neuronal Differentiation From iPSC
Source: Front Cell Dev Biol. 2021 Dec 14;9:727747. doi: 10.3389/fcell.2021.727747 (PMC8712770; doi:10.3389/fcell.2021.727747)
Supplement: Supplementary file 2 [file Table3.XLSX]

## Sheet: SupplementaryFile10
gene_name	SRR11994181	SRR11994180	SRR11994174	SRR11994170	SRR11994169	SRR11994168	SRR11994167	SRR11994179	SRR11994178	SRR11994177	SRR11994176	SRR11994175	SRR11994173	SRR11994172	SRR11994171
ipsc_lncRNA.1	0	2.69324	4.86497	0	0	0	0	0	0	0	0	0	0	0.241962	0.337964
ipsc_lncRNA.10130	0	0	0	1.03251	0.288934	1.72689	0.981864	0.169522	0.140252	0	0	0.897649	2.92749	0.555598	0.51736
ipsc_lncRNA.10185	8.39394	18.7104	17.3508	13.495	30.8977	21.6068	8.58777	12.4212	14.9981	7.29774	9.30374	3.55525	16.1843	18.7044	23.8205
ipsc_lncRNA.10228	0	0	0	1.98226	0	0	1.57086	0	0	0	0	0	0	0	0
ipsc_lncRNA.10248	45.4385	54.9869	43.1464	19.3698	21.3427	16.4742	17.94	17.0937	23.1044	7.77745	15.2363	24.2072	19.3076	39.4118	45.9501
ipsc_lncRNA.10365	0	0	0	0.363184	1.01632	0	0	0.298146	0.246667	1.29624	0	0	0	0	0
ipsc_lncRNA.10375	0	0	0	0	0	0.143574	0	0	0.128267	0	0	0.41047	0.66933	0	0
ipsc_lncRNA.10543	0	0	0	0	0.322963	0.17548	0	0.189488	0	0	0	0	0	0.207012	0.289147
ipsc_lncRNA.10694	0	0	0	0	0	0	0	0	0.345817	0	0	0	0	0	0
ipsc_lncRNA.10814	3.6855	2.83795	4.2852	0.987534	2.13541	2.52527	1.56516	1.47398	1.76824	2.56335	0	3.25207	1.59089	4.4283	0.899679
ipsc_lncRNA.11378	0	0	0	0	0	0	0	0	0	0	0	0	0	0	0
ipsc_lncRNA.12310	3.67518	0	0	0	0	0	0	0	0	0	0	0	0	0	0.588761
ipsc_lncRNA.12311	0	0	0.0996179	0	0.919833	0	0.074424	0.308389	0.255142	11.3966	0	0	0	1.09495	2.8235
ipsc_lncRNA.12419	3.56756	7.97028	10.1628	6.38736	10.4266	15.6082	9.27979	7.61559	7.95328	2.17116	0.294464	5.28864	15.9901	8.72905	9.90635
ipsc_lncRNA.12518	0	0.706332	0	0	0	0.215166	0	0.232342	0	0	0	0	0	0	0
ipsc_lncRNA.1264	1.32282	0.788086	1.07665	0.473677	0.568079	1.44042	1.12611	0.777704	0.597464	1.44909	0	0.784395	2.07848	0.424812	1.01719
ipsc_lncRNA.12725	0	0.205245	0	0	0	0	0	0	0	0	0	0	0	0	0
ipsc_lncRNA.12972	0	0.284237	0	0	0	0	0	0	0	0	0	0	0.403653	0	0
ipsc_lncRNA.12973	4.5123	5.04047	5.20282	0	0	0	0	0	0	0	0	0	0	0	0
ipsc_lncRNA.1312	0	0	0	0	0	0	0	0.297107	0	0	0	0	0	0	0
ipsc_lncRNA.1340	0	0	0	0	0	0	0	0	0	0	0	0	0	0	0
ipsc_lncRNA.13522	0.228664	4.5734	5.58331	1.6376	4.74625	3.37917	3.15162	6.43364	5.40222	10.0196	5.32241	4.23721	0.55275	3.67166	3.07707
ipsc_lncRNA.13527	0	0	0.266129	0	0	0.381478	0.198824	0.617896	0	0	0	1.8177	0.296402	0	0.62858
ipsc_lncRNA.13528	0	0	0	0	0	0	1.02041	0	0.291515	0	0	0	0.507068	0.384939	0
ipsc_lncRNA.13529	0	0.358044	0.760893	0	0.802948	0.545345	0.454768	0.353327	0.974401	0	6.25025	1.66305	3.38979	0.257335	0.718874
ipsc_lncRNA.13581	0	0	0	0	0	0	0	0	0	0	0	0	0	0	0
ipsc_lncRNA.13598	2.62569	0	0	0	0	0	0	0	0.10136	0.532651	0	0	0	0	0
ipsc_lncRNA.13794	150.312	291.393	282.836	152.883	361.132	268.347	134.338	212.251	198.508	93.0825	117.537	68.4117	124.304	293.177	452.308
ipsc_lncRNA.14077	0.540036	1.14904	0.879075	0.828755	3.0922	0.840063	1.75134	0.907124	1.12574	1.97194	0	0.400281	0.326358	0.991014	0.692107
ipsc_lncRNA.14145	3.08827	11.1706	2.93248	19.7473	0	10.809	19.0916	5.51173	16.3625	2.8192	0	2.28906	4.6658	9.20927	3.46317
ipsc_lncRNA.14152	18.1224	1.40216	2.6818	11.7987	11.2022	8.64941	8.18121	5.01586	8.7289	1.50396	0.203975	8.85328	23.1482	14.1717	6.33425
ipsc_lncRNA.14154	63.3923	13.4881	0.537451	4.05349	4.25367	27.3492	48.1832	4.1595	44.7369	0	2.94321	27.8986	76.6192	34.5356	9.52069
ipsc_lncRNA.1419	0	0	0	0.346813	0.727881	0.13183	0.824504	0.42706	0.471096	1.23781	0	0.502523	0.204859	0.155518	0
ipsc_lncRNA.14352	0	3.98249	6.15516	0.435212	1.0149	1.21316	0.919698	1.31001	1.67499	0.517772	0	1.05102	0.342767	3.38273	1.63554
ipsc_lncRNA.14359	1.58282	1.44334	0.981535	0	0.647366	0.263806	0.0916625	0.0949551	0.392799	0	0	0	0.546594	0.414946	0.144895
ipsc_lncRNA.14383	0	0	0	0	0	0	0	0	0	0	0	0	0	0	0
ipsc_lncRNA.14417	6.48043	0.306411	1.1721	0	0	0	0	0	0	0	0	0	0	0	0
ipsc_lncRNA.15171	7.76001	11.0074	18.2459	5.95437	5.55415	7.04155	4.45643	5.70275	5.61677	1.18065	8.32659	7.18977	17.5859	3.85675	3.31506
ipsc_lncRNA.15248	0	0	0	0	0.367004	0	0	0.430655	0	0	0	0	0	0	0
ipsc_lncRNA.15249	0	0	0	0	0	0	0	0	0.0197831	0.103961	0	0	0	0	0.0729759
ipsc_lncRNA.15250	0	0	0	0	0	0	0	0	0	0.477738	0	0	0	0	0
ipsc_lncRNA.1534	0	0	0	0	0	0	0	0	0	0	13.9895	0.985308	0	0	0
ipsc_lncRNA.1535	0	0	0.170027	0	0	0.121861	0	0	0.326605	0.572107	0	1.16131	0	0	0
ipsc_lncRNA.1550	0	0.19374	0	0	0	0	0	0.191188	0	0	0	0	0	0	0
ipsc_lncRNA.1551	0	0	0	0	0	0	0	0	0	0	0	0	0	0	0
ipsc_lncRNA.15553	0	0	0	0.704208	0.985312	0	0	0.28905	0.478282	0	0	0	0.831935	0.315781	0.441072
ipsc_lncRNA.15708	0	0	0.379922	2.14905	0.50115	0.272296	0.567676	0.294033	0.486529	0	0	0.518985	0	0.321225	0.448676
ipsc_lncRNA.16430	0	0.122045	0	0	0.205273	0	0	0	0	0	0	0	0.17332	0	0
ipsc_lncRNA.16702	0	0	0	0	0	0.352527	0	0	0	4.96507	0	0	5.47815	2.07936	0
ipsc_lncRNA.16708	0	0	0	0	0.574441	0	0	0	0.278841	0	0	0.594885	0.485022	0	1.54288
ipsc_lncRNA.1675	0	0.909558	0	0	0	0	0	0	0	0.780474	0	0	0	0	0.547857
ipsc_lncRNA.16771	0	0	0	0	0	0.0982164	0	0.212114	0	0	0	0	0	0	0
ipsc_lncRNA.1697	0.8578	0.782209	1.72879	0	0.613962	0.619528	0.248379	0.257301	1.0218	0.671198	0.0606878	0.0908303	0.666502	0.281096	0.628201
ipsc_lncRNA.17489	0	0.382336	1.46253	0	0	0.698814	2.1853	0	0.312153	0	0	0.665955	0	0.824383	0
ipsc_lncRNA.17543	0	0.59674	0.304357	1.72161	0.602211	0.763483	2.16015	1.29553	0.682081	0.512051	0	1.0394	1.35592	0.51467	1.79718
ipsc_lncRNA.17546	0	0	0.775897	0	0	0	0	0	0.496808	0	0	1.0599	0	0.328012	0
ipsc_lncRNA.17552	2.84654	0.807551	0	0.970753	0	0.369	0.38464	1.59383	2.3076	0	0	0	0	0	0
ipsc_lncRNA.17639	0	0.92415	0	0.277729	1.16578	0.422278	0	0.227994	0.75451	0	0	0	0.656206	0	0
ipsc_lncRNA.17858	0	0	0	0	0	0.0959489	0	0.207217	0	0	0	0.182875	0	0.11319	0
ipsc_lncRNA.1802	0	1.44314	3.68025	0	0.606821	1.97827	0.687373	0.534048	1.17823	3.09583	0	1.57104	1.02472	0.777915	0.814923
ipsc_lncRNA.18149	0	0.567851	0	0	0.955095	0.345963	0.991722	0.466975	0.927229	0	3.52454	0.329695	0.537614	0.816257	0
ipsc_lncRNA.18177	0	0	0	0	0	0	0.666116	0	0.0815568	0	0	0.173995	0.283724	0.215388	0
ipsc_lncRNA.1818	0	0	0	0	0	0	0	0	0	0	0	0	0	0	0
ipsc_lncRNA.18205	0	1.21701	0.387948	0.548612	0.511738	1.80732	0.579669	1.3511	0.496808	0	0	0.52995	0	0.328012	1.14539
ipsc_lncRNA.18206	0	0	0	1.04802	0	0	0	0.0955938	0	0.831222	0	0	0	0	0
ipsc_lncRNA.18325	0	0.0435305	0.388535	0	0.146432	1.23322	0.82935	0.515484	1.20836	1.12058	1.77309	4.17019	0.618189	0.328507	0.0655497
ipsc_lncRNA.18439	0	0.714116	1.36583	2.5753	6.00552	1.63153	0.680272	3.17119	2.04061	4.59577	0	0	1.01414	1.9247	1.07534
ipsc_lncRNA.18444	0	0	0	0.950036	0	0	0	0	0	0	0	0	0	0	0
ipsc_lncRNA.18752	0	0.477392	0	0	0	0	0	0.235552	0.389761	0	0	0.415762	0	0	0
ipsc_lncRNA.18770	0	0	0	2.03668	0.474946	0.516117	0	0.835977	0	1.21152	0	3.44294	0.802029	0.608858	0
ipsc_lncRNA.18785	0	0	0	0	0.346032	0	0	0	0	0	0	0	0	0	0
ipsc_lncRNA.18789	0	0	0	0	0.97758	0.177054	0.184558	0	0	0	0	0	0.275136	0.208868	0
ipsc_lncRNA.18808	0	0	0	0	0	0	0	0	0	0	0	0	0.428309	0	0
ipsc_lncRNA.18815	10.2208	0	1.10917	3.48559	0	0.794959	3.31462	1.14456	2.84081	0	0	3.53537	1.64712	1.87561	1.30989
ipsc_lncRNA.18817	1.30507	0.294016	0.41655	2.43477	1.48356	0.925499	1.68049	1.06386	1.17356	0.700803	0	2.04847	1.80934	1.12702	0.688705
ipsc_lncRNA.1882	0	0	0.453405	0	0	0	0	0	0.580631	0	0	0.619365	0	1.91678	1.07091
ipsc_lncRNA.18965	0	0.374061	0.238479	0	0.62915	1.19645	1.069	2.7685	1.52698	0	0	0.65154	1.59364	1.00817	0.563273
ipsc_lncRNA.18984	0	0	0	0	0	0	0	0	0	0	0	0	0	0	0
ipsc_lncRNA.19011	2.24506	0	0	0	0	0	0	0.104754	0	0	0	0	0	0.114441	0
ipsc_lncRNA.19012	1.73057	3.1912	5.32107	1.47543	0	0.224335	0	0	0.200417	0	0	0.427573	1.39444	0	0.369648
ipsc_lncRNA.19107	0	0	0	0	0	0	0	0	0	0	0	0	0.665097	0.252453	0
ipsc_lncRNA.19212	0	0.548622	0	0	0.461376	0.250686	0	0	0.447915	0	0	0	0.779114	0	0
ipsc_lncRNA.19213	0	0	0	0	0	0	0	0	0	0	0	0	0.586196	0	0
ipsc_lncRNA.19259	0	0	0	0	0	0	0.0623347	0.0645738	0	0	0	0.170965	0	0	0
ipsc_lncRNA.19260	0	0	0	0	0	0	0	0	0	0.665575	0	0.810624	0	0	0
ipsc_lncRNA.19356	0	0	0.0985486	0	0.129994	0.0706314	0	0.305079	0	0.331597	0	0	0	0	0
ipsc_lncRNA.19604	0	0	0	0	0	0.329025	0.342971	0.35529	0	3.08938	0	0	0	0	0.54215
ipsc_lncRNA.19678	0	0.276064	1.05601	0	0	0	0	0.544854	0.450777	0	0	0	0	0	0
ipsc_lncRNA.19790	0	1.4306	0	0	0	0	0.545119	0	0	0	0	0	0.406326	0.308461	0.430848
ipsc_lncRNA.19828	1.34473	0	0.243217	0	1.2833	0.697271	0.181706	0.941167	0.155732	0.818378	0	0	0	0.205641	0
ipsc_lncRNA.20162	0	0	0	0	0	0.293554	0.152998	0	0.131128	0	0	0	0	0	0
ipsc_lncRNA.20163	1.62227	0.0575286	0	0	0.19352	0.420591	0	0.567708	0.234842	1.2341	0	1.00204	0.490188	0.74425	1.2128
ipsc_lncRNA.20164	0	0	0	0	0	0	0	0.0650417	0.0538113	0.28278	0.153409	0	0	0.21317	0.198499
ipsc_lncRNA.20166	0	0	0	0	0	0	0	0	0	3.03873	0	0	0	0	0
ipsc_lncRNA.20167	0	0	0.248371	0.280985	0	0.106807	0	0.0768888	0.159032	0	0	0.407139	0.0553248	0.545996	0.234655
ipsc_lncRNA.20168	0	0	0	0	0	0	0	0	0	0	0	0	0	0	0
ipsc_lncRNA.20169	0	0	0	0	0	0	0	0.167854	0	0	0	0	0	0	0
ipsc_lncRNA.20170	0	0	0	0	0	0	0	0	0	0	0	0	0	0	0
ipsc_lncRNA.20175	0	0	0	0	0	0.0640178	0.0667312	0.0691282	0.0857884	0.150274	0	0.610076	0.198963	0.188803	0.316456
ipsc_lncRNA.20253	0	1.71347	0.624234	0.294251	0	0.447399	1.39909	0.724672	0.399698	1.05021	0	0.852724	0	0	0.737202
ipsc_lncRNA.20684	0	0	0	0	0	0	0	0	0	0	0	0	0	0	0
ipsc_lncRNA.20726	0	0	0	0	0	0	0	0	0	0	0	0	0	0	0
ipsc_lncRNA.20798	0	0.0454062	0.115793	0	0.381854	0.165982	0.389289	0.313656	0.259499	0.584433	1.69097	0.316355	0.128965	0.195807	0.0683742
ipsc_lncRNA.20925	0	1.30674	1.04137	0.392706	0	0.149274	0	0	0.266717	0	0	0	0	0.352194	1.22983
ipsc_lncRNA.20950	0	0.344255	0	0	0	0	0	0	0	0	0	0	0	0	0
ipsc_lncRNA.21081	0	0.291919	0	0	0	0	0	0	0	0	0	0	0	0	0
ipsc_lncRNA.2141	11.1852	0	0	1.32039	0.61582	0	0.697567	0	0.298927	0	0	0	2.5998	1.5789	0
ipsc_lncRNA.21636	0	0	0	0	0	0	0	0	0	0	0	0	0	0	0
ipsc_lncRNA.21647	0	0.176343	0	0.211981	0	0	0	0.17402	0.143973	0	0	0.307155	0	0	0.531086
ipsc_lncRNA.21691	0	2.78046	2.72716	2.05684	0.719473	1.9546	0.203745	2.95489	2.61931	9.17636	0	1.11762	0.607478	1.38349	1.93242
ipsc_lncRNA.21782	0	0.86408	1.10177	0	1.45334	0	0	0	0.705467	0	0	0	0	1.39733	0
ipsc_lncRNA.21783	0	0	0	0	0	0	0	0	0	0	0	0	0	0	0
ipsc_lncRNA.21946	0	0	0.130852	0	0	0	0	0	0	0	0	0	0	0	0
ipsc_lncRNA.22151	0	0.592241	1.20825	1.42386	1.99224	2.21906	1.24118	1.57799	1.16047	2.28686	0.689236	1.65051	1.00927	2.3624	1.42691
ipsc_lncRNA.22196	0	0	0	0	0	0	0	0	0	1.35797	0	0	0	0	0
ipsc_lncRNA.22427	0	0	0	0	0.32586	0	0	0	0	0.831222	0	0	0.550271	0	0
ipsc_lncRNA.22510	0	0.452398	0	0	1.14136	0	0	0	0	0	0	0	1.28493	0	0.340618
ipsc_lncRNA.22520	0	0.484757	0.309053	0	0.203834	1.43977	0.57723	0.83715	0.395774	0	0	0	2.58157	0.130653	0.547473
ipsc_lncRNA.22628	6.14427	1.12056	3.01638	0	0.418829	0.113784	0.35582	0.368601	0.304957	0	0	0.216867	0	0.402689	0
ipsc_lncRNA.22745	0	0	0.945728	7.13275	0	0.33891	0	0	0	0	0	0	0	0	0
ipsc_lncRNA.22784	0	0	0	0.155263	0.21724	0	0	0.127458	0	0	0	0	0	0	0
ipsc_lncRNA.22868	0	0	0	0	0	0	0	0	0	0	0	0	0	0	0
ipsc_lncRNA.22873	4.6103	4.09436	3.91548	0.820301	2.58243	3.89763	2.27519	3.36702	1.88032	2.92774	0	3.86293	2.18044	2.20704	2.05514
ipsc_lncRNA.23136	0	0	0	0	0	0	0	0	0	1.60487	0	0	0	0	0
ipsc_lncRNA.23318	0	0.0721269	0	1.21385	0.242627	0.13183	0.206126	0	0.058887	0	0	0	0.409718	0.077759	0.325833
ipsc_lncRNA.23419	0	1.08236	2.53017	0	0.606821	0.329712	0.51553	0.356032	0.589116	0	0	0	0.256181	0.194479	0.271641
ipsc_lncRNA.23428	0	0	0.841049	0	0	0	0	0	0	0	0	0	0	0	0
ipsc_lncRNA.23539	0	0	0	0	0	0	0	0.222056	0.183715	0	0	0	0	0	0.338844
ipsc_lncRNA.23670	0	0.363059	0	1.74572	1.22129	0	0	0	0	0	0	0	0	0	0
ipsc_lncRNA.2384	1.34473	0.572238	0.912064	0	0.721855	0.78443	1.63536	0.5647	0.817594	1.84135	0	0	0.609489	0.462692	1.07712
ipsc_lncRNA.23930	0	0.441985	0	1.59392	0	0.201959	0.842076	0	0.180426	0.948146	0	0.384925	0.313837	0.238249	1.33111
ipsc_lncRNA.23979	0	0	0	0	0	0	0	0	0	0	0	0	0	0	0
ipsc_lncRNA.24000	0	0	0	0	0	0	0	0	0	0	0	0	0	0	0
ipsc_lncRNA.24001	0	0	0	0	0	0	0	0	0	0	0	0	0	0	0
ipsc_lncRNA.24221	0	0	0	0	0	0	0	0.259178	0.85771	0	0	0	0	0	0.39549
ipsc_lncRNA.24230	0	0	0	0	0	0	0	0	0	0	0	0	0	0	0
ipsc_lncRNA.24274	0	0.13629	0.0868907	0.204792	0.286541	0.093414	0.227205	0.235366	0.417271	0	0	0.356086	0.290324	0.367332	0
ipsc_lncRNA.24659	0	0.384036	0	0	0.645927	0.70192	0	0	0.313541	1.64767	0	0.668915	0	0	0
ipsc_lncRNA.24698	0	0	0	0	0	0	0	0	0	0	0	0	0	0	0
ipsc_lncRNA.24743	2.314	2.95412	3.13896	0.295928	0.414056	1.34985	0.938039	1.4576	2.00988	1.0562	0	0.857583	0	0.2654	1.85351
ipsc_lncRNA.24748	1.18468	0.0504131	0	0.424209	0	0.184285	0.0480239	0.0994979	0.164636	0	0	0.439048	0.071593	0.217399	0
ipsc_lncRNA.24750	0	0	0	0	0	0	0	0	0	0	0	0.406772	0.33165	0	0
ipsc_lncRNA.24765	0	0	0	0	0	0	0	0	0	0.943321	0	0	0	0	0
ipsc_lncRNA.24930	0	0	0.618974	1.16709	1.08864	2.21814	2.15802	1.11777	0.660549	0	0	0	2.98733	0.348896	0
ipsc_lncRNA.25009	0	0	0.245932	0	0	0	0	0.190334	0	0	0	0	0	0	0
ipsc_lncRNA.25012	0	1.5541	0.792643	0	0.522783	0.28405	0	1.84035	1.01506	0	0	0	0.441405	0	0
ipsc_lncRNA.25040	0	0	0	0	0	0	0	0	0	0	0	0	0.203163	0	0
ipsc_lncRNA.25042	0	0	0	0	0	0	0	0	0	0	0	0	0	0	0
ipsc_lncRNA.25085	0.41271	0	0	0	0	0	0	0	0	0	0	0	0	0	0
ipsc_lncRNA.25165	0	0	0	0	0	0	0	0	0	0	0	0	0	0	0
ipsc_lncRNA.25177	0	0	0.408064	1.53882	0	0	0	0	0	1.37306	0	1.11486	0	0.690039	0
ipsc_lncRNA.25263	0	0	0	0	0	0	0	0	0	0	0	0	0	0	0
ipsc_lncRNA.25317	0	0	0	0	0	0.128191	0	0	0	0	0	0	0	0.151226	0
ipsc_lncRNA.25349	0	0.141421	0	0	0.237862	0	0	0.279115	0.115461	0	0	0	0	0	0
ipsc_lncRNA.25513	0	0.103918	0.0662522	0.0624598	0.174785	0.047484	0	0.102549	0	1.7834	0	0.0905026	0	0	0.156484
ipsc_lncRNA.25514	2.10167	0.343981	0.175442	0.496197	0.80998	0.440097	1.76947	0.543119	4.94276	3.83712	3.20254	3.59488	0.488497	1.6317	0.828765
ipsc_lncRNA.25515	0	0.820979	1.30852	0	0.34521	0.75027	2.34621	2.02541	2.84868	7.04466	0.477718	4.64745	1.45737	0.221271	3.70877
ipsc_lncRNA.25516	0	0.249734	0.318432	0	0.840078	0.114113	0.951595	0.862555	0.713622	3.75011	0.726587	0.652482	0.709309	0.942322	1.12817
ipsc_lncRNA.25517	0	0.401276	0.341106	6.11004	1.34985	0.488953	0.891936	0.131996	0.109205	10.3298	10.7409	1.39789	0.189954	0.43261	1.00709
ipsc_lncRNA.25519	0	0.73853	0	0	1.24217	0	0	0	0	4.75289	0	0	1.04881	0	0
ipsc_lncRNA.25599	0	0.166811	0	0.601567	0.8417	0	0	0	0	0	0	0	0.236893	0	0
ipsc_lncRNA.25771	0	0	0	0	0	0	0	0	0	0	0	0	0	0	0
ipsc_lncRNA.25772	0	0	0	0	0	0	0	0	0	0	0	0	0	0	0
ipsc_lncRNA.25796	0	0	0	0	0.484445	0	0	0	0	0	0	0	0.409035	0	0
ipsc_lncRNA.25896	0	1.26275	2.30015	0	1.51705	2.30798	1.71843	1.95818	1.17823	2.32187	11.3366	0.942625	2.56181	2.91718	1.08656
ipsc_lncRNA.25908	0	0	0	0	0.250144	1.08731	0.141675	0.146764	0.242846	0	0	0.518092	0	0	0
ipsc_lncRNA.25966	0	0	0	0	0	0.247155	0	0	0.220803	0	0	0.235533	0	0	0
ipsc_lncRNA.26473	0	0	0	0	0	0	0	0	0	0	0	0	0	0	0
ipsc_lncRNA.26798	0	0.109377	0.139465	0.920373	0.367933	0.199914	2.18807	0.647618	0.803696	0.938544	0	1.52411	1.86396	0.707508	0
ipsc_lncRNA.26829	0	0	0	0	0	0	0	0	0	0	0	0	0	0	0
ipsc_lncRNA.26912	0	0	0	0	0	0.104452	0	0	0	0	0	0	0	0	0
ipsc_lncRNA.26949	0	0	0	0	0	0.392865	0	0	0	0	0	0	0	0	0
ipsc_lncRNA.26995	0	0	0	0	0	0	0	0.775179	0	2.24682	0	0	0	0	0
ipsc_lncRNA.26998	7.25191	5.74635	10.8549	0.383758	1.61084	0.583492	0.810965	4.72554	2.08512	0.913116	2.10531	1.29746	0.302243	1.72085	0.480725
ipsc_lncRNA.27149	0	7.17851	5.08511	4.79403	6.26052	10.9337	2.78598	15.4797	8.68267	15.9697	0	2.77857	4.90842	8.02569	6.40572
ipsc_lncRNA.27188	0	0.19773	0	0	0	0	0	0	0	0	0	0	0	0	0
ipsc_lncRNA.27189	0	0	0	0	0	0	0	0	0	0	0	0	0	0	0.232766
ipsc_lncRNA.27258	0	0.518448	0	0.207741	0.290667	1.42139	0.164626	0.341079	0.42328	1.4829	0	0.602023	0.245421	0.372621	0
ipsc_lncRNA.2731	6.94483	11.2584	10.5871	0	3.31379	3.08662	2.0109	4.5829	4.02139	7.84923	0	2.45123	0.799417	3.03437	4.66214
ipsc_lncRNA.27401	0	0.967254	0.41111	0	0	0	0	0	0	0	0	0.561589	0	0	0
ipsc_lncRNA.27686	0	10.5872	12.4612	3.81805	7.67076	4.61441	3.41354	5.54534	1.66227	5.24116	0	5.81596	4.62622	8.51655	6.2544
ipsc_lncRNA.27726	0	0	0	0	0	0.0620314	0	0	0	0	0	0	0	0	0
ipsc_lncRNA.27740	0	2.70025	2.29536	1.08199	5.8393	3.52527	1.95983	3.80668	3.1494	2.2067	0	2.6876	2.00865	2.49523	1.74263
ipsc_lncRNA.27836	0	0.0561273	0.0357835	0	0.0472016	0.0769399	0	0	0	0	1.07777	0	0.159416	0	0
ipsc_lncRNA.27858	0	0	0	0	0	0.182792	0.190539	0	0	0	0	0	0	0	0
ipsc_lncRNA.27866	0	0	0	0	0	0	0	0	0	0	0	0	0	0	0
ipsc_lncRNA.2790	0	0	0	0	0	0.21935	0	0	0	0	0	0	0	0	0
ipsc_lncRNA.27947	0	0	0.281424	0	0	0.100851	0	0.326704	0	0	0	0	0	0.356917	0.664706
ipsc_lncRNA.27963	2.46125	1.04737	1.00161	0.472139	1.10101	0.837518	0.249433	0.645982	0.106889	0	0	0	0.7437	0.564577	0.394291
ipsc_lncRNA.28032	2.60994	0.388725	0.495656	0.867814	3.45588	1.52248	2.01021	0.822009	0.770754	0.714766	0	1.74107	11.7506	2.93355	1.42158
ipsc_lncRNA.28112	0	0	0.133548	0	0	0	0	0	0	0	0	0.182431	0	0	0
ipsc_lncRNA.2819	0	0.162421	0.2071	0.195246	1.09273	0.296864	0.154724	0.320563	0.132607	0.696852	0	0.282906	0	0	0.489158
ipsc_lncRNA.28228	0	0	0	0	0	0	0	0	0	0	1.00059	0	0	0	0
ipsc_lncRNA.28239	0	0	0.432068	0	0	0.30967	0	0	0	0	0	0	0	0	0
ipsc_lncRNA.28338	0	0	0	0	0	0	0	0	0	0	0	0	0	0	0
ipsc_lncRNA.28351	0	0.795654	0.608715	0	0.535299	0.145425	0.606357	0.157034	0.779521	1.36547	0	0	0	0.343113	0.239625
ipsc_lncRNA.28391	0	0	0	0	0	0.324963	0	0	0	0	0	0	0	0	0
ipsc_lncRNA.28596	0	1.3892	0.354268	0	0	0	0	0	0	0	0	0	0	0	0
ipsc_lncRNA.28597	0	0	1.46903	0	0	2.45672	0.365835	0	0	0	0	0	0	0	0
ipsc_lncRNA.28598	0	0.373253	0	0	0.627791	0	0	0	0.152369	0	0	0	0	0.201199	0
ipsc_lncRNA.2868	0	0	0	0	0	0	0	0	0	0	0	0	0	0	0
ipsc_lncRNA.28687	0	0.484078	0	0	0	0	0.230569	0	0	0	0	0	0.343727	0.521878	1.09341
ipsc_lncRNA.28852	0	0.218202	0	0	0	0	1.87075	1.72262	1.60333	0	10.4115	1.90033	0	0.235241	0
ipsc_lncRNA.28893	0	0	0	0	0	0.0272015	0	0.029373	0.0729039	0.255408	0	0	0.126811	0	0
ipsc_lncRNA.28930	0	0	0	0	0	0	0	0	0	0	0	0	0	0	0
ipsc_lncRNA.29051	0	1.95493	2.40961	0.235001	0.328809	0.952832	1.17945	1.28612	1.70248	1.11833	2.50261	0.794525	0.740335	0.562023	1.4719
ipsc_lncRNA.29122	0	0.0586612	0.149596	0	0.098665	0.0536089	0	0.173665	0.0478932	0	0	0	0	0	0
ipsc_lncRNA.29133	0	0	0	0.216849	0.30341	0	0	0	0	0.773956	0	0.314208	0	0	0
ipsc_lncRNA.29173	0	0.220992	0.140892	0	0.185849	0	0	0.109041	0.270639	0	0	0	0	0.119124	0
ipsc_lncRNA.29174	0	0	0	0	0	0	0	0	0	0	0	0	0	0	0
ipsc_lncRNA.29175	0	0.401898	0	0	0.337985	0	0.382851	0	0	0.862151	0	0	1.14149	0	0
ipsc_lncRNA.29196	0	0	0	0	0	0	0	0	0	0	0	0	0	0	0
ipsc_lncRNA.2989	0	0	0	0	0	0	0	0	0	0	0	0	0	0	0
ipsc_lncRNA.29931	0.411456	2.10111	2.00931	4.84098	1.47248	1.84014	1.16756	0.777535	1.42952	1.12682	0	0.609953	1.36759	1.79326	2.24111
ipsc_lncRNA.29968	0	0	0.467844	0.441064	0	1.84422	0.699048	0.543119	2.09693	0.787102	0	4.79318	2.34479	1.97782	3.03881
ipsc_lncRNA.29972	0	0	0.104236	0.687885	0	0.29883	1.01236	0.403357	0.600681	0.701467	0	1.56629	4.06326	0.0881318	0.123099
ipsc_lncRNA.3026	0	0	0	0	0.211548	0.344829	0.359445	0.248238	0.205376	0	0	0.219077	0	0	0
ipsc_lncRNA.3027	0	0.468336	0.597167	0	0	0.214	0	0.115542	0.0955917	0.502337	0	0	0.665097	0	1.05785
ipsc_lncRNA.30295	3.20351	0.52432	1.3371	1.51268	2.46926	1.62915	1.39852	2.17314	1.36984	0	0	0.365305	3.57409	0.90442	0.947447
ipsc_lncRNA.30306	0	0	0	0	0	0	0	0	0	0	0	0	0	0.227764	0
ipsc_lncRNA.30411	7.19683	0.437509	1.11572	0	0.367933	0.599741	1.04194	0.647618	0.535797	0.938544	4.83704	0.762055	0.621319	0.707508	0.658816
ipsc_lncRNA.30704	0	0.332338	1.69504	0	0	0.303715	0	0.655921	0	0	0	0	0.471963	0	0
ipsc_lncRNA.30806	0	0	0	0	0.509942	0	0	0	0	0	0	0	0	0	0
ipsc_lncRNA.30975	0	0	0	0.125599	0	0	0.199064	0.309322	0.0853043	0	5.10702	0.72796	0	0	0
ipsc_lncRNA.3099	2.25615	0.32003	0	0	0	0.877399	0	0	0	0	0	0	0	0	0
ipsc_lncRNA.31009	0	0	0	0	0	0	0	0	0	0	0	0	0	0	0
ipsc_lncRNA.31010	0	0	0	0	0	0	0	0	0	0	0	0	0	0	0
ipsc_lncRNA.3125	0	0	0	0	0	0	0	0	0.224671	0	0	0	0	0	0
ipsc_lncRNA.31270	0	0	0	0	0	0	0	0	0	0	0	0	0	0	0
ipsc_lncRNA.31351	0	0	0	0	0	0	0	0	0	0	0	0	0	0	0
ipsc_lncRNA.31411	0	0	0	0	0	0	0	0	0	0	0	0	0	0	0.647344
ipsc_lncRNA.31414	0	0.178038	0.302685	0	0.199634	0.216939	0.113067	0.175693	0.0969048	0	0	0.103369	0	0.0639803	0
ipsc_lncRNA.3148	0	0	0	0	0	0	0	0	0.297665	0	0	0	0.517766	0.39306	0
ipsc_lncRNA.31547	0	0	0	0	0	0.0452268	0	0	0	0	0	0	0.210843	0	0
ipsc_lncRNA.31609	0	0	0	0	0	0	0	0	0	0	0	0	0	0	0
ipsc_lncRNA.3177	6.05484	2.53059	5.45607	3.09731	3.01811	2.85926	1.70937	1.9978	1.95337	0.987021	0	2.48439	5.29262	3.32343	4.0185
ipsc_lncRNA.31797	0	0	0	0	0	0.619341	0	0	0	0	0	0	3.12791	0.182657	0
ipsc_lncRNA.31800	0.408558	0.347718	0	0	0.292422	0	0	0.171569	0.141945	0	0	0	2.71593	0.749741	0.261803
ipsc_lncRNA.31932	0	0.136452	0.173987	0	0.745889	0.561148	0.714917	0.403962	0.640574	0.292716	1.27039	1.36661	1.74401	0.55165	0.410947
ipsc_lncRNA.31938	0	0	0.230497	0.108651	0.152023	0.247801	0.516609	0.0891942	0	0	0	0.472298	1.02687	0.682099	0.272209
ipsc_lncRNA.31959	0	0	0	0	0	0	0	0	0	0	11.8517	0	0.876503	0	0
ipsc_lncRNA.31961	0	0	0.517265	0	0.682317	1.48293	0.772892	0.800654	3.64326	8.70247	5.19322	28.264	0	0.437349	0
ipsc_lncRNA.31962	1.13755	0	0	0.581908	0.814194	0	0	0.238851	0	2.07689	15.7741	6.32377	1.03118	0	0
ipsc_lncRNA.31963	0.307191	0	0	0	0	0.238929	0.62264	0.387003	0.426909	0.560855	7.45449	6.37543	1.67079	0.140931	0.196847
ipsc_lncRNA.31964	4.3951	0.748121	0.476958	13.04	5.0332	2.39291	3.91966	4.79873	3.05397	17.6536	63.1218	17.5916	6.37457	0.806539	1.68982
ipsc_lncRNA.31966	0	0.314783	0.200687	0	1.58835	1.5822	0	0.155318	0.1285	0	13.9208	3.0156	0.894065	0	0.474011
ipsc_lncRNA.31967	0	0	0	0	0	0.463143	0.603467	0.875202	0.310323	0.543585	0.294896	2.42751	0.179927	0.273183	0.381572
ipsc_lncRNA.31968	0	0	0	0	0	0	0	0	0	0	0	3.46788	0	0	0
ipsc_lncRNA.31969	0	0	0	0	0	0	0	0	0	0	0	0	0	0	0
ipsc_lncRNA.32060	0	0	0	0	0	0	0	0	0	0	0	0	0	0	0
ipsc_lncRNA.32065	0	0	0.0566902	0	0	0	0	0	0	0.0953756	0	0	0.0315695	0.0239659	0.0334747
ipsc_lncRNA.32128	0	0	0	0	0	0	0	0	0	0	0	0	0	0	0
ipsc_lncRNA.32269	0	0.158256	0.40358	0	0	0	0	0	0	0	0	0	0	0.170614	0
ipsc_lncRNA.32295	0	0	0	0	0	0	0	0.272427	0	0	0	0	0	0.297621	0
ipsc_lncRNA.32323	1.31002	1.81178	1.89552	0.670133	2.50036	2.41992	0.840831	1.60454	1.40335	0.797258	0	0.485503	2.57296	2.20367	3.42779
ipsc_lncRNA.32432	0	0	0	0	0	0	0	0	0	0	0	0	0	0	0
ipsc_lncRNA.32436	0	0.311942	0	0	0	0	0	0	0	0	0	0	0	0	0
ipsc_lncRNA.32438	8.3304	25.0362	33.9007	2.13068	9.6889	4.45449	4.43224	16.6167	8.32089	19.0115	23.7218	4.63095	1.57321	3.82176	2.33542
ipsc_lncRNA.32449	0	0	0	0	0	0	0	0	0	0	0	0	0	0	0
ipsc_lncRNA.32488	0	0.436404	0.556451	0	0.367004	1.99409	0.415722	0.215327	0	0	0	1.90033	2.16912	1.64668	0.985728
ipsc_lncRNA.3256	0	0.205245	0.261704	0	0	0	0	0	0	0.880582	0	0	0.291474	0.221271	0
ipsc_lncRNA.32846	0	1.68109	2.42933	0.269444	0.1885	0	0.213523	0.552981	0.366001	0.480837	0	0	0.477473	0.120824	1.01258
ipsc_lncRNA.32859	0	3.04969	4.32068	0	0	0.619341	0	0.668782	0.276654	17.4459	7.09832	1.18044	0.481217	0.73063	1.02052
ipsc_lncRNA.32860	9.3573	0	0	0	0	0	0	0.785896	0.3251	20.5009	7.87794	0	0	0.858574	0.599613
ipsc_lncRNA.32868	0	0.0901963	0.460031	0.433698	0.606821	0.535781	1.33179	1.20161	2.02509	3.28931	4.19873	3.45629	0.832587	0.680675	1.56194
ipsc_lncRNA.32869	0.256867	0.163962	0.627196	0.131399	0.275775	0.349628	1.66604	0.701142	1.0263	2.11039	2.86223	1.52315	0.388079	0.530296	0.658399
ipsc_lncRNA.32870	0	0	0	0	0	0	0	0	0	0.389008	0	0	0	0.0977495	0.136533
ipsc_lncRNA.32871	0.676281	0	1.46781	0.864868	1.2101	0.789002	2.53587	2.83996	3.17196	12.9646	6.78212	4.88737	1.02174	2.01668	3.03351
ipsc_lncRNA.32872	0	0	0	0	0	0	0	0	0.0517584	1.08797	0.0737781	0.44169	0	0	0
ipsc_lncRNA.32873	1.41206	0	0.153237	0	0	0.109827	0.515171	0.355785	0.0490589	0.515612	1.04895	1.46529	0.0853341	0	0.45242
ipsc_lncRNA.32874	0	0	0.28994	0	0.382457	0.41561	0.433226	0.448788	0.61883	1.62599	2.99915	4.22472	0.968767	0.0817152	0.570685
ipsc_lncRNA.32875	0	0	0	0	0	0	0	0	0	0	0	0.368887	0	0	0
ipsc_lncRNA.32876	0	1.18832	0.432917	0	0.285528	17.6859	0.161715	0.83762	0.277197	4.37004	0	0.591378	10.3665	13.5432	2.04505
ipsc_lncRNA.32877	0	0	0	0	0.33642	0	0	0.197384	0	2.57448	0	0	0	0.646912	1.80717
ipsc_lncRNA.32881	0	0.074877	0.190949	0.180018	0.881573	0	0.0713284	0.295562	0.550191	2.89127	0	0	0.744344	2.58316	0.338257
ipsc_lncRNA.32904	0	0	0	0	0.496867	0	0.422118	0	0	4.43603	0	0	0	0.31848	0.222421
ipsc_lncRNA.32905	0	0	0	0	0	0	0	0	0	0.812994	0	0	0	0	0
ipsc_lncRNA.32907	0	0	0	0	0	0.146777	0	0	0.196691	0	0	0	0	0.692604	0
ipsc_lncRNA.32910	730.905	157.667	380.851	146.813	101.608	60.5064	32.9608	44.4805	38.7854	242.335	72.6989	177.545	191.768	145.177	264.738
ipsc_lncRNA.32953	0.498903	0	0	0	0	0.19402	0.404486	0.209508	0	0	0	0.739586	3.618	0	0
ipsc_lncRNA.32988	0	0	0	0	0	0	0	0	0	0	0	0.754415	0	0	0
ipsc_lncRNA.32989	0	0	0	0	0	0	0.365835	0	0	0	0	0	0	0	0
ipsc_lncRNA.33126	0.76624	5.21709	9.35468	10.975	11.517	8.79055	11.8034	11.5838	6.92156	6.29533	4.74338	3.97562	8.56658	9.84282	7.11956
ipsc_lncRNA.33138	0	0	0	0	0	0	0	0	0.175927	0.924501	0	0.750652	0	0	0
ipsc_lncRNA.33419	0	0	0	0	0	0	0	0	0.36839	0	0	0	0	0	0
ipsc_lncRNA.33435	10.6404	3.77328	8.66023	3.17508	3.80787	3.44829	1.43778	1.86178	7.08547	3.23777	1.31737	5.91507	4.28683	4.8815	7.3865
ipsc_lncRNA.33553	7.39721	9.75828	6.422	1.7028	6.08866	3.73974	1.49933	4.34891	4.62601	1.35055	0	5.48291	0.447033	4.41173	12.5613
ipsc_lncRNA.33570	0	0	0	0	0	0	0	0	0	0	0	0	0	0	0
ipsc_lncRNA.33571	0	0	0	0	0	0	0	0	0	0	0	0	0	0	0
ipsc_lncRNA.33572	0	0.285175	0	0	0	0	0	0	0	0	0	0.496719	0.404985	0.307443	0
ipsc_lncRNA.33578	0	0	0	0	0	0	0	0	0	0.602805	0	0	0	0	0
ipsc_lncRNA.33594	0	0	0	0	0	0.237849	0	0	0.63747	0	0	0.906661	0	0	0
ipsc_lncRNA.33764	0	0	0	0	0	0	0	0	0	0	0	0	0	0	0
ipsc_lncRNA.33790	0.754846	0.642439	2.45749	1.15841	0.540274	0.587107	1.22398	1.58494	0	0	0	0	0	0	2.41852
ipsc_lncRNA.33803	0	0	0	0	0	0	0	0	0	0	0	0	0	0	0
ipsc_lncRNA.33809	4.48242	0	0.486434	0	0	0	0	0	0	0	0	0	0	0	0
ipsc_lncRNA.33892	0	0	0	0	0	0	0	0	0	0	0	0	0	0	0
ipsc_lncRNA.33950	12.3437	1.31319	1.00466	0	0.441743	1.20009	0	1.29589	0.214428	1.12682	0	0	1.11894	0.566293	0.790979
ipsc_lncRNA.33982	0	0.915986	0	0	0	0	0.290858	0	0	2.61997	0	0	0.867212	0	0
ipsc_lncRNA.34142	0	0	0	0	0	0	0	0	0	0	0	0	0	0	0
ipsc_lncRNA.34148	0	0	0	0	0	0.572217	0.894706	0	0.255604	0	0	0	1.33381	0	0
ipsc_lncRNA.34194	0	0	0	0	0	0.34333	0	0	0	0	0	0	0	0	0
ipsc_lncRNA.3489	0	0.0704222	0.179588	0.0846541	0.355339	0.0643569	0.603763	0	0.517457	0.302139	0	0.122662	1.60014	0.303685	0
ipsc_lncRNA.3505	0	0	0	0.686748	0	0	0	0.140942	0.116606	0	0	0	0.202827	0	0
ipsc_lncRNA.3549	0.352	0	0	0	0	0	0	0.0422336	0.0349414	0.0918091	0	0.0745447	0.0303889	0	0
ipsc_lncRNA.3553	0	0	0.203467	0	0	0	0	0	0.06514	0	0	0	0.113306	0	0
ipsc_lncRNA.3554	0	0	0	0	0	0	0.166963	0.172961	0.286193	0	0	0	0.746717	0	0
ipsc_lncRNA.3565	2.2209	1.48514	0.344304	0.811489	0.227084	1.23384	1.92921	0.932637	1.43298	3.47555	5.8136	4.23298	1.53388	0.727776	0.406613
ipsc_lncRNA.3614	0.232327	1.38411	1.13455	0.594225	1.82914	2.07805	1.41269	1.46344	2.74438	0.424171	0	1.54983	2.24642	0.746095	1.19099
ipsc_lncRNA.3726	0	4.59967	2.93248	0	0	0	0	0	0	0	0	0	0	0.708405	1.97895
ipsc_lncRNA.4323	0	0.28996	1.47889	0	0	0.264986	0.552436	0	0.710201	2.48809	0	1.51516	0.82356	0	0.436631
ipsc_lncRNA.4387	0	0	0	0	0	0	0	0.463422	0	0	0	0	0	0	0
ipsc_lncRNA.4492	0	0	0	0	0	0.226914	1.18266	0	0	0	0	0.432488	0	0.267688	0.373897
ipsc_lncRNA.4499	0	0	0	0	0	0	0	0	0	0	0	0	0	0	0
ipsc_lncRNA.4878	1.55682	0	0.482705	1.47899	0.795912	0.951397	0.27047	0.56037	0.695422	0	0	1.31878	2.15046	0.408128	0.427545
ipsc_lncRNA.4972	0	0	0	0	0	0	0	0	0	0	0	0	0	0	0
ipsc_lncRNA.5006	0	0	0	0	0	0	0	0	0	0	0	0	0	0	0
ipsc_lncRNA.5074	0	38.9561	35.6689	0.996361	0.348522	0.757467	0	1.2269	0.338353	0.889029	0.24115	1.08278	0.29427	2.45733	5.92855
ipsc_lncRNA.5204	0.688784	2.63796	2.39191	0.916091	1.67617	1.07145	1.50777	1.33053	1.77085	2.01208	1.77378	1.4295	0.999	1.07438	1.94203
ipsc_lncRNA.5205	0	0	0	0	0	0.317132	0.991722	0.684897	1.13328	0	0	0	0.492813	0	0.522555
ipsc_lncRNA.5244	0	0	0	0	0	0	0	0	0	0	0	0	0	0	0
ipsc_lncRNA.5546	0	2.68499	1.86741	4.4013	6.56875	8.03044	4.88297	7.46712	7.17424	5.23623	0	5.95221	6.93279	4.47356	9.55655
ipsc_lncRNA.5597	0	0	0	0	0	0	0	0	0	0	0	0	0	0	0
ipsc_lncRNA.5660	0	0.345632	0	0	0	0	0	0	0	0	0	0	0	0	0
ipsc_lncRNA.5666	0	0	0.90681	0	0	0	0	0	0	0	0	0	0	0	0
ipsc_lncRNA.5816	0	0	0	0	0	0	0	0	0	1.60487	0	0	0.531214	0.806539	0
ipsc_lncRNA.5824	0	0	0	0	0	0	0.31003	0.802916	0.531425	0	0	0	0	0	0
ipsc_lncRNA.6024	3.11193	7.94556	11.3977	0	3.89784	5.14338	1.89225	8.4943	5.67617	0	0	3.4599	3.29109	3.21225	8.97353
ipsc_lncRNA.6073	0	0	0	0	0.600552	0.326306	1.70068	0.352354	0	0	0	2.4877	1.5212	0	0
ipsc_lncRNA.6201	0	0	0	0	0	0	0	0	0	0	0	0	0	0	0
ipsc_lncRNA.6208	0	0	0	0	0	0	0	0	0.253765	0	0	0	0.882809	0	0
ipsc_lncRNA.6352	0	0	0	1.93248	0	0.734567	1.5314	0	0	0	0	0	0	0	0
ipsc_lncRNA.6509	0	0.970877	0.773717	0	0	0	0	0	0	0	0	0	0	0	0
ipsc_lncRNA.6557	0	0	0	0	0	0	0	0	0	0	0	0.565811	0	0	0
ipsc_lncRNA.6598	0	0	4.14894	5.21526	0	0.991204	1.37762	0.356777	2.36139	1.55115	0	2.51893	1.5403	0.779542	0
ipsc_lncRNA.6674	0	0	0	0	0	0	0	0	0	0	0	0	0	0	0
ipsc_lncRNA.6741	0	1.40628	0.796943	0	1.57686	0.571182	0	0	0.510283	1.34078	0	0	0	0.336909	0.705874
ipsc_lncRNA.6889	0	0	0	0	0	0	0	0	0	0	0	0	0	0	0
ipsc_lncRNA.7067	0	10.5972	8.31527	6.36942	10.9686	8.93954	6.60057	14.4798	23.9592	8.74352	0	22.7179	2.89411	16.6976	34.984
ipsc_lncRNA.710	0	15.5026	8.10128	0	0	1.16126	0	0	0	0	0	0	0	1.09594	4.20964
ipsc_lncRNA.7162	0	0.843005	2.1498	5.57355	0	1.1556	0.401527	0.41595	1.03239	5.42524	0.981069	0	0	6.36182	3.80828
ipsc_lncRNA.7277	0	0	0	0	0	0	0	0	0	0	0	0	0	0	0
ipsc_lncRNA.7347	0	1.39143	0.177419	0	0.468063	0.254319	0	0.274621	0.227203	0	0	1.2118	0.197601	0.150008	0.838107
ipsc_lncRNA.799	0	2.50055	1.0628	0	0	0	0	0	0	0	0	0	0	0	0
ipsc_lncRNA.856	0	0	0	0	0	0	0	0	0	0	0	0	0	0	0
ipsc_lncRNA.8564	0	0	2.24852	1.69585	0.593198	0.32231	0.335971	0	0.287946	1.51316	0	0	1.00172	1.14068	0
ipsc_lncRNA.8566	0	0	0	0	0	0	0	0	0	0	0	0	0	0	0
ipsc_lncRNA.8596	0	0.159131	0.40581	1.14774	2.67649	0	0.151589	1.57034	0.25984	0.682735	4.25943	0.277175	0.903944	0.343113	1.43775
ipsc_lncRNA.8680	0	1.16418	0.494808	0	0.43513	0.236425	0.369669	0.638246	0.316826	1.66493	0	0.450616	0.367397	0.836724	0.389569
ipsc_lncRNA.9217	0	0	0.256226	0	0	0.183642	0	0	0	0	0	0	0	0	0
ipsc_lncRNA.9227	0	0	0	0	0	0	0	0	0	0	0	0	0	0	0
ipsc_lncRNA.9307	0	0	0	0	0	0	0	0.629297	0	0	0	0	0	0	0
ipsc_lncRNA.9318	0	0	0	0	0	0	0	0	0	0	0	0	0	0	0
ipsc_lncRNA.9434	0	0	0	0	0	0	0	0	0	0	0	0.0937147	0	0	0
ipsc_lncRNA.9454	0	0.193595	0.164567	0.387866	0	0.294869	0	0	0.158058	0	0	0	0.27493	0.0695708	0
ipsc_lncRNA.9715	3.65862	0.333622	0.283597	0	0.187044	0.203259	0.317811	0.329227	0.363175	0	0	0.193701	0	0.359673	0
ipsc_lncRNA.9731	0	0	0	0	0	0	0	0.126889	0	0	0	0	0	0	0
ipsc_lncRNA.9841	31.4405	25.3649	30.2099	10.7221	15.0022	14.2648	5.84156	9.90229	11.3785	1.19589	0	0.971005	8.70848	11.419	21.8259
