# Supplementary material for: Transcriptome Dynamics of Human Neuronal Differentiation From iPSC
Source: Front Cell Dev Biol. 2021 Dec 14;9:727747. doi: 10.3389/fcell.2021.727747 (PMC8712770; doi:10.3389/fcell.2021.727747)
Supplement: Supplementary file 4 [file Table9.XLSX]

## Sheet: Brown
ID	Description	GeneRatio	BgRatio	pvalue	p.adjust	qvalue	geneID	Count	module
GO:0022613	ribonucleoprotein complex biogenesis	307/4375	468/18670	5.60510407502607e-86	3.51383974463384e-82	2.97543e-82	LAS1L/UTP18/STRAP/TFB1M/RPL26L1/NOP16/MRTO4/NOP58/RIOK2/EIF4B/DDX20/WDR3/WDR18/THUMPD1/RRP15/NLE1/CLNS1A/SART3/EXOSC7/XAB2/EXOSC5/DDX1/HSP90AA1/MRPL22/GEMIN5/XPO1/DIS3/NUFIP1/RPS5/YTHDC1/WBP11/EIF3I/TAF9/DIMT1/NOP14/DDX18/XRN2/RPL6/ESF1/RPLP0/GEMIN2/AGO1/SRPK1/HSP90AB1/SIRT1/SF3A1/SNRPD3/EIF3L/RPL3/EIF3D/PRMT5/PRPF6/CRNKL1/NOP56/RBFA/SUV39H1/EIF3J/EIF3E/ERI1/PIH1D1/SF3A2/POP4/RPS16/FBL/RPS19/GTPB…	307	brown
GO:0034470	ncRNA processing	258/4375	384/18670	1.48741599565386e-75	4.66230543837702e-72	3.94792e-72	LAS1L/ELAC2/UTP18/TFB1M/NSUN2/METTL1/TRIT1/MRTO4/NOP58/RIOK2/WDR3/WDR18/ADAT1/TRMT11/THUMPD1/RRP15/CPSF1/HSD17B10/EXOSC7/EXOSC5/DDX1/DIS3/WBP11/DIMT1/SEPHS1/SRRT/NOP14/METTL2A/DDX18/XRN2/ESF1/TRMT6/PUS7/AGO1/SIRT1/RTCB/TRMU/ALKBH1/NOP56/RBFA/USP14/CSTF2/SUV39H1/USB1/MTFMT/INTS9/POP1/ERI1/PIH1D1/TRMT1/POP4/RPS16/FBL/RPS19/DUS4L/PTCD1/EXOSC3/NPM3/GTPBP4/INTS2/FTSJ3/UTP6/GAR1/PUS3/KRR1/NOP2/MDN1/BYS…	258	brown
GO:0042254	ribosome biogenesis	217/4375	297/18670	2.87747871670542e-74	6.0129713583421e-71	5.09162e-71	LAS1L/UTP18/TFB1M/RPL26L1/NOP16/MRTO4/NOP58/RIOK2/WDR3/WDR18/THUMPD1/RRP15/NLE1/EXOSC7/EXOSC5/MRPL22/XPO1/DIS3/RPS5/WBP11/DIMT1/NOP14/DDX18/XRN2/RPL6/ESF1/RPLP0/SIRT1/RPL3/NOP56/RBFA/SUV39H1/ERI1/PIH1D1/POP4/RPS16/FBL/RPS19/GTPBP10/EXOSC3/NPM3/GTPBP4/NUP88/C1QBP/FTSJ3/UTP6/GAR1/KRR1/NOP2/PAK1IP1/MDN1/BYSL/BRIX1/RPL24/RRP9/RPS15/WDR75/NOL10/CEBPZ/RPF1/EBNA1BP2/NSUN4/FASTKD2/HEATR1/FCF1/RCL1/EXOSC8…	217	brown
GO:0034660	ncRNA metabolic process	289/4375	475/18670	9.28784952730381e-70	1.45563821716669e-66	1.2326e-66	LAS1L/ELAC2/UTP18/LARS2/TFB1M/NSUN2/METTL1/TRIT1/MRTO4/NOP58/RIOK2/GATB/WDR3/WDR18/ADAT1/TRMT11/THUMPD1/RRP15/IARS2/CPSF1/HSD17B10/EXOSC7/EXOSC5/DDX1/DIS3/WBP11/DIMT1/SEPHS1/SRRT/NOP14/METTL2A/DDX18/KHSRP/XRN2/ESF1/TRMT6/PUS7/AGO1/SIRT1/RTCB/TRMU/ALKBH1/NOP56/RBFA/USP14/CSTF2/SUV39H1/USB1/EARS2/MTFMT/INTS9/POP1/ERI1/SARS2/PIH1D1/TRMT1/POP4/RPS16/FBL/RPS19/DUS4L/PTCD1/AIMP2/EXOSC3/NPM3/GTPBP4/INTS…	289	brown
GO:0006401	RNA catabolic process	241/4375	397/18670	6.5667524453725e-58	8.23339421600805e-55	6.97182e-55	PSMB1/RPS20/CSDE1/PSMC4/PSMA4/MRTO4/THRAP3/PUM2/YBX3/RPL18/YBX1/ELAVL1/PSME4/PABPC1/RPL31/IGF2BP2/EXOSC7/MLH1/EXOSC5/TNRC6C/XPO1/DIS3/RPS5/PSMC5/CNOT3/KHSRP/XRN2/RPL6/RPLP0/PABPC4/TNRC6A/PSME1/HNRNPC/DAZL/AGO1/HNRNPM/GTPBP1/RPL3/PSMC6/PSMA3/ZC3H14/PSMB5/APEX1/PSMA6/PSME2/PSMA7/PSMD10/PSMD7/GSPT1/POP1/EIF3E/RNASEH2A/RPS16/RPS19/PPP2R1A/CACNG7/RPL18A/ZC3HAV1/PSMA2/EXOSC3/MTPAP/RPL28/RPL19/PSMD3/CAS…	241	brown
GO:0019080	viral gene expression	147/4375	191/18670	1.68146015549666e-55	1.75684561913476e-52	1.48765e-52	POLR2J/RPS20/PTBP1/NUP160/TPR/RSF1/NDC1/CTDP1/RPL18/TAF11/NUP133/NUCKS1/RPL31/NUP37/RPS5/REST/SEH1L/RPL6/RPLP0/TFAP4/NUP50/AAAS/NUP188/POLR2E/SMARCB1/EIF3L/RPL3/EIF3D/EP300/SNW1/RAE1/MON1B/RPS16/POLR2I/RPS19/RPL18A/HPN/EIF3B/TRIM14/EIF3A/RPL28/RPL19/NUP88/RPL34/RPS13/NUP98/NUP107/RPS12/NUP155/RPL24/RPS15/RPL22/HDAC1/RPS25/NUP43/TARDBP/ZNF639/RPL21/RPL5/RPS10/NUP153/NUP85/RPL23/SMARCA4/EIF2AK4/RPL…	147	brown
GO:0006402	mRNA catabolic process	223/4375	364/18670	1.31356023624018e-54	1.17638701728425e-51	9.96133e-52	PSMB1/RPS20/CSDE1/PSMC4/PSMA4/MRTO4/THRAP3/PUM2/YBX3/RPL18/YBX1/ELAVL1/PSME4/PABPC1/RPL31/IGF2BP2/EXOSC7/MLH1/EXOSC5/TNRC6C/XPO1/DIS3/RPS5/PSMC5/CNOT3/KHSRP/RPL6/RPLP0/PABPC4/TNRC6A/PSME1/HNRNPC/DAZL/AGO1/HNRNPM/GTPBP1/RPL3/PSMC6/PSMA3/ZC3H14/PSMB5/APEX1/PSMA6/PSME2/PSMA7/PSMD10/PSMD7/GSPT1/EIF3E/RPS16/RPS19/PPP2R1A/CACNG7/RPL18A/ZC3HAV1/PSMA2/EXOSC3/MTPAP/RPL28/RPL19/PSMD3/CASC3/PSMD11/RPL34/HSP…	223	brown
GO:0006413	translational initiation	147/4375	193/18670	1.79809863838046e-54	1.40903504550089e-51	1.19313e-51	DHX33/RPS20/TPR/EIF2AK2/EIF4B/RPL18/DHX29/PABPC1/EIF2B3/RPL31/DDX1/RPS5/EIF3I/MTIF2/EIF2AK1/RPL6/RPLP0/DAZL/EIF3L/RPL3/EIF3D/ALKBH1/MTFMT/EIF3J/EIF3E/RPS16/RPS19/RPL18A/EIF3B/EIF4H/EIF3A/RPL28/RPL19/RPL34/RPS13/RPS12/RPL24/NCBP2/EIF1B/RPS15/RPL22/RPS25/EIF2B2/PAIP2/COPS5/KHDRBS1/RPL21/MTIF3/RPL5/AGO2/PAIP2B/RPS10/MIF4GD/RPL23/EIF2S2/ATF4/EIF2AK4/RPL36/EIF2S3/EIF3G/RPL27/RPS15A/NCBP1/RPL35/RPS6/RP…	147	brown
GO:0006364	rRNA processing	157/4375	214/18670	2.59012949929382e-54	1.80416909234144e-51	1.52772e-51	LAS1L/UTP18/TFB1M/MRTO4/NOP58/RIOK2/WDR3/WDR18/THUMPD1/RRP15/EXOSC7/EXOSC5/DIS3/WBP11/DIMT1/NOP14/DDX18/XRN2/ESF1/SIRT1/NOP56/RBFA/SUV39H1/ERI1/PIH1D1/POP4/RPS16/FBL/RPS19/EXOSC3/NPM3/GTPBP4/FTSJ3/UTP6/GAR1/KRR1/NOP2/MDN1/BYSL/RRP9/RPS15/WDR75/NOL10/RPF1/EBNA1BP2/NSUN4/HEATR1/FCF1/RCL1/EXOSC8/UTP20/RPL5/DDX54/EXOSC9/DDX27/MPHOSPH10/EMG1/METTL16/KRI1/NGDN/NSUN5/EXOSC2/DKC1/NOL11/RPL27/UTP3/WDR74/W…	157	brown
GO:0000184	nuclear-transcribed mRNA catabolic process, nonsense-mediated decay	107/4375	120/18670	4.16416728126292e-53	2.61051646862372e-50	2.21052e-50	RPS20/RPL18/PABPC1/RPL31/RPS5/RPL6/RPLP0/RPL3/GSPT1/EIF3E/RPS16/RPS19/PPP2R1A/RPL18A/RPL28/RPL19/CASC3/RPL34/RPS13/MAGOHB/RPS12/PPP2CA/RPL24/NCBP2/RPS15/RPL22/SMG7/RPS25/ETF1/RPL21/RPL5/RPS10/UPF3B/RPL23/RPL36/RPL27/RPS15A/DHX34/NCBP1/RPL35/RPS6/RPLP1/RPS24/PARN/RPS2/EIF4A3/RPS11/RPL13A/RPL11/RPS8/RPS27A/RPL32/RPS3A/RPL37/RPL10/RPL7/RPL7A/RPS3/UPF2/RPL30/SMG1/RPL8/RPL26/RPL29/MAGOH/RPL9/RPS14/RPL…	107	brown
GO:0019083	viral transcription	137/4375	177/18670	2.54521743805215e-52	1.45054255628627e-49	1.22828e-49	POLR2J/RPS20/NUP160/TPR/RSF1/NDC1/CTDP1/RPL18/TAF11/NUP133/NUCKS1/RPL31/NUP37/RPS5/REST/SEH1L/RPL6/RPLP0/TFAP4/NUP50/AAAS/NUP188/POLR2E/SMARCB1/RPL3/EP300/SNW1/RAE1/MON1B/RPS16/POLR2I/RPS19/RPL18A/HPN/TRIM14/RPL28/RPL19/NUP88/RPL34/RPS13/NUP98/NUP107/RPS12/NUP155/RPL24/RPS15/RPL22/HDAC1/RPS25/NUP43/TARDBP/ZNF639/RPL21/RPL5/RPS10/NUP153/NUP85/RPL23/SMARCA4/RPL36/RPL27/RPS15A/DHX9/RPL35/RPS6/RPLP1/…	137	brown
GO:0016072	rRNA metabolic process	160/4375	225/18670	2.80831762304757e-52	1.46711193157377e-49	1.24231e-49	LAS1L/UTP18/TFB1M/MRTO4/NOP58/RIOK2/WDR3/WDR18/THUMPD1/RRP15/EXOSC7/EXOSC5/DIS3/WBP11/DIMT1/NOP14/DDX18/XRN2/ESF1/SIRT1/NOP56/RBFA/SUV39H1/ERI1/PIH1D1/POP4/RPS16/FBL/RPS19/EXOSC3/NPM3/GTPBP4/FTSJ3/UTP6/GAR1/KRR1/NOP2/MDN1/BYSL/RRP9/RPS15/WDR75/NOL10/RPF1/EBNA1BP2/NSUN4/HEATR1/FCF1/RCL1/EXOSC8/UTP20/RPL5/DDX54/EXOSC9/DDX27/MPHOSPH10/EMG1/METTL16/KRI1/NGDN/NSUN5/EXOSC2/DKC1/NOL11/RPL27/UTP3/WDR74/W…	160	brown
GO:0140053	mitochondrial gene expression	128/4375	162/18670	8.65575526309751e-51	4.17407151879679e-48	3.53449e-48	ELAC2/LARS2/TRIT1/MRPL43/GATB/MRPS35/IARS2/HSD17B10/MRPS34/MRPL22/NOA1/MTIF2/MRPL28/MRPS33/MRPS18A/POLRMT/ALKBH1/MRPS31/EARS2/MRPL4/MRPL32/TFAM/C1QBP/MRPL27/MRPL51/MTRF1L/MRPL18/MRPL2/MRPS30/MRPS27/MRPL19/MRPL37/WARS2/MRPS15/NSUN4/DARS2/FASTKD2/MRPS14/MTIF3/MRPS2/TSFM/FASTKD3/AARS2/MRPS7/MRPS26/TRMT5/MRPS12/MRPL34/QRSL1/MRPS25/PTCD3/MRPL35/ERAL1/DAP3/MRPS36/MTO1/MRPL44/MRPS9/TBRG4/MRPL47/MRPL50/M…	128	brown
GO:0032543	mitochondrial translation	109/4375	135/18670	4.02861983108111e-45	1.80395840864625e-42	1.52754e-42	LARS2/MRPL43/GATB/MRPS35/IARS2/MRPS34/MRPL22/NOA1/MTIF2/MRPL28/MRPS33/MRPS18A/ALKBH1/MRPS31/EARS2/MRPL4/MRPL32/C1QBP/MRPL27/MRPL51/MTRF1L/MRPL18/MRPL2/MRPS30/MRPS27/MRPL19/MRPL37/WARS2/MRPS15/NSUN4/DARS2/FASTKD2/MRPS14/MTIF3/MRPS2/TSFM/FASTKD3/AARS2/MRPS7/MRPS26/MRPS12/MRPL34/QRSL1/MRPS25/PTCD3/MRPL35/ERAL1/DAP3/MRPS36/MRPL44/MRPS9/MRPL47/MRPL50/MRPL15/LRPPRC/YARS2/TARS2/MRPL9/MRPS5/MRPS28/MRRF/M…	109	brown
GO:0000956	nuclear-transcribed mRNA catabolic process	143/4375	207/18670	2.08145569856467e-44	8.69909718286795e-42	7.36616e-42	RPS20/CSDE1/MRTO4/THRAP3/RPL18/PABPC1/RPL31/EXOSC7/MLH1/EXOSC5/TNRC6C/DIS3/RPS5/CNOT3/RPL6/RPLP0/TNRC6A/AGO1/RPL3/GSPT1/EIF3E/RPS16/RPS19/PPP2R1A/RPL18A/EXOSC3/MTPAP/RPL28/RPL19/CASC3/RPL34/DCPS/RPS13/MAGOHB/CNOT2/RPS12/HBS1L/PPP2CA/RPL24/NCBP2/RPS15/RPL22/SMG7/RPS25/EXOSC8/ETF1/RPL21/RPL5/EXOSC9/AGO2/RPS10/CNOT1/UPF3B/RPL23/PCID2/RPL36/EXOSC2/RPL27/RPS15A/DHX34/NCBP1/RPL35/RPS6/RPLP1/RPS24/SSB/P…	143	brown
GO:0008380	RNA splicing	247/4375	469/18670	8.8935701279233e-44	3.48461194574695e-41	2.95068e-41	KDM1A/POLR2J/PTBP1/AQR/STRAP/ZCCHC8/THOC3/THRAP3/CCAR1/SNRNP40/DDX20/YBX1/ELAVL1/DHX8/GPKOW/PABPC1/DAZAP1/CPSF1/CLNS1A/SART3/GPATCH1/XAB2/SNRPA/THOC1/DDX1/GEMIN5/YTHDC1/REST/WBP11/CHERP/SRRT/KHSRP/FUS/PAPOLA/PDCD7/HNRNPC/GEMIN2/CWF19L1/SRPK1/CDC5L/HNRNPH3/HNRNPM/POLR2E/SF3A1/SNRPD3/RTCB/PHF5A/PRMT5/SNW1/PABPN1/PNN/CSTF1/PRPF6/CRNKL1/DHX35/CSTF2/HTATSF1/USB1/ESRP2/ESRP1/HNRNPL/SF3A2/POLR2I/CACTIN/…	247	brown
GO:0000375	RNA splicing, via transesterification reactions	212/4375	382/18670	2.62345660545332e-42	9.67438203505108e-40	8.19201e-40	KDM1A/POLR2J/PTBP1/AQR/STRAP/ZCCHC8/THRAP3/CCAR1/SNRNP40/DDX20/YBX1/ELAVL1/DHX8/GPKOW/PABPC1/DAZAP1/CPSF1/CLNS1A/SART3/GPATCH1/XAB2/SNRPA/DDX1/GEMIN5/YTHDC1/REST/WBP11/CHERP/SRRT/KHSRP/FUS/PAPOLA/PDCD7/HNRNPC/GEMIN2/CWF19L1/SRPK1/CDC5L/HNRNPH3/HNRNPM/POLR2E/SF3A1/SNRPD3/PHF5A/PRMT5/SNW1/PABPN1/PNN/CSTF1/PRPF6/CRNKL1/DHX35/CSTF2/HTATSF1/ESRP2/HNRNPL/SF3A2/POLR2I/CACTIN/HNRNPUL1/BUD31/ELAVL2/CASC3/…	212	brown
GO:0000377	RNA splicing, via transesterification reactions with bulged adenosine as nucleophile	210/4375	379/18670	9.01956929140302e-42	2.97598315198976e-39	2.51998e-39	KDM1A/POLR2J/PTBP1/AQR/STRAP/ZCCHC8/THRAP3/CCAR1/SNRNP40/DDX20/YBX1/ELAVL1/DHX8/GPKOW/PABPC1/DAZAP1/CPSF1/CLNS1A/SART3/GPATCH1/XAB2/SNRPA/DDX1/GEMIN5/YTHDC1/REST/WBP11/CHERP/SRRT/FUS/PAPOLA/PDCD7/HNRNPC/GEMIN2/CWF19L1/SRPK1/CDC5L/HNRNPH3/HNRNPM/POLR2E/SF3A1/SNRPD3/PHF5A/PRMT5/SNW1/PABPN1/PNN/CSTF1/PRPF6/CRNKL1/DHX35/CSTF2/HTATSF1/ESRP2/HNRNPL/SF3A2/POLR2I/CACTIN/HNRNPUL1/BUD31/ELAVL2/CASC3/C1QBP/…	210	brown
GO:0000398	mRNA splicing, via spliceosome	210/4375	379/18670	9.01956929140302e-42	2.97598315198976e-39	2.51998e-39	KDM1A/POLR2J/PTBP1/AQR/STRAP/ZCCHC8/THRAP3/CCAR1/SNRNP40/DDX20/YBX1/ELAVL1/DHX8/GPKOW/PABPC1/DAZAP1/CPSF1/CLNS1A/SART3/GPATCH1/XAB2/SNRPA/DDX1/GEMIN5/YTHDC1/REST/WBP11/CHERP/SRRT/FUS/PAPOLA/PDCD7/HNRNPC/GEMIN2/CWF19L1/SRPK1/CDC5L/HNRNPH3/HNRNPM/POLR2E/SF3A1/SNRPD3/PHF5A/PRMT5/SNW1/PABPN1/PNN/CSTF1/PRPF6/CRNKL1/DHX35/CSTF2/HTATSF1/ESRP2/HNRNPL/SF3A2/POLR2I/CACTIN/HNRNPUL1/BUD31/ELAVL2/CASC3/C1QBP/…	210	brown
GO:0006260	DNA replication	165/4375	273/18670	1.56390548597371e-39	4.90206174578459e-37	4.15093e-37	LIG3/DBF4/BRCA1/DDX11/POLA2/RFC1/RFC2/RAD51/POLQ/POLD1/WDR18/MCM10/MAP2K4/NUCKS1/POLB/SMC1A/MCM2/GLI2/TIPIN/MCM6/POLD3/FGFR1/THOC1/ORC1/ORC6/SUPT16H/CLSPN/CDC45/CDC6/CDC7/MCM5/POLE2/CINP/GINS1/SAMHD1/RBBP8/POLA1/STAG2/RBBP7/DNAJA3/MCM4/RNASEH2A/CCNE1/GRWD1/LIG1/PPP2R1A/DNAJC2/SSBP1/RPA3/GTPBP4/SMC3/ZPR1/NUP98/RFC5/TIMELESS/MCM9/FBXO5/MCM3/GMNN/MSH3/RAD1/PPP2CA/CCDC88A/ORC2/ORC4/MSH6/CACYBP/ID3/RP…	165	brown
GO:0006403	RNA localization	147/4375	230/18670	2.04330239397037e-39	6.09974414657153e-37	5.1651e-37	NUP160/TPR/THOC3/NOP58/RIOK2/NDC1/NUP133/CPSF1/IGF2BP2/NUP37/THOC1/XPO1/YTHDC1/SEH1L/KHSRP/RBM27/NUP50/AAAS/NUP188/YY1/PABPN1/RAE1/PRPF6/NXT2/PIH1D1/FBL/EXOSC3/CASC3/NUP88/DDX25/NUP98/MAGOHB/NUP107/CPSF6/SRSF9/SRSF3/MRPL18/NUP155/NCBP2/RPS15/CCT4/SRSF7/SRSF4/SMG7/CPSF3/NUP43/TCP1/ENY2/KHDRBS1/HNRNPA2B1/DDX39A/XPO5/NUP153/UPF3B/NUP85/THOC2/SYMPK/PCID2/TST/XPO7/EXOSC2/DKC1/THOC6/RAN/EIF5A/SRRM1/HNR…	147	brown
GO:0070125	mitochondrial translational elongation	76/4375	88/18670	7.1084213628076e-36	2.02557697833822e-33	1.7152e-33	MRPL43/MRPS35/MRPS34/MRPL22/MRPL28/MRPS33/MRPS18A/MRPS31/MRPL4/MRPL32/MRPL27/MRPL51/MRPL18/MRPL2/MRPS30/MRPS27/MRPL19/MRPL37/MRPS15/MRPS14/MRPS2/TSFM/MRPS7/MRPS26/MRPS12/MRPL34/MRPS25/PTCD3/MRPL35/ERAL1/DAP3/MRPS36/MRPL44/MRPS9/MRPL47/MRPL50/MRPL15/MRPL9/MRPS5/MRPS28/MRPL39/OXA1L/MRPL10/MRPL55/MRPS18C/MRPL16/GFM1/MRPL1/MRPL36/MRPL13/CHCHD1/MRPL52/MRPL57/MRPL11/MRPS22/MRPL48/AURKAIP1/TUFM/GADD45GI…	76	brown
GO:0070126	mitochondrial translational termination	76/4375	89/18670	3.75597551699575e-35	1.02374828330636e-32	8.66883e-33	MRPL43/MRPS35/MRPS34/MRPL22/MRPL28/MRPS33/MRPS18A/MRPS31/MRPL4/MRPL32/MRPL27/MRPL51/MTRF1L/MRPL18/MRPL2/MRPS30/MRPS27/MRPL19/MRPL37/MRPS15/MRPS14/MRPS2/MRPS7/MRPS26/MRPS12/MRPL34/MRPS25/PTCD3/MRPL35/ERAL1/DAP3/MRPS36/MRPL44/MRPS9/MRPL47/MRPL50/MRPL15/MRPL9/MRPS5/MRPS28/MRRF/MRPL39/OXA1L/MRPL10/MRPL55/MRPS18C/GFM2/MRPL16/MRPL1/MRPL36/MRPL13/CHCHD1/MRPL52/MRPL57/MRPL11/MRPS22/MRPL48/AURKAIP1/GADD45…	76	brown
GO:0006415	translational termination	84/4375	104/18670	4.52477671411469e-35	1.18190938419938e-32	1.00081e-32	MRPL43/MRPS35/MRPS34/MRPL22/MRPL28/MRPS33/MRPS18A/MRPS31/GSPT1/MRPL4/MRPL32/MRPL27/MRPL51/MTRF1L/MRPL18/MRPL2/MRPS30/MRPS27/MRPL19/MRPL37/MRPS15/MRPS14/ETF1/MRPS2/MRPS7/MRPS26/MRPS12/MRPL34/MRPS25/PTCD3/MRPL35/EIF5A/ERAL1/DAP3/MRPS36/MRPL44/MRPS9/MRPL47/MRPL50/MRPL15/MRPL9/MRPS5/MRPS28/MRRF/MRPL39/OXA1L/MRPL10/MRPL55/MRPS18C/APEH/ABCE1/GFM2/MRPL16/MRPL1/MRPL36/MRPL13/CHCHD1/MRPL52/TRMT112/MRPL57/…	84	brown
GO:0006414	translational elongation	97/4375	133/18670	1.22567313879606e-33	3.07349796284499e-31	2.60256e-31	MRPL43/MRPS35/MRPS34/MRPL22/MRPL28/MRPS33/MRPS18A/GTPBP1/ALKBH1/MRPS31/EEF1D/MRPL4/MRPL32/MRPL27/MRPL51/MRPL18/HBS1L/MRPL2/MRPS30/MRPS27/EEF1B2/MRPL19/MRPL37/MRPS15/DPH5/MRPS14/MRPS2/TSFM/MRPS7/MRPS26/MRPS12/MRPL34/MRPS25/PTCD3/MRPL35/EEFSEC/EIF5A/ERAL1/DAP3/DPH2/MRPS36/DPH6/MRPL44/MRPS9/MRPL47/MRPL50/MRPL15/RPLP1/EIF4A3/MRPL9/SRP9/MRPS5/MRPS28/DPH7/MRPL39/OXA1L/EEF1A1/MRPL10/MRPL55/MRPS18C/MRPL1…	97	brown
GO:0006399	tRNA metabolic process	119/4375	185/18670	1.57109506686603e-32	3.78815191314737e-30	3.20771e-30	ELAC2/LARS2/NSUN2/METTL1/TRIT1/GATB/ADAT1/TRMT11/THUMPD1/IARS2/CPSF1/HSD17B10/EXOSC7/DDX1/SEPHS1/METTL2A/TRMT6/PUS7/RTCB/TRMU/ALKBH1/USP14/CSTF2/EARS2/MTFMT/POP1/SARS2/TRMT1/POP4/DUS4L/PTCD1/AIMP2/EXOSC3/PUS3/THADA/FARSB/WARS2/DARS2/EXOSC8/TRMT1L/TRMT13/METTL8/EXOSC9/MOCS3/AARS2/EEF1E1/DTD1/TRMT5/GTPBP3/QRSL1/EXOSC2/GRSF1/ELP3/THUMPD3/ANKRD16/ELP2/MTO1/NAT10/NARS2/ALKBH8/THUMPD2/SSB/PPA2/YARS2/DU…	119	brown
GO:0006614	SRP-dependent cotranslational protein targeting to membrane	82/4375	105/18670	2.68639389692864e-32	6.23740864438729e-30	5.28167e-30	RPS20/RPL18/RPL31/RPS5/RPL6/RPLP0/RPL3/RPS16/RPS19/RPL18A/RPL28/RPL19/RPL34/RPS13/RPS12/RPL24/RPS15/RPL22/RPS25/RPL21/RPL5/RPS10/RPL23/RPL36/RPL27/RPS15A/RPL35/RPS6/RPLP1/RPS24/RPS2/RPS11/RPL13A/RPL11/RPS8/SRP9/RPS27A/RPL32/RPS3A/RPL37/RPL10/RPL7/RPL7A/RPS3/SRP19/RPL30/RPL8/RPL26/RPL29/RPL9/RPS14/RPL27A/RPL13/SRP68/RPSA/RPS9/RPS21/RPS7/RPL38/RPL4/RPL15/SRP72/RPLP2/RPS27/RPS17/RPL35A/RPS23/RPL14/R…	82	brown
GO:0006261	DNA-dependent DNA replication	103/4375	151/18670	1.38549734283844e-31	3.10202958651936e-29	2.62672e-29	LIG3/DBF4/DDX11/POLA2/RFC1/RFC2/RAD51/POLQ/POLD1/WDR18/MCM10/NUCKS1/POLB/SMC1A/MCM2/TIPIN/MCM6/POLD3/FGFR1/THOC1/ORC1/ORC6/CDC45/CDC6/CDC7/MCM5/POLE2/GINS1/SAMHD1/POLA1/STAG2/DNAJA3/MCM4/CCNE1/LIG1/SSBP1/RPA3/SMC3/ZPR1/RFC5/TIMELESS/MCM9/FBXO5/MCM3/GMNN/MSH3/ORC2/ORC4/MSH6/RPA2/ZRANB3/MGME1/HELB/INO80/E2F8/GINS2/RPA1/PCNA/RFC3/ORC3/DSCC1/HMGA1/DNA2/BRCA2/POLG/TICRR/ETAA1/PRIM2/MMS22L/GINS4/TERF1/…	103	brown
GO:0006613	cotranslational protein targeting to membrane	83/4375	109/18670	2.94173849746675e-31	6.35922711745486e-29	5.38482e-29	RPS20/RPL18/RPL31/RPS5/RPL6/RPLP0/RPL3/RPS16/RPS19/RPL18A/RPL28/RPL19/RPL34/RPS13/RPS12/RPL24/RPS15/RPL22/RPS25/RPL21/RPL5/RPS10/RPL23/RPL36/RPL27/RPS15A/RPL35/RPS6/RPLP1/RPS24/RPS2/RPS11/RPL13A/RPL11/RPS8/SRP9/RPS27A/RPL32/RPS3A/RPL37/RPL10/RPL7/RPL7A/RPS3/SRP19/RPL30/RPL8/RPL26/RPL29/RPL9/RPS14/RPL27A/RPL13/SRP68/RPSA/ARL6IP1/RPS9/RPS21/RPS7/RPL38/RPL4/RPL15/SRP72/RPLP2/RPS27/RPS17/RPL35A/RPS23…	83	brown
GO:0071826	ribonucleoprotein complex subunit organization	137/4375	236/18670	1.93253017513376e-30	4.03834388930451e-28	3.41956e-28	STRAP/MRTO4/EIF4B/DDX20/DHX8/NLE1/CLNS1A/SART3/XAB2/DDX1/HSP90AA1/GEMIN5/NUFIP1/RPS5/YTHDC1/EIF3I/TAF9/RPL6/RPLP0/GEMIN2/AGO1/SRPK1/HSP90AB1/SF3A1/SNRPD3/EIF3L/RPL3/EIF3D/PRMT5/PRPF6/CRNKL1/EIF3J/ZFAND1/EIF3E/PIH1D1/SF3A2/RPS19/EIF3B/EIF4H/EIF3A/PRPF19/PTGES3/CPSF6/NOP2/SRSF9/MDN1/BRIX1/RPL24/RPS15/SF3B1/WDR77/PRPF3/PTBP2/FASTKD2/COIL/RPL5/AGO2/SNRPC/RPS10/MRPS7/SNRPD2/SNRPB/EIF2S2/EIF2S3/PPAN/EI…	137	brown
GO:0022618	ribonucleoprotein complex assembly	134/4375	229/18670	2.74144175319881e-30	5.54390269380754e-28	4.69443e-28	STRAP/MRTO4/EIF4B/DDX20/NLE1/CLNS1A/SART3/XAB2/DDX1/HSP90AA1/GEMIN5/NUFIP1/RPS5/YTHDC1/EIF3I/TAF9/RPL6/RPLP0/GEMIN2/AGO1/SRPK1/HSP90AB1/SF3A1/SNRPD3/EIF3L/RPL3/EIF3D/PRMT5/PRPF6/CRNKL1/EIF3J/EIF3E/PIH1D1/SF3A2/RPS19/EIF3B/EIF4H/EIF3A/PRPF19/PTGES3/CPSF6/NOP2/SRSF9/MDN1/BRIX1/RPL24/RPS15/SF3B1/WDR77/PRPF3/PTBP2/FASTKD2/COIL/RPL5/AGO2/SNRPC/RPS10/MRPS7/SNRPD2/SNRPB/EIF2S2/EIF2S3/PPAN/EIF3G/TRAF7/DH…	134	brown
GO:1903311	regulation of mRNA metabolic process	170/4375	324/18670	3.78240859179911e-30	7.40997483187145e-28	6.27457e-28	PSMB1/PTBP1/PSMC4/PSMA4/PTCD2/THRAP3/PUM2/YBX3/YBX1/ELAVL1/PSME4/PABPC1/DAZAP1/IGF2BP2/SART3/EXOSC7/SNRPA/EXOSC5/TNRC6C/XPO1/DIS3/YTHDC1/REST/PSMC5/KHSRP/PAPOLA/PABPC4/TNRC6A/PSME1/HNRNPC/DAZL/SRPK1/HNRNPM/GTPBP1/PSMC6/PSMA3/SNW1/ZC3H14/PSMB5/APEX1/PABPN1/PSMA6/PSME2/PSMA7/PSMD10/PSMD7/HNRNPL/CACNG7/ZC3HAV1/PSMA2/EXOSC3/PSMD3/C1QBP/PSMD11/HSPA8/PRPF19/NUP98/CPSF6/SRSF9/MAPK14/SRSF3/FXR1/NCBP2/PSM…	170	brown
GO:0006405	RNA export from nucleus	94/4375	135/18670	4.87455619466388e-30	9.26017963162056e-28	7.84127e-28	NUP160/TPR/THOC3/RIOK2/NDC1/NUP133/CPSF1/NUP37/THOC1/XPO1/YTHDC1/SEH1L/RBM27/NUP50/AAAS/NUP188/PABPN1/RAE1/CASC3/NUP88/DDX25/NUP98/MAGOHB/NUP107/CPSF6/SRSF9/SRSF3/NUP155/NCBP2/RPS15/SRSF7/SRSF4/SMG7/CPSF3/NUP43/ENY2/KHDRBS1/HNRNPA2B1/DDX39A/XPO5/NUP153/UPF3B/NUP85/THOC2/SYMPK/PCID2/THOC6/RAN/EIF5A/SRRM1/HNRNPA1/LTV1/DHX9/SRSF1/WDR33/NCBP1/SSB/NUP54/RBM26/EIF4A3/POLR2D/EIF4E/UPF2/RANBP2/NUP205/SMG…	94	brown
GO:0051236	establishment of RNA localization	119/4375	196/18670	4.21535297416219e-29	7.77236699853611e-27	6.58143e-27	NUP160/TPR/THOC3/RIOK2/NDC1/NUP133/CPSF1/IGF2BP2/NUP37/THOC1/XPO1/YTHDC1/SEH1L/KHSRP/RBM27/NUP50/AAAS/NUP188/PABPN1/RAE1/NXT2/CASC3/NUP88/DDX25/NUP98/MAGOHB/NUP107/CPSF6/SRSF9/SRSF3/MRPL18/NUP155/NCBP2/RPS15/SRSF7/SRSF4/SMG7/CPSF3/NUP43/ENY2/KHDRBS1/HNRNPA2B1/DDX39A/XPO5/NUP153/UPF3B/NUP85/THOC2/SYMPK/PCID2/TST/XPO7/THOC6/RAN/EIF5A/SRRM1/HNRNPA1/LTV1/DHX9/IGF2BP3/SRSF1/WDR33/NCBP1/PNPT1/LRPPRC/SS…	119	brown
GO:0051169	nuclear transport	176/4375	346/18670	4.98796473183096e-29	8.9341574010995e-27	7.5652e-27	KPNA6/NUP160/CDH1/LSG1/TPR/THOC3/RIOK2/NDC1/TNPO3/DDX20/IPO5/NUP133/CPSF1/NUP37/GTSE1/THOC1/STRADB/GEMIN5/XPO1/YTHDC1/SEH1L/IPO11/RBM27/GEMIN2/NUP50/AAAS/NUP188/SNRPD3/RANGAP1/PABPN1/NFKBIA/RAE1/FERMT1/NXT2/EMD/UBR5/LZTS2/CASC3/KPNB1/NUP88/YWHAE/DDX25/HTATIP2/ZPR1/NUP98/MAGOHB/DUSP16/NUP107/CPSF6/SRSF9/MAPK14/SRSF3/HSPA9/TMCO6/NUP155/ECT2/NCBP2/RPS15/SRSF7/PARK7/SRSF4/SMG7/CPSF3/NUP43/ENY2/FAM53C…	176	brown
GO:0002181	cytoplasmic translation	76/4375	100/18670	1.23358275255605e-28	2.14814729882608e-26	1.81899e-26	RPL26L1/YBX3/EIF4B/RPL18/ZC3H15/RPL31/EIF3I/RPL6/RPLP0/EIF3L/EIF3D/GSPT1/EIF3J/EIF3E/RPL18A/EIF3B/EIF4H/EIF3A/RPL19/DRG2/RWDD1/RPL24/DPH5/ETF1/EIF2S2/RPL36/EIF2S3/EIF3G/LIN28A/DPH2/DPH6/DHX9/RPLP1/DENR/TICRR/RPL13A/RPL11/RPL32/EIF3H/DPH7/EIF3M/RPL30/NCK1/RPL8/EIF4A1/RPL26/RPL29/RPL9/METTL3/EEF2/RPSA/CNBP/RPS21/RPL38/RPL15/DHX36/EIF3K/RPL35A/EIF3C/DRG1/RPS23/HSPA14/EIF4EBP1/GSPT2/RPS26/YTHDF2/RPL1…	76	brown
GO:0050657	nucleic acid transport	117/4375	193/18670	1.50564315417774e-28	2.48391498251059e-26	2.10331e-26	NUP160/TPR/THOC3/RIOK2/NDC1/NUP133/CPSF1/IGF2BP2/NUP37/THOC1/XPO1/YTHDC1/SEH1L/KHSRP/RBM27/NUP50/AAAS/NUP188/PABPN1/RAE1/NXT2/CASC3/NUP88/DDX25/NUP98/MAGOHB/NUP107/CPSF6/SRSF9/SRSF3/MRPL18/NUP155/NCBP2/RPS15/SRSF7/SRSF4/SMG7/CPSF3/NUP43/ENY2/KHDRBS1/HNRNPA2B1/DDX39A/XPO5/NUP153/UPF3B/NUP85/THOC2/SYMPK/PCID2/TST/XPO7/THOC6/RAN/EIF5A/SRRM1/HNRNPA1/LTV1/DHX9/IGF2BP3/SRSF1/WDR33/NCBP1/PNPT1/LRPPRC/SS…	117	brown
GO:0050658	RNA transport	117/4375	193/18670	1.50564315417774e-28	2.48391498251059e-26	2.10331e-26	NUP160/TPR/THOC3/RIOK2/NDC1/NUP133/CPSF1/IGF2BP2/NUP37/THOC1/XPO1/YTHDC1/SEH1L/KHSRP/RBM27/NUP50/AAAS/NUP188/PABPN1/RAE1/NXT2/CASC3/NUP88/DDX25/NUP98/MAGOHB/NUP107/CPSF6/SRSF9/SRSF3/MRPL18/NUP155/NCBP2/RPS15/SRSF7/SRSF4/SMG7/CPSF3/NUP43/ENY2/KHDRBS1/HNRNPA2B1/DDX39A/XPO5/NUP153/UPF3B/NUP85/THOC2/SYMPK/PCID2/TST/XPO7/THOC6/RAN/EIF5A/SRRM1/HNRNPA1/LTV1/DHX9/IGF2BP3/SRSF1/WDR33/NCBP1/PNPT1/LRPPRC/SS…	117	brown
GO:0008033	tRNA processing	90/4375	130/18670	1.60844205697702e-28	2.5854675013305e-26	2.1893e-26	ELAC2/NSUN2/METTL1/TRIT1/ADAT1/TRMT11/THUMPD1/CPSF1/HSD17B10/DDX1/SEPHS1/METTL2A/TRMT6/PUS7/RTCB/TRMU/ALKBH1/USP14/CSTF2/MTFMT/POP1/TRMT1/POP4/DUS4L/PTCD1/PUS3/THADA/TRMT1L/TRMT13/METTL8/MOCS3/AARS2/TRMT5/GTPBP3/GRSF1/ELP3/THUMPD3/ANKRD16/ELP2/MTO1/NAT10/ALKBH8/THUMPD2/SSB/DUS3L/TPRKB/TRMT10A/FARS2/CDKAL1/RPP30/RPP38/WDR4/CPSF4/POLR3K/TYW3/TYW5/ELP6/METTL2B/C9orf64/RPUSD4/TRUB1/TRMT61A/URM1/DUS2/…	90	brown
GO:0051168	nuclear export	117/4375	194/18670	2.92841368584745e-28	4.58955634914441e-26	3.88631e-26	NUP160/LSG1/TPR/THOC3/RIOK2/NDC1/NUP133/CPSF1/NUP37/GTSE1/THOC1/STRADB/XPO1/YTHDC1/SEH1L/RBM27/NUP50/AAAS/NUP188/RANGAP1/PABPN1/RAE1/EMD/LZTS2/CASC3/NUP88/YWHAE/DDX25/NUP98/MAGOHB/DUSP16/NUP107/CPSF6/SRSF9/SRSF3/HSPA9/NUP155/NCBP2/RPS15/SRSF7/PARK7/SRSF4/SMG7/CPSF3/NUP43/ENY2/KHDRBS1/HNRNPA2B1/DDX39A/CSE1L/XPO5/NUP153/UPF3B/NUP85/THOC2/SYMPK/PCID2/XPO7/THOC6/RAN/EIF5A/XPO4/SRRM1/HNRNPA1/LTV1/DHX9…	117	brown
GO:0072599	establishment of protein localization to endoplasmic reticulum	86/4375	122/18670	3.28039501559625e-28	5.01580398848119e-26	4.24725e-26	RPS20/RPL18/RPL31/RPS5/RPL6/RPLP0/RPL3/RPS16/RPS19/RPL18A/RPL28/RPL19/RPL34/RPS13/RPS12/RPL24/SPCS1/RPS15/RPL22/RPS25/SPCS2/RAB3GAP2/RPL21/RPL5/RPS10/RPL23/RPL36/RPL27/RPS15A/RPL35/RPS6/RPLP1/RPS24/RPS2/RPS11/RPL13A/RPL11/RPS8/SRP9/RPS27A/RPL32/RPS3A/RPL37/RPL10/RPL7/RPL7A/RPS3/SRP19/RPL30/RPL8/RPL26/RPL29/RPL9/RPS14/RPL27A/RPL13/SRP68/RPSA/RPS9/RPS21/RPS7/RPL38/RPL4/RPL15/SRP72/RPLP2/RPS27/RPS17…	86	brown
GO:0045047	protein targeting to ER	84/4375	118/18670	4.51288373004385e-28	6.73601621515354e-26	5.70388e-26	RPS20/RPL18/RPL31/RPS5/RPL6/RPLP0/RPL3/RPS16/RPS19/RPL18A/RPL28/RPL19/RPL34/RPS13/RPS12/RPL24/SPCS1/RPS15/RPL22/RPS25/SPCS2/RPL21/RPL5/RPS10/RPL23/RPL36/RPL27/RPS15A/RPL35/RPS6/RPLP1/RPS24/RPS2/RPS11/RPL13A/RPL11/RPS8/SRP9/RPS27A/RPL32/RPS3A/RPL37/RPL10/RPL7/RPL7A/RPS3/SRP19/RPL30/RPL8/RPL26/RPL29/RPL9/RPS14/RPL27A/RPL13/SRP68/RPSA/RPS9/RPS21/RPS7/RPL38/RPL4/RPL15/SRP72/RPLP2/RPS27/RPS17/RPL35A/R…	84	brown
GO:0006913	nucleocytoplasmic transport	173/4375	343/18670	5.44247853275147e-28	7.93462742367883e-26	6.71883e-26	KPNA6/NUP160/CDH1/LSG1/TPR/THOC3/RIOK2/NDC1/TNPO3/DDX20/IPO5/NUP133/CPSF1/NUP37/GTSE1/THOC1/STRADB/GEMIN5/XPO1/YTHDC1/SEH1L/IPO11/RBM27/GEMIN2/NUP50/AAAS/NUP188/SNRPD3/RANGAP1/PABPN1/NFKBIA/RAE1/FERMT1/NXT2/EMD/UBR5/LZTS2/CASC3/KPNB1/NUP88/YWHAE/DDX25/HTATIP2/ZPR1/NUP98/MAGOHB/DUSP16/NUP107/CPSF6/SRSF9/MAPK14/SRSF3/HSPA9/TMCO6/NUP155/ECT2/NCBP2/RPS15/SRSF7/PARK7/SRSF4/SMG7/CPSF3/NUP43/ENY2/FAM53C…	173	brown
GO:0000070	mitotic sister chromatid segregation	98/4375	151/18670	1.78207558607843e-27	2.53905269298311e-25	2.15e-25	MAD1L1/ZNF207/NCAPD2/TACC3/CUL3/SPDL1/TPR/ANAPC4/RIOK2/TRIP13/SMC1A/SPAG5/KIF22/NDC80/PDS5B/CHMP2B/SEH1L/ZW10/KIF4A/CDC6/CDC23/HIRA/AKAP8/PPP2R1A/KPNB1/NCAPG/ANAPC15/FBXO5/TTK/SMC4/PHF13/MAD2L2/CDC20/NEK2/NSL1/CENPF/KIF14/VPS4B/NCAPH/NAA50/KIF18A/PDS5A/ZWINT/CENPK/XRCC3/PCID2/DLGAP5/PSMG2/INO80/KNSTRN/CHMP2A/TUBG1/RAN/CCNB1/PSRC1/CDCA8/ESPL1/USP44/SMC2/DSCC1/NUSAP1/KIF23/ANAPC11/KIF2C/NUF2/DYNC1L…	98	brown
GO:0009451	RNA modification	103/4375	163/18670	2.14772351301865e-27	2.99201748958087e-25	2.53356e-25	RPUSD1/TFB1M/NSUN2/METTL1/TRIT1/TRMT11/THUMPD1/HSD17B10/DIMT1/SEPHS1/METTL2A/TRMT6/PUS7/TRMU/ALKBH1/RNMT/MTFMT/TRMT1/FBL/DUS4L/CBLL1/FTSJ3/GAR1/PUS3/NOP2/THADA/NSUN4/TRMT1L/TRMT13/ZC3H13/METTL8/MOCS3/AARS2/EMG1/TRMT5/METTL16/APOBEC3F/PUS7L/GTPBP3/NSUN5/DKC1/ELP3/THUMPD3/ANKRD16/ELP2/MTO1/NAT10/TGS1/ALKBH8/THUMPD2/SSB/PARN/DUS3L/RRNAD1/TPRKB/TRMT10A/METTL14/NAF1/NHP2/CDKAL1/WTAP/MEPCE/RPUSD3/WDR4/…	103	brown
GO:0042273	ribosomal large subunit biogenesis	59/4375	71/18670	2.80628859145453e-26	3.82448329996271e-24	3.23847e-24	LAS1L/RPL26L1/NOP16/MRTO4/NLE1/DDX18/RPL6/RPLP0/RPL3/GTPBP4/FTSJ3/NOP2/PAK1IP1/MDN1/BRIX1/RPL24/EBNA1BP2/FASTKD2/GTF3A/RPL5/AAMP/PPAN/TRAF7/DHX30/NIP7/WDR74/RPL35/RSL24D1/WDR12/URB1/RPL11/NVL/NHP2/RPL7L1/RPL10/RPL7/SURF6/RPL7A/HEATR3/MALSU1/RPL26/MRPL1/RSL1D1/RPL38/MRPL11/RRS1/NPM1/DDX28/RPL35A/RPL14/NOC2L/RPF2/RPL12/RPL23A/SDAD1/RPL10A/EIF6/MRPL20/ZNHIT3	59	brown
GO:0071426	ribonucleoprotein complex export from nucleus	86/4375	127/18670	3.04746844322775e-26	4.06480418523293e-24	3.44197e-24	NUP160/TPR/THOC3/RIOK2/NDC1/NUP133/CPSF1/NUP37/THOC1/XPO1/YTHDC1/SEH1L/NUP50/AAAS/NUP188/PABPN1/RAE1/CASC3/NUP88/DDX25/NUP98/MAGOHB/NUP107/SRSF9/SRSF3/NUP155/NCBP2/RPS15/SRSF7/SRSF4/SMG7/CPSF3/NUP43/ENY2/HNRNPA2B1/DDX39A/NUP153/UPF3B/NUP85/THOC2/SYMPK/PCID2/THOC6/RAN/EIF5A/SRRM1/LTV1/SRSF1/WDR33/NCBP1/SSB/NUP54/EIF4A3/POLR2D/EIF4E/UPF2/RANBP2/NUP205/SMG1/DDX19B/U2AF1/MCM3AP/CHTOP/CPSF4/SRSF2/MAGO…	86	brown
GO:0006611	protein export from nucleus	108/4375	179/18670	3.28443955346565e-26	4.2896149084742e-24	3.63233e-24	NUP160/TPR/THOC3/RIOK2/NDC1/NUP133/CPSF1/NUP37/GTSE1/THOC1/STRADB/XPO1/YTHDC1/SEH1L/NUP50/AAAS/NUP188/RANGAP1/PABPN1/RAE1/EMD/CASC3/NUP88/YWHAE/DDX25/NUP98/MAGOHB/DUSP16/NUP107/SRSF9/SRSF3/HSPA9/NUP155/NCBP2/RPS15/SRSF7/PARK7/SRSF4/SMG7/CPSF3/NUP43/ENY2/HNRNPA2B1/DDX39A/CSE1L/XPO5/NUP153/UPF3B/NUP85/THOC2/SYMPK/PCID2/XPO7/THOC6/RAN/EIF5A/XPO4/SRRM1/LTV1/SRSF1/WDR33/NCBP1/ANP32B/CTDSPL2/BARD1/SSB/…	108	brown
GO:0071166	ribonucleoprotein complex localization	86/4375	128/18670	7.16800810698623e-26	9.17066180055035e-24	7.76547e-24	NUP160/TPR/THOC3/RIOK2/NDC1/NUP133/CPSF1/NUP37/THOC1/XPO1/YTHDC1/SEH1L/NUP50/AAAS/NUP188/PABPN1/RAE1/CASC3/NUP88/DDX25/NUP98/MAGOHB/NUP107/SRSF9/SRSF3/NUP155/NCBP2/RPS15/SRSF7/SRSF4/SMG7/CPSF3/NUP43/ENY2/HNRNPA2B1/DDX39A/NUP153/UPF3B/NUP85/THOC2/SYMPK/PCID2/THOC6/RAN/EIF5A/SRRM1/LTV1/SRSF1/WDR33/NCBP1/SSB/NUP54/EIF4A3/POLR2D/EIF4E/UPF2/RANBP2/NUP205/SMG1/DDX19B/U2AF1/MCM3AP/CHTOP/CPSF4/SRSF2/MAGO…	86	brown
GO:0007059	chromosome segregation	161/4375	321/18670	8.66284732975721e-26	1.08614779820496e-23	9.19721e-24	MAD1L1/SLC25A5/ZNF207/NCAPD2/BRCA1/DDX11/TACC3/CENPQ/CUL3/SPDL1/TPR/ANAPC4/PUM2/RIOK2/NDC1/CSNK2A2/RAD18/TRIP13/SMC1A/NUP37/MLH1/SPAG5/KIF22/NDC80/PDS5B/CHMP2B/SEH1L/ZW10/BIRC5/KIF4A/CDC6/CDC23/SRPK1/HIRA/DMC1/CCNB1IP1/CSNK2A1/FAM83D/STAG2/CTCF/UBE2I/OIP5/ERCC2/AKAP8/CCNE1/PPP2R1A/SMC3/KPNB1/NCAPG/ANAPC15/FBXO5/TTK/SMC4/ECT2/PHF13/MAD2L2/CDC20/NEK2/NSL1/CENPF/KIF14/VPS4B/NUP43/NCAPH/NAA50/KIF18A/…	161	brown
GO:0140014	mitotic nuclear division	140/4375	264/18670	1.21538307614398e-25	1.49396794202875e-23	1.26505e-23	MAD1L1/ZNF207/NCAPD2/ANLN/TACC3/SPAST/CUL3/SPDL1/TPR/ANAPC4/RIOK2/CTDP1/KIF2A/TRIP13/SMC1A/SPAG5/KIF22/NDC80/CDC14B/PDS5B/CHMP2B/SEH1L/ZW10/AURKA/BIRC5/KIF4A/CDC6/CDC23/AAAS/RANBP1/HIRA/PRMT5/MYBL2/STAG2/ARHGEF10/AKAP8/PPP2R1A/FGF8/BCCIP/SMC3/UBE2S/KPNB1/NCAPG/ANAPC15/FBXO5/TTK/SMC4/RPL24/WRAP73/PHF13/MAD2L2/CDC20/NEK2/NSL1/CENPF/KIF14/VPS4B/NCAPH/NAA50/KIF18A/PDS5A/ZWINT/CENPK/MAD2L1BP/XRCC3/PCI…	140	brown
GO:1901987	regulation of cell cycle phase transition	214/4375	480/18670	4.45109491630394e-25	5.33590714374956e-23	4.5183e-23	MAD1L1/PRKAR2B/DBF4/PSMB1/ZNF207/ANLN/BRCA1/PSMC4/BID/CUL3/SPDL1/PSMA4/OFD1/TPR/FOXN3/ANAPC4/CUL1/MTA3/RIOK2/PSME4/TRIP13/UBE2D1/HMMR/GTSE1/JADE1/HSP90AA1/RBL1/NDC80/CDC14B/ORC1/ZW10/BAX/PSMC5/UIMC1/AURKA/CNOT3/TFAP4/PSME1/HAUS4/CLSPN/CDC45/CDC6/CDC23/CDC7/RBX1/EP300/PSMC6/PSMA3/PSMB5/APEX1/PSMA6/PSME2/NINL/PSMA7/FAM83D/CEP76/PSMD10/PSMD7/CEP152/ERCC2/CCNE1/BABAM1/PPP2R1A/EZH2/PSMA2/PSMD3/PSMD11/…	214	brown
GO:1901990	regulation of mitotic cell cycle phase transition	202/4375	444/18670	4.51113540626458e-25	5.33590714374956e-23	4.5183e-23	MAD1L1/PRKAR2B/PSMB1/ZNF207/ANLN/BRCA1/PSMC4/BID/CUL3/SPDL1/PSMA4/OFD1/TPR/FOXN3/ANAPC4/CUL1/MTA3/RIOK2/PSME4/TRIP13/UBE2D1/HMMR/GTSE1/JADE1/HSP90AA1/RBL1/NDC80/CDC14B/ORC1/ZW10/BAX/PSMC5/AURKA/CNOT3/TFAP4/PSME1/HAUS4/CLSPN/CDC45/CDC6/CDC23/CDC7/RBX1/EP300/PSMC6/PSMA3/PSMB5/APEX1/PSMA6/PSME2/NINL/PSMA7/CEP76/PSMD10/PSMD7/CEP152/ERCC2/CCNE1/PPP2R1A/EZH2/PSMA2/PSMD3/PSMD11/YWHAE/ANAPC15/CNOT2/PTPN6…	202	brown
GO:0033044	regulation of chromosome organization	166/4375	342/18670	1.54063083203542e-24	1.78855827519075e-22	1.5145e-22	MAD1L1/KDM1A/JARID2/ZNF207/BRCA1/DDX11/TACC3/MNAT1/CUL3/SPDL1/TPR/ANAPC4/ATG5/RIOK2/SPHK2/RNF4/PRKCQ/TRIP13/SREBF1/MCM2/EED/SART3/MAP2K7/XRCC5/RIF1/NDC80/WDR70/MAP3K4/ZW10/DNMT3B/MAPKAPK5/NOS1/HNRNPC/CDC45/CDC6/CDC23/SIRT1/SETD1A/SMARCB1/HIRA/SNW1/CTCF/ACD/UBR5/PIH1D1/AKAP8/PRKD2/MAPK8/ANAPC15/ASF1A/FBXO5/ZNF451/VEGFA/TTK/CCT4/MAD2L2/SMG7/CDC20/NEK2/CENPF/KMT2A/MYB/SET/TCP1/HNRNPA2B1/XRCC3/PCID2/…	166	brown
GO:0015931	nucleobase-containing compound transport	129/4375	241/18670	3.21711998471435e-24	3.66693185166805e-22	3.10506e-22	SLC25A5/NUP160/TPR/THOC3/RIOK2/NDC1/NUP133/CPSF1/IGF2BP2/NUP37/THOC1/XPO1/YTHDC1/SEH1L/KHSRP/RBM27/NUP50/AAAS/NUP188/SLC25A17/PABPN1/RAE1/NXT2/CASC3/NUP88/DDX25/NUP98/MAGOHB/NUP107/CPSF6/SRSF9/SRSF3/MRPL18/SLC29A1/NUP155/NCBP2/RPS15/SRSF7/SRSF4/SMG7/SLC35A3/CPSF3/NUP43/ENY2/KHDRBS1/HNRNPA2B1/DDX39A/XPO5/NUP153/UPF3B/NUP85/SLC25A19/THOC2/SYMPK/PCID2/TST/XPO7/THOC6/RAN/EIF5A/SRRM1/HNRNPA1/LTV1/DHX9…	129	brown
GO:0000819	sister chromatid segregation	109/4375	189/18670	3.6598322108707e-24	4.09705145177651e-22	3.46927e-22	MAD1L1/ZNF207/NCAPD2/DDX11/TACC3/CUL3/SPDL1/TPR/ANAPC4/RIOK2/TRIP13/SMC1A/SPAG5/KIF22/NDC80/PDS5B/CHMP2B/SEH1L/ZW10/KIF4A/CDC6/CDC23/HIRA/STAG2/CTCF/AKAP8/PPP2R1A/SMC3/KPNB1/NCAPG/ANAPC15/FBXO5/TTK/SMC4/PHF13/MAD2L2/CDC20/NEK2/NSL1/CENPF/KIF14/VPS4B/NCAPH/NAA50/KIF18A/PDS5A/ZWINT/CENPK/XRCC3/PCID2/DLGAP5/PSMG2/INO80/KNSTRN/CHMP2A/TUBG1/TOP2A/RAN/CCNB1/PSRC1/CDCA8/ESPL1/USP44/SMC2/DSCC1/NUSAP1/KIF…	109	brown
GO:0090305	nucleic acid phosphodiester bond hydrolysis	150/4375	302/18670	1.45917809887181e-23	1.6048399126013e-21	1.35894e-21	LAS1L/ELAC2/RFC1/TDP1/RFC2/POLD1/NTHL1/ZNRD1/CPSF1/EXOSC7/EXOSC5/POLD3/N4BP2/REXO1/DDX1/EXD2/DIS3/BAX/NOP14/XRN2/AGO1/CECR2/RBX1/APEX1/SAMHD1/RBBP8/CSTF2/USB1/POP1/ERI1/ERCC2/RNASEH2A/POP4/POLR2I/DNASE2/RPA3/EXOSC3/KPNB1/DCPS/GTF2H3/RFC5/CNOT2/CPSF6/TDP2/RAD1/NCBP2/TSNAX/RPA2/PPP1R8/CPSF3/FCF1/RCL1/EXOSC8/UTP20/ZRANB3/EXOSC9/AGO2/CNOT1/MGME1/DGCR8/KRI1/EXOSC2/CHD1L/RPA1/PCNA/TOE1/RFC3/MRPL44/RNAS…	150	brown
GO:0006605	protein targeting	194/4375	435/18670	7.41695466141884e-23	8.01670496076461e-21	6.78833e-21	M6PR/RPS20/BID/AGPS/TOMM34/MIPEP/RPL18/CSNK2A2/RPL31/SREBF1/UBE2D1/TIMM21/HSP90AA1/RPS5/ZFAND6/HUWE1/RPL6/RPLP0/TIMM13/TOMM22/RPL3/SAMM50/AP4S1/VTI1B/TIMM9/ACOT8/MON1B/MLYCD/GDAP1/SNX16/ECH1/TIMM44/RPS16/TIMM50/RPS19/RPL18A/PMPCB/RPL28/RPL19/YWHAE/UBE2D3/RPL34/GRPEL1/HSPA8/RPS13/GNPTAB/C2CD5/RPS12/PEX7/RPL24/SPCS1/RPS15/PECR/ICMT/RPL22/RPS25/SPCS2/IDE/RPL21/RPL5/USP9X/RPS10/RPL23/ROMO1/TIMM17B/PE…	194	brown
GO:0051028	mRNA transport	92/4375	152/18670	1.14361023146533e-22	1.21513432899256e-20	1.02894e-20	NUP160/TPR/THOC3/NDC1/NUP133/CPSF1/IGF2BP2/NUP37/THOC1/XPO1/YTHDC1/SEH1L/KHSRP/NUP50/AAAS/NUP188/PABPN1/RAE1/NXT2/CASC3/NUP88/DDX25/NUP98/MAGOHB/NUP107/SRSF9/SRSF3/NUP155/NCBP2/SRSF7/SRSF4/SMG7/CPSF3/NUP43/ENY2/HNRNPA2B1/DDX39A/NUP153/UPF3B/NUP85/THOC2/SYMPK/PCID2/XPO7/THOC6/EIF5A/SRRM1/HNRNPA1/DHX9/IGF2BP3/SRSF1/WDR33/NCBP1/LRPPRC/NUP54/G3BP2/HNRNPA1L2/EIF4A3/POLR2D/EIF4E/UPF2/RANBP2/AHCTF1/NUP2…	92	brown
GO:0044839	cell cycle G2/M phase transition	135/4375	266/18670	1.95236288627474e-22	2.03989382234272e-20	1.72733e-20	PRKAR2B/PSMB1/BRCA1/PSMC4/MNAT1/PSMA4/OFD1/FOXN3/CUL1/MTA3/TAF2/PSME4/HMMR/FBXW11/GTSE1/HSP90AA1/CDC14B/ORC1/PSMC5/UIMC1/AURKA/PSME1/HAUS4/CLSPN/CDC6/CDC7/RBX1/PSMC6/PSMA3/PSMB5/PSMA6/PSME2/NINL/PSMA7/CEP76/PSMD10/PSMD7/CEP152/AKAP8/BABAM1/PPP2R1A/PSMA2/FBXL15/PSMD3/PSMD11/YWHAE/FOXM1/FBXO5/CEP72/CEP70/PSMD14/ALMS1/MIIP/SYF2/NEK2/CENPF/KIF14/VPS4B/MASTL/KHDRBS1/CIT/HSPA2/FBXL12/PKMYT1/TUBA4A/PSMA…	135	brown
GO:0000075	cell cycle checkpoint	116/4375	216/18670	4.53091443420106e-22	4.65644304721417e-20	3.94295e-20	MAD1L1/ZNF207/BRCA1/NSUN2/SPDL1/TPR/USP28/FOXN3/TRIP13/TIPIN/GTSE1/THOC1/NDC80/CDC14B/ORC1/ZW10/BAX/UIMC1/AURKA/CNOT3/WDR76/CLSPN/CDC45/CDC6/MSH2/WAC/CDC5L/EP300/BABAM1/PRPF19/ANAPC15/CNOT2/TIMELESS/MAPK14/TTK/RAD1/RPL24/ARID3A/FBXO6/MAD2L2/CDC20/SYF2/CENPF/RPA2/ZWINT/MAD2L1BP/CNOT1/XRCC3/PCID2/PRMT1/PSMG2/EIF2AK4/E2F8/TOP2A/PCNA/CCNB1/USP44/RNASEH2B/BRIP1/RPS6/DNA2/NABP2/CUL4A/TICRR/CARM1/PRCC/D…	116	brown
GO:0010948	negative regulation of cell cycle process	167/4375	361/18670	7.26793190245152e-22	7.34881695104332e-20	6.22278e-20	MAD1L1/PSMB1/ZNF207/BRCA1/PSMC4/SPDL1/PSMA4/TPR/RAD51/FOXN3/CUL1/PSME4/TRIP13/SMC1A/EED/GTSE1/JADE1/RBL1/NDC80/CDC14B/ORC1/ZW10/BAX/PSMC5/UIMC1/AURKA/CNOT3/CCNK/TFAP4/ZNF268/PSME1/CLSPN/CDC6/CBX5/HSP90AB1/CDC7/RBX1/EP300/PSMC6/PSMA3/PSMB5/PSMA6/PSME2/PSMA7/RBBP8/PSMD10/STAG2/RBBP7/PSMD7/NUBP1/BABAM1/EZH2/PSMA2/SMC3/PSMD3/TRIM37/PSMD11/ANAPC15/CNOT2/PHC1/FBXO5/TTK/RAD1/PSMD14/ARID3A/MSH6/MAD2L2/MI…	167	brown
GO:0031123	RNA 3'-end processing	90/4375	150/18670	7.83531532617955e-22	7.79676059997137e-20	6.60209e-20	ELAC2/THOC3/PABPC1/CPSF1/HSD17B10/EXOSC7/SNRPA/EXOSC5/THOC1/PAPOLA/ZC3H14/PABPN1/CSTF1/CSTF2/USB1/ERI1/FBL/PTCD1/EXOSC3/MTPAP/CASC3/INTS2/MAGOHB/CPSF6/SRSF9/SRSF3/NCBP2/PAPOLG/SRSF7/SRSF4/CPSF3/EXOSC8/DDX39A/EXOSC9/UPF3B/THOC2/SYMPK/EXOSC2/DKC1/THOC6/LIN28A/GRSF1/TOE1/SRRM1/CCNB1/CDC73/SRSF1/WDR33/NCBP1/PNPT1/BARD1/SSB/PARN/RPRD1A/EIF4A3/ZNF473/INTS7/POLR2D/CPSF7/RNF20/SUPV3L1/SSU72/U2AF1/CHTOP/C…	90	brown
GO:0044786	cell cycle DNA replication	55/4375	71/18670	8.63013454656058e-22	8.45348648006066e-20	7.15819e-20	DBF4/POLA2/RFC1/RFC2/RAD51/POLD1/SMC1A/MCM2/TIPIN/MCM6/POLD3/FGFR1/CDC45/CDC7/MCM5/POLE2/GINS1/POLA1/STAG2/MCM4/LIG1/RPA3/SMC3/ZPR1/RFC5/FBXO5/MCM3/GMNN/MSH6/RPA2/INO80/E2F8/RPA1/PCNA/RFC3/ORC3/DNA2/BRCA2/PRIM2/TERF1/POLE3/DONSON/DBF4B/SENP2/RFC4/SLBP/E2F7/MCM7/CDT1/FEN1/ATAD5/POLE/CHEK2/PRIM1/ZNF830	55	brown
GO:0006400	tRNA modification	62/4375	86/18670	1.51780577115477e-21	1.46386528913373e-19	1.23956e-19	NSUN2/METTL1/TRIT1/TRMT11/THUMPD1/HSD17B10/SEPHS1/METTL2A/TRMT6/PUS7/TRMU/ALKBH1/MTFMT/TRMT1/DUS4L/PUS3/THADA/TRMT1L/TRMT13/METTL8/MOCS3/AARS2/TRMT5/GTPBP3/ELP3/THUMPD3/ANKRD16/ELP2/MTO1/NAT10/ALKBH8/THUMPD2/SSB/DUS3L/TPRKB/TRMT10A/CDKAL1/WDR4/TYW3/TYW5/ELP6/METTL2B/C9orf64/TRUB1/TRMT61A/URM1/DUS2/LCMT2/DUS1L/PUSL1/ELP5/TRMT61B/TRMT112/TRMT10C/CTU2/PUS1/SEPHS2/TRMT12/ADAT2/METTL6/QTRT1/ADAT3	62	brown
GO:0006406	mRNA export from nucleus	73/4375	111/18670	2.51139252841102e-21	2.3498387702401e-19	1.98978e-19	NUP160/TPR/THOC3/NDC1/NUP133/CPSF1/NUP37/THOC1/YTHDC1/SEH1L/NUP50/AAAS/NUP188/PABPN1/RAE1/CASC3/NUP88/DDX25/NUP98/MAGOHB/NUP107/SRSF9/SRSF3/NUP155/NCBP2/SRSF7/SRSF4/SMG7/CPSF3/NUP43/ENY2/HNRNPA2B1/DDX39A/NUP153/UPF3B/NUP85/THOC2/SYMPK/PCID2/THOC6/EIF5A/SRRM1/SRSF1/WDR33/NCBP1/NUP54/EIF4A3/POLR2D/EIF4E/UPF2/RANBP2/NUP205/SMG1/DDX19B/U2AF1/MCM3AP/CHTOP/CPSF4/SRSF2/MAGOH/NUP35/IWS1/THOC7/SLBP/CPSF2/…	73	brown
GO:0071427	mRNA-containing ribonucleoprotein complex export from nucleus	73/4375	111/18670	2.51139252841102e-21	2.3498387702401e-19	1.98978e-19	NUP160/TPR/THOC3/NDC1/NUP133/CPSF1/NUP37/THOC1/YTHDC1/SEH1L/NUP50/AAAS/NUP188/PABPN1/RAE1/CASC3/NUP88/DDX25/NUP98/MAGOHB/NUP107/SRSF9/SRSF3/NUP155/NCBP2/SRSF7/SRSF4/SMG7/CPSF3/NUP43/ENY2/HNRNPA2B1/DDX39A/NUP153/UPF3B/NUP85/THOC2/SYMPK/PCID2/THOC6/EIF5A/SRRM1/SRSF1/WDR33/NCBP1/NUP54/EIF4A3/POLR2D/EIF4E/UPF2/RANBP2/NUP205/SMG1/DDX19B/U2AF1/MCM3AP/CHTOP/CPSF4/SRSF2/MAGOH/NUP35/IWS1/THOC7/SLBP/CPSF2/…	73	brown
GO:0070972	protein localization to endoplasmic reticulum	88/4375	147/18670	2.76932919897994e-21	2.55307716888313e-19	2.16188e-19	RPS20/RPL18/RPL31/RPS5/RPL6/RPLP0/RPL3/RPS16/RPS19/RPL18A/RPL28/RPL19/RPL34/RPS13/RPS12/RPL24/SPCS1/RPS15/RPL22/RPS25/SPCS2/RAB3GAP2/RPL21/RPL5/RPS10/RPL23/RPL36/RPL27/RPS15A/UBAC2/RPL35/RPS6/RPLP1/RPS24/RPS2/RPS11/RPL13A/RPL11/RPS8/SRP9/RPS27A/RPL32/RPS3A/RPL37/RPL10/RPL7/RPL7A/RPS3/SRP19/RPL30/RPL8/RPL26/RPL29/RPL9/RPS14/RPL27A/RPL13/SRP68/RPSA/RPS9/RPS21/RPS7/RPL38/RPL4/RPL15/SRP72/RPLP2/RPS27…	88	brown
GO:0031145	anaphase-promoting complex-dependent catabolic process	59/4375	81/18670	6.13710953206607e-21	5.57587531253944e-19	4.7215e-19	PSMB1/PSMC4/CUL3/PSMA4/ANAPC4/PSME4/UBE2D1/PSMC5/AURKA/PSME1/CDC23/PSMC6/PSMA3/PSMB5/PSMA6/PSME2/PSMA7/PSMD10/PSMD7/PSMA2/UBE2S/PSMD3/PSMD11/ANAPC15/FBXO5/PSMD14/CDC20/PSMA1/CDC16/PSME3/CCNB1/PSMB7/ANAPC11/PSMB6/PSMA5/RPS27A/ANAPC1/BUB3/BUB1B/PSMD4/PSMB4/PSMD6/MAD2L1/ANAPC10/PTTG1/PSMC3/ANAPC16/PLK1/UBE2E1/CDK1/PSMD1/UBE2C/CDC26/AURKB/ANAPC7/PSMD12/PSMB8/UBA52/PSMB3	59	brown
GO:0042274	ribosomal small subunit biogenesis	52/4375	67/18670	9.6714186009795e-21	8.62427431659579e-19	7.3028e-19	RIOK2/RPS5/NOP14/RPS16/RPS19/UTP6/BYSL/RPS15/NOL10/HEATR1/FCF1/RCL1/UTP20/RPS10/MRPS7/EMG1/KRI1/NGDN/NOL11/UTP3/ERAL1/NAT10/LTV1/MRPS9/RPS6/RPS24/NOB1/RPS8/ABT1/NOM1/UTP23/SURF6/DHX37/SRFBP1/TSR2/FAM207A/RPS14/DCAF13/BMS1/TSR1/RPSA/RPS21/RPS7/RPL38/RPS27/RRS1/NPM1/MRPS11/RPS17/TBL3/RPS28/PWP2	52	brown
GO:0000086	G2/M transition of mitotic cell cycle	125/4375	247/18670	9.76748247692297e-21	8.62427431659579e-19	7.3028e-19	PRKAR2B/PSMB1/BRCA1/PSMC4/MNAT1/PSMA4/OFD1/FOXN3/CUL1/MTA3/TAF2/PSME4/HMMR/FBXW11/HSP90AA1/ORC1/PSMC5/AURKA/PSME1/HAUS4/CLSPN/CDC6/CDC7/RBX1/PSMC6/PSMA3/PSMB5/PSMA6/PSME2/NINL/PSMA7/CEP76/PSMD10/PSMD7/CEP152/PPP2R1A/PSMA2/FBXL15/PSMD3/PSMD11/YWHAE/FOXM1/FBXO5/CEP72/CEP70/PSMD14/ALMS1/MIIP/SYF2/NEK2/CENPF/KIF14/VPS4B/MASTL/KHDRBS1/CIT/HSPA2/FBXL12/PKMYT1/TUBA4A/PSMA1/HAUS8/TUBG1/PSME3/CCNB1/CDK7/C…	125	brown
GO:0061013	regulation of mRNA catabolic process	107/4375	199/18670	1.61651601813554e-20	1.40749151634607e-18	1.19183e-18	PSMB1/PSMC4/PSMA4/THRAP3/PUM2/YBX3/YBX1/ELAVL1/PSME4/PABPC1/IGF2BP2/EXOSC7/EXOSC5/TNRC6C/XPO1/DIS3/PSMC5/KHSRP/PABPC4/TNRC6A/PSME1/HNRNPC/DAZL/HNRNPM/GTPBP1/PSMC6/PSMA3/ZC3H14/PSMB5/APEX1/PSMA6/PSME2/PSMA7/PSMD10/PSMD7/CACNG7/ZC3HAV1/PSMA2/EXOSC3/PSMD3/PSMD11/HSPA8/MAPK14/FXR1/PSMD14/SET/EXOSC8/TARDBP/EXOSC9/AGO2/FASTKD3/CNOT1/PCID2/METTL16/PSMA1/EXOSC2/PSME3/DHX34/SYNCRIP/DHX9/IGF2BP3/TBRG4/PSMB…	107	brown
GO:0045333	cellular respiration	105/4375	194/18670	1.90854989044056e-20	1.63899989906464e-18	1.38786e-18	NDUFAB1/SLC25A13/COX10/UQCRC1/MDH1/BID/NDUFB4/MTFR1/SDHA/ME2/NOA1/DLD/FH/NDUFB7/ACO2/IDH3B/TAZ/NDUFC1/NDUFS8/COX6A1/GPD2/COX7A2L/PARK7/FASTKD2/NDUFA8/DLST/IDE/CISD1/FASTKD3/NDUFA1/PANK2/COX6B1/TRAP1/COX7C/UQCR11/NDUFA5/COX4I1/COX7B/NDUFA2/PDHA1/MYBBP1A/CCNB1/BLOC1S1/COQ10A/COX5B/SUCLA2/TBRG4/IREB2/PNPT1/FASTKD1/IDH1/NDUFA9/UQCRC2/NDUFB10/SDHC/NDUFS6/MTFR2/MDH2/NDUFB11/NDUFB9/SURF1/DLAT/OXA1L/NDUF…	105	brown
GO:0032392	DNA geometric change	75/4375	119/18670	3.18298756181304e-20	2.69650662500081e-18	2.28333e-18	DDX11/MNAT1/HMGB3/ERCC8/RFC2/RAD51/POLQ/RAD18/MCM2/MCM6/XRCC5/DDX1/RAD54L/CDC45/MCM5/RBX1/CHD8/GINS1/ACTR5/MCM4/ERCC2/GTF2H3/RFC5/MCM9/MCM3/ASCC3/RAD23B/ZRANB3/HNRNPA2B1/CHD6/MCM8/HELB/INO80/GINS2/TOP2A/CHD1L/DHX30/RPA1/RFC3/DHX9/BRIP1/DSCC1/HMGA1/DNA2/CUL4A/PIF1/PARP1/RPS27A/GTF2H2/G3BP1/GINS4/CHD1/XPC/SUPV3L1/RECQL4/SMARCAD1/ERCC3/RFC4/RAD54L2/HMGB2/WRN/MCM7/DDB1/CHTF8/CHD7/DHX36/RUVBL1/RUVBL2/…	75	brown
GO:0006353	DNA-templated transcription, termination	55/4375	75/18670	7.70098688568844e-20	6.43699823818411e-18	5.45068e-18	MNAT1/ZNRD1/CPSF1/XRN2/PAPOLA/POLR2E/SNRPD3/PRMT5/PABPN1/CSTF1/CSTF2/MAZ/ERCC2/TWISTNB/GTF2H3/TBP/NCBP2/TAF1B/TTF2/CD3EAP/CPSF3/TTF1/POLR1B/SYMPK/SNRPB/MED18/CDK7/CCNH/DHX9/WDR33/NCBP1/POLR1E/SNRPF/ZNF473/TAF1A/GTF2H2/POLR2K/CPSF7/SCAF4/SSU72/CPSF4/POLR3K/ERCC3/POLR2H/SLBP/PCF11/CPSF2/TAF1D/NUDT21/POLR1C/SMN1/CSTF3/CSTF2T/SNRPE/SMN2	55	brown
GO:1902749	regulation of cell cycle G2/M phase transition	111/4375	213/18670	7.84973130764687e-20	6.47499546942608e-18	5.48285e-18	PRKAR2B/PSMB1/BRCA1/PSMC4/PSMA4/OFD1/FOXN3/CUL1/MTA3/PSME4/HMMR/GTSE1/HSP90AA1/CDC14B/ORC1/PSMC5/UIMC1/AURKA/PSME1/HAUS4/CLSPN/CDC6/CDC7/RBX1/PSMC6/PSMA3/PSMB5/PSMA6/PSME2/NINL/PSMA7/CEP76/PSMD10/PSMD7/CEP152/BABAM1/PPP2R1A/PSMA2/PSMD3/PSMD11/YWHAE/FBXO5/CEP72/CEP70/PSMD14/ALMS1/MIIP/SYF2/NEK2/CENPF/KIF14/VPS4B/HSPA2/TUBA4A/PSMA1/HAUS8/TUBG1/PSME3/CCNB1/RNASEH2B/PSMB7/HAUS2/NEDD1/TICRR/PSMB6/PLK4…	111	brown
GO:0032508	DNA duplex unwinding	70/4375	110/18670	2.60686412354988e-19	2.12239366110834e-17	1.79719e-17	DDX11/MNAT1/ERCC8/RFC2/RAD51/POLQ/RAD18/MCM2/MCM6/XRCC5/DDX1/CDC45/MCM5/RBX1/CHD8/GINS1/ACTR5/MCM4/ERCC2/GTF2H3/RFC5/MCM9/MCM3/ASCC3/RAD23B/ZRANB3/CHD6/MCM8/HELB/INO80/GINS2/TOP2A/CHD1L/DHX30/RPA1/RFC3/DHX9/BRIP1/DSCC1/HMGA1/DNA2/CUL4A/PIF1/PARP1/RPS27A/GTF2H2/G3BP1/GINS4/CHD1/XPC/SUPV3L1/RECQL4/SMARCAD1/ERCC3/RFC4/RAD54L2/WRN/MCM7/DDB1/CHTF8/CHD7/DHX36/RUVBL1/RUVBL2/ERCC6L/GTF2F2/XRCC6/RAD54B/BL…	70	brown
GO:0006310	DNA recombination	137/4375	292/18670	7.84348607603732e-19	6.30395053983051e-17	5.33802e-17	KDM1A/LIG3/BRCA1/HMGB3/RAD51/POLQ/NUCKS1/POLB/TRIP13/TCF3/TFRC/MCM2/MCM6/MLH1/UNG/THOC1/XRCC5/RIF1/EXD2/PALB2/RAD54L/FUS/CDC45/MSH2/CDC7/DMC1/MCM5/YY1/CCNB1IP1/APEX1/SAMHD1/ACTR5/RBBP8/MCM4/ERCC2/TFPT/RPA3/EXOSC3/NSMCE4A/RAD51AP1/TIMELESS/MCM9/MCM3/RNF8/MSH3/WDR48/INO80D/PSMD14/MSH6/MAD2L2/UCHL5/RPA2/MND1/ZRANB3/KLHDC3/MCM8/XRCC3/BCL11B/HELB/AUNIP/INO80/GINS2/PSMC3IP/TOP2A/RPA1/SWAP70/TEX15/VRTN/…	137	brown
GO:0042255	ribosome assembly	48/4375	63/18670	1.17827995214611e-18	9.350173443043e-17	7.91748e-17	MRTO4/NLE1/MRPL22/RPS5/RPL6/RPLP0/RPL3/RPS19/C1QBP/NOP2/MDN1/BRIX1/RPL24/RPS15/NSUN4/FASTKD2/MRPS2/RPL5/RPS10/MRPS7/PPAN/TRAF7/DHX30/ERAL1/NIP7/RSL24D1/RPL11/EIF2A/ABT1/RPL10/MTERF3/RPS14/RPSA/RPL38/MRPL11/RPS27/RRS1/NPM1/MRPS11/DDX28/RPF2/RPL12/RPL23A/RPS28/PWP2/EIF6/MRPL20/MPV17L2	48	brown
GO:0098813	nuclear chromosome segregation	126/4375	262/18670	1.60320287654122e-18	1.25630985412962e-16	1.06381e-16	MAD1L1/ZNF207/NCAPD2/DDX11/TACC3/CENPQ/CUL3/SPDL1/TPR/ANAPC4/RIOK2/NDC1/TRIP13/SMC1A/MLH1/SPAG5/KIF22/NDC80/PDS5B/CHMP2B/SEH1L/ZW10/KIF4A/CDC6/CDC23/HIRA/DMC1/CCNB1IP1/FAM83D/STAG2/CTCF/AKAP8/CCNE1/PPP2R1A/SMC3/KPNB1/NCAPG/ANAPC15/FBXO5/TTK/SMC4/ECT2/PHF13/MAD2L2/CDC20/NEK2/NSL1/CENPF/KIF14/VPS4B/NCAPH/NAA50/KIF18A/PDS5A/ZWINT/CENPK/XRCC3/PCID2/DLGAP5/PSMG2/INO80/KNSTRN/CHMP2A/TUBG1/TOP2A/RAN/TEX…	126	brown
GO:0043488	regulation of mRNA stability	95/4375	177/18670	2.64655366684192e-18	2.04830184412741e-16	1.73445e-16	PSMB1/PSMC4/PSMA4/THRAP3/PUM2/YBX3/YBX1/ELAVL1/PSME4/PABPC1/IGF2BP2/EXOSC7/EXOSC5/XPO1/DIS3/PSMC5/KHSRP/PABPC4/PSME1/HNRNPC/DAZL/HNRNPM/PSMC6/PSMA3/ZC3H14/PSMB5/APEX1/PSMA6/PSME2/PSMA7/PSMD10/PSMD7/CACNG7/PSMA2/EXOSC3/PSMD3/PSMD11/HSPA8/MAPK14/FXR1/PSMD14/SET/EXOSC8/TARDBP/EXOSC9/FASTKD3/PCID2/METTL16/PSMA1/EXOSC2/PSME3/SYNCRIP/DHX9/IGF2BP3/TBRG4/PSMB7/FASTKD1/HNRNPD/ANP32A/PARN/PSMB6/SERBP1/PSMA…	95	brown
GO:0010389	regulation of G2/M transition of mitotic cell cycle	102/4375	196/18670	2.78748995014759e-18	2.13107006066772e-16	1.80453e-16	PRKAR2B/PSMB1/BRCA1/PSMC4/PSMA4/OFD1/FOXN3/CUL1/MTA3/PSME4/HMMR/HSP90AA1/ORC1/PSMC5/AURKA/PSME1/HAUS4/CLSPN/CDC6/CDC7/RBX1/PSMC6/PSMA3/PSMB5/PSMA6/PSME2/NINL/PSMA7/CEP76/PSMD10/PSMD7/CEP152/PPP2R1A/PSMA2/PSMD3/PSMD11/YWHAE/FBXO5/CEP72/CEP70/PSMD14/ALMS1/MIIP/SYF2/NEK2/CENPF/KIF14/VPS4B/HSPA2/TUBA4A/PSMA1/HAUS8/TUBG1/PSME3/CCNB1/RNASEH2B/PSMB7/HAUS2/NEDD1/TICRR/PSMB6/PLK4/PSMA5/DTL/HAUS6/CENPJ/HAU…	102	brown
GO:0006612	protein targeting to membrane	104/4375	202/18670	3.56477129504449e-18	2.69247605405228e-16	2.27992e-16	RPS20/RPL18/RPL31/RPS5/RPL6/RPLP0/RPL3/RPS16/RPS19/RPL18A/RPL28/RPL19/RPL34/RPS13/C2CD5/RPS12/RPL24/RPS15/ICMT/RPL22/RPS25/RPL21/RPL5/RPS10/RPL23/RPL36/RPL27/EXOC4/RPS15A/ZDHHC4/RPL35/RPS6/RPLP1/RPS24/PEX5/RPS2/ERBB2/RPS11/RPL13A/RPL11/RPS8/SRP9/RPS27A/RPL32/ATG3/RPS3A/RPL37/RPL10/RPL7/RPL7A/PAK1/RPS3/SRP19/ZDHHC7/RPL30/ZDHHC12/RPL8/RPL26/RPL29/PEX19/PRKCI/RPL9/RPS14/RAB8B/RPL27A/RPL13/SRP68/VPS3…	104	brown
GO:0043487	regulation of RNA stability	97/4375	183/18670	3.63769840727361e-18	2.71484896609503e-16	2.29886e-16	PSMB1/PSMC4/PSMA4/THRAP3/PUM2/YBX3/YBX1/ELAVL1/PSME4/PABPC1/IGF2BP2/EXOSC7/EXOSC5/XPO1/DIS3/PSMC5/KHSRP/PABPC4/PSME1/HNRNPC/DAZL/HNRNPM/PSMC6/PSMA3/ZC3H14/PSMB5/APEX1/PSMA6/PSME2/PSMA7/PSMD10/PSMD7/CACNG7/PSMA2/EXOSC3/PSMD3/PSMD11/HSPA8/MAPK14/FXR1/PSMD14/SET/EXOSC8/TARDBP/EXOSC9/FASTKD3/PCID2/METTL16/PSMA1/EXOSC2/DKC1/PSME3/SYNCRIP/DHX9/IGF2BP3/TBRG4/PSMB7/FASTKD1/HNRNPD/ANP32A/PARN/PSMB6/SERBP1…	97	brown
GO:0033260	nuclear DNA replication	46/4375	60/18670	4.01951543858137e-18	2.96451085699607e-16	2.51027e-16	DBF4/POLA2/RFC1/RFC2/RAD51/POLD1/MCM2/TIPIN/MCM6/POLD3/FGFR1/CDC45/CDC7/MCM5/POLE2/GINS1/POLA1/MCM4/LIG1/RPA3/RFC5/MCM3/GMNN/RPA2/INO80/RPA1/PCNA/RFC3/ORC3/DNA2/BRCA2/PRIM2/TERF1/POLE3/DONSON/DBF4B/RFC4/SLBP/MCM7/CDT1/FEN1/ATAD5/POLE/CHEK2/PRIM1/ZNF830	46	brown
GO:0000280	nuclear division	173/4375	407/18670	6.34726223985306e-18	4.62685895135335e-16	3.9179e-16	MAD1L1/ZNF207/NCAPD2/ANLN/TACC3/SPAST/CUL3/SPDL1/TPR/RAD51/ANAPC4/RIOK2/NDC1/CTDP1/ASPM/KIF2A/TRIP13/SMC1A/MLH1/SPAG5/KIF22/NDC80/CDC14B/PDS5B/CHMP2B/SEH1L/RAD54L/ZW10/AURKA/BIRC5/KIF4A/DAZL/CDC6/CDC23/AAAS/RANBP1/HIRA/DMC1/PRMT5/CCNB1IP1/MYBL2/STAG2/ARHGEF10/AKAP8/CCNE1/PPP2R1A/FGF8/BCCIP/SMC3/UBE2S/KPNB1/NCAPG/ANAPC15/FBXO5/TTK/MSH3/RAD1/SMC4/RPL24/WRAP73/PHF13/MAD2L2/CDC20/NEK2/NSL1/CENPF/KIF1…	173	brown
GO:0048285	organelle fission	186/4375	449/18670	9.15376432881098e-18	6.59597110084092e-16	5.58529e-16	MAD1L1/COX10/ZNF207/NCAPD2/ANLN/TACC3/SPAST/CUL3/SPDL1/TPR/RAD51/ANAPC4/RIOK2/NDC1/CTDP1/ASPM/MTFR1/KIF2A/TRIP13/SMC1A/MLH1/SPAG5/KIF22/NDC80/CDC14B/PDS5B/CHMP2B/SEH1L/RAD54L/ZW10/DNM1L/AURKA/BIRC5/KIF4A/DAZL/CDC6/CDC23/AAAS/RANBP1/HIRA/DMC1/PRMT5/CCNB1IP1/MYBL2/ACOT8/STAG2/DHODH/GDAP1/ARHGEF10/AKAP8/CCNE1/PPP2R1A/FGF8/BCCIP/SMC3/UBE2S/KPNB1/NCAPG/ANAPC15/FBXO5/TTK/MSH3/RAD1/SMC4/RPL24/WRAP73/PHF…	186	brown
GO:0000723	telomere maintenance	87/4375	162/18670	6.66181783072415e-17	4.74578817963747e-15	4.01861e-15	POLA2/RFC1/RFC2/RAD51/POLD1/PRKCQ/MAP2K7/POLD3/XRCC5/RIF1/HSP90AA1/MAP3K4/MAPKAPK5/HNRNPC/HSP90AB1/POLE2/APEX1/POLA1/ACD/CCNE1/RPA3/GAR1/PTGES3/RFC5/CCT4/SMG7/NEK2/RPA2/TCP1/HNRNPA2B1/XRCC3/GNL3L/DKC1/RPA1/PCNA/RFC3/NAT10/HNRNPA1/PKIB/CCT7/DNA2/HNRNPD/NABP2/BRCA2/PIF1/PARN/WRAP53/PARP1/NAF1/NHP2/PRIM2/CCT6A/TERF1/POLE3/CCT5/HNRNPU/CCT8/NSMCE2/SMG1/RECQL4/SMC6/CCT3/RFC4/GNL3/TERT/WRN/CCT2/FEN1/EXO…	87	brown
GO:0031124	mRNA 3'-end processing	61/4375	98/18670	2.47209070537039e-16	1.7412962507828e-14	1.47448e-14	THOC3/PABPC1/CPSF1/SNRPA/THOC1/PAPOLA/ZC3H14/PABPN1/CSTF1/CSTF2/MTPAP/CASC3/MAGOHB/CPSF6/SRSF9/SRSF3/NCBP2/PAPOLG/SRSF7/SRSF4/CPSF3/DDX39A/UPF3B/THOC2/SYMPK/THOC6/GRSF1/SRRM1/CCNB1/CDC73/SRSF1/WDR33/NCBP1/PNPT1/BARD1/RPRD1A/EIF4A3/ZNF473/POLR2D/CPSF7/RNF20/SSU72/U2AF1/CHTOP/CPSF4/SRSF2/MAGOH/THOC7/SLBP/PCF11/CPSF2/LEO1/NUDT21/CDC40/AHCYL1/DHX36/CSTF3/CSTF2T/ALYREF/RNPS1/RBM8A	61	brown
GO:0072331	signal transduction by p53 class mediator	123/4375	267/18670	2.7907021474747e-16	1.94387908472432e-14	1.64602e-14	KDM1A/E2F2/BRCA1/USP28/RFC2/TAF2/TAF11/CSNK2A2/RPS6KA6/GTSE1/TAF9/BAX/AURKA/CNOT3/MAPKAPK5/CDIP1/TFAP4/SUPT16H/MSH2/SIRT1/EP300/PRMT5/SNW1/CSNK2A1/RBBP8/PSMD10/RBBP7/USP10/PYCARD/TAF6/RPA3/FOXM1/RFC5/CNOT2/NOP2/PAK1IP1/MAPK14/PERP/TBP/RAD1/ARID3A/HDAC1/RPA2/STK11/RPL5/TRIM24/SNAI1/EEF1E1/CNOT1/RPL23/BCL2L12/PRMT1/E2F8/TAF4/SESN2/PRKAB2/MYBBP1A/RPA1/PCNA/RFC3/CCNB1/BRIP1/DNA2/BARD1/BRCA2/TAF4B/PMA…	123	brown
GO:0007091	metaphase/anaphase transition of mitotic cell cycle	41/4375	54/18670	4.9203161631688e-16	3.35719865146179e-14	2.84279e-14	MAD1L1/ZNF207/TACC3/CUL3/SPDL1/TPR/ANAPC4/RIOK2/TRIP13/NDC80/ZW10/CDC6/CDC23/ANAPC15/FBXO5/TTK/MAD2L2/CDC20/CENPF/XRCC3/PCID2/DLGAP5/PSMG2/CCNB1/ESPL1/USP44/ANAPC11/DYNC1LI1/ANAPC1/BUB3/NSMCE2/BUB1B/MAD2L1/RAD21/PLK1/CDT1/BUB1/CDC26/GEN1/AURKB/LCMT1	41	brown
GO:0006302	double-strand break repair	116/4375	248/18670	4.92681888553971e-16	3.35719865146179e-14	2.84279e-14	KDM1A/LIG3/BRCA1/DDX11/TDP1/RAD51/POLQ/NUCKS1/POLB/TRIP13/MCM2/MCM6/MLH1/XRCC5/DDX1/RIF1/EXD2/WDR70/PALB2/RAD54L/UIMC1/FUS/CDC45/MSH2/CDC7/DMC1/MCM5/YY1/SAMHD1/ACTR5/RBBP8/POLA1/UBR5/MCM4/PIAS4/BABAM1/RPA3/PRPF19/FOXM1/RAD51AP1/TIMELESS/TDP2/MCM9/MCM3/RNF8/WDR48/PSMD14/SUMO1/MAD2L2/RPA2/DEK/MCM8/XRCC3/HELB/AUNIP/INO80/PARP2/GINS2/RPA1/TEX15/RNF138/BRIP1/APTX/DNA2/BARD1/NABP2/BRCA2/WRAP53/PARP1/MM…	116	brown
GO:0090150	establishment of protein localization to membrane	143/4375	332/18670	1.28320635335122e-15	8.64991465500949e-14	7.32452e-14	ARHGAP44/RPS20/BID/RPL18/RPL31/HSP90AA1/RPS5/BAX/RPL6/RPLP0/TIMM13/TOMM22/RPL3/SAMM50/TIMM9/UBL4A/RPS16/BBC3/RPS19/RPL18A/MAPK8/RPL28/RPL19/YWHAE/RAB34/RPL34/RPS13/KRT18/C2CD5/RPS12/RPL24/RPS15/ICMT/RPL22/RPS25/RAB3GAP2/LYPLA1/RPL21/RPL5/RPS10/GGA3/RPL23/ROMO1/YWHAH/RPL36/RPL27/EXOC4/YWHAQ/RPS15A/TIMM10/ZDHHC4/NMT1/RPL35/RPS6/RPLP1/RPS24/PEX5/RPS2/PMAIP1/ERBB2/RPS11/RPL13A/RPL11/RPS8/GOLPH3L/SNAP…	143	brown
GO:0010965	regulation of mitotic sister chromatid separation	42/4375	57/18670	1.35980046685751e-15	9.01099502250992e-14	7.63027e-14	MAD1L1/ZNF207/TACC3/CUL3/SPDL1/TPR/ANAPC4/RIOK2/TRIP13/NDC80/ZW10/CDC6/CDC23/ANAPC15/FBXO5/TTK/MAD2L2/CDC20/CENPF/XRCC3/PCID2/DLGAP5/PSMG2/CCNB1/ESPL1/USP44/ANAPC11/DYNC1LI1/ANAPC1/BUB3/NSMCE2/BUB1B/MAD2L1/PTTG1/RAD21/PLK1/CDT1/BUB1/CDC26/GEN1/AURKB/LCMT1	42	brown
GO:0071897	DNA biosynthetic process	97/4375	196/18670	1.36552006243172e-15	9.01099502250992e-14	7.63027e-14	LIG3/POLA2/RFC1/RFC2/POLQ/POLD1/PRKCQ/POLB/MAP2K7/POLD3/XRCC5/HSP90AA1/GRHL2/MAP3K4/MAPKAPK5/HNRNPC/HSP90AB1/SIRT1/POLE2/POLA1/ACD/USP10/CHRAC1/PRKD2/LIG1/DNAJC2/RPA3/GAR1/PTGES3/RFC5/CCT4/MAD2L2/SMG7/NEK2/CENPF/RPA2/TCP1/TRIM25/HNRNPA2B1/GNL3L/DKC1/RPA1/PCNA/RFC3/MEN1/NAT10/HNRNPA1/PKIB/CCT7/DSCC1/HNRNPD/FGF2/PIF1/POLG/PARN/WRAP53/DTL/NVL/RPS27A/NAF1/NHP2/CCT6A/TERF1/POLE3/CCT5/GJA1/HNRNPU/CCT8/…	97	brown
GO:0051983	regulation of chromosome segregation	62/4375	103/18670	1.41862220427196e-15	9.26389854018843e-14	7.84442e-14	MAD1L1/ZNF207/DDX11/TACC3/CUL3/SPDL1/TPR/ANAPC4/PUM2/RIOK2/CSNK2A2/RAD18/TRIP13/SPAG5/NDC80/ZW10/CDC6/CDC23/CSNK2A1/CTCF/ANAPC15/FBXO5/TTK/ECT2/MAD2L2/CDC20/NEK2/CENPF/XRCC3/PCID2/DLGAP5/PSMG2/KNSTRN/CCNB1/ESPL1/USP44/ANAPC11/KIF2C/DYNC1LI1/CDCA5/MKI67/ANAPC1/HNRNPU/BUB3/NSMCE2/BUB1B/RACGAP1/SMC6/MAD2L1/PTTG1/RAD21/PLK1/CDT1/FEN1/BUB1/TNKS/RMI2/CDC26/GEN1/AURKB/RCC2/LCMT1	62	brown
GO:0030071	regulation of mitotic metaphase/anaphase transition	39/4375	51/18670	1.68904573564658e-15	1.09161110482148e-13	9.24347e-14	MAD1L1/ZNF207/CUL3/SPDL1/TPR/ANAPC4/RIOK2/TRIP13/NDC80/ZW10/CDC6/CDC23/ANAPC15/FBXO5/TTK/MAD2L2/CDC20/CENPF/XRCC3/PCID2/DLGAP5/PSMG2/CCNB1/ESPL1/USP44/ANAPC11/DYNC1LI1/BUB3/NSMCE2/BUB1B/MAD2L1/RAD21/PLK1/CDT1/BUB1/CDC26/GEN1/AURKB/LCMT1	39	brown
GO:0043624	cellular protein complex disassembly	104/4375	217/18670	2.09966433916297e-15	1.34314242267476e-13	1.13734e-13	SPAST/MRPL43/MRPS35/KIF2A/MRPS34/ADD2/MRPL22/MRPL28/MRPS33/MRPS18A/SH3BP1/MRPS31/GSPT1/MRPL4/MRPL32/SH3GL2/MRPL27/HSPA8/MRPL51/MTRF1L/MRPL18/MRPL2/MRPS30/MRPS27/MRPL19/MRPL37/MRPS15/VPS4B/MRPS14/ETF1/KIF18A/MRPS2/MRPS7/MRPS26/MRPS12/MRPL34/MAP1S/MRPS25/PTCD3/MRPL35/EIF5A/ERAL1/DAP3/SWAP70/MRPS36/MRPL44/MRPS9/CKAP2/MRPL47/MRPL50/MRPL15/PEX14/KIF2C/MRPL9/MRPS5/MRPS28/MRRF/MRPL39/OXA1L/MRPL10/TAOK1/…	104	brown
GO:1905818	regulation of chromosome separation	44/4375	62/18670	2.83847889627301e-15	1.79741658593288e-13	1.522e-13	MAD1L1/ZNF207/TACC3/CUL3/SPDL1/TPR/ANAPC4/RIOK2/CSNK2A2/TRIP13/NDC80/ZW10/CDC6/CDC23/CSNK2A1/ANAPC15/FBXO5/TTK/MAD2L2/CDC20/CENPF/XRCC3/PCID2/DLGAP5/PSMG2/CCNB1/ESPL1/USP44/ANAPC11/DYNC1LI1/ANAPC1/BUB3/NSMCE2/BUB1B/MAD2L1/PTTG1/RAD21/PLK1/CDT1/BUB1/CDC26/GEN1/AURKB/LCMT1	44	brown
GO:0045930	negative regulation of mitotic cell cycle	144/4375	338/18670	3.06573182836515e-15	1.92190728320212e-13	1.62742e-13	MAD1L1/PSMB1/ZNF207/BRCA1/PSMC4/SPDL1/PSMA4/TPR/FOXN3/CUL1/PSME4/TRIP13/NLE1/TIPIN/GTSE1/JADE1/RBL1/NDC80/CDC14B/ORC1/ZW10/BAX/PSMC5/AURKA/CNOT3/PSME1/CLSPN/CDC6/MSH2/RBX1/EP300/PSMC6/PSMA3/PSMB5/PSMA6/PSME2/PSMA7/PSMD10/PSMD7/TRIM35/FZD3/EZH2/PSMA2/PSMD3/PSMD11/SLC9A3R1/ANAPC15/CNOT2/FBXO5/TTK/RPL24/PSMD14/ARID3A/MAD2L2/MIIP/CDC20/SYF2/CENPF/RPA2/ZWINT/MAD2L1BP/CNOT1/XRCC3/PCID2/PRMT1/PSMG2/PSMA…	144	brown
GO:0051306	mitotic sister chromatid separation	43/4375	60/18670	3.31277275643494e-15	2.05621509010798e-13	1.74115e-13	MAD1L1/ZNF207/TACC3/CUL3/SPDL1/TPR/ANAPC4/RIOK2/TRIP13/NDC80/ZW10/CDC6/CDC23/PPP2R1A/ANAPC15/FBXO5/TTK/MAD2L2/CDC20/CENPF/XRCC3/PCID2/DLGAP5/PSMG2/CCNB1/ESPL1/USP44/ANAPC11/DYNC1LI1/ANAPC1/BUB3/NSMCE2/BUB1B/MAD2L1/PTTG1/RAD21/PLK1/CDT1/BUB1/CDC26/GEN1/AURKB/LCMT1	43	brown
GO:0090501	RNA phosphodiester bond hydrolysis	81/4375	154/18670	3.74559875977663e-15	2.30207437500389e-13	1.94933e-13	ELAC2/ZNRD1/CPSF1/EXOSC7/EXOSC5/DIS3/NOP14/XRN2/AGO1/APEX1/SAMHD1/CSTF2/USB1/POP1/ERI1/RNASEH2A/POP4/POLR2I/EXOSC3/DCPS/CNOT2/CPSF6/NCBP2/TSNAX/PPP1R8/CPSF3/FCF1/RCL1/EXOSC8/UTP20/EXOSC9/AGO2/CNOT1/DGCR8/KRI1/EXOSC2/TOE1/MRPL44/RNASEH2B/NCBP1/PNPT1/PARN/NOB1/ISG20L2/NHP2/ABT1/LACTB2/UTP23/RPP30/CPSF7/RPP38/PAN3/SLFN13/CNOT8/CPSF4/POLR3K/PCF11/CPSF2/NUDT21/ENDOG/POP5/FEN1/EXOSC1/EXOSC10/RPS21/RNAS…	81	brown
GO:0007093	mitotic cell cycle checkpoint	85/4375	165/18670	3.91908153864005e-15	2.38531283162471e-13	2.01982e-13	MAD1L1/ZNF207/BRCA1/SPDL1/TPR/FOXN3/TRIP13/TIPIN/GTSE1/NDC80/ORC1/ZW10/BAX/AURKA/CNOT3/CLSPN/CDC6/MSH2/EP300/ANAPC15/CNOT2/TTK/RPL24/ARID3A/MAD2L2/CDC20/SYF2/CENPF/RPA2/ZWINT/MAD2L1BP/CNOT1/XRCC3/PCID2/PRMT1/PSMG2/E2F8/TOP2A/PCNA/CCNB1/USP44/RPS6/NABP2/TICRR/CARM1/PRCC/DYNC1LI1/RAD17/BUB3/XPC/EME1/CNOT8/BUB1B/CDC25C/CNOT11/DONSON/NAE1/TAOK1/RPL26/TOPBP1/MAD2L1/E2F7/WEE1/PLK1/CDT1/RFWD3/BUB1/CDK1/…	85	brown
GO:0031570	DNA integrity checkpoint	82/4375	157/18670	4.29843475906519e-15	2.5764175942518e-13	2.18164e-13	BRCA1/USP28/FOXN3/TIPIN/GTSE1/THOC1/CDC14B/ORC1/BAX/UIMC1/AURKA/CNOT3/WDR76/CLSPN/CDC45/CDC6/MSH2/WAC/CDC5L/EP300/BABAM1/PRPF19/CNOT2/TIMELESS/MAPK14/RAD1/ARID3A/FBXO6/SYF2/RPA2/CNOT1/PRMT1/EIF2AK4/E2F8/TOP2A/PCNA/CCNB1/RNASEH2B/BRIP1/DNA2/CUL4A/TICRR/CARM1/DTL/INTS7/ETAA1/CHEK1/RAD17/XPC/EME1/CNOT8/CDC25C/CNOT11/CCAR2/DONSON/NAE1/TAOK1/RPL26/TOPBP1/ATRIP/E2F7/PLK1/CDT1/RFWD3/FEM1B/CDK1/SETMAR/RH…	82	brown
GO:0044784	metaphase/anaphase transition of cell cycle	41/4375	56/18670	4.31526315834166e-15	2.5764175942518e-13	2.18164e-13	MAD1L1/ZNF207/TACC3/CUL3/SPDL1/TPR/ANAPC4/RIOK2/TRIP13/NDC80/ZW10/CDC6/CDC23/ANAPC15/FBXO5/TTK/MAD2L2/CDC20/CENPF/XRCC3/PCID2/DLGAP5/PSMG2/CCNB1/ESPL1/USP44/ANAPC11/DYNC1LI1/ANAPC1/BUB3/NSMCE2/BUB1B/MAD2L1/RAD21/PLK1/CDT1/BUB1/CDC26/GEN1/AURKB/LCMT1	41	brown
GO:1901988	negative regulation of cell cycle phase transition	120/4375	267/18670	6.14361162906481e-15	3.63342465118937e-13	3.07669e-13	MAD1L1/PSMB1/ZNF207/BRCA1/PSMC4/SPDL1/PSMA4/TPR/FOXN3/CUL1/PSME4/TRIP13/GTSE1/JADE1/RBL1/NDC80/CDC14B/ORC1/ZW10/BAX/PSMC5/UIMC1/AURKA/CNOT3/PSME1/CLSPN/CDC6/RBX1/EP300/PSMC6/PSMA3/PSMB5/PSMA6/PSME2/PSMA7/PSMD10/PSMD7/BABAM1/EZH2/PSMA2/PSMD3/PSMD11/ANAPC15/CNOT2/FBXO5/TTK/PSMD14/ARID3A/MAD2L2/MIIP/CDC20/SYF2/CENPF/RPA2/CNOT1/XRCC3/PCID2/PRMT1/PSMG2/PSMA1/E2F8/PSME3/PCNA/MEN1/CCNB1/CDC73/USP44/PSMB…	120	brown
GO:0006275	regulation of DNA replication	63/4375	108/18670	6.93202167703516e-15	4.06138727975078e-13	3.43907e-13	LIG3/DBF4/RFC2/WDR18/MAP2K4/NUCKS1/SMC1A/GLI2/TIPIN/FGFR1/CDC6/CDC7/STAG2/PPP2R1A/GTPBP4/SMC3/RFC5/TIMELESS/FBXO5/GMNN/MSH3/PPP2CA/CCDC88A/MSH6/CACYBP/ID3/PDS5A/ZRANB3/ATF1/TTF1/INO80/E2F8/ANKRD17/PCNA/RFC3/DHX9/USP37/DSCC1/DNA2/BRCA2/TICRR/ESCO1/CCNA2/TERF1/RAD17/DONSON/DBF4B/SENP2/RFC4/STOML2/E2F7/CDT1/CHTF8/CDK1/ESCO2/ATR/ATAD5/CTC1/CHEK2/FAF1/BLM/ZNF830/EHMT2	63	brown
GO:0032259	methylation	152/4375	366/18670	7.24402352091358e-15	4.20488735672289e-13	3.56059e-13	NDUFAF7/KDM1A/CIAPIN1/JARID2/BRCA1/TFB1M/NSUN2/METTL1/MAT2B/TRMT11/HSD17B10/EED/BAZ2A/RIF1/GRHL2/DIMT1/METTL2A/DNMT3B/TRMT6/SIRT1/SETD1A/SMARCB1/SNRPD3/PRMT5/SNW1/AHCY/METTL4/RNMT/SUV39H1/CTCF/SETD6/GSPT1/PIH1D1/TRMT1/FBL/CBLL1/EZH2/FTSJ3/COQ5/NOP2/THADA/ICMT/NSUN4/DPH5/KMT2A/MYB/ETF1/TRMT1L/TRMT13/ZC3H13/METTL8/MTRR/SNRPB/PRMT1/EMG1/TRMT5/METTL25/METTL16/ASH2L/GTPBP3/NSUN5/TRIM28/DNMT1/ZNF304/CO…	152	brown
GO:0051052	regulation of DNA metabolic process	147/4375	351/18670	8.80689253125842e-15	5.06517516316138e-13	4.28905e-13	KDM1A/BRCA1/DDX11/ERCC8/RFC2/RAD51/POLQ/TMEM161A/WDR18/PRKCQ/NUCKS1/TFRC/MLH1/MAP2K7/THOC1/XRCC5/RIF1/HSP90AA1/WDR70/GRHL2/MAP3K4/BAX/UIMC1/MAPKAPK5/FUS/HNRNPC/MSH2/HSP90AB1/SIRT1/PRMT5/ACD/UBR5/ERCC2/PRKD2/BABAM1/DNAJC2/EXOSC3/PTGES3/FOXM1/RAD51AP1/RFC5/TIMELESS/RNF8/MSH3/CCT4/MSH6/MAD2L2/SMG7/NEK2/RPA2/KMT2A/TCP1/ZRANB3/HNRNPA2B1/USP9X/DEK/PRKCG/HELB/AUNIP/GNL3L/TRIM28/DKC1/PCNA/RFC3/TEX15/MEN1…	147	brown
GO:0071103	DNA conformation change	151/4375	364/18670	9.95058383308118e-15	5.67092818632599e-13	4.80199e-13	NCAPD2/DDX11/MNAT1/HMGB3/CENPQ/TPR/RSF1/ERCC8/RFC2/RAD51/POLQ/PSME4/RAD18/MCM2/SART3/MCM6/BAZ2A/XRCC5/DDX1/RAD54L/CDC45/SRPK1/SIRT1/HIRA/CENPM/MCM5/RBX1/CHD8/GINS1/ACTR5/SUV39H1/RBBP7/CENPI/CTCF/OIP5/MCM4/ERCC2/ASF1B/AKAP8/GRWD1/NCAPG/GTF2H3/RFC5/ASF1A/MCM9/MCM3/RNF8/ASCC3/SMC4/CENPA/PHF13/HDAC1/RAD23B/SET/HELLS/CENPL/NCAPH/ZRANB3/HNRNPA2B1/CENPK/HJURP/CHD6/MCM8/HELB/HAT1/INO80/MIS18BP1/TRIM28/DN…	151	brown
GO:0007051	spindle organization	86/4375	170/18670	1.07874533559528e-14	6.09248153950164e-13	5.15895e-13	ZNF207/TACC3/SPAST/TPR/RNF4/ASPM/KIF2A/SMC1A/WDR62/MLH1/SPAG5/NDC80/CHMP2B/AURKA/KIZ/BIRC5/KIF4A/HAUS4/EZR/AAAS/MYBL2/RAE1/STAG2/ARHGEF10/FSD1/PPP2R1A/LZTS2/BCCIP/SMC3/KPNB1/FBXO5/TTK/CEP72/WRAP73/TBCE/CDC20/NEK2/VPS4B/STIL/TUBGCP3/AUNIP/INO80/KNSTRN/CHMP2A/HAUS8/TUBG1/RAN/CCNB1/PSRC1/ESPL1/BORA/KIF23/HAUS2/TUBGCP4/KIF11/TACC2/NUF2/HAUS6/RPS3/HAUS1/SPC25/HNRNPU/RACGAP1/POC1A/VCP/PLK1/SAC3D1/CEP12…	86	brown
GO:1901991	negative regulation of mitotic cell cycle phase transition	113/4375	248/18670	1.17304639130578e-14	6.56591770276421e-13	5.55984e-13	MAD1L1/PSMB1/ZNF207/BRCA1/PSMC4/SPDL1/PSMA4/TPR/FOXN3/CUL1/PSME4/TRIP13/GTSE1/JADE1/RBL1/NDC80/ORC1/ZW10/BAX/PSMC5/AURKA/CNOT3/PSME1/CLSPN/CDC6/RBX1/EP300/PSMC6/PSMA3/PSMB5/PSMA6/PSME2/PSMA7/PSMD10/PSMD7/EZH2/PSMA2/PSMD3/PSMD11/ANAPC15/CNOT2/FBXO5/TTK/PSMD14/ARID3A/MAD2L2/MIIP/CDC20/SYF2/CENPF/RPA2/CNOT1/XRCC3/PCID2/PRMT1/PSMG2/PSMA1/E2F8/PSME3/PCNA/CCNB1/CDC73/USP44/PSMB7/TICRR/CARM1/PSMB6/PSMA5…	113	brown
GO:0006289	nucleotide-excision repair	63/4375	109/18670	1.26850710957826e-14	7.03740802650097e-13	5.95909e-13	POLR2J/LIG3/SLC30A9/MNAT1/AQR/RFC1/ERCC8/RFC2/POLD1/NTHL1/XAB2/POLD3/SIRT1/POLR2E/RBX1/EP300/RBBP8/ERCC2/POLR2I/LIG1/RPA3/NEIL3/PRPF19/GTF2H3/RFC5/RPA2/RAD23B/COPS5/USP45/CHD1L/RPA1/PCNA/RFC3/CDK7/CCNH/BRIP1/BRCA2/CUL4A/COPS3/PARP1/RPS27A/POLR2D/COPS7B/GTF2H2/POLR2K/XPC/MMS19/ERCC3/POLR2H/RFC4/POLL/COPS2/DDB1/POLR2G/GPS1/POLE/RAD23A/GTF2H2C/USP7/TCEA1/ZNF830/HMGN1/UBA52	63	brown
GO:0051188	cofactor biosynthetic process	107/4375	231/18670	1.52341107808402e-14	8.3421232716769e-13	7.06389e-13	GCLC/CIAPIN1/GGCT/COX10/NADK/ELOVL5/SLC25A39/ALAS1/GCLM/MAT2B/CYBA/FECH/PDK3/COASY/ACAT1/MOCOS/ACACB/NMRK2/CPOX/PDPR/DLD/ACOT7/SCD/TECR/GGT1/SLC25A1/HSCB/GSTZ1/MTHFD1/MLYCD/NUBP1/GCDH/NAMPT/GLRX3/PDHX/COQ5/SLC11A2/TMEM14C/NUDT12/HSPA9/AKR1A1/ELOVL4/MTHFD1L/UBIAD1/LIAS/ZNF205/MOCS3/MOCS1/PANK2/METTL16/CHAC1/ACSS2/IDO1/ACLY/PDHA1/GCH1/COQ3/MMACHC/CNDP2/PSAT1/ISCA1/COQ10A/SUCLA2/MTHFS/IREB2/RSAD1/FP…	107	brown
GO:1902099	regulation of metaphase/anaphase transition of cell cycle	39/4375	53/18670	1.53029857432261e-14	8.3421232716769e-13	7.06389e-13	MAD1L1/ZNF207/CUL3/SPDL1/TPR/ANAPC4/RIOK2/TRIP13/NDC80/ZW10/CDC6/CDC23/ANAPC15/FBXO5/TTK/MAD2L2/CDC20/CENPF/XRCC3/PCID2/DLGAP5/PSMG2/CCNB1/ESPL1/USP44/ANAPC11/DYNC1LI1/BUB3/NSMCE2/BUB1B/MAD2L1/RAD21/PLK1/CDT1/BUB1/CDC26/GEN1/AURKB/LCMT1	39	brown
GO:1902750	negative regulation of cell cycle G2/M phase transition	61/4375	105/18670	2.40594220929657e-14	1.30024583707588e-12	1.10101e-12	PSMB1/BRCA1/PSMC4/PSMA4/FOXN3/CUL1/PSME4/CDC14B/ORC1/PSMC5/UIMC1/AURKA/PSME1/CLSPN/CDC6/RBX1/PSMC6/PSMA3/PSMB5/PSMA6/PSME2/PSMA7/PSMD10/PSMD7/BABAM1/PSMA2/PSMD3/PSMD11/PSMD14/MIIP/SYF2/PSMA1/PSME3/PSMB7/TICRR/PSMB6/PSMA5/DTL/CHEK1/RAD17/DONSON/PSMD4/PSMB4/NAE1/TAOK1/PSMD6/TOPBP1/RAD21/PSMC3/PLK1/ATF5/CDK1/PSMD1/AURKB/FOXO4/PSMD12/BLM/ZNF830/PSMB8/PINX1/PSMB3	61	brown
GO:0032200	telomere organization	87/4375	175/18670	2.81189938229449e-14	1.50664933569266e-12	1.27579e-12	POLA2/RFC1/RFC2/RAD51/POLD1/PRKCQ/MAP2K7/POLD3/XRCC5/RIF1/HSP90AA1/MAP3K4/MAPKAPK5/HNRNPC/HSP90AB1/POLE2/APEX1/POLA1/ACD/CCNE1/RPA3/GAR1/PTGES3/RFC5/CCT4/SMG7/NEK2/RPA2/TCP1/HNRNPA2B1/XRCC3/GNL3L/DKC1/RPA1/PCNA/RFC3/NAT10/HNRNPA1/PKIB/CCT7/DNA2/HNRNPD/NABP2/BRCA2/PIF1/PARN/WRAP53/PARP1/NAF1/NHP2/PRIM2/CCT6A/TERF1/POLE3/CCT5/HNRNPU/CCT8/NSMCE2/SMG1/RECQL4/SMC6/CCT3/RFC4/GNL3/TERT/WRN/CCT2/FEN1/EXO…	87	brown
GO:0042773	ATP synthesis coupled electron transport	58/4375	98/18670	3.34473319520525e-14	1.77696037294421e-12	1.50468e-12	NDUFAB1/COX10/UQCRC1/BID/NDUFB4/SDHA/DLD/NDUFB7/TAZ/NDUFC1/NDUFS8/COX6A1/COX7A2L/PARK7/NDUFA8/NDUFA1/COX6B1/COX7C/UQCR11/NDUFA5/COX4I1/COX7B/NDUFA2/CCNB1/COX5B/NDUFA9/UQCRC2/NDUFB10/SDHC/NDUFS6/NDUFB11/NDUFB9/NDUFS2/NDUFV3/NDUFS4/COX6C/NDUFB6/NDUFB8/COA6/NDUFS5/UQCRFS1/CDK1/NDUFA3/CYCS/UQCRH/NDUFA11/COX8A/COX5A/CYC1/NDUFB1/UQCR10/NDUFA6/NDUFA13/NDUFA4/SDHD/UQCC3/NDUFS3/UQCRHL	58	brown
GO:0001510	RNA methylation	51/4375	81/18670	3.54255209854574e-14	1.86624026099019e-12	1.58028e-12	TFB1M/NSUN2/METTL1/TRMT11/HSD17B10/DIMT1/METTL2A/TRMT6/RNMT/TRMT1/FBL/CBLL1/FTSJ3/NOP2/THADA/NSUN4/TRMT1L/TRMT13/ZC3H13/METTL8/EMG1/TRMT5/METTL16/GTPBP3/NSUN5/THUMPD3/MTO1/TGS1/ALKBH8/THUMPD2/RRNAD1/TRMT10A/METTL14/WTAP/MEPCE/WDR4/TYW3/RBM15/TFB2M/METTL2B/METTL3/TRMT61A/LCMT2/TRMT61B/TRMT112/TRMT10C/TRMT12/FBLL1/TRMT2B/METTL6/MRM1	51	brown
GO:0033108	mitochondrial respiratory chain complex assembly	57/4375	96/18670	4.56517795955381e-14	2.38492505237023e-12	2.01949e-12	NDUFAF7/NDUFAB1/TTC19/NDUFB4/TIMM21/NDUFB7/SAMM50/TAZ/COA1/TFAM/NDUFC1/FOXRED1/NDUFS8/TIMMDC1/NDUFA8/NDUFAF4/FASTKD3/AARS2/NDUFA1/NDUFA5/ECSIT/NDUFA2/SCO1/COX16/COX17/NDUFA9/NDUFB10/NDUFS6/NDUFB11/NDUFB9/SURF1/OXA1L/NDUFS2/NDUFV3/COX18/NDUFAF2/NDUFS4/NDUFB6/NDUFB8/NDUFS5/NDUFA3/TMEM126B/SLC25A33/NDUFA11/COA4/NDUFB1/COA3/UQCR10/NDUFA6/NDUFA13/LYRM7/UQCC3/SDHAF1/NDUFS3/PET100/PET117/SMIM20	57	brown
GO:0000725	recombinational repair	72/4375	135/18670	4.94617230124562e-14	2.56260778152965e-12	2.16995e-12	KDM1A/LIG3/BRCA1/RAD51/POLQ/NUCKS1/MCM2/MCM6/RIF1/EXD2/PALB2/RAD54L/FUS/CDC45/CDC7/DMC1/MCM5/YY1/SAMHD1/RBBP8/MCM4/RPA3/RAD51AP1/TIMELESS/MCM9/MCM3/WDR48/PSMD14/MAD2L2/RPA2/MCM8/XRCC3/HELB/AUNIP/INO80/GINS2/RPA1/TEX15/RNF138/NABP2/BRCA2/WRAP53/PARP1/MMS22L/GINS4/CHEK1/PPP4C/MMS19/SFR1/NSMCE2/TONSL/RECQL4/WRN/POLL/MCM7/RFWD3/FEN1/RHNO1/SWSAP1/KLHL15/RMI2/UBE2N/GEN1/RMI1/FANCB/RAD51D/PARPBP/MORF4L1…	72	brown
GO:0006520	cellular amino acid metabolic process	144/4375	348/18670	5.27089447001072e-14	2.70846208463092e-12	2.29345e-12	GCLC/PSMB1/AASS/LARS2/PSMC4/GCLM/PSMA4/CTPS2/GATB/BCAT1/IARS2/PSME4/ASNS/HSD17B10/ACAT1/ARG2/CAD/SEPHS1/PSMC5/NOS1/DLD/PSME1/PHGDH/MTAP/GGT1/PRODH/GCAT/PSMC6/PSMA3/GSTZ1/MTHFD1/PSMB5/PSMA6/PSME2/PSMA7/AHCY/PSMD10/SMS/PSMD7/CRYM/EARS2/BCKDK/SARS2/OAZ1/BCAT2/GCDH/HIBADH/AIMP2/PSMA2/PSMD3/BLMH/PSMD11/PSMD14/FARSB/PARK7/CTH/AGMAT/WARS2/DARS2/DLST/GOT1/MTRR/PEPD/AARS2/EEF1E1/GOT2/ASL/PPAT/ATF4/MPST/TS…	144	brown
GO:0032984	protein-containing complex disassembly	136/4375	323/18670	5.41862618429305e-14	2.76173719913278e-12	2.33856e-12	VTA1/SPAST/MRPL43/MRPS35/SMARCD1/DHX8/KIF2A/LRP6/MRPS34/WNT8B/ADD2/MRPL22/CHMP2B/MRPL28/MRPS33/SUPT16H/MRPS18A/SMARCB1/SH3BP1/MRPS31/AXIN1/GSPT1/ZFAND1/MRPL4/GRWD1/MRPL32/SH3GL2/DVL1/SMARCD2/MRPL27/HSPA8/MRPL51/MTRF1L/MRPL18/MRPL2/MRPS30/MRPS27/MRPL19/MRPL37/MRPS15/ARID1A/VAMP8/SET/VPS4B/MRPS14/ETF1/KIF18A/MRPS2/MRPS7/RPL23/MRPS26/ATG14/SMARCA4/MRPS12/MRPL34/MAP1S/CHMP2A/MRPS25/PTCD3/MRPL35/EIF5A…	136	brown
GO:0015980	energy derivation by oxidation of organic compounds	124/4375	286/18670	5.61148278427925e-14	2.83696657860054e-12	2.40227e-12	NDUFAB1/SLC25A13/COX10/UQCRC1/MDH1/BID/RB1CC1/PHKA2/GYG2/NDUFB4/MTFR1/SDHA/ME2/NOA1/DLD/FH/NDUFB7/ACO2/IDH3B/TAZ/NDUFC1/NDUFS8/COX6A1/GPD2/PASK/COX7A2L/PARK7/FASTKD2/NDUFA8/DLST/IDE/CISD1/FASTKD3/NDUFA1/PANK2/COX6B1/TRAP1/COX7C/UQCR11/NDUFA5/COX4I1/COX7B/GFPT2/NDUFA2/PDHA1/MYBBP1A/CCNB1/MRAP2/BLOC1S1/COQ10A/COX5B/SUCLA2/TBRG4/IREB2/KHK/PNPT1/FASTKD1/IDH1/NDUFA9/UQCRC2/NDUFB10/SDHC/NDUFS6/MTFR2/MD…	124	brown
GO:0030490	maturation of SSU-rRNA	35/4375	46/18670	6.29225617085175e-14	3.15569231480557e-12	2.67216e-12	RIOK2/NOP14/RPS16/RPS19/UTP6/BYSL/NOL10/HEATR1/FCF1/RCL1/UTP20/KRI1/NGDN/NOL11/UTP3/NAT10/MRPS9/NOB1/RPS8/ABT1/UTP23/DHX37/SRFBP1/TSR2/FAM207A/RPS14/DCAF13/BMS1/TSR1/RPS21/RRS1/MRPS11/TBL3/RPS28/PWP2	35	brown
GO:0042775	mitochondrial ATP synthesis coupled electron transport	57/4375	97/18670	8.55203674696054e-14	4.25497764815045e-12	3.603e-12	NDUFAB1/COX10/UQCRC1/BID/NDUFB4/SDHA/DLD/NDUFB7/TAZ/NDUFC1/NDUFS8/COX6A1/COX7A2L/PARK7/NDUFA8/NDUFA1/COX6B1/COX7C/UQCR11/NDUFA5/COX4I1/COX7B/NDUFA2/CCNB1/COX5B/NDUFA9/UQCRC2/NDUFB10/SDHC/NDUFS6/NDUFB11/NDUFB9/NDUFS2/NDUFV3/NDUFS4/COX6C/NDUFB6/NDUFB8/NDUFS5/UQCRFS1/CDK1/NDUFA3/CYCS/UQCRH/NDUFA11/COX8A/COX5A/CYC1/NDUFB1/UQCR10/NDUFA6/NDUFA13/NDUFA4/SDHD/UQCC3/NDUFS3/UQCRHL	57	brown
GO:0000724	double-strand break repair via homologous recombination	71/4375	134/18670	1.14160273079577e-13	5.63498592490794e-12	4.77155e-12	KDM1A/LIG3/BRCA1/RAD51/POLQ/NUCKS1/MCM2/MCM6/RIF1/EXD2/PALB2/RAD54L/FUS/CDC45/CDC7/DMC1/MCM5/YY1/SAMHD1/RBBP8/MCM4/RPA3/RAD51AP1/TIMELESS/MCM9/MCM3/WDR48/PSMD14/MAD2L2/RPA2/MCM8/XRCC3/HELB/AUNIP/INO80/GINS2/RPA1/TEX15/RNF138/NABP2/BRCA2/WRAP53/PARP1/MMS22L/GINS4/CHEK1/PPP4C/MMS19/SFR1/NSMCE2/TONSL/RECQL4/WRN/POLL/MCM7/RFWD3/FEN1/SWSAP1/KLHL15/RMI2/UBE2N/GEN1/RMI1/FANCB/RAD51D/PARPBP/MORF4L1/XRCC2…	71	brown
GO:0051304	chromosome separation	54/4375	90/18670	1.15054745316353e-13	5.63498592490794e-12	4.77155e-12	MAD1L1/ZNF207/NCAPD2/TACC3/CUL3/SPDL1/TPR/ANAPC4/RIOK2/CSNK2A2/TRIP13/MLH1/NDC80/ZW10/CDC6/CDC23/CSNK2A1/PPP2R1A/ANAPC15/FBXO5/TTK/MAD2L2/CDC20/CENPF/NCAPH/XRCC3/PCID2/DLGAP5/PSMG2/TOP2A/CCNB1/ESPL1/USP44/ANAPC11/DYNC1LI1/NCAPD3/ANAPC1/BUB3/EME1/NSMCE2/BUB1B/SMARCAD1/MAD2L1/PTTG1/RAD21/PLK1/CDT1/BUB1/CDC26/GEN1/RMI1/AURKB/FANCM/LCMT1	54	brown
GO:0043161	proteasome-mediated ubiquitin-dependent protein catabolic process	165/4375	419/18670	1.37432231443346e-13	6.67878030169255e-12	5.65541e-12	GCLC/PSMB1/PSMC4/CUL3/PSMA4/ERCC8/NEDD4L/MAPK9/ANAPC4/CUL1/RNF4/PSME4/RNF126/UBE2D1/FBXW11/DNAJC10/UBE2K/SENP1/KEAP1/PCNP/TAF9/PSMC5/AURKA/PSME1/CDC23/WAC/HSP90AB1/SIRT1/FBXL19/RBX1/PSMC6/PSMA3/PSMB5/DCAF11/PSMA6/PSME2/PSMA7/TRIB3/USP14/PSMD10/PSMD7/BFAR/PSMA2/DVL1/ERLIN1/FBXL15/UBE2S/PSMD3/CCDC47/PSMD11/UBE2D3/ANAPC15/SPSB2/FBXO5/ARMC8/RNF7/PSMD14/SUMO1/PARK7/FBXO2/FBXO6/UCHL5/CDC20/KIF14/UBE3D/…	165	brown
GO:0034502	protein localization to chromosome	51/4375	83/18670	1.45142483874594e-13	6.99921716469099e-12	5.92675e-12	CENPQ/SPDL1/XRCC5/NDC80/ZW10/MSH2/CTCF/ACD/PIH1D1/EZH2/MCM9/TTK/CENPA/CCT4/RPA2/TCP1/MCM8/GNL3L/DKC1/RPA1/CCT7/NABP2/BRCA2/WRAP53/CARM1/BOD1/CDCA5/CCT6A/TERF1/CCT5/BUB3/CCT8/LRWD1/CCT3/GNL3/TERT/RAD21/CCT2/PLK1/CDT1/MIS12/CDK1/ESCO2/MTBP/TNKS/ATR/AURKB/RCC2/RUVBL2/CHAMP1/PINX1	51	brown
GO:0018205	peptidyl-lysine modification	158/4375	397/18670	1.61973418051487e-13	7.7512317386624e-12	6.56354e-12	KDM1A/NDUFAB1/JARID2/BRCA1/NUP160/JADE2/TPR/RSF1/NNAT/ATG5/NDC1/SPHK2/HDAC4/NUP133/EED/NUP37/JADE1/SENP1/RIF1/TAF9/SEH1L/DNMT3B/NOS1/NUP50/AAAS/NUP188/BRPF3/SIRT1/SETD1A/SMARCB1/EP300/RANGAP1/SNW1/RAE1/SUV39H1/JADE3/CTCF/SETD6/UBE2I/KAT8/PIH1D1/PIAS4/EZH2/NUP88/NUP98/NUP107/ZNF451/NUP155/SUMO1/PARK7/CTH/KMT2A/MYB/SET/BCL11A/KANSL1/NUP43/NAA50/SIRT5/NUP153/RNF113A/NUP85/GTF3C4/UBA2/YEATS4/POR/HAT1…	158	brown
GO:0070646	protein modification by small protein removal	127/4375	299/18670	1.72859578469824e-13	8.1853940227401e-12	6.93117e-12	PSMB1/BRCA1/PSMC4/ZRANB1/USP2/PSMA4/USP28/PSME4/POLB/UBE2D1/SART3/SENP1/KEAP1/PSMC5/UIMC1/PSME1/CLSPN/TAB1/EP300/PSMC6/PSMA3/PSMB5/YY1/PSMA6/NFKBIA/PSME2/PSMA7/ACTR5/USP14/PSMD10/PSMD7/USP10/USP31/BABAM1/TFPT/PSMA2/PSMD3/PSMD11/SUDS3/WDR48/INO80D/PSMD14/PARK7/UCHL5/CDC20/UCHL3/RAD23B/ENY2/COPS5/DESI2/USP45/STAMBP/USP9X/TRAF2/INO80/PSMA1/NEDD8/ADRM1/PSME3/USPL1/MAP3K7/USP37/USP44/ACTL6A/STAM/PSMB7…	127	brown
GO:0000462	maturation of SSU-rRNA from tricistronic rRNA transcript (SSU-rRNA, 5.8S rRNA, LSU-rRNA)	29/4375	35/18670	1.73657266713102e-13	8.1853940227401e-12	6.93117e-12	NOP14/RPS16/RPS19/UTP6/BYSL/NOL10/HEATR1/FCF1/RCL1/UTP20/KRI1/NGDN/UTP3/MRPS9/RPS8/ABT1/UTP23/DHX37/TSR2/FAM207A/RPS14/DCAF13/BMS1/TSR1/RPS21/RRS1/MRPS11/TBL3/PWP2	29	brown
GO:0034248	regulation of cellular amide metabolic process	182/4375	476/18670	1.83992950987752e-13	8.60784932643445e-12	7.2889e-12	YBX2/NSMAF/TPR/EIF2AK2/PUM2/YBX3/EIF4B/SPHK2/ELAVL1/DHX29/PDK3/PABPC1/TCOF1/IGF2BP2/TNRC6C/DDX1/GEMIN5/MTIF2/EIF2AK1/CNOT3/KHSRP/MAPKAPK5/PDPR/TNRC6A/PUS7/DAZL/AGO1/MKNK2/EIF3D/GSTZ1/ALKBH1/EIF3E/EIF3B/EIF4H/LARP4B/CASC3/C1QBP/DDX25/CNOT2/GAPDH/MRPS27/FXR1/NCBP2/EIF1B/NCL/PASK/RPL22/NSUN4/DPH5/RPS6KA1/FASTKD2/EIF2B2/ETF1/PAIP2/KHDRBS1/RPL5/TSFM/ORMDL2/AGO2/FASTKD3/PAIP2B/CNOT1/UPF3B/GGA3/MIF4GD/T…	182	brown
GO:2001251	negative regulation of chromosome organization	75/4375	146/18670	1.93500336621537e-13	8.98558229837344e-12	7.60875e-12	MAD1L1/KDM1A/JARID2/ZNF207/BRCA1/MNAT1/SPDL1/TPR/ATG5/SPHK2/TRIP13/MCM2/XRCC5/NDC80/ZW10/DNMT3B/HNRNPC/SIRT1/SMARCB1/ACD/UBR5/PIH1D1/ANAPC15/ASF1A/FBXO5/ZNF451/TTK/MAD2L2/CDC20/CENPF/SET/XRCC3/PCID2/PSMG2/GNL3L/DNMT1/TOP2A/CCNB1/NAT10/ESPL1/HNRNPA1/USP44/HMGA1/TET1/PIF1/MTF2/PARP1/DYNC1LI1/TERF1/HNRNPU/BUB3/ATAD2/BUB1B/MAD2L1/PTTG1/RAD21/PLK1/CDT1/OTUB1/SIN3A/BUB1/SETMAR/EXOSC10/DCP2/PHF8/TNKS/GE…	75	brown
GO:2001252	positive regulation of chromosome organization	85/4375	174/18670	1.95824419078269e-13	9.02664178824754e-12	7.64352e-12	KDM1A/JARID2/BRCA1/DDX11/CUL3/TPR/ANAPC4/SPHK2/PRKCQ/SREBF1/EED/SART3/MAP2K7/XRCC5/RIF1/MAP3K4/DNMT3B/MAPKAPK5/NOS1/SIRT1/SMARCB1/SNW1/ACD/PIH1D1/AKAP8/PRKD2/VEGFA/CCT4/NEK2/KMT2A/MYB/TCP1/HNRNPA2B1/DLGAP5/TRIM28/DNMT1/DKC1/ZNF304/MORC2/CCNB1/ESPL1/HNRNPA1/PKIB/CCT7/KAT7/RTF1/TET1/HNRNPD/NABP2/JDP2/PARN/ANAPC11/SMAD4/MTF2/NAF1/GTF2H2/CCT6A/TERF1/CCT5/HNRNPU/RNF20/CCT8/NSMCE2/PAXIP1/AUTS2/PAXBP1/C…	85	brown
GO:0022904	respiratory electron transport chain	64/4375	117/18670	2.65854244350979e-13	1.21652573564692e-11	1.03012e-11	NDUFAB1/SLC25A13/COX10/UQCRC1/BID/NDUFB4/SDHA/DLD/NDUFB7/TAZ/NDUFC1/NDUFS8/COX6A1/GPD2/COX7A2L/PARK7/NDUFA8/NDUFA1/COX6B1/COX7C/UQCR11/NDUFA5/COX4I1/COX7B/NDUFA2/MYBBP1A/CCNB1/COX5B/NDUFA9/UQCRC2/NDUFB10/SDHC/NDUFS6/NDUFB11/NDUFB9/NDUFS2/NDUFV3/NDUFAF2/NDUFS4/COX6C/NDUFB6/NDUFB8/COA6/NDUFS5/UQCRFS1/CDK1/NDUFA3/CYCS/UQCRH/NDUFA11/COX8A/SLC25A22/COX5A/CYC1/NDUFB1/UQCR10/NDUFA6/NDUFA13/NDUFA4/SDHD/U…	64	brown
GO:0007004	telomere maintenance via telomerase	45/4375	70/18670	3.79531986486885e-13	1.72412030672919e-11	1.45994e-11	RFC1/PRKCQ/MAP2K7/XRCC5/HSP90AA1/MAP3K4/MAPKAPK5/HNRNPC/HSP90AB1/ACD/GAR1/PTGES3/CCT4/SMG7/NEK2/TCP1/GNL3L/DKC1/RPA1/NAT10/HNRNPA1/PKIB/CCT7/PIF1/PARN/WRAP53/NAF1/NHP2/CCT6A/TERF1/CCT5/HNRNPU/CCT8/CCT3/TERT/CCT2/EXOSC10/DCP2/TNKS/ATR/CTC1/AURKB/NOP10/SMG5/PINX1	45	brown
GO:0006417	regulation of translation	165/4375	424/18670	4.49501400783501e-13	2.02728365576386e-11	1.71665e-11	YBX2/TPR/EIF2AK2/PUM2/YBX3/EIF4B/ELAVL1/DHX29/PABPC1/TCOF1/IGF2BP2/TNRC6C/DDX1/GEMIN5/MTIF2/EIF2AK1/CNOT3/KHSRP/MAPKAPK5/TNRC6A/PUS7/DAZL/AGO1/MKNK2/EIF3D/ALKBH1/EIF3E/EIF3B/EIF4H/LARP4B/CASC3/C1QBP/DDX25/CNOT2/GAPDH/MRPS27/FXR1/NCBP2/EIF1B/NCL/PASK/RPL22/NSUN4/DPH5/RPS6KA1/FASTKD2/EIF2B2/ETF1/PAIP2/KHDRBS1/RPL5/TSFM/AGO2/FASTKD3/PAIP2B/CNOT1/UPF3B/MIF4GD/TRAP1/METTL16/ATF4/EIF2AK4/ILF3/NGDN/EIF2…	165	brown
GO:0033047	regulation of mitotic sister chromatid segregation	44/4375	68/18670	4.93098708365756e-13	2.20802557338923e-11	1.8697e-11	MAD1L1/ZNF207/TACC3/CUL3/SPDL1/TPR/ANAPC4/RIOK2/TRIP13/NDC80/ZW10/CDC6/CDC23/ANAPC15/FBXO5/TTK/MAD2L2/CDC20/CENPF/XRCC3/PCID2/DLGAP5/PSMG2/CCNB1/ESPL1/USP44/ANAPC11/DYNC1LI1/ANAPC1/HNRNPU/BUB3/NSMCE2/BUB1B/MAD2L1/PTTG1/RAD21/PLK1/CDT1/BUB1/TNKS/CDC26/GEN1/AURKB/LCMT1	44	brown
GO:0033045	regulation of sister chromatid segregation	49/4375	80/18670	5.17953807775764e-13	2.3028740574087e-11	1.95001e-11	MAD1L1/ZNF207/DDX11/TACC3/CUL3/SPDL1/TPR/ANAPC4/RIOK2/TRIP13/NDC80/ZW10/CDC6/CDC23/CTCF/ANAPC15/FBXO5/TTK/MAD2L2/CDC20/CENPF/XRCC3/PCID2/DLGAP5/PSMG2/CCNB1/ESPL1/USP44/ANAPC11/DYNC1LI1/CDCA5/ANAPC1/HNRNPU/BUB3/NSMCE2/BUB1B/MAD2L1/PTTG1/RAD21/PLK1/CDT1/FEN1/BUB1/TNKS/RMI2/CDC26/GEN1/AURKB/LCMT1	49	brown
GO:0006283	transcription-coupled nucleotide-excision repair	46/4375	73/18670	6.07763724827167e-13	2.68314844432501e-11	2.27202e-11	POLR2J/LIG3/MNAT1/AQR/RFC1/ERCC8/RFC2/POLD1/XAB2/POLD3/POLR2E/RBX1/EP300/ERCC2/POLR2I/LIG1/RPA3/PRPF19/GTF2H3/RFC5/RPA2/COPS5/RPA1/PCNA/RFC3/CDK7/CCNH/CUL4A/COPS3/RPS27A/POLR2D/COPS7B/GTF2H2/POLR2K/ERCC3/POLR2H/RFC4/COPS2/DDB1/POLR2G/GPS1/USP7/TCEA1/ZNF830/HMGN1/UBA52	46	brown
GO:0045841	negative regulation of mitotic metaphase/anaphase transition	29/4375	36/18670	6.92163904915981e-13	3.03438847546733e-11	2.56944e-11	MAD1L1/ZNF207/SPDL1/TPR/TRIP13/NDC80/ZW10/ANAPC15/FBXO5/TTK/MAD2L2/CDC20/CENPF/XRCC3/PCID2/PSMG2/CCNB1/USP44/DYNC1LI1/BUB3/BUB1B/MAD2L1/RAD21/PLK1/CDT1/BUB1/GEN1/AURKB/LCMT1	29	brown
GO:0046034	ATP metabolic process	127/4375	304/18670	7.24453906729742e-13	3.1538899592283e-11	2.67063e-11	AK2/NDUFAB1/SLC25A13/COX10/NADK/UQCRC1/BID/ATP1A2/NUP160/TPR/NDC1/SPHK2/NDUFB4/PFKP/HDAC4/NUP133/SDHA/ENO1/NUP37/SEH1L/DNM1L/DLD/NUP50/AAAS/MSH2/NUP188/NDUFB7/RAE1/TAZ/GPI/PPIF/GALK1/NUP88/ALDOC/NDUFC1/HSPA8/NUP98/NDUFS8/NUP107/GAPDH/TPI1/COX6A1/NUP155/ATP6V1A/COX7A2L/PARK7/NDUFA8/NUP43/ECD/NUP153/NDUFA1/NUP85/COX6B1/COX7C/UQCR11/NDUFA5/COX4I1/COX7B/NDUFA2/CCNB1/COX5B/OLA1/NUP54/NDUFA9/UQCRC2/NDU…	127	brown
GO:0097064	ncRNA export from nucleus	30/4375	38/18670	7.31027726912271e-13	3.16056056552623e-11	2.67628e-11	NUP160/TPR/NDC1/NUP133/NUP37/SEH1L/NUP50/AAAS/NUP188/RAE1/NUP88/NUP98/NUP107/NUP155/NCBP2/NUP43/NUP153/NUP85/RAN/SSB/NUP54/RANBP2/NUP205/NUP35/PHAX/NOL6/NPM1/XPOT/POM121/NUP62	30	brown
GO:0022900	electron transport chain	88/4375	186/18670	7.42774214765615e-13	3.18935037833263e-11	2.70066e-11	NDUFAB1/SLC25A13/CIAPIN1/COX10/CYB561/UQCRC1/BID/HSD17B6/CYBA/NDUFB4/SDHA/ME2/DLD/PHGDH/NDUFB7/IDH3B/TAZ/GSR/GLRX3/NDUFC1/NDUFS8/ALDH2/COX6A1/GPD2/COX7A2L/PARK7/AKR1A1/NDUFA8/NQO2/NDUFA1/COX6B1/COX7C/UQCR11/POR/NDUFA5/COX4I1/COX7B/IDO1/AOC2/NDUFA2/MYBBP1A/CCNB1/COX5B/AOX1/NDUFA9/UQCRC2/NDUFB10/SDHC/NDUFS6/NDUFB11/NDUFB9/SURF1/PTGES2/QDPR/NDUFS2/ALDH4A1/NDUFV3/NDUFAF2/NDUFS4/COX6C/NDUFB6/NDUFB8/CY…	88	brown
GO:0010972	negative regulation of G2/M transition of mitotic cell cycle	54/4375	93/18670	7.53627931096998e-13	3.21394115649461e-11	2.72148e-11	PSMB1/BRCA1/PSMC4/PSMA4/FOXN3/CUL1/PSME4/ORC1/PSMC5/AURKA/PSME1/CLSPN/CDC6/RBX1/PSMC6/PSMA3/PSMB5/PSMA6/PSME2/PSMA7/PSMD10/PSMD7/PSMA2/PSMD3/PSMD11/PSMD14/MIIP/SYF2/PSMA1/PSME3/PSMB7/TICRR/PSMB6/PSMA5/RAD17/DONSON/PSMD4/PSMB4/NAE1/TAOK1/PSMD6/TOPBP1/RAD21/PSMC3/CDK1/PSMD1/AURKB/FOXO4/PSMD12/BLM/ZNF830/PSMB8/PINX1/PSMB3	54	brown
GO:0009060	aerobic respiration	52/4375	88/18670	7.66707119491243e-13	3.24762630546662e-11	2.75e-11	COX10/UQCRC1/MDH1/MTFR1/SDHA/ME2/DLD/FH/ACO2/IDH3B/NDUFS8/COX6A1/COX7A2L/DLST/IDE/PANK2/COX6B1/COX7C/COX4I1/COX7B/PDHA1/BLOC1S1/COX5B/SUCLA2/IREB2/IDH1/UQCRC2/SDHC/MTFR2/MDH2/SURF1/DLAT/OXA1L/COX6C/FXN/VCP/IDH3A/PDHB/CYCS/SUCLG2/UQCRH/COX8A/COX5A/DHTKD1/SHMT2/UQCR10/NDUFA4/OGDHL/SDHD/UQCRHL/ADSL/ACTN3	52	brown
GO:0090670	RNA localization to Cajal body	19/4375	19/18670	1.03233681096863e-12	4.25771017629101e-11	3.60531e-11	CCT4/TCP1/DKC1/CCT7/PARN/WRAP53/SHQ1/NAF1/NHP2/CCT6A/CCT5/CCT8/CCT3/CCT2/EXOSC10/DCP2/RUVBL1/NOP10/RUVBL2	19	brown
GO:0090671	telomerase RNA localization to Cajal body	19/4375	19/18670	1.03233681096863e-12	4.25771017629101e-11	3.60531e-11	CCT4/TCP1/DKC1/CCT7/PARN/WRAP53/SHQ1/NAF1/NHP2/CCT6A/CCT5/CCT8/CCT3/CCT2/EXOSC10/DCP2/RUVBL1/NOP10/RUVBL2	19	brown
GO:0090672	telomerase RNA localization	19/4375	19/18670	1.03233681096863e-12	4.25771017629101e-11	3.60531e-11	CCT4/TCP1/DKC1/CCT7/PARN/WRAP53/SHQ1/NAF1/NHP2/CCT6A/CCT5/CCT8/CCT3/CCT2/EXOSC10/DCP2/RUVBL1/NOP10/RUVBL2	19	brown
GO:0090685	RNA localization to nucleus	19/4375	19/18670	1.03233681096863e-12	4.25771017629101e-11	3.60531e-11	CCT4/TCP1/DKC1/CCT7/PARN/WRAP53/SHQ1/NAF1/NHP2/CCT6A/CCT5/CCT8/CCT3/CCT2/EXOSC10/DCP2/RUVBL1/NOP10/RUVBL2	19	brown
GO:0007088	regulation of mitotic nuclear division	80/4375	164/18670	1.094128900649e-12	4.48306802494677e-11	3.79614e-11	MAD1L1/ZNF207/ANLN/TACC3/CUL3/SPDL1/TPR/ANAPC4/RIOK2/TRIP13/SMC1A/NDC80/CDC14B/CHMP2B/ZW10/AURKA/CDC6/CDC23/RANBP1/PRMT5/STAG2/FGF8/SMC3/ANAPC15/FBXO5/TTK/MAD2L2/CDC20/NEK2/CENPF/VPS4B/MAD2L1BP/XRCC3/PCID2/DLGAP5/PKMYT1/PSMG2/CEP85/CHMP2A/CCNB1/ESPL1/USP44/BORA/NUSAP1/KIF11/KIF20B/EGF/ANAPC11/DYNC1LI1/PHIP/CDCA5/MKI67/CHEK1/ANAPC1/HNRNPU/BUB3/NSMCE2/BUB1B/CDC25C/MAD2L1/PTTG1/RAD21/PLK1/CDT1/BUB1/…	80	brown
GO:0050684	regulation of mRNA processing	70/4375	137/18670	1.70527871627605e-12	6.94181316385363e-11	5.87814e-11	PTBP1/PTCD2/THRAP3/DAZAP1/SART3/SNRPA/YTHDC1/REST/PAPOLA/SRPK1/SNW1/ZC3H14/PABPN1/HNRNPL/C1QBP/PRPF19/NUP98/CPSF6/SRSF9/SRSF3/NCBP2/SRSF7/SRSF4/PRDX6/KHDRBS1/HNRNPA2B1/SMU1/RBM19/NSRP1/METTL16/CCNB1/CDC73/RBM17/SRPK2/HNRNPA1/DHX9/SRSF1/TRA2B/NCBP1/SLTM/BARD1/SF3B4/WTAP/RBMX/CPSF7/SAP18/HNRNPU/RNF20/DYRK1A/SON/SAFB/CPSF4/CELF5/SRSF2/MAGOH/RBM15/IWS1/CWC22/TRA2A/HNRNPK/LEO1/NUDT21/AHCYL1/DHX36/RBM1…	70	brown
GO:0010833	telomere maintenance via telomere lengthening	49/4375	82/18670	1.94649729464067e-12	7.87263970329186e-11	6.66634e-11	RFC1/RAD51/PRKCQ/MAP2K7/XRCC5/HSP90AA1/MAP3K4/MAPKAPK5/HNRNPC/HSP90AB1/ACD/GAR1/PTGES3/CCT4/SMG7/NEK2/TCP1/HNRNPA2B1/GNL3L/DKC1/RPA1/NAT10/HNRNPA1/PKIB/CCT7/PIF1/PARN/WRAP53/PARP1/NAF1/NHP2/CCT6A/TERF1/CCT5/HNRNPU/CCT8/CCT3/TERT/CCT2/EXOSC10/DCP2/TNKS/DHX36/ATR/CTC1/AURKB/NOP10/SMG5/PINX1	49	brown
GO:0016579	protein deubiquitination	119/4375	283/18670	2.2613040769228e-12	9.08725337065963e-11	7.69484e-11	PSMB1/BRCA1/PSMC4/ZRANB1/USP2/PSMA4/USP28/PSME4/POLB/UBE2D1/SART3/KEAP1/PSMC5/UIMC1/PSME1/CLSPN/TAB1/EP300/PSMC6/PSMA3/PSMB5/YY1/PSMA6/NFKBIA/PSME2/PSMA7/ACTR5/USP14/PSMD10/PSMD7/USP10/USP31/BABAM1/TFPT/PSMA2/PSMD3/PSMD11/SUDS3/WDR48/INO80D/PSMD14/PARK7/UCHL5/CDC20/UCHL3/RAD23B/ENY2/COPS5/DESI2/USP45/STAMBP/USP9X/TRAF2/INO80/PSMA1/NEDD8/ADRM1/PSME3/MAP3K7/USP37/USP44/ACTL6A/STAM/PSMB7/BARD1/USP8/…	119	brown
GO:0006369	termination of RNA polymerase II transcription	28/4375	35/18670	2.39642496924603e-12	9.56890963834608e-11	8.1027e-11	CPSF1/PAPOLA/SNRPD3/PABPN1/CSTF1/CSTF2/MAZ/NCBP2/TTF2/CPSF3/SYMPK/SNRPB/MED18/WDR33/NCBP1/SNRPF/ZNF473/CPSF7/SCAF4/SSU72/CPSF4/SLBP/PCF11/CPSF2/NUDT21/CSTF3/CSTF2T/SNRPE	28	brown
GO:2000816	negative regulation of mitotic sister chromatid separation	30/4375	39/18670	2.45474290407654e-12	9.73973624408596e-11	8.24735e-11	MAD1L1/ZNF207/SPDL1/TPR/TRIP13/NDC80/ZW10/ANAPC15/FBXO5/TTK/MAD2L2/CDC20/CENPF/XRCC3/PCID2/PSMG2/CCNB1/USP44/DYNC1LI1/BUB3/BUB1B/MAD2L1/PTTG1/RAD21/PLK1/CDT1/BUB1/GEN1/AURKB/LCMT1	30	brown
GO:1902100	negative regulation of metaphase/anaphase transition of cell cycle	29/4375	37/18670	2.48125389149386e-12	9.78300669545597e-11	8.28399e-11	MAD1L1/ZNF207/SPDL1/TPR/TRIP13/NDC80/ZW10/ANAPC15/FBXO5/TTK/MAD2L2/CDC20/CENPF/XRCC3/PCID2/PSMG2/CCNB1/USP44/DYNC1LI1/BUB3/BUB1B/MAD2L1/RAD21/PLK1/CDT1/BUB1/GEN1/AURKB/LCMT1	29	brown
GO:0010498	proteasomal protein catabolic process	178/4375	477/18670	3.99177346740627e-12	1.56402674169812e-10	1.32438e-10	GCLC/PSMB1/PSMC4/CUL3/PSMA4/ERCC8/NEDD4L/MAPK9/ANAPC4/CUL1/RNF4/PSME4/RNF126/UBE2D1/FBXW11/DNAJC10/UBE2K/SENP1/KEAP1/PCNP/TAF9/PSMC5/AURKA/PSME1/CDC23/WAC/HSP90AB1/SIRT1/FBXL19/RBX1/PSMC6/PSMA3/PSMB5/DCAF11/PSMA6/PSME2/PSMA7/TRIB3/USP14/PSMD10/PSMD7/BFAR/PSMA2/DVL1/ERLIN1/FBXL15/UBE2S/PSMD3/CCDC47/PSMD11/UBE2D3/PRPF19/ANAPC15/SPSB2/FBXO5/BAG2/ARMC8/RNF7/PSMD14/SUMO1/PARK7/FBXO2/FBXO6/UCHL5/CDC20/…	178	brown
GO:1904872	regulation of telomerase RNA localization to Cajal body	18/4375	18/18670	4.41935877856022e-12	1.72080498029777e-10	1.45713e-10	CCT4/TCP1/DKC1/CCT7/PARN/SHQ1/NAF1/NHP2/CCT6A/CCT5/CCT8/CCT3/CCT2/EXOSC10/DCP2/RUVBL1/NOP10/RUVBL2	18	brown
GO:0051054	positive regulation of DNA metabolic process	88/4375	191/18670	4.67312592546187e-12	1.80838434732842e-10	1.53129e-10	BRCA1/DDX11/ERCC8/RFC2/RAD51/TMEM161A/PRKCQ/TFRC/MLH1/MAP2K7/XRCC5/RIF1/HSP90AA1/GRHL2/MAP3K4/BAX/UIMC1/MAPKAPK5/FUS/MSH2/HSP90AB1/SIRT1/ACD/ERCC2/PRKD2/BABAM1/EXOSC3/PTGES3/FOXM1/RFC5/TIMELESS/RNF8/CCT4/MAD2L2/NEK2/TCP1/HNRNPA2B1/USP9X/PRKCG/TRIM28/DKC1/PCNA/RFC3/HNRNPA1/PKIB/CCT7/DHX9/DSCC1/HNRNPD/FGF2/ANXA3/NABP2/PARN/WRAP53/NVL/PARP1/NAF1/CCT6A/RPS3/CCT5/CEBPG/MMS19/CCT8/PAXIP1/EYA3/FGFR4/CCT…	88	brown
GO:0006360	transcription by RNA polymerase I	41/4375	64/18670	4.98983252440436e-12	1.91909571137981e-10	1.62504e-10	DHX33/DDX11/MNAT1/ZNRD1/TCOF1/BAZ2A/POLR2E/SMARCB1/PIH1D1/ERCC2/TWISTNB/GTF2H3/TBP/NCL/WDR75/TAF1B/CD3EAP/HEATR1/TTF1/POLR1B/MED1/SMARCA4/ATF4/NOL11/CDK7/CCNH/PWP1/POLR1E/ERBB2/TAF1A/GTF2H2/POLR2K/ERCC3/WDR43/POLR2H/UTP15/TAF1D/POLR1C/EIF2AK3/PHF8/MTOR	41	brown
GO:0098781	ncRNA transcription	58/4375	107/18670	5.72072516558906e-12	2.18678207701694e-10	1.85171e-10	POLR2J/DDX11/SNAPC1/TAF11/TCOF1/TAF9/SRRT/CCNK/POLR2E/SMARCB1/INTS9/PIH1D1/SNAPC2/POLR2I/TAF6/SPIN1/NPM3/INTS2/TBP/NCBP2/NCL/GTF3C2/TAF1B/CD3EAP/GTF3C3/GTF3A/GTF3C4/POLR1B/SMARCA4/ICE2/NOL11/USPL1/CDK7/PWP1/NCBP1/POLR1E/NABP2/GTF2A2/RPRD1A/POU2F1/INTS7/POLR2D/POLR2K/GTF3C5/TAF5/INTS4/GTF2E1/NIFK/POLR2H/PHAX/INTS8/ZNF143/POLR2G/SNAPC5/INTS5/SP1/GTF2F2/MTOR	58	brown
GO:1901796	regulation of signal transduction by p53 class mediator	84/4375	180/18670	6.13402341395023e-12	2.31829905379369e-10	1.96307e-10	KDM1A/BRCA1/RFC2/TAF2/TAF11/CSNK2A2/TAF9/AURKA/MAPKAPK5/SUPT16H/SIRT1/EP300/PRMT5/CSNK2A1/RBBP8/PSMD10/RBBP7/TAF6/RPA3/RFC5/NOP2/PAK1IP1/MAPK14/TBP/RAD1/HDAC1/RPA2/STK11/RPL5/TRIM24/SNAI1/EEF1E1/RPL23/BCL2L12/TAF4/PRKAB2/RPA1/RFC3/BRIP1/DNA2/BARD1/TAF4B/PMAIP1/RPL11/TAF5/SSRP1/CHEK1/RAD17/SETD9/DYRK1A/RPL26/RBBP4/TOPBP1/RFC4/ATRIP/HNRNPK/WRN/TAF3/TAF10/ING5/ING2/RNF34/RHNO1/RPS7/BANP/EXO1/ATR/RMI…	84	brown
GO:0033046	negative regulation of sister chromatid segregation	32/4375	44/18670	6.13874051570828e-12	2.31829905379369e-10	1.96307e-10	MAD1L1/ZNF207/SPDL1/TPR/TRIP13/NDC80/ZW10/ANAPC15/FBXO5/TTK/MAD2L2/CDC20/CENPF/XRCC3/PCID2/PSMG2/CCNB1/ESPL1/USP44/DYNC1LI1/BUB3/BUB1B/MAD2L1/PTTG1/RAD21/PLK1/CDT1/BUB1/TNKS/GEN1/AURKB/LCMT1	32	brown
GO:0000027	ribosomal large subunit assembly	25/4375	30/18670	6.69396001148131e-12	2.5128404378429e-10	2.12781e-10	MRTO4/NLE1/RPL6/RPLP0/RPL3/NOP2/MDN1/BRIX1/RPL24/FASTKD2/RPL5/PPAN/TRAF7/DHX30/RSL24D1/RPL11/RPL10/RPL38/MRPL11/RRS1/DDX28/RPF2/RPL12/RPL23A/MRPL20	25	brown
GO:0033048	negative regulation of mitotic sister chromatid segregation	31/4375	42/18670	6.9208971844219e-12	2.58256574102029e-10	2.18685e-10	MAD1L1/ZNF207/SPDL1/TPR/TRIP13/NDC80/ZW10/ANAPC15/FBXO5/TTK/MAD2L2/CDC20/CENPF/XRCC3/PCID2/PSMG2/CCNB1/USP44/DYNC1LI1/BUB3/BUB1B/MAD2L1/PTTG1/RAD21/PLK1/CDT1/BUB1/TNKS/GEN1/AURKB/LCMT1	31	brown
GO:1905819	negative regulation of chromosome separation	30/4375	40/18670	7.60945712133691e-12	2.8227033546545e-10	2.39019e-10	MAD1L1/ZNF207/SPDL1/TPR/TRIP13/NDC80/ZW10/ANAPC15/FBXO5/TTK/MAD2L2/CDC20/CENPF/XRCC3/PCID2/PSMG2/CCNB1/USP44/DYNC1LI1/BUB3/BUB1B/MAD2L1/PTTG1/RAD21/PLK1/CDT1/BUB1/GEN1/AURKB/LCMT1	30	brown
GO:0006409	tRNA export from nucleus	27/4375	34/18670	8.23982974087257e-12	2.95174243688744e-10	2.49946e-10	NUP160/TPR/NDC1/NUP133/NUP37/SEH1L/NUP50/AAAS/NUP188/RAE1/NUP88/NUP98/NUP107/NUP155/NUP43/NUP153/NUP85/RAN/SSB/NUP54/RANBP2/NUP205/NUP35/NOL6/XPOT/POM121/NUP62	27	brown
GO:0007094	mitotic spindle assembly checkpoint	27/4375	34/18670	8.23982974087257e-12	2.95174243688744e-10	2.49946e-10	MAD1L1/ZNF207/SPDL1/TPR/TRIP13/NDC80/ZW10/ANAPC15/TTK/MAD2L2/CDC20/CENPF/XRCC3/PCID2/PSMG2/CCNB1/USP44/DYNC1LI1/BUB3/BUB1B/MAD2L1/PLK1/CDT1/BUB1/GEN1/AURKB/LCMT1	27	brown
GO:0031577	spindle checkpoint	27/4375	34/18670	8.23982974087257e-12	2.95174243688744e-10	2.49946e-10	MAD1L1/ZNF207/SPDL1/TPR/TRIP13/NDC80/ZW10/ANAPC15/TTK/MAD2L2/CDC20/CENPF/XRCC3/PCID2/PSMG2/CCNB1/USP44/DYNC1LI1/BUB3/BUB1B/MAD2L1/PLK1/CDT1/BUB1/GEN1/AURKB/LCMT1	27	brown
GO:0071173	spindle assembly checkpoint	27/4375	34/18670	8.23982974087257e-12	2.95174243688744e-10	2.49946e-10	MAD1L1/ZNF207/SPDL1/TPR/TRIP13/NDC80/ZW10/ANAPC15/TTK/MAD2L2/CDC20/CENPF/XRCC3/PCID2/PSMG2/CCNB1/USP44/DYNC1LI1/BUB3/BUB1B/MAD2L1/PLK1/CDT1/BUB1/GEN1/AURKB/LCMT1	27	brown
GO:0071174	mitotic spindle checkpoint	27/4375	34/18670	8.23982974087257e-12	2.95174243688744e-10	2.49946e-10	MAD1L1/ZNF207/SPDL1/TPR/TRIP13/NDC80/ZW10/ANAPC15/TTK/MAD2L2/CDC20/CENPF/XRCC3/PCID2/PSMG2/CCNB1/USP44/DYNC1LI1/BUB3/BUB1B/MAD2L1/PLK1/CDT1/BUB1/GEN1/AURKB/LCMT1	27	brown
GO:0071431	tRNA-containing ribonucleoprotein complex export from nucleus	27/4375	34/18670	8.23982974087257e-12	2.95174243688744e-10	2.49946e-10	NUP160/TPR/NDC1/NUP133/NUP37/SEH1L/NUP50/AAAS/NUP188/RAE1/NUP88/NUP98/NUP107/NUP155/NUP43/NUP153/NUP85/RAN/SSB/NUP54/RANBP2/NUP205/NUP35/NOL6/XPOT/POM121/NUP62	27	brown
GO:0051031	tRNA transport	28/4375	36/18670	8.36133869440115e-12	2.97825183381823e-10	2.5219e-10	NUP160/TPR/NDC1/NUP133/NUP37/SEH1L/NUP50/AAAS/NUP188/RAE1/NUP88/NUP98/NUP107/NUP155/NUP43/NUP153/NUP85/RAN/SSB/NUP54/RANBP2/NUP205/NUP35/NOL6/TOMM20/XPOT/POM121/NUP62	28	brown
GO:0006278	RNA-dependent DNA biosynthetic process	46/4375	77/18670	9.34231644435139e-12	3.30886902766321e-10	2.80186e-10	RFC1/PRKCQ/MAP2K7/XRCC5/HSP90AA1/MAP3K4/MAPKAPK5/HNRNPC/HSP90AB1/ACD/GAR1/PTGES3/CCT4/SMG7/NEK2/TCP1/GNL3L/DKC1/RPA1/NAT10/HNRNPA1/PKIB/CCT7/PIF1/PARN/WRAP53/NAF1/NHP2/CCT6A/TERF1/CCT5/HNRNPU/CCT8/CCT3/TERT/CCT2/EXOSC10/DCP2/TNKS/ATR/CTC1/AURKB/NOP10/PPIA/SMG5/PINX1	46	brown
GO:0043414	macromolecule methylation	125/4375	309/18670	1.53108372491314e-11	5.39233925364072e-10	4.56609e-10	NDUFAF7/KDM1A/JARID2/BRCA1/TFB1M/NSUN2/METTL1/TRMT11/HSD17B10/EED/BAZ2A/RIF1/GRHL2/DIMT1/METTL2A/DNMT3B/TRMT6/SIRT1/SETD1A/SMARCB1/SNRPD3/PRMT5/SNW1/METTL4/RNMT/SUV39H1/CTCF/SETD6/GSPT1/PIH1D1/TRMT1/FBL/CBLL1/EZH2/FTSJ3/NOP2/THADA/ICMT/NSUN4/KMT2A/MYB/ETF1/TRMT1L/TRMT13/ZC3H13/METTL8/MTRR/SNRPB/PRMT1/EMG1/TRMT5/METTL16/ASH2L/GTPBP3/NSUN5/TRIM28/DNMT1/ZNF304/MEN1/THUMPD3/MTO1/PWP1/TGS1/ALKBH8/RTF1…	125	brown
GO:0000077	DNA damage checkpoint	71/4375	145/18670	1.60833677038072e-11	5.63277274498143e-10	4.76968e-10	BRCA1/USP28/FOXN3/TIPIN/GTSE1/THOC1/CDC14B/BAX/UIMC1/AURKA/CNOT3/WDR76/CLSPN/MSH2/WAC/CDC5L/EP300/BABAM1/PRPF19/CNOT2/MAPK14/RAD1/ARID3A/FBXO6/SYF2/RPA2/CNOT1/PRMT1/EIF2AK4/E2F8/PCNA/CCNB1/RNASEH2B/BRIP1/CUL4A/CARM1/DTL/INTS7/ETAA1/CHEK1/RAD17/XPC/EME1/CNOT8/CDC25C/CNOT11/CCAR2/DONSON/TAOK1/RPL26/ATRIP/E2F7/PLK1/RFWD3/FEM1B/CDK1/RHNO1/HINFP/ATR/SFN/PTPN11/CNOT10/CHEK2/FOXO4/BLM/TFDP1/ZNF830/CNOT7…	71	brown
GO:0051985	negative regulation of chromosome segregation	32/4375	45/18670	1.64619944589438e-11	5.73334684795105e-10	4.85484e-10	MAD1L1/ZNF207/SPDL1/TPR/TRIP13/NDC80/ZW10/ANAPC15/FBXO5/TTK/MAD2L2/CDC20/CENPF/XRCC3/PCID2/PSMG2/CCNB1/ESPL1/USP44/DYNC1LI1/BUB3/BUB1B/MAD2L1/PTTG1/RAD21/PLK1/CDT1/BUB1/TNKS/GEN1/AURKB/LCMT1	32	brown
GO:0031503	protein-containing complex localization	116/4375	281/18670	1.78557777280448e-11	6.184412739067e-10	5.23679e-10	ARHGAP44/NUP160/TPR/THOC3/RIOK2/NDC1/NUP133/CPSF1/NUP37/GPC4/THOC1/DLG3/XPO1/YTHDC1/SEH1L/EPS15/BIRC5/EZR/NUP50/AAAS/NUP188/PABPN1/RAE1/CACNG7/WASL/CASC3/NUP88/DDX25/NUP98/MAGOHB/NUP107/SRSF9/SRSF3/CEP72/NUP155/NCBP2/RPS15/SRSF7/SRSF4/SMG7/KIF17/WDR35/CPSF3/WDR34/NUP43/ENY2/HNRNPA2B1/DDX39A/IQSEC2/NUP153/UPF3B/NUP85/THOC2/SYMPK/PCID2/HIP1/THOC6/RAN/EIF5A/SRRM1/LTV1/SRSF1/WDR33/NCBP1/SSB/NUP54/EIF…	116	brown
GO:0000959	mitochondrial RNA metabolic process	31/4375	43/18670	1.92166121008997e-11	6.61917259673298e-10	5.60494e-10	ELAC2/TRIT1/HSD17B10/POLRMT/EARS2/TFAM/WARS2/DARS2/SLIRP/AARS2/TRMT5/MTO1/TBRG4/PNPT1/LRPPRC/FASTKD1/YARS2/TARS2/TRMT10A/PPARGC1B/MTERF3/SUPV3L1/TFB2M/TRMT61B/SLC25A33/TEFM/TRMT10C/PUS1/FASTKD5/CHCHD10/MRPL12	31	brown
GO:0045839	negative regulation of mitotic nuclear division	35/4375	52/18670	2.22854942344126e-11	7.63430400849904e-10	6.46452e-10	MAD1L1/ZNF207/SPDL1/TPR/TRIP13/NDC80/ZW10/ANAPC15/FBXO5/TTK/MAD2L2/CDC20/CENPF/XRCC3/PCID2/PSMG2/CCNB1/USP44/DYNC1LI1/CHEK1/BUB3/BUB1B/MAD2L1/PTTG1/RAD21/PLK1/CDT1/BUB1/NME6/MTBP/TNKS/AURKAIP1/GEN1/AURKB/LCMT1	35	brown
GO:0006119	oxidative phosphorylation	70/4375	145/18670	5.09197861897514e-11	1.73487032404104e-09	1.46904e-09	NDUFAB1/COX10/UQCRC1/BID/NDUFB4/SDHA/DLD/MSH2/NDUFB7/TAZ/PPIF/NDUFC1/NDUFS8/COX6A1/COX7A2L/PARK7/NDUFA8/NDUFA1/COX6B1/COX7C/UQCR11/NDUFA5/COX4I1/COX7B/NDUFA2/CCNB1/COX5B/NDUFA9/UQCRC2/NDUFB10/SDHC/NDUFS6/NDUFB11/NDUFB9/SURF1/NDUFS2/NDUFV3/AK4/NDUFS4/COX6C/FXN/NDUFB6/VCP/STOML2/NDUFB8/COA6/NDUFS5/UQCRFS1/CDK1/NDUFA3/SLC25A33/CYCS/TEFM/UQCRH/NDUFA11/COX8A/COX5A/CYC1/SHMT2/NDUFB1/UQCR10/NDUFA6/NDUFA…	70	brown
GO:0044843	cell cycle G1/S phase transition	120/4375	298/18670	5.51671638723242e-11	1.8694213530573e-09	1.58298e-09	DBF4/POLA2/BID/MNAT1/CUL3/CUL1/BCAT1/MCM10/MCM2/GTSE1/MCM6/JADE1/RBL1/ORC1/BAX/AURKA/CNOT3/ORC6/PSME1/CDC45/CDC6/CDC7/MCM5/EP300/POLE2/CDKN3/APEX1/PSME2/FAM83D/RBBP8/POLA1/PIM2/GSPT1/MCM4/CCNE1/RPA3/EZH2/ZPR1/CNOT2/PTPN6/FBXO5/MCM3/GMNN/ORC2/ORC4/ARID3A/RPA2/KIF14/PPP6C/KHDRBS1/ECD/CNOT1/MCM8/PRMT1/PPAT/INO80/E2F8/PSME3/RPA1/ANKRD17/PCNA/NASP/MEN1/CCNB1/CDK7/CDC73/CCNH/ORC3/USP37/RPS6/TMEM14B/CUL…	120	brown
GO:0000082	G1/S transition of mitotic cell cycle	114/4375	279/18670	5.71311106908976e-11	1.92556415549052e-09	1.63052e-09	DBF4/POLA2/BID/MNAT1/CUL3/CUL1/BCAT1/MCM10/MCM2/GTSE1/MCM6/JADE1/RBL1/ORC1/BAX/AURKA/CNOT3/ORC6/PSME1/CDC45/CDC6/CDC7/MCM5/EP300/POLE2/CDKN3/APEX1/PSME2/RBBP8/POLA1/PIM2/GSPT1/MCM4/CCNE1/RPA3/EZH2/ZPR1/CNOT2/PTPN6/FBXO5/MCM3/GMNN/ORC2/ORC4/ARID3A/RPA2/KIF14/PPP6C/KHDRBS1/ECD/CNOT1/MCM8/PRMT1/PPAT/INO80/E2F8/PSME3/RPA1/ANKRD17/PCNA/NASP/CCNB1/CDK7/CDC73/CCNH/ORC3/USP37/RPS6/TMEM14B/CUL4A/RPTOR/CAR…	114	brown
GO:0006354	DNA-templated transcription, elongation	58/4375	112/18670	6.68335549105938e-11	2.24053238360702e-09	1.89722e-09	POLR2J/MNAT1/CTDP1/ZNRD1/THOC1/CCNK/SUPT16H/POLR2E/HTATSF1/ERCC2/POLR2I/TWISTNB/EZH2/GTF2H3/RNF8/TBP/NCBP2/TAF1B/CD3EAP/ENY2/TSFM/POLR1B/PCID2/ADRM1/ELP3/CDK7/CDC73/CCNH/ELP2/NCBP1/POLR1E/RTF1/TAF1A/POLR2D/EAF1/EAF2/GTF2H2/POLR2K/SSRP1/HNRNPU/CCAR2/ERCC3/IWS1/POLR2H/RNF168/TAF1D/LEO1/CDK12/POLR2G/POLR1C/TEFM/ALYREF/NELFA/TCEA1/GTF2F2/NELFB/HMGN1/SUPT4H1	58	brown
GO:0016570	histone modification	167/4375	454/18670	6.90137126992641e-11	2.30131364314727e-09	1.94869e-09	KDM1A/KDM7A/JARID2/PPP5C/BRCA1/JADE2/RSF1/ATG5/MTA3/SPHK2/KDM4A/HDAC4/SREBF1/EED/SART3/BAZ2A/JADE1/RIF1/WDR70/REST/TAF9/HUWE1/UIMC1/AURKA/DNMT3B/KDM2B/NOS1/WAC/BRPF3/SIRT1/SETD1A/SMARCB1/EP300/PRMT5/SNW1/VRK1/SUV39H1/JADE3/CTCF/SETD6/KAT8/UBR5/PIH1D1/AKAP8/FBL/PRKD2/EZH2/MAPK8/TRIM37/HDAC5/SUDS3/PHC1/RNF8/ZNF451/VEGFA/HDAC1/KDM5B/KMT2A/MYB/SET/KANSL1/ENY2/KDM3B/RNF2/NAA50/PKN1/GTF3C4/PRMT1/YEATS4…	167	brown
GO:0002183	cytoplasmic translational initiation	26/4375	34/18670	9.27488451969805e-11	3.07641539968186e-09	2.60503e-09	EIF4B/EIF3I/EIF3L/EIF3D/EIF3J/EIF3E/EIF3B/EIF4H/EIF3A/EIF2S2/EIF2S3/EIF3G/DENR/TICRR/RPL13A/EIF3H/EIF3M/NCK1/EIF4A1/METTL3/EIF3K/EIF3C/EIF4EBP1/YTHDF2/MTOR/MCTS1	26	brown
GO:0000209	protein polyubiquitination	123/4375	310/18670	9.92834821420943e-11	3.27583236604626e-09	2.77389e-09	PSMB1/BRCA1/PSMC4/CUL3/PSMA4/ERCC8/NEDD4L/ANAPC4/CUL1/UNKL/RNF4/PSME4/RNF126/UBE2D1/FBXW11/UBE2T/UBE2K/HUWE1/PSMC5/PSME1/CDC23/FBXL19/RBX1/PSMC6/PSMA3/PSMB5/PSMA6/PSME2/PSMA7/RNF125/PSMD10/PSMD7/BFAR/UBR5/PSMA2/FBXL15/UBE2S/PSMD3/RNF167/BLMH/PSMD11/UBE2D3/PRPF19/CBL/RNF8/PSMD14/FBXO2/FBXO6/UBE3D/FBXO30/TRIM6/WWP1/RNF114/TRAF2/FBXL12/FBXL16/PSMA1/CDC16/PSME3/UBE2D2/UBE2G1/FBXO44/TPP2/PSMB7/PLAA/RN…	123	brown
GO:0032210	regulation of telomere maintenance via telomerase	35/4375	54/18670	1.11837028438542e-10	3.65159547542302e-09	3.09207e-09	PRKCQ/MAP2K7/XRCC5/MAP3K4/MAPKAPK5/HNRNPC/ACD/CCT4/SMG7/NEK2/TCP1/GNL3L/DKC1/NAT10/HNRNPA1/PKIB/CCT7/PIF1/PARN/NAF1/CCT6A/TERF1/CCT5/HNRNPU/CCT8/CCT3/CCT2/EXOSC10/DCP2/TNKS/ATR/CTC1/AURKB/SMG5/PINX1	35	brown
GO:0090329	regulation of DNA-dependent DNA replication	35/4375	54/18670	1.11837028438542e-10	3.65159547542302e-09	3.09207e-09	LIG3/DBF4/RFC2/WDR18/SMC1A/TIPIN/FGFR1/CDC7/STAG2/SMC3/RFC5/TIMELESS/FBXO5/GMNN/MSH3/MSH6/ZRANB3/INO80/E2F8/RFC3/DSCC1/BRCA2/TICRR/TERF1/DONSON/DBF4B/SENP2/RFC4/STOML2/E2F7/CDT1/CHTF8/CHEK2/BLM/ZNF830	35	brown
GO:0071824	protein-DNA complex subunit organization	116/4375	288/18670	1.13010640166624e-10	3.67079638966096e-09	3.10833e-09	PSMC4/MNAT1/TBPL1/CENPQ/RSF1/RAD51/RNF4/TAF11/SMARCD1/PSME4/MCM2/ACTR6/SART3/MCM6/BAZ2A/PSMC5/SUPT16H/CDC45/SMARCB1/HIRA/CENPM/DMC1/MCM5/RBX1/PSMC6/RBBP7/CENPI/CTCF/OIP5/MCM4/PIH1D1/ERCC2/ASF1B/GRWD1/TAF6/RPA3/SMARCD2/GTF2H3/ASF1A/MCM3/RNF8/GMNN/TBP/CENPA/TAF1B/ARID1A/CENPF/RPA2/GTF3C3/RAD23B/SET/HELLS/CENPL/CENPK/HJURP/RPL23/SMARCA4/HAT1/INO80/MIS18BP1/CHD1L/RPA1/NASP/MED6/CDK7/CCNH/ORC3/ANP32B/…	116	brown
GO:2000278	regulation of DNA biosynthetic process	56/4375	108/18670	1.32917870972866e-10	4.29516563468502e-09	3.63703e-09	RFC2/PRKCQ/MAP2K7/XRCC5/HSP90AA1/GRHL2/MAP3K4/MAPKAPK5/HNRNPC/HSP90AB1/ACD/PRKD2/DNAJC2/PTGES3/RFC5/CCT4/SMG7/NEK2/TCP1/HNRNPA2B1/GNL3L/DKC1/RFC3/MEN1/NAT10/HNRNPA1/PKIB/CCT7/DSCC1/HNRNPD/FGF2/PIF1/PARN/WRAP53/NVL/NAF1/CCT6A/TERF1/CCT5/GJA1/HNRNPU/CCT8/FGFR4/CCT3/RFC4/CCT2/CHTF8/EXOSC10/DCP2/TNKS/ATR/CTC1/AURKB/TFDP1/SMG5/PINX1	56	brown
GO:1900034	regulation of cellular response to heat	45/4375	79/18670	1.47318351272192e-10	4.73609612371986e-09	4.0104e-09	NUP160/TPR/NDC1/NUP133/NUP37/HSP90AA1/SEH1L/NUP50/AAAS/NUP188/HSP90AB1/SIRT1/EP300/RAE1/DNAJC2/DNAJB6/RPA3/NUP88/YWHAE/HSPA8/CHORDC1/NUP98/PTGES3/NUP107/BAG2/NUP155/RPA2/NUP43/NUP153/NUP85/RPA1/NUP54/RPTOR/RANBP2/NUP205/BAG4/CCAR2/NUP35/BAG5/MLST8/DNAJC7/ATR/POM121/MTOR/NUP62	45	brown
GO:1904356	regulation of telomere maintenance via telomere lengthening	38/4375	62/18670	2.04850131945904e-10	6.55206876106568e-09	5.54812e-09	PRKCQ/MAP2K7/XRCC5/MAP3K4/MAPKAPK5/HNRNPC/ACD/CCT4/SMG7/NEK2/TCP1/HNRNPA2B1/GNL3L/DKC1/NAT10/HNRNPA1/PKIB/CCT7/PIF1/PARN/PARP1/NAF1/CCT6A/TERF1/CCT5/HNRNPU/CCT8/CCT3/CCT2/EXOSC10/DCP2/TNKS/DHX36/ATR/CTC1/AURKB/SMG5/PINX1	38	brown
GO:2000573	positive regulation of DNA biosynthetic process	40/4375	67/18670	2.15919578835504e-10	6.83887534343891e-09	5.79098e-09	RFC2/PRKCQ/MAP2K7/XRCC5/HSP90AA1/GRHL2/MAP3K4/MAPKAPK5/HSP90AB1/ACD/PRKD2/PTGES3/RFC5/CCT4/NEK2/TCP1/HNRNPA2B1/DKC1/RFC3/HNRNPA1/PKIB/CCT7/DSCC1/HNRNPD/FGF2/PARN/WRAP53/NVL/NAF1/CCT6A/CCT5/CCT8/FGFR4/CCT3/RFC4/CCT2/CHTF8/TNKS/ATR/AURKB	40	brown
GO:0030488	tRNA methylation	28/4375	39/18670	2.15998934120419e-10	6.83887534343891e-09	5.79098e-09	NSUN2/METTL1/TRMT11/HSD17B10/METTL2A/TRMT6/TRMT1/THADA/TRMT1L/TRMT13/METTL8/TRMT5/GTPBP3/THUMPD3/MTO1/ALKBH8/THUMPD2/TRMT10A/WDR4/TYW3/METTL2B/TRMT61A/LCMT2/TRMT61B/TRMT112/TRMT10C/TRMT12/METTL6	28	brown
GO:0016569	covalent chromatin modification	171/4375	474/18670	2.38178613375817e-10	7.50322476006532e-09	6.35353e-09	KDM1A/KDM7A/JARID2/PPP5C/BRCA1/JADE2/RSF1/ATG5/MTA3/SPHK2/KDM4A/HDAC4/SREBF1/EED/SART3/BAZ2A/JADE1/RIF1/WDR70/REST/TAF9/HUWE1/UIMC1/AURKA/DNMT3B/KDM2B/NOS1/WAC/BRPF3/SIRT1/SETD1A/SMARCB1/EP300/PRMT5/SNW1/VRK1/SUV39H1/JADE3/CTCF/SETD6/KAT8/UBR5/PIH1D1/AKAP8/FBL/PRKD2/EZH2/MAPK8/TRIM37/HDAC5/SUDS3/PHC1/RNF8/ZNF451/VEGFA/HDAC1/KDM5B/KMT2A/MYB/SET/HELLS/KANSL1/ENY2/KDM3B/RNF2/NAA50/PKN1/GTF3C4/PRMT1/…	171	brown
GO:0051783	regulation of nuclear division	83/4375	188/18670	2.67911619450798e-10	8.39768971168527e-09	7.11094e-09	MAD1L1/ZNF207/ANLN/TACC3/CUL3/SPDL1/TPR/ANAPC4/RIOK2/TRIP13/SMC1A/NDC80/CDC14B/CHMP2B/ZW10/AURKA/DAZL/CDC6/CDC23/RANBP1/PRMT5/STAG2/FGF8/SMC3/ANAPC15/FBXO5/TTK/RAD1/MAD2L2/CDC20/NEK2/CENPF/VPS4B/MAD2L1BP/XRCC3/PCID2/DLGAP5/PKMYT1/PSMG2/CEP85/CHMP2A/CCNB1/ESPL1/USP44/BORA/NUSAP1/KIF11/KIF20B/EGF/ANAPC11/DYNC1LI1/PHIP/CDCA5/MKI67/CHEK1/ANAPC1/HNRNPU/BUB3/NSMCE2/BUB1B/CDC25C/MAD2L1/PTTG1/RAD21/PLK1/…	83	brown
GO:0000460	maturation of 5.8S rRNA	22/4375	27/18670	3.00425027076259e-10	9.36997261065206e-09	7.93424e-09	LAS1L/EXOSC7/NOP14/ERI1/EXOSC3/FTSJ3/FCF1/RCL1/EXOSC8/UTP20/EXOSC9/KRI1/EXOSC2/MPHOSPH6/WDR12/URB1/ABT1/EXOSC10/RPS21/EXOSC4/RRS1/C1D	22	brown
GO:1904874	positive regulation of telomerase RNA localization to Cajal body	15/4375	15/18670	3.46349521785737e-10	1.07488373865088e-08	9.10183e-09	CCT4/TCP1/DKC1/CCT7/SHQ1/NAF1/NHP2/CCT6A/CCT5/CCT8/CCT3/CCT2/RUVBL1/NOP10/RUVBL2	15	brown
GO:0017038	protein import	84/4375	192/18670	3.63968239041572e-10	1.12399846825203e-08	9.51772e-09	KPNA6/CDH1/TPR/ARHGEF5/TNPO3/IPO5/NUP133/TIMM21/HSP90AA1/IPO11/NUP50/NUP188/TOMM22/SAMM50/NFKBIA/FERMT1/NXT2/UBR5/TIMM44/TIMM50/KPNB1/NUP88/GRPEL1/ZPR1/HSPA8/NUP98/NUP107/MAPK14/PEX7/TMCO6/NUP155/ECT2/FAM53C/TARDBP/CSE1L/NUP153/NUP85/MED1/RPL23/ROMO1/TIMM17B/PEX1/SMO/APOE/TOMM40/TRIM28/RAN/RANBP6/NUP54/PEX5/PEX14/HSPD1/RGPD3/RANBP2/HEATR3/APPL1/PEX10/TOMM40L/PEX19/NUP35/CHCHD4/PRKCD/GRPEL2/RAB8B/…	84	brown
GO:0098727	maintenance of cell number	73/4375	159/18670	3.67038634895764e-10	1.12792411870664e-08	9.55096e-09	POLR2J/ELAVL1/ASPM/SMC1A/FGF4/RIF1/REST/SRRT/CNOT3/KDM2B/POLR2E/SALL4/SETD6/SFRP1/POLR2I/EZH2/BMPR1A/SMC3/CNOT2/NANOG/BCL9/ARID1A/MED28/DPPA4/ZC3H13/CNOT1/MMP24/SMO/ZSCAN10/LIN28A/CDC73/YAP1/RTF1/TET1/FGF2/CUL4A/SMAD4/MTF2/POLR2D/FANCD2/METTL14/EPHA1/MCPH1/PRDM14/POLR2K/FOXO1/EIF4E/SAV1/ZFP36L2/MED21/FZD7/NODAL/ZIC3/KIT/IGF2BP1/VANGL2/VPS72/POLR2H/GNL3/MED30/METTL3/LEO1/POLR2G/RBPJ/LDB2/FUT10/MED…	73	brown
GO:0006732	coenzyme metabolic process	104/4375	255/18670	4.44853803636128e-10	1.36038463170482e-08	1.15194e-08	GCLC/NADK/AASS/ELOVL5/MAT2B/SLC2A3/FAR2/MTHFD2/PDK3/COASY/ACAT1/MOCOS/ACACB/NMRK2/PDPR/DLD/ACOT7/SCD/TECR/SLC25A1/GSTZ1/MTHFD1/AHCY/ACOT8/MLYCD/GCDH/NAMPT/PDHX/COQ5/ACOT13/NUDT12/HMGCS1/PCCB/AKR1A1/ELOVL4/DLST/MTHFD1L/UBIAD1/LIAS/MOCS3/MTRR/MOCS1/PANK2/METTL16/ACSS2/IDO1/ACLY/PDHA1/MCCC2/GCH1/COQ3/PEMT/HSD17B4/COQ10A/SUCLA2/MTHFS/FPGS/SLC5A6/ATIC/PPCDC/NDUFA9/NUDT7/MPC2/ENOPH1/NAPRT/PDSS1/HSD17B1…	104	brown
GO:0051225	spindle assembly	55/4375	108/18670	4.69569751175245e-10	1.42899649034835e-08	1.21004e-08	ZNF207/TPR/RNF4/ASPM/KIF2A/SMC1A/MLH1/SPAG5/CHMP2B/AURKA/BIRC5/KIF4A/HAUS4/AAAS/MYBL2/STAG2/ARHGEF10/LZTS2/BCCIP/SMC3/KPNB1/FBXO5/WRAP73/CDC20/NEK2/VPS4B/TUBGCP3/INO80/CHMP2A/HAUS8/KIF23/HAUS2/TUBGCP4/KIF11/HAUS6/RPS3/HAUS1/HNRNPU/RACGAP1/PLK1/SAC3D1/HDAC3/TNKS/AURKB/RCC1/CHEK2/DRG1/TUBB/CCDC69/CENPW/MZT1/HAUS3/KIF4B/KIFC1/HAUS5	55	brown
GO:0019827	stem cell population maintenance	72/4375	157/18670	5.14609572184025e-10	1.55849633237761e-08	1.31969e-08	POLR2J/ELAVL1/ASPM/SMC1A/FGF4/RIF1/REST/SRRT/CNOT3/KDM2B/POLR2E/SALL4/SETD6/SFRP1/POLR2I/BMPR1A/SMC3/CNOT2/NANOG/BCL9/ARID1A/MED28/DPPA4/ZC3H13/CNOT1/MMP24/SMO/ZSCAN10/LIN28A/CDC73/YAP1/RTF1/TET1/FGF2/CUL4A/SMAD4/MTF2/POLR2D/FANCD2/METTL14/EPHA1/MCPH1/PRDM14/POLR2K/FOXO1/EIF4E/SAV1/ZFP36L2/MED21/FZD7/NODAL/ZIC3/KIT/IGF2BP1/VANGL2/VPS72/POLR2H/GNL3/MED30/METTL3/LEO1/POLR2G/RBPJ/LDB2/FUT10/MED14/ZN…	72	brown
GO:1902850	microtubule cytoskeleton organization involved in mitosis	63/4375	131/18670	5.63513328323376e-10	1.69839666118233e-08	1.43816e-08	ZNF207/TACC3/SPAST/SPDL1/TPR/KIF2A/SMC1A/WDR62/NDC80/CHMP2B/ZW10/AURKA/BIRC5/KIF4A/AAAS/MYBL2/RAE1/STAG2/ARHGEF10/FSD1/BCCIP/SMC3/KPNB1/TTK/CENPA/WRAP73/TBCE/CDC20/NEK2/VPS4B/STIL/CHMP2A/TUBG1/RAN/CCNB1/PSRC1/ESPL1/BORA/NUSAP1/KIF23/KIF11/TACC2/NUF2/MCPH1/SPC25/HNRNPU/RACGAP1/POC1A/MAD2L1/VCP/PLK1/TNKS/AURKB/RCC1/CHEK2/DRG1/SAPCD2/HTT/PRC1/MZT1/NUP62/KIF4B/KIFC1	63	brown
GO:0006446	regulation of translational initiation	44/4375	79/18670	6.32990958733982e-10	1.89867000971451e-08	1.60774e-08	TPR/EIF2AK2/EIF4B/DHX29/DDX1/MTIF2/EIF2AK1/DAZL/ALKBH1/EIF3E/EIF3B/EIF4H/NCBP2/EIF1B/EIF2B2/PAIP2/KHDRBS1/AGO2/PAIP2B/MIF4GD/ATF4/EIF2AK4/NCBP1/RPL13A/POLR2D/EIF3H/EIF4EBP2/CDC123/IMPACT/LARP1/NCK1/EIF5B/PPP1R15B/METTL3/POLR2G/EIF2AK3/PPP1CA/EIF3K/NPM1/KLHL25/EIF4EBP1/YTHDF2/MTOR/C8orf88	44	brown
GO:0031146	SCF-dependent proteasomal ubiquitin-dependent protein catabolic process	50/4375	95/18670	6.48104436097691e-10	1.93474605233163e-08	1.63829e-08	PSMB1/PSMC4/CUL3/PSMA4/CUL1/PSME4/FBXW11/PSMC5/PSME1/RBX1/PSMC6/PSMA3/PSMB5/PSMA6/PSME2/PSMA7/PSMD10/PSMD7/PSMA2/FBXL15/PSMD3/PSMD11/RNF7/PSMD14/FBXO2/FBXO6/KIF14/FBXL12/FBXL16/PSMA1/PSME3/FBXO44/PSMB7/CUL4A/PSMB6/PSMA5/SKP2/PSMD4/PSMB4/FBXO27/CCNF/PSMD6/FBXO33/PSMC3/PSMD1/FBXL6/PSMD12/STYX/PSMB8/PSMB3	50	brown
GO:0007052	mitotic spindle organization	54/4375	106/18670	6.62944420847294e-10	1.96966757075435e-08	1.66786e-08	ZNF207/TACC3/SPAST/TPR/KIF2A/SMC1A/WDR62/NDC80/CHMP2B/AURKA/BIRC5/KIF4A/AAAS/MYBL2/RAE1/STAG2/ARHGEF10/FSD1/BCCIP/SMC3/KPNB1/TTK/WRAP73/TBCE/CDC20/NEK2/VPS4B/STIL/CHMP2A/TUBG1/RAN/CCNB1/PSRC1/BORA/KIF23/KIF11/TACC2/NUF2/SPC25/HNRNPU/RACGAP1/POC1A/VCP/PLK1/TNKS/AURKB/RCC1/CHEK2/DRG1/PRC1/MZT1/NUP62/KIF4B/KIFC1	54	brown
GO:0009108	coenzyme biosynthetic process	68/4375	146/18670	6.80094770090431e-10	2.01109156306458e-08	1.70294e-08	NADK/ELOVL5/MAT2B/PDK3/COASY/ACAT1/MOCOS/ACACB/NMRK2/PDPR/DLD/ACOT7/SCD/TECR/SLC25A1/GSTZ1/MTHFD1/MLYCD/GCDH/NAMPT/PDHX/COQ5/NUDT12/AKR1A1/ELOVL4/MTHFD1L/UBIAD1/LIAS/MOCS3/MOCS1/PANK2/METTL16/ACSS2/IDO1/ACLY/PDHA1/GCH1/COQ3/COQ10A/MTHFS/FPGS/ATIC/PPCDC/NDUFA9/MPC2/NAPRT/PDSS1/HSD17B12/DLAT/QDPR/PDK1/PANK1/NMNAT2/GART/FLAD1/ELOVL7/PDSS2/MMADHC/PDHB/MAT2A/FASN/ELOVL6/PDP2/COQ2/RNLS/PPTC7/DHFR/ACACA	68	brown
GO:0016925	protein sumoylation	45/4375	82/18670	7.77199843434331e-10	2.28744874107503e-08	1.93695e-08	NUP160/TPR/NDC1/HDAC4/NUP133/NUP37/SENP1/SEH1L/NUP50/AAAS/NUP188/RANGAP1/RAE1/UBE2I/PIAS4/NUP88/NUP98/NUP107/ZNF451/NUP155/SUMO1/PARK7/BCL11A/NUP43/NUP153/NUP85/UBA2/GNL3L/TRIM28/NUP54/HMG20A/SAE1/RANBP2/NUP205/NSMCE2/NUP35/SENP2/GNL3/KIAA1586/SUMO3/SUMO2/POM121/TOPORS/NUP62/ZBED1	45	brown
GO:1901532	regulation of hematopoietic progenitor cell differentiation	46/4375	85/18670	9.3541886838514e-10	2.74025275042357e-08	2.32037e-08	PSMB1/PSMC4/PSMA4/KITLG/EIF2AK2/PSME4/TCF3/PDCD2/PSMC5/PUS7/PSME1/SETD1A/PSMC6/PSMA3/PSMB5/PSMA6/PSME2/PSMA7/PSMD10/PSMD7/PSMA2/PSMD3/PSMD11/HSPA9/PSMD14/KMT2A/MYB/PSMA1/PSME3/PSMB7/YAP1/PSMB6/PSMA5/PSMD4/PSMB4/PSMD6/METTL3/PSMC3/NUDT21/PSMD1/DHX36/MIXL1/PSMD12/YTHDF2/PSMB8/PSMB3	46	brown
GO:1902036	regulation of hematopoietic stem cell differentiation	41/4375	72/18670	9.72946617050679e-10	2.83693132199568e-08	2.40224e-08	PSMB1/PSMC4/PSMA4/EIF2AK2/PSME4/TCF3/PSMC5/PUS7/PSME1/SETD1A/PSMC6/PSMA3/PSMB5/PSMA6/PSME2/PSMA7/PSMD10/PSMD7/PSMA2/PSMD3/PSMD11/HSPA9/PSMD14/KMT2A/MYB/PSMA1/PSME3/PSMB7/YAP1/PSMB6/PSMA5/PSMD4/PSMB4/PSMD6/METTL3/PSMC3/PSMD1/PSMD12/YTHDF2/PSMB8/PSMB3	41	brown
GO:0001522	pseudouridine synthesis	16/4375	17/18670	1.07346504555773e-09	3.10117620765041e-08	2.62599e-08	RPUSD1/PUS7/GAR1/PUS3/PUS7L/DKC1/NAF1/NHP2/RPUSD3/RPUSD4/TRUB1/RPUSD2/TRUB2/PUSL1/PUS1/NOP10	16	brown
GO:0006271	DNA strand elongation involved in DNA replication	16/4375	17/18670	1.07346504555773e-09	3.10117620765041e-08	2.62599e-08	LIG3/POLD3/GINS1/POLA1/MCM4/LIG1/MCM3/GINS2/PCNA/RFC3/DNA2/GINS4/RFC4/MCM7/POLE/GINS3	16	brown
GO:0090068	positive regulation of cell cycle process	116/4375	298/18670	1.29629430637551e-09	3.72773807645323e-08	3.15655e-08	DBF4/BRCA1/DDX11/SPAST/CUL3/TPR/ANAPC4/MTA3/GTSE1/SPAG5/FGFR1/NDC80/CDC14B/BAX/AURKA/CNOT3/DAZL/CDC45/CDC6/CDC7/RANBP1/EP300/APEX1/FAM83D/CCNE1/EZH2/FGF8/CNOT2/FBXO5/ECT2/ARID3A/KIF14/VPS4B/CIT/CNOT1/MED1/RPL23/XRCC3/PCID2/PRMT1/DLGAP5/HSPA2/INO80/E2F8/SOX15/RAB11FIP4/MYBBP1A/ANKRD17/PCNA/CCNB1/CDC73/ESPL1/NUSAP1/KIF23/KIF20B/EGF/CUL4A/ANAPC11/RPTOR/CARM1/PLK4/DTL/DYNC1LI1/PHIP/CDCA5/MEPCE/CENPJ/…	116	brown
GO:0045005	DNA-dependent DNA replication maintenance of fidelity	28/4375	41/18670	1.36638629959442e-09	3.91135877267461e-08	3.31203e-08	DDX11/RAD51/POLD1/NUCKS1/TIPIN/THOC1/SAMHD1/TIMELESS/MCM9/MSH3/ZRANB3/PCNA/DNA2/BRCA2/ETAA1/MMS22L/EME1/DONSON/TONSL/WRN/RFWD3/SETMAR/POLE/GEN1/ALYREF/FANCM/BLM/ZNF830	28	brown
GO:0051784	negative regulation of nuclear division	36/4375	60/18670	1.4182293154751e-09	4.04130889941519e-08	3.42207e-08	MAD1L1/ZNF207/SPDL1/TPR/TRIP13/NDC80/ZW10/ANAPC15/FBXO5/TTK/RAD1/MAD2L2/CDC20/CENPF/XRCC3/PCID2/PSMG2/CCNB1/USP44/DYNC1LI1/CHEK1/BUB3/BUB1B/MAD2L1/PTTG1/RAD21/PLK1/CDT1/BUB1/NME6/MTBP/TNKS/AURKAIP1/GEN1/AURKB/LCMT1	36	brown
GO:0042769	DNA damage response, detection of DNA damage	27/4375	39/18670	1.68351898938792e-09	4.75679039905032e-08	4.02792e-08	RFC1/RFC2/MRPS35/POLD1/RAD18/POLD3/DNAJA1/RBX1/RPA3/RFC5/WDR48/RPA2/MRPS26/RPA1/PCNA/RFC3/MRPS9/CUL4A/DTL/PARP1/RPS27A/RPS3/USP1/RFC4/DDB1/MRPS11/UBA52	27	brown
GO:0045787	positive regulation of cell cycle	143/4375	389/18670	1.68449109680838e-09	4.75679039905032e-08	4.02792e-08	DBF4/BRCA1/DDX11/MNAT1/SPAST/CUL3/USP2/TPR/ANAPC4/MTA3/LRP6/ASNS/GTSE1/SPAG5/FGFR1/THOC1/NDC80/CDC14B/BAX/AURKA/CNOT3/CCNK/TFAP4/ZNF268/DAZL/CDC45/CDC6/HSP90AB1/CDC7/RANBP1/EP300/APEX1/FAM83D/PSMD10/CCNE1/EZH2/FGF8/CNOT2/FBXO5/ECT2/ARID3A/KIF14/VPS4B/CIT/CKS2/CNOT1/MED1/RPL23/XRCC3/PCID2/PRMT1/DLGAP5/HSPA2/INO80/E2F8/SOX15/RAB11FIP4/MYBBP1A/ANKRD17/PCNA/CCNB1/PSRC1/CDC73/RPS15A/SRPK2/ESPL1/NUSAP1…	143	brown
GO:0046112	nucleobase biosynthetic process	17/4375	19/18670	1.96506673923719e-09	5.52421676604391e-08	4.67776e-08	CTPS2/CAD/MTHFD1/DHODH/UMPS/MTHFD1L/PAICS/PPAT/PRPS1/GART/GMPS/HPRT1/CTPS1/SHMT1/ADA/MTOR/APRT	17	brown
GO:0006270	DNA replication initiation	26/4375	37/18670	2.04206311092256e-09	5.71504180463104e-08	4.83934e-08	POLA2/WDR18/MCM10/MCM2/MCM6/ORC1/ORC6/CDC45/CDC6/MCM5/POLE2/POLA1/MCM4/CCNE1/MCM3/ORC2/ORC4/ORC3/TICRR/PRIM2/POLE3/LRWD1/MCM7/CDT1/POLE/PRIM1	26	brown
GO:0007080	mitotic metaphase plate congression	29/4375	44/18670	2.48984750043662e-09	6.93726843566096e-08	5.87429e-08	MAD1L1/CUL3/SPDL1/KIF22/NDC80/CHMP2B/SEH1L/ZW10/CDC23/KPNB1/KIF14/VPS4B/KIF18A/CHMP2A/CCNB1/PSRC1/CDCA8/KIF2C/NUF2/BOD1/CDCA5/HNRNPU/CDT1/MIS12/RRS1/CHAMP1/NUP62/KIFC1/PINX1	29	brown
GO:0043484	regulation of RNA splicing	63/4375	135/18670	2.5837185192869e-09	7.16696079531397e-08	6.06879e-08	PTBP1/THRAP3/DAZAP1/SART3/YTHDC1/REST/FUS/SRPK1/SNW1/ESRP2/ESRP1/HNRNPL/C1QBP/ZPR1/PRPF19/RPS13/NUP98/SRSF9/SRSF3/SRSF7/SRSF4/PTBP2/PRDX6/PTBP3/KHDRBS1/HNRNPA2B1/SMU1/RBM19/NSRP1/METTL16/RBM17/SRPK2/HNRNPA1/SRSF1/TRA2B/NCBP1/TMBIM6/SF3B4/HNRNPLL/WTAP/RBMX/SAP18/HNRNPU/DYRK1A/SON/RRP1B/CELF5/SRSF2/MAGOH/RBM15/CWC22/TRA2A/HNRNPK/CDK12/HNRNPH1/HNRNPF/RBM10/RBM11/SRSF10/RPS26/RNPS1/RBMXL1/RBM8A	63	brown
GO:0006284	base-excision repair	28/4375	42/18670	3.18029716411624e-09	8.78294401843378e-08	7.43716e-08	LIG3/POLQ/POLD1/NTHL1/POLB/UNG/HUWE1/APEX1/LIG1/RPA3/NEIL3/RPA2/SMUG1/MBD4/PARP2/RPA1/PCNA/MUTYH/HMGA1/DNA2/TDG/POLG/RPS3/WRN/POLL/FEN1/POLE/PRMT6	28	brown
GO:0010257	NADH dehydrogenase complex assembly	37/4375	64/18670	3.58391866655538e-09	9.81117297844353e-08	8.30784e-08	NDUFAF7/NDUFAB1/NDUFB4/TIMM21/NDUFB7/TAZ/COA1/NDUFC1/FOXRED1/NDUFS8/TIMMDC1/NDUFA8/NDUFAF4/NDUFA1/NDUFA5/ECSIT/NDUFA2/NDUFA9/NDUFB10/NDUFS6/NDUFB11/NDUFB9/OXA1L/NDUFS2/NDUFV3/NDUFAF2/NDUFS4/NDUFB6/NDUFB8/NDUFS5/NDUFA3/TMEM126B/NDUFA11/NDUFB1/NDUFA6/NDUFA13/NDUFS3	37	brown
GO:0032981	mitochondrial respiratory chain complex I assembly	37/4375	64/18670	3.58391866655538e-09	9.81117297844353e-08	8.30784e-08	NDUFAF7/NDUFAB1/NDUFB4/TIMM21/NDUFB7/TAZ/COA1/NDUFC1/FOXRED1/NDUFS8/TIMMDC1/NDUFA8/NDUFAF4/NDUFA1/NDUFA5/ECSIT/NDUFA2/NDUFA9/NDUFB10/NDUFS6/NDUFB11/NDUFB9/OXA1L/NDUFS2/NDUFV3/NDUFAF2/NDUFS4/NDUFB6/NDUFB8/NDUFS5/NDUFA3/TMEM126B/NDUFA11/NDUFB1/NDUFA6/NDUFA13/NDUFS3	37	brown
GO:0061418	regulation of transcription from RNA polymerase II promoter in response to hypoxia	42/4375	77/18670	3.6296798584244e-09	9.89324479672284e-08	8.37733e-08	PSMB1/PSMC4/PSMA4/PSME4/PSMC5/PSME1/RBX1/EP300/PSMC6/PSMA3/PSMB5/PSMA6/PSME2/PSMA7/PSMD10/PSMD7/PSMA2/PSMD3/PSMD11/VEGFA/PSMD14/PSMA1/PSME3/VHL/PSMB7/PSMB6/PSMA5/RPS27A/LIMD1/PSMD4/PSMB4/PSMD6/STOX1/PSMC3/HIF1AN/RBPJ/PSMD1/HIGD1A/PSMD12/PSMB8/UBA52/PSMB3	42	brown
GO:0032201	telomere maintenance via semi-conservative replication	21/4375	27/18670	3.68020254983375e-09	9.98752804541462e-08	8.45717e-08	POLA2/RFC1/RFC2/POLD1/POLD3/POLE2/POLA1/RPA3/RFC5/RPA2/RPA1/PCNA/RFC3/DNA2/PRIM2/TERF1/POLE3/RFC4/FEN1/POLE/PRIM1	21	brown
GO:0065004	protein-DNA complex assembly	99/4375	248/18670	4.46396903184485e-09	1.20623370088946e-07	1.02141e-07	PSMC4/MNAT1/TBPL1/CENPQ/RSF1/RAD51/RNF4/TAF11/MCM2/SART3/MCM6/BAZ2A/PSMC5/CDC45/SMARCB1/HIRA/CENPM/DMC1/MCM5/RBX1/PSMC6/RBBP7/CENPI/OIP5/MCM4/PIH1D1/ERCC2/ASF1B/GRWD1/TAF6/RPA3/GTF2H3/ASF1A/MCM3/GMNN/TBP/CENPA/TAF1B/CENPF/RPA2/GTF3C3/RAD23B/SET/HELLS/CENPL/CENPK/HJURP/SMARCA4/HAT1/MIS18BP1/CHD1L/RPA1/NASP/MED6/CDK7/CCNH/ORC3/ANP32B/POLR1E/CENPO/CUL4A/GTF2A2/ITGB3BP/PARP1/RPS27A/BDP1/GTF2H2/TERF1/…	99	brown
GO:0051186	cofactor metabolic process	159/4375	449/18670	4.59473186249827e-09	1.23623922944213e-07	1.04681e-07	GCLC/CIAPIN1/GGCT/COX10/NADK/AASS/MGST1/ELOVL5/SLC25A39/ALAS1/GCLM/MAT2B/CYBA/SLC2A3/FAR2/MTHFD2/FECH/PDK3/COASY/ACAT1/MOCOS/ACACB/NMRK2/CPOX/HSP90AA1/GSTP1/EIF2AK1/BLVRB/PDPR/DLD/ACOT7/SCD/TECR/GGT1/SLC25A1/HSCB/HMOX1/GSTZ1/MTHFD1/AHCY/ACOT8/MLYCD/ABCC1/NUBP1/GSR/GCDH/NAMPT/GLRX3/PDHX/COQ5/SLC11A2/TMEM14C/ACOT13/NUDT12/HMGCS1/HSPA9/PCCB/PARK7/AKR1A1/PRDX1/PRDX6/ELOVL4/DLST/MTHFD1L/UBIAD1/LIAS/ZN…	159	brown
GO:0006839	mitochondrial transport	102/4375	258/18670	4.82762436413692e-09	1.29334945037497e-07	1.09517e-07	SLC25A13/SLC25A5/BID/TOMM34/MIPEP/BAK1/MCUR1/HEBP2/CSNK2A2/SREBF1/TIMM21/ACACB/HSP90AA1/HUWE1/BAX/TIMM13/SLC25A1/TOMM22/SAMM50/TIMM9/SLC25A15/GDAP1/TIMM44/TIMM50/BBC3/PMPCB/MAPK8/PPIF/YWHAE/UBE2D3/GRPEL1/TMEM14C/MRPL18/ZNF205/MRS2/ALKBH7/ROMO1/TIMM17B/YWHAH/TST/MTX2/TOMM40/PRKAB2/YWHAQ/TIMM10/COX5B/NMT1/PNPT1/UQCRC2/RHOT2/AFG3L2/PMAIP1/SAE1/MPC2/HAX1/HSPD1/SLC25A38/TIMM8B/OXA1L/BAG4/MPV17L/CPT2/T…	102	brown
GO:0006521	regulation of cellular amino acid metabolic process	36/4375	62/18670	4.95098877800499e-09	1.3207552616729e-07	1.11838e-07	PSMB1/PSMC4/PSMA4/PSME4/PSMC5/PSME1/PSMC6/PSMA3/PSMB5/PSMA6/PSME2/PSMA7/PSMD10/PSMD7/OAZ1/PSMA2/PSMD3/PSMD11/PSMD14/PARK7/PSMA1/PSME3/PSMB7/PSMB6/PSMA5/SLC7A11/PSMD4/PSMB4/PSMD6/PSMC3/ATCAY/PSMD1/OAZ2/PSMD12/PSMB8/PSMB3	36	brown
GO:0051310	metaphase plate congression	34/4375	57/18670	5.02367128648238e-09	1.33446590232873e-07	1.12999e-07	MAD1L1/CENPQ/CUL3/SPDL1/MLH1/SPAG5/KIF22/NDC80/CHMP2B/SEH1L/ZW10/CDC23/FAM83D/KPNB1/CENPF/KIF14/VPS4B/KIF18A/CHMP2A/CCNB1/PSRC1/CDCA8/KIF2C/NUF2/BOD1/CDCA5/HNRNPU/CDT1/MIS12/RRS1/CHAMP1/NUP62/KIFC1/PINX1	34	brown
GO:0060218	hematopoietic stem cell differentiation	44/4375	83/18670	5.06890809047971e-09	1.34080104722436e-07	1.13535e-07	PSMB1/PSMC4/PSMA4/EIF2AK2/PSME4/TCF3/XRCC5/PSMC5/PUS7/PSME1/SETD1A/PSMC6/PSMA3/PSMB5/PSMA6/PSME2/PSMA7/PSMD10/PSMD7/SFRP1/ERCC2/PSMA2/PSMD3/PSMD11/HSPA9/PSMD14/KMT2A/MYB/PSMA1/PSME3/PSMB7/YAP1/PSMB6/PSMA5/PSMD4/PSMB4/PSMD6/METTL3/PSMC3/PSMD1/PSMD12/YTHDF2/PSMB8/PSMB3	44	brown
GO:0072655	establishment of protein localization to mitochondrion	63/4375	137/18670	5.32148348507014e-09	1.40169663730692e-07	1.18692e-07	BID/TOMM34/MIPEP/CSNK2A2/SREBF1/TIMM21/HSP90AA1/DNAJA1/HUWE1/BAX/TIMM13/TOMM22/SAMM50/TIMM9/GDAP1/TIMM44/TIMM50/BBC3/PMPCB/MAPK8/YWHAE/UBE2D3/GRPEL1/ROMO1/TIMM17B/YWHAH/TOMM40/YWHAQ/TIMM10/NMT1/UQCRC2/PMAIP1/SAE1/HAX1/HSPD1/TIMM8B/OXA1L/HK1/BAG4/TOMM40L/HK2/CALM3/CHCHD4/COX18/GRPEL2/PMPCA/YWHAB/SLC25A6/HSPA4/TOMM20/PARL/TOMM5/SFN/TIMM22/ARIH2/NDUFA13/TOMM7/TFDP1/UBL5/SREBF2/DNAJC19/PAM16/TIMM23	63	brown
GO:0032204	regulation of telomere maintenance	43/4375	81/18670	7.14102276432804e-09	1.87309923471015e-07	1.58609e-07	PRKCQ/MAP2K7/XRCC5/MAP3K4/MAPKAPK5/HNRNPC/ACD/CCT4/SMG7/NEK2/TCP1/HNRNPA2B1/GNL3L/DKC1/NAT10/HNRNPA1/PKIB/CCT7/HNRNPD/NABP2/PIF1/PARN/PARP1/NAF1/CCT6A/TERF1/CCT5/HNRNPU/CCT8/SMG1/CCT3/GNL3/CCT2/EXOSC10/DCP2/TNKS/DHX36/ATR/CTC1/AURKB/USP7/SMG5/PINX1	43	brown
GO:0070200	establishment of protein localization to telomere	16/4375	18/18670	7.53836802063301e-09	1.96908454672285e-07	1.66737e-07	ACD/CCT4/TCP1/DKC1/CCT7/NABP2/BRCA2/WRAP53/CCT6A/TERF1/CCT5/CCT8/CCT3/TERT/CCT2/ATR	16	brown
GO:0070585	protein localization to mitochondrion	64/4375	141/18670	7.63977919890711e-09	1.98729360157463e-07	1.68279e-07	BID/TOMM34/MIPEP/CSNK2A2/SREBF1/TIMM21/HSP90AA1/DNAJA1/HUWE1/BAX/DNM1L/TIMM13/TOMM22/SAMM50/TIMM9/GDAP1/TIMM44/TIMM50/BBC3/PMPCB/MAPK8/YWHAE/UBE2D3/GRPEL1/ROMO1/TIMM17B/YWHAH/TOMM40/YWHAQ/TIMM10/NMT1/UQCRC2/PMAIP1/SAE1/HAX1/HSPD1/TIMM8B/OXA1L/HK1/BAG4/TOMM40L/HK2/CALM3/CHCHD4/COX18/GRPEL2/PMPCA/YWHAB/SLC25A6/HSPA4/TOMM20/PARL/TOMM5/SFN/TIMM22/ARIH2/NDUFA13/TOMM7/TFDP1/UBL5/SREBF2/DNAJC19/PAM16/TI…	64	brown
GO:0048024	regulation of mRNA splicing, via spliceosome	49/4375	98/18670	9.00023440942374e-09	2.33150700465609e-07	1.97426e-07	PTBP1/THRAP3/DAZAP1/SART3/YTHDC1/REST/SRPK1/SNW1/HNRNPL/C1QBP/PRPF19/NUP98/SRSF9/SRSF3/SRSF7/SRSF4/PRDX6/KHDRBS1/HNRNPA2B1/SMU1/RBM19/NSRP1/METTL16/RBM17/SRPK2/HNRNPA1/SRSF1/TRA2B/NCBP1/SF3B4/WTAP/RBMX/SAP18/HNRNPU/DYRK1A/SON/CELF5/SRSF2/MAGOH/RBM15/CWC22/TRA2A/HNRNPK/RBM10/RBM11/SRSF10/RNPS1/RBMXL1/RBM8A	49	brown
GO:0036297	interstrand cross-link repair	32/4375	53/18670	9.33098471261536e-09	2.40724045939859e-07	2.03839e-07	RAD51/NUCKS1/UBE2T/RPA3/RAD51AP1/MCM9/FANCE/RNF8/WDR48/FANCL/MSH6/RPA2/MCM8/XRCC3/RPA1/FANCI/RPS27A/FANCD2/EME1/USP1/RNF168/ATRIP/RFWD3/ATR/FANCB/FANCF/RAD51D/FANCA/FANCM/DCLRE1A/FANCG/UBA52	32	brown
GO:0000466	maturation of 5.8S rRNA from tricistronic rRNA transcript (SSU-rRNA, 5.8S rRNA, LSU-rRNA)	18/4375	22/18670	1.19017828967166e-08	3.04539906038841e-07	2.57876e-07	EXOSC7/NOP14/ERI1/EXOSC3/FTSJ3/FCF1/RCL1/EXOSC8/UTP20/EXOSC9/KRI1/EXOSC2/WDR12/URB1/ABT1/EXOSC10/RPS21/RRS1	18	brown
GO:0000469	cleavage involved in rRNA processing	18/4375	22/18670	1.19017828967166e-08	3.04539906038841e-07	2.57876e-07	EXOSC7/NOP14/ERI1/EXOSC3/FCF1/RCL1/EXOSC8/UTP20/EXOSC9/KRI1/EXOSC2/NOB1/NHP2/ABT1/UTP23/EXOSC10/RPS21/RRS1	18	brown
GO:0006338	chromatin remodeling	89/4375	220/18670	1.24899347565664e-08	3.18290247922417e-07	2.6952e-07	JARID2/HMGB3/CENPQ/TPR/RSF1/SMARCD1/KDM4A/HDAC4/PSME4/ACTR6/BAZ2A/HNRNPC/SIRT1/CECR2/SMARCB1/CENPM/CHD8/ACTR5/SUV39H1/RBBP7/CENPI/OIP5/CHRAC1/PIH1D1/NPM3/SMARCD2/HDAC5/RNF8/CENPA/HDAC1/KDM5B/ARID1A/MYB/HELLS/CENPL/CBX3/CENPK/HJURP/SMARCA4/INO80/MIS18BP1/TRIM28/DNMT1/CHD1L/ZNF304/NASP/MORC2/ACTL6A/HMGA1/CENPO/TET1/BAHD1/ITGB3BP/ANP32E/KDM6A/POLE3/PAK1/CENPU/SUV39H2/CENPH/SMARCA5/INO80C/CHD1/MIS18A…	89	brown
GO:1904358	positive regulation of telomere maintenance via telomere lengthening	25/4375	37/18670	1.47987104183329e-08	3.75599658350319e-07	3.18048e-07	PRKCQ/MAP2K7/XRCC5/MAP3K4/MAPKAPK5/ACD/CCT4/NEK2/TCP1/HNRNPA2B1/DKC1/HNRNPA1/PKIB/CCT7/PARN/NAF1/CCT6A/CCT5/CCT8/CCT3/CCT2/TNKS/DHX36/ATR/AURKB	25	brown
GO:0062012	regulation of small molecule metabolic process	151/4375	429/18670	1.76364920164912e-08	4.45819227626546e-07	3.77508e-07	CYP51A1/PSMB1/BRCA1/ELOVL5/PSMC4/NR1H3/NUP160/PSMA4/TPR/NDC1/SPHK2/IDI1/PDK3/HDAC4/PSME4/NUP133/SREBF1/ENO1/NUP37/ACACB/ADCYAP1R1/FDFT1/DUSP12/REST/SEH1L/PSMC5/NOS1/PDPR/PSME1/NUP50/AAAS/NUP188/SIRT1/SCD/EP300/PSMC6/PSMA3/GSTZ1/PSMB5/PSMA6/PSME2/RAE1/PSMA7/TRIB3/PSMD10/TAZ/PSMD7/MLYCD/SQLE/OAZ1/PSMA2/ERLIN1/PSMD3/KPNB1/NUP88/PSMD11/SC5D/NUP98/NUP107/GPLD1/HMGCS1/NUP155/PSMD14/PASK/PARK7/NUP43/NFY…	151	brown
GO:0075733	intracellular transport of virus	33/4375	57/18670	2.38190797524304e-08	5.99685987823238e-07	5.07798e-07	KPNA6/NUP160/TPR/NDC1/NUP133/NUP37/XPO1/SEH1L/NUP50/AAAS/NUP188/RAE1/KPNB1/NUP88/NUP98/NUP107/NUP155/NUP43/NUP153/NUP85/BST2/RAN/NUP54/MVB12A/RPS27A/RANBP2/NUP205/NUP35/VPS37C/KPNA2/POM121/NUP62/UBA52	33	brown
GO:0002244	hematopoietic progenitor cell differentiation	71/4375	166/18670	2.54435231795246e-08	6.38021787249758e-07	5.4026e-07	PSMB1/ANLN/PSMC4/PSMA4/KITLG/EIF2AK2/PSME4/TCF3/PDCD2/XRCC5/REST/PSMC5/PUS7/PSME1/SETD1A/PSMC6/PSMA3/PSMB5/PSMA6/PSME2/PSMA7/PSMD10/PSMD7/SLC7A6OS/SFRP1/ERCC2/ARMC6/PTPRZ1/PSMA2/PSMD3/PSMD11/PTPN6/ZBTB24/HSPA9/PSMD14/PRRC2C/KMT2A/MYB/PSMA1/PSME3/TOP2A/C12orf29/PSMB7/YAP1/HERC6/PSMB6/PSMA5/AGPAT5/KIT/PSMD4/PSMB4/ADAR/PSMD6/RBM47/METTL3/PSMC3/NUDT21/EEF2/SIN3A/ESCO2/PSMD1/DHX36/RRS1/ZNF784/DHTKD1/M…	71	brown
GO:1904816	positive regulation of protein localization to chromosome, telomeric region	12/4375	12/18670	2.71008595061074e-08	6.76873658341783e-07	5.73158e-07	CCT4/TCP1/GNL3L/DKC1/CCT7/WRAP53/CCT6A/CCT5/CCT8/CCT3/GNL3/CCT2	12	brown
GO:0046794	transport of virus	34/4375	60/18670	3.07787267087032e-08	7.65681895781192e-07	6.48359e-07	KPNA6/NUP160/TPR/NDC1/NUP133/NUP37/XPO1/SEH1L/EPS15/NUP50/AAAS/NUP188/RAE1/KPNB1/NUP88/NUP98/NUP107/NUP155/NUP43/NUP153/NUP85/BST2/RAN/NUP54/MVB12A/RPS27A/RANBP2/NUP205/NUP35/VPS37C/KPNA2/POM121/NUP62/UBA52	34	brown
GO:0070198	protein localization to chromosome, telomeric region	21/4375	29/18670	3.2298476894495e-08	7.9963098116966e-07	6.77106e-07	XRCC5/ACD/CCT4/TCP1/GNL3L/DKC1/CCT7/NABP2/BRCA2/WRAP53/CCT6A/TERF1/CCT5/CCT8/CCT3/GNL3/TERT/CCT2/TNKS/ATR/PINX1	21	brown
GO:0006457	protein folding	90/4375	227/18670	3.23985115994726e-08	7.9963098116966e-07	6.77106e-07	DNAJC25/DNAJA2/GNB5/CSNK2A2/DNAJC10/HSP90AA1/DNAJA1/GNAO1/ERP29/NUDC/FKBP5/HSP90AB1/ST13/PFDN4/CSNK2A1/DNAJA3/EMC2/DNAJC2/DNAJB6/CDC37L1/PPIF/GRPEL1/HSPA8/CHORDC1/MLEC/PTGES3/BAG2/HSPA9/TTC1/CCT4/PDCL3/HSPE1/TBCE/RAD23B/FKBP1B/TCP1/PFDN5/TBCC/MKKS/TRAP1/HSPA2/EMC6/MPDU1/HSPBP1/CCT7/PDCL/DNAJB5/PPIL1/PPIG/DNAJA4/UNC45A/HSPD1/CCT6A/CCT5/SACS/CWC27/RANBP2/VBP1/CCT8/BAG4/DFFA/UBXN1/PEX19/CCT3/CHCHD4/…	90	brown
GO:0048524	positive regulation of viral process	51/4375	107/18670	3.47261972800103e-08	8.53719728425038e-07	7.22907e-07	POLR2J/KPNA6/RSF1/CTDP1/TAF11/NUCKS1/PABPC1/CHMP2B/TFAP4/SRPK1/POLR2E/SMARCB1/EP300/SNW1/POLR2I/HPN/SMC3/NR5A2/VPS4B/ZNF639/VAPB/STAU1/SMARCA4/APOE/CHMP2A/TOP2A/SRPK2/DHX9/TARBP2/POLR2D/POLR2K/CHD1/TRIM11/LARP1/RRP1B/ADAR/POLR2H/DDB1/POLR2G/PPID/PPIH/RAD23A/KPNA2/TMPRSS2/NELFA/SP1/GTF2F2/NELFB/PPIA/CNOT7/SUPT4H1	51	brown
GO:1990823	response to leukemia inhibitory factor	47/4375	96/18670	4.172713608074e-08	1.01784986805509e-06	8.61888e-07	SLC25A5/JARID2/GCLM/BCLAF1/PFKP/TFRC/EED/FGF4/XRCC5/RIF1/MYNN/SNX10/SIRT1/GNPNAT1/MYBL2/RNMT/BCAT2/TWISTNB/SRSF3/PDCD10/NCL/SRSF7/CACYBP/CTH/NR5A2/KDM5B/WDR35/BSPRY/TNFSF11/NFYB/TRIM25/LRAT/GFPT2/MRPL15/PRDM5/MTF2/INA/SMARCA5/HNRNPU/HK2/NUP35/PCOLCE2/PIGA/MAT2A/B3GNT2/CTBP2/SHMT1	47	brown
GO:1990830	cellular response to leukemia inhibitory factor	47/4375	96/18670	4.172713608074e-08	1.01784986805509e-06	8.61888e-07	SLC25A5/JARID2/GCLM/BCLAF1/PFKP/TFRC/EED/FGF4/XRCC5/RIF1/MYNN/SNX10/SIRT1/GNPNAT1/MYBL2/RNMT/BCAT2/TWISTNB/SRSF3/PDCD10/NCL/SRSF7/CACYBP/CTH/NR5A2/KDM5B/WDR35/BSPRY/TNFSF11/NFYB/TRIM25/LRAT/GFPT2/MRPL15/PRDM5/MTF2/INA/SMARCA5/HNRNPU/HK2/NUP35/PCOLCE2/PIGA/MAT2A/B3GNT2/CTBP2/SHMT1	47	brown
GO:0006361	transcription initiation from RNA polymerase I promoter	24/4375	36/18670	4.30934164336853e-08	1.04306033831186e-06	8.83236e-07	MNAT1/ZNRD1/BAZ2A/POLR2E/SMARCB1/PIH1D1/ERCC2/TWISTNB/GTF2H3/TBP/TAF1B/CD3EAP/POLR1B/SMARCA4/CDK7/CCNH/POLR1E/TAF1A/GTF2H2/POLR2K/ERCC3/POLR2H/TAF1D/POLR1C	24	brown
GO:0051973	positive regulation of telomerase activity	24/4375	36/18670	4.30934164336853e-08	1.04306033831186e-06	8.83236e-07	PRKCQ/MAP2K7/XRCC5/HSP90AA1/GRHL2/MAP3K4/MAPKAPK5/HSP90AB1/ACD/PTGES3/CCT4/NEK2/TCP1/HNRNPA2B1/DKC1/PKIB/HNRNPD/PARN/WRAP53/NVL/NAF1/CCT2/TNKS/AURKB	24	brown
GO:0019693	ribose phosphate metabolic process	148/4375	424/18670	4.46887760228494e-08	1.07751514187401e-06	9.12411e-07	AK2/SLC25A13/AASS/ELOVL5/NUP160/CTPS2/TPR/NDC1/SPHK2/FAR2/PFKP/PDK3/HDAC4/COASY/NUP133/ENO1/NUP37/ACAT1/ACACB/ADCY2/CAD/SEH1L/PDPR/DLD/NUP50/AAAS/NUP188/ACOT7/SCD/TECR/SLC25A1/GTPBP1/GSTZ1/RAE1/ACOT8/PRPS2/TAZ/DHODH/NME3/MLYCD/NME4/GPI/GCDH/GALK1/NUP88/ALDOC/PDHX/NUP98/NUP107/GAPDH/TPI1/ACOT13/HMGCS1/NUP155/UMPS/ELOVL4/TJP2/DLST/NUP43/NUDT10/ECD/NUP153/NUP85/PANK2/PAICS/PPAT/TPST2/UCK1/ACSS2/ACLY…	148	brown
GO:0043044	ATP-dependent chromatin remodeling	44/4375	88/18670	5.07758306324969e-08	1.21959265224185e-06	1.03272e-06	CENPQ/RSF1/PSME4/ACTR6/HNRNPC/CECR2/SMARCB1/CENPM/CHD8/ACTR5/RBBP7/CENPI/OIP5/SMARCD2/RNF8/CENPA/HDAC1/ARID1A/CENPL/CENPK/HJURP/SMARCA4/INO80/MIS18BP1/NASP/ACTL6A/CENPO/ITGB3BP/ANP32E/POLE3/CENPU/CENPH/SMARCA5/MIS18A/RBBP4/SMARCAD1/VPS72/CENPN/SMARCC1/RUVBL1/NPM1/PTMA/HDAC2/CENPW	44	brown
GO:0044766	multi-organism transport	34/4375	61/18670	5.39016179239719e-08	1.28482601811931e-06	1.08796e-06	KPNA6/NUP160/TPR/NDC1/NUP133/NUP37/XPO1/SEH1L/EPS15/NUP50/AAAS/NUP188/RAE1/KPNB1/NUP88/NUP98/NUP107/NUP155/NUP43/NUP153/NUP85/BST2/RAN/NUP54/MVB12A/RPS27A/RANBP2/NUP205/NUP35/VPS37C/KPNA2/POM121/NUP62/UBA52	34	brown
GO:1902579	multi-organism localization	34/4375	61/18670	5.39016179239719e-08	1.28482601811931e-06	1.08796e-06	KPNA6/NUP160/TPR/NDC1/NUP133/NUP37/XPO1/SEH1L/EPS15/NUP50/AAAS/NUP188/RAE1/KPNB1/NUP88/NUP98/NUP107/NUP155/NUP43/NUP153/NUP85/BST2/RAN/NUP54/MVB12A/RPS27A/RANBP2/NUP205/NUP35/VPS37C/KPNA2/POM121/NUP62/UBA52	34	brown
GO:0017004	cytochrome complex assembly	23/4375	34/18670	5.46129045389267e-08	1.29195584360201e-06	1.09399e-06	HCCS/COX10/TTC19/CYBA/TIMM21/COA1/FASTKD3/SCO1/COX16/COX17/SURF1/OXA1L/COX18/COA6/SLC25A33/COA4/COA3/UQCR10/LYRM7/UQCC3/PET100/PET117/SMIM20	23	brown
GO:0032212	positive regulation of telomere maintenance via telomerase	23/4375	34/18670	5.46129045389267e-08	1.29195584360201e-06	1.09399e-06	PRKCQ/MAP2K7/XRCC5/MAP3K4/MAPKAPK5/ACD/CCT4/NEK2/TCP1/DKC1/HNRNPA1/PKIB/CCT7/PARN/NAF1/CCT6A/CCT5/CCT8/CCT3/CCT2/TNKS/ATR/AURKB	23	brown
GO:0050434	positive regulation of viral transcription	26/4375	41/18670	5.50745598938612e-08	1.29797900742337e-06	1.09909e-06	POLR2J/RSF1/CTDP1/TAF11/NUCKS1/TFAP4/POLR2E/SMARCB1/EP300/SNW1/POLR2I/HPN/ZNF639/SMARCA4/DHX9/POLR2D/POLR2K/CHD1/RRP1B/POLR2H/POLR2G/NELFA/SP1/GTF2F2/NELFB/SUPT4H1	26	brown
GO:0051170	import into nucleus	69/4375	163/18670	6.51223019326478e-08	1.52903262477816e-06	1.29474e-06	KPNA6/CDH1/TPR/TNPO3/DDX20/IPO5/NUP133/GEMIN5/IPO11/GEMIN2/NUP50/NUP188/SNRPD3/NFKBIA/FERMT1/NXT2/UBR5/KPNB1/NUP88/HTATIP2/ZPR1/NUP98/NUP107/MAPK14/TMCO6/NUP155/ECT2/FAM53C/TARDBP/CSE1L/NUP153/NUP85/MED1/RPL23/SNRPD2/SNRPB/SMO/TRIM28/RAN/HNRNPA1/RANBP6/NUP54/SNRPF/GEMIN7/GEMIN6/RGPD3/RANBP2/HEATR3/APPL1/NUP35/PRKCD/NOLC1/SNRPD1/SNUPN/HDAC3/SMN1/GEMIN4/SNRPE/KPNA2/RGPD2/CHP1/RGPD1/POM121/RGPD4/IPO…	69	brown
GO:1901976	regulation of cell cycle checkpoint	22/4375	32/18670	6.82328278183836e-08	1.59608805072182e-06	1.35152e-06	TPR/THOC1/NDC80/WDR76/ANAPC15/RPA2/XRCC3/PCID2/CCNB1/USP44/RNASEH2B/CUL4A/ETAA1/DYNC1LI1/CCAR2/MAD2L1/CDT1/RFWD3/FEM1B/GEN1/CHEK2/LCMT1	22	brown
GO:1904814	regulation of protein localization to chromosome, telomeric region	13/4375	14/18670	6.94604671815713e-08	1.61876456788576e-06	1.37073e-06	CCT4/TCP1/GNL3L/DKC1/CCT7/WRAP53/CCT6A/TERF1/CCT5/CCT8/CCT3/GNL3/CCT2	13	brown
GO:0045727	positive regulation of translation	57/4375	127/18670	8.01609957287342e-08	1.8612195637905e-06	1.57603e-06	YBX3/ELAVL1/DHX29/PABPC1/DAZL/EIF3D/EIF3E/LARP4B/C1QBP/MRPS27/FXR1/PASK/NSUN4/FASTKD2/KHDRBS1/RPL5/FASTKD3/UPF3B/MIF4GD/EIF2AK4/EIF2S3/LIN28A/EIF5A/NAT10/DHX9/HNRNPD/TARBP2/EIF4A3/ERBB2/POLR2D/CDC123/GUF1/IMPACT/LARP1/RMND1/RPUSD3/NCK1/RPL26/RPUSD4/METTL3/TRUB2/EEF2/POLR2G/UPF3A/CNBP/RPS9/TRMT10C/DHX36/NPM1/COA3/EIF3C/RPS4X/YTHDF2/MTOR/EIF6/EIF5AL1/MPV17L2	57	brown
GO:0009124	nucleoside monophosphate biosynthetic process	27/4375	44/18670	8.32850124944849e-08	1.92661897906984e-06	1.63141e-06	CAD/PRPS2/DHODH/LHPP/UMPS/DGUOK/PAICS/PPAT/DUT/UCK1/ATIC/UCK2/PRPS1/ADK/DCK/GART/GMPS/HPRT1/TK1/TYMS/SHMT1/IMPDH2/PFAS/UPP1/ADA/APRT/ADSL	27	brown
GO:0009259	ribonucleotide metabolic process	144/4375	414/18670	8.66364904378474e-08	1.996779994687e-06	1.69082e-06	AK2/SLC25A13/AASS/ELOVL5/NUP160/CTPS2/TPR/NDC1/SPHK2/FAR2/PFKP/PDK3/HDAC4/COASY/NUP133/ENO1/NUP37/ACAT1/ACACB/ADCY2/CAD/SEH1L/PDPR/DLD/NUP50/AAAS/NUP188/ACOT7/SCD/TECR/SLC25A1/GTPBP1/GSTZ1/RAE1/ACOT8/TAZ/DHODH/NME3/MLYCD/NME4/GPI/GCDH/GALK1/NUP88/ALDOC/PDHX/NUP98/NUP107/GAPDH/TPI1/ACOT13/HMGCS1/NUP155/UMPS/ELOVL4/TJP2/DLST/NUP43/NUDT10/ECD/NUP153/NUP85/PANK2/PAICS/PPAT/TPST2/UCK1/ACSS2/ACLY/PDHA1…	144	brown
GO:0034504	protein localization to nucleus	99/4375	262/18670	1.14391896657778e-07	2.62682344376415e-06	2.22432e-06	KPNA6/CDH1/TPR/TNPO3/IPO5/NUP133/GTSE1/XPO1/IPO11/OSBPL8/NUP50/NUP188/RANGAP1/NFKBIA/FERMT1/NXT2/UBR5/DNAJB6/DVL1/LZTS2/KPNB1/NUP88/YWHAE/ZPR1/NUP98/NUP107/MAPK14/BYSL/TMCO6/NUP155/ECT2/CCT4/SUMO1/PARK7/STK11/TCP1/FAM53C/TARDBP/CSE1L/NUP153/NUP85/MED1/RPL23/SMO/TRIM28/SESN2/DKC1/RAN/CCT7/KAT7/RANBP6/BARD1/NUP54/WRAP53/RPL11/NVL/PARP1/CCT6A/CCT5/RGPD3/HNRNPU/RANBP2/HEATR3/CCT8/APPL1/NUP35/CCT3/PRK…	99	brown
GO:0009113	purine nucleobase biosynthetic process	11/4375	11/18670	1.15874183667383e-07	2.64151002694845e-06	2.23676e-06	MTHFD1/MTHFD1L/PAICS/PPAT/PRPS1/GART/GMPS/HPRT1/SHMT1/ADA/APRT	11	brown
GO:0070203	regulation of establishment of protein localization to telomere	11/4375	11/18670	1.15874183667383e-07	2.64151002694845e-06	2.23676e-06	CCT4/TCP1/DKC1/CCT7/WRAP53/CCT6A/TERF1/CCT5/CCT8/CCT3/CCT2	11	brown
GO:0022616	DNA strand elongation	18/4375	24/18670	1.33055245559956e-07	3.01127557550673e-06	2.54987e-06	LIG3/NUCKS1/POLD3/GINS1/POLA1/MCM4/LIG1/MCM3/GINS2/PCNA/RFC3/DNA2/GINS4/RFC4/TERT/MCM7/POLE/GINS3	18	brown
GO:0033119	negative regulation of RNA splicing	18/4375	24/18670	1.33055245559956e-07	3.01127557550673e-06	2.54987e-06	PTBP1/C1QBP/RPS13/SRSF9/SRSF7/SRSF4/PTBP2/PTBP3/HNRNPA2B1/TMBIM6/RBMX/SAP18/DYRK1A/HNRNPK/RBM10/SRSF10/RPS26/RNPS1	18	brown
GO:0072527	pyrimidine-containing compound metabolic process	47/4375	99/18670	1.37249377436887e-07	3.09502283148145e-06	2.62078e-06	TBPL1/CTPS2/NTHL1/UNG/CAD/ERH/CDS2/DHODH/NME3/NME4/CDIPT/UMPS/SLC19A2/NT5C3A/SMUG1/SLC25A19/NT5C/APOBEC3F/DUT/MBD4/UCK1/SLC19A3/TET1/TDG/UCK2/PRPS1/AGPAT5/DCK/CDA/RRM1/TK1/DTYMK/AGPAT2/CTPS1/NME6/LCLAT1/TYMS/SHMT1/APOBEC3B/DCTPP1/UPP1/MTOR/NT5M/NME1/APOBEC3D/APOBEC3C/THTPA	47	brown
GO:0045943	positive regulation of transcription by RNA polymerase I	17/4375	22/18670	1.43558769238145e-07	3.22569865359832e-06	2.73144e-06	DHX33/DDX11/SMARCB1/PIH1D1/NCL/WDR75/HEATR1/SMARCA4/ATF4/NOL11/PWP1/ERBB2/WDR43/UTP15/EIF2AK3/PHF8/MTOR	17	brown
GO:0034404	nucleobase-containing small molecule biosynthetic process	49/4375	105/18670	1.46532322602818e-07	3.28075403713237e-06	2.77805e-06	DERA/NTHL1/ACAT1/UNG/CAD/ACOT7/MTAP/SAMHD1/DHODH/NME3/MLYCD/NME4/NUDT1/NUDT12/UMPS/NUDT10/SMUG1/NT5C/DUT/MBD4/UCK1/NUDT15/TDG/NUDT7/UCK2/ADK/DCK/CDA/GMPS/VCP/NUDT5/HPRT1/TK1/DTYMK/HINT1/NUDT9/NME6/IMPDH2/DCTPP1/UPP1/HDDC3/PDE4B/NUDT11/ADA/ENPP1/PNP/APRT/NT5M/NME1	49	brown
GO:2001020	regulation of response to DNA damage stimulus	84/4375	214/18670	1.53798274296813e-07	3.43117929383176e-06	2.90543e-06	KDM1A/BRCA1/DDX11/BID/BCLAF1/ERCC8/RAD51/POLQ/TMEM161A/THOC1/RIF1/WDR70/TAF9/UIMC1/FUS/WDR76/SIRT1/PSMD10/UBR5/PIAS4/BABAM1/NSMCE4A/FOXM1/RAD51AP1/TIMELESS/FBXO5/RNF8/NEK4/MAD2L2/RPA2/SNAI1/DEK/EEF1E1/BCL2L12/PRKCG/HELB/AUNIP/TRIM28/PCNA/TPT1/TEX15/DHX9/RNASEH2B/SKIL/CUL4A/WRAP53/PMAIP1/PARP1/ETAA1/RPS3/CHEK1/PPP4C/CEBPG/MMS19/SMG1/PAXIP1/DYRK1A/EYA3/CCAR2/ANKLE1/RPL26/USP1/PRKCD/RNF168/HNRNPK/DD…	84	brown
GO:0070316	regulation of G0 to G1 transition	27/4375	45/18670	1.61691352299177e-07	3.59447903391327e-06	3.04371e-06	BRCA1/RAD51/EED/CBX5/CDC7/RBBP8/RBBP7/EZH2/PHC1/RNF2/CBX3/MED1/UXT/SOX15/CHEK1/PCGF6/RBBP4/RYBP/RHNO1/RRM2/MGA/SUZ12/EHMT1/FOXO4/TFDP1/EHMT2/HLA-G	27	brown
GO:0009408	response to heat	72/4375	176/18670	1.76268285126424e-07	3.90468508642244e-06	3.30638e-06	GCLC/NUP160/TPR/NDC1/NUP133/DNAJA2/EIF2B3/NUP37/MAP2K7/HSP90AA1/SEH1L/DNAJA1/NOS1/NUP50/AAAS/NUP188/HSP90AB1/SIRT1/HMOX1/EP300/RAE1/RBBP7/DNAJA3/DNAJC2/DNAJB6/RPA3/NUP88/YWHAE/HSPA8/CHORDC1/NUP98/PTGES3/NUP107/BAG2/HSPA9/NUP155/SUMO1/RPA2/EIF2B2/NUP43/NUP153/NUP85/HSPA2/RPA1/NUP54/DNAJA4/RPTOR/SOD1/PKLR/POLR2D/STAC/RANBP2/NUP205/BAG4/CCAR2/CLPB/NUP35/PSIP1/VCP/BAG5/MLST8/DNAJC7/DHX36/ATR/HSPA14/P…	72	brown
GO:0006084	acetyl-CoA metabolic process	24/4375	38/18670	2.01146203170396e-07	4.44008995660285e-06	3.75975e-06	AASS/PDK3/ACAT1/ACACB/PDPR/DLD/GSTZ1/MLYCD/PDHX/HMGCS1/DLST/ACSS2/ACLY/PDHA1/NUDT7/MPC2/DLAT/PDK1/PMVK/PDHB/FASN/PDP2/PIPOX/ACACA	24	brown
GO:0006363	termination of RNA polymerase I transcription	21/4375	31/18670	2.0215600430917e-07	4.44672277548838e-06	3.76537e-06	MNAT1/ZNRD1/POLR2E/ERCC2/TWISTNB/GTF2H3/TBP/TAF1B/CD3EAP/TTF1/POLR1B/CDK7/CCNH/POLR1E/TAF1A/GTF2H2/POLR2K/ERCC3/POLR2H/TAF1D/POLR1C	21	brown
GO:0044774	mitotic DNA integrity checkpoint	49/4375	106/18670	2.10864512015754e-07	4.6220616287649e-06	3.91384e-06	FOXN3/TIPIN/GTSE1/ORC1/BAX/AURKA/CNOT3/CLSPN/CDC6/MSH2/EP300/CNOT2/ARID3A/SYF2/RPA2/CNOT1/PRMT1/E2F8/TOP2A/PCNA/CCNB1/TICRR/CARM1/RAD17/XPC/EME1/CNOT8/CDC25C/CNOT11/DONSON/NAE1/TAOK1/RPL26/TOPBP1/E2F7/RFWD3/CDK1/SETMAR/SFN/CNOT10/CHEK2/FOXO4/BLM/TFDP1/ZNF830/CNOT7/GIGYF2/E2F4/PRKDC	49	brown
GO:0043620	regulation of DNA-templated transcription in response to stress	56/4375	127/18670	2.15783293918539e-07	4.7133988486945e-06	3.99118e-06	PSMB1/PSMC4/BCLAF1/PSMA4/PSME4/PSMC5/PSME1/HMOX1/RBX1/EP300/PSMC6/PSMA3/PSMB5/PSMA6/PSME2/PSMA7/PSMD10/PSMD7/PSMA2/PSMD3/PSMD11/VEGFA/PSMD14/RPS6KA1/CHD6/ATF4/INO80/PSMA1/SESN2/PSME3/VHL/PSMB7/TMBIM6/PSMB6/PSMA5/RPS27A/LIMD1/CHEK1/IMPACT/NCK1/PSMD4/PSMB4/PSMD6/STOX1/PSMC3/HIF1AN/RBPJ/RGS14/SIN3A/PSMD1/HIGD1A/PSMD12/PSMB8/E2F4/UBA52/PSMB3	56	brown
GO:0007098	centrosome cycle	55/4375	124/18670	2.17657269251776e-07	4.73782437826174e-06	4.01186e-06	CEP68/BRCA1/SYNE2/CROCC/WDR62/XPO1/CHMP2B/AURKA/HAUS4/RANBP1/CEP76/PARD6A/NUBP1/CEP152/ARHGEF10/TRIM37/CHORDC1/CEP72/ALMS1/NEK2/VPS4B/STIL/XRCC3/UXT/CEP85/CHMP2A/HAUS8/HAUS2/KIF11/BRCA2/PLK4/MCPH1/HAUS6/CHEK1/CENPJ/HAUS1/SLC16A1/SASS6/CCNF/POC1A/CEP295/PLK1/SAC3D1/CEP120/ATF5/CDK1/CEP135/CKAP5/GEN1/NPM1/XRCC2/NUP62/HAUS3/RBM14/HAUS5	55	brown
GO:0051972	regulation of telomerase activity	28/4375	48/18670	2.20136284819328e-07	4.77520543090786e-06	4.04352e-06	PRKCQ/MAP2K7/XRCC5/HSP90AA1/GRHL2/MAP3K4/MAPKAPK5/HSP90AB1/ACD/PTGES3/CCT4/NEK2/TCP1/HNRNPA2B1/DKC1/MEN1/PKIB/HNRNPD/PIF1/PARN/WRAP53/NVL/NAF1/TERF1/CCT2/TNKS/AURKB/PINX1	28	brown
GO:1901293	nucleoside phosphate biosynthetic process	104/4375	282/18670	2.25469197144748e-07	4.87402205827734e-06	4.12719e-06	AK2/SLC25A13/NADK/ELOVL5/TBPL1/CTPS2/SPHK2/PDK3/COASY/ENO1/ACAT1/ACACB/NMRK2/ADCY2/CAD/NOS1/PDPR/DLD/ACOT7/SCD/TECR/SLC25A1/GSTZ1/ERH/MTHFD1/CDS2/PRPS2/TAZ/DHODH/NME3/MLYCD/NME4/GCDH/NAMPT/LHPP/PDHX/NUDT12/UMPS/DGUOK/ELOVL4/PANK2/PAICS/PPAT/DUT/UCK1/ACSS2/IDO1/ACLY/PDHA1/COX5B/ADCY3/ATIC/PPCDC/MPC2/UCK2/PKLR/PARP1/PRPS1/NAPRT/HSD17B12/DLAT/PDK1/PANK1/AGPAT5/ADK/DCK/NMNAT2/GART/FLAD1/AK4/GMPS/ELOV…	104	brown
GO:0009301	snRNA transcription	37/4375	72/18670	2.36536799501657e-07	5.09570170472814e-06	4.3149e-06	POLR2J/SNAPC1/TAF11/TAF9/SRRT/CCNK/POLR2E/INTS9/SNAPC2/POLR2I/TAF6/INTS2/TBP/NCBP2/ICE2/USPL1/CDK7/NCBP1/NABP2/GTF2A2/RPRD1A/POU2F1/INTS7/POLR2D/POLR2K/TAF5/INTS4/GTF2E1/POLR2H/PHAX/INTS8/ZNF143/POLR2G/SNAPC5/INTS5/SP1/GTF2F2	37	brown
GO:0046782	regulation of viral transcription	34/4375	64/18670	2.57772130447031e-07	5.53415577319328e-06	4.68617e-06	POLR2J/RSF1/CTDP1/TAF11/NUCKS1/REST/TFAP4/POLR2E/SMARCB1/EP300/SNW1/POLR2I/HPN/TRIM14/HDAC1/TARDBP/ZNF639/SMARCA4/DHX9/TARBP2/POLR2D/POLR2K/CHD1/TRIM11/RRP1B/POLR2H/PSMC3/POLR2G/NELFA/SP1/GTF2F2/NELFB/TRIM27/SUPT4H1	34	brown
GO:0000154	rRNA modification	23/4375	36/18670	2.66754425436831e-07	5.70745219475595e-06	4.83292e-06	TFB1M/THUMPD1/DIMT1/FBL/FTSJ3/GAR1/NOP2/NSUN4/EMG1/METTL16/NSUN5/DKC1/NAT10/RRNAD1/NAF1/NHP2/TFB2M/RPUSD2/TRMT61B/TRMT112/NOP10/FBLL1/MRM1	23	brown
GO:0034605	cellular response to heat	59/4375	137/18670	2.80266088456934e-07	5.97615002903578e-06	5.06044e-06	NUP160/TPR/NDC1/NUP133/NUP37/HSP90AA1/SEH1L/NUP50/AAAS/NUP188/HSP90AB1/SIRT1/HMOX1/EP300/RAE1/RBBP7/DNAJC2/DNAJB6/RPA3/NUP88/YWHAE/HSPA8/CHORDC1/NUP98/PTGES3/NUP107/BAG2/HSPA9/NUP155/SUMO1/RPA2/NUP43/NUP153/NUP85/HSPA2/RPA1/NUP54/RPTOR/POLR2D/STAC/RANBP2/NUP205/BAG4/CCAR2/CLPB/NUP35/VCP/BAG5/MLST8/DNAJC7/DHX36/ATR/HSPA14/POM121/HDAC2/MTOR/DAXX/NUP62/LYN	59	brown
GO:0006626	protein targeting to mitochondrion	46/4375	98/18670	2.82339958456226e-07	5.99996338834604e-06	5.08061e-06	BID/TOMM34/MIPEP/CSNK2A2/SREBF1/TIMM21/HSP90AA1/HUWE1/TIMM13/TOMM22/SAMM50/TIMM9/GDAP1/TIMM44/TIMM50/PMPCB/UBE2D3/GRPEL1/ROMO1/TIMM17B/TOMM40/TIMM10/UQCRC2/SAE1/HAX1/HSPD1/TIMM8B/BAG4/TOMM40L/CHCHD4/GRPEL2/PMPCA/SLC25A6/HSPA4/TOMM20/PARL/TOMM5/TIMM22/ARIH2/NDUFA13/TOMM7/UBL5/SREBF2/DNAJC19/PAM16/TIMM23	46	brown
GO:0072521	purine-containing compound metabolic process	156/4375	464/18670	2.97645812801187e-07	6.3038567582792e-06	5.33794e-06	AK2/KDM1A/SLC25A13/AASS/ELOVL5/NUP160/TPR/NDC1/SPHK2/FAR2/PFKP/PDK3/HDAC4/COASY/NUP133/ENO1/NUP37/ACAT1/ACACB/ADCY2/SEH1L/NOS1/PDPR/DLD/NUP50/AAAS/NUP188/ACOT7/SCD/TECR/MTAP/SLC25A1/GTPBP1/GSTZ1/MTHFD1/RAE1/SAMHD1/AHCY/ACOT8/PRPS2/TAZ/NME3/MLYCD/NME4/GPI/GCDH/NUDT1/GALK1/NUP88/ALDOC/PDHX/NUP98/NUP107/GAPDH/TPI1/ACOT13/HMGCS1/NUP155/DGUOK/ELOVL4/ABCG2/TJP2/DLST/NUP43/MTHFD1L/NUDT10/ECD/NUP153/NUP8…	156	brown
GO:2000736	regulation of stem cell differentiation	52/4375	116/18670	3.06399909520702e-07	6.46741088479893e-06	5.47643e-06	PSMB1/PSMC4/PSMA4/EIF2AK2/PSME4/TCF3/TEAD2/REST/PSMC5/PUS7/PSME1/SETD1A/PSMC6/PSMA3/PSMB5/PSMA6/PSME2/PSMA7/PSMD10/PSMD7/PSMA2/PSMD3/PSMD11/OCIAD1/HSPA9/PSMD14/KMT2A/MYB/TRIM6/PSMA1/PSME3/PWP1/PSMB7/YAP1/PSMB6/PSMA5/ZFP36L2/HNRNPU/PSMD4/PSMB4/PSMD6/METTL3/PSMC3/NUDT21/CDK12/PSMD1/DHX36/NELFB/PSMD12/YTHDF2/PSMB8/PSMB3	52	brown
GO:0070199	establishment of protein localization to chromosome	19/4375	27/18670	3.09749341537823e-07	6.51616987282084e-06	5.51772e-06	ACD/PIH1D1/CCT4/TCP1/DKC1/CCT7/NABP2/BRCA2/WRAP53/CCT6A/TERF1/CCT5/CCT8/LRWD1/CCT3/TERT/CCT2/ATR/RUVBL2	19	brown
GO:0006368	transcription elongation from RNA polymerase II promoter	41/4375	84/18670	3.32646862382041e-07	6.97445879689971e-06	5.90578e-06	POLR2J/MNAT1/CTDP1/CCNK/SUPT16H/POLR2E/ERCC2/POLR2I/EZH2/GTF2H3/RNF8/NCBP2/ENY2/PCID2/ADRM1/ELP3/CDK7/CDC73/CCNH/ELP2/NCBP1/RTF1/POLR2D/EAF1/EAF2/GTF2H2/POLR2K/SSRP1/HNRNPU/ERCC3/IWS1/POLR2H/RNF168/LEO1/CDK12/POLR2G/NELFA/TCEA1/GTF2F2/NELFB/SUPT4H1	41	brown
GO:0031647	regulation of protein stability	104/4375	284/18670	3.35297819192136e-07	7.00660676171834e-06	5.93301e-06	ZNF207/CUL3/USP2/USP28/NEDD4L/ISOC2/SREBF1/FBXW11/GTSE1/HSP90AA1/TAF9/AURKA/TESC/CMTM6/HSP90AB1/SIRT1/EP300/STK4/PIM2/PYCARD/MTMR9/CDC37L1/DVL1/GTPBP4/PFN1/HSPA8/PTGES3/GAPDH/BAG2/PDCD10/CCT4/SUMO1/PARK7/TCP1/TARDBP/RPL5/TRIM24/USP9X/GGA3/RPL23/BMP2/MCM8/HIP1/SMO/GNL3L/QRSL1/FLOT2/KRAS/CDK7/VHL/CDC73/CCNH/CCT7/DPM2/APTX/PIM1/USP8/RPL11/HSPD1/CCT6A/CCT5/SAV1/USP25/GNAQ/CCT8/CCAR2/PEX19/CCT3/SENP2/…	104	brown
GO:0044743	protein transmembrane import into intracellular organelle	22/4375	34/18670	3.5107209511835e-07	7.31186366876059e-06	6.19149e-06	TIMM21/TIMM44/TIMM50/GRPEL1/PEX7/ROMO1/TIMM17B/PEX1/TOMM40/PEX5/PEX14/HSPD1/PEX10/TOMM40L/CHCHD4/GRPEL2/TOMM20/TOMM7/DNAJC19/PEX26/PAM16/TIMM23	22	brown
GO:0006220	pyrimidine nucleotide metabolic process	33/4375	62/18670	3.63850783291514e-07	7.55291576309438e-06	6.39561e-06	TBPL1/CTPS2/NTHL1/UNG/CAD/ERH/CDS2/DHODH/NME3/NME4/CDIPT/UMPS/SMUG1/NT5C/DUT/MBD4/UCK1/TDG/UCK2/PRPS1/AGPAT5/DCK/DTYMK/AGPAT2/CTPS1/NME6/LCLAT1/TYMS/SHMT1/DCTPP1/UPP1/NT5M/NME1	33	brown
GO:0009165	nucleotide biosynthetic process	102/4375	278/18670	3.89539065288276e-07	8.05947326829109e-06	6.82455e-06	AK2/SLC25A13/NADK/ELOVL5/TBPL1/CTPS2/SPHK2/PDK3/COASY/ENO1/ACAT1/ACACB/NMRK2/ADCY2/CAD/NOS1/PDPR/DLD/ACOT7/SCD/TECR/SLC25A1/GSTZ1/ERH/MTHFD1/CDS2/PRPS2/TAZ/DHODH/NME3/MLYCD/NME4/GCDH/NAMPT/PDHX/NUDT12/UMPS/DGUOK/ELOVL4/PANK2/PAICS/PPAT/DUT/UCK1/ACSS2/IDO1/ACLY/PDHA1/COX5B/ADCY3/ATIC/PPCDC/MPC2/UCK2/PKLR/PARP1/PRPS1/NAPRT/HSD17B12/DLAT/PDK1/PANK1/AGPAT5/ADK/DCK/NMNAT2/GART/FLAD1/AK4/GMPS/ELOVL7/AD…	102	brown
GO:0000470	maturation of LSU-rRNA	16/4375	21/18670	4.77073875829766e-07	9.77377819469544e-06	8.27617e-06	LAS1L/DDX18/GTPBP4/FTSJ3/RPL35/WDR12/URB1/NHP2/RPL7L1/RPL7/RPL7A/MRPL1/RSL1D1/RPF2/RPL10A/ZNHIT3	16	brown
GO:0000966	RNA 5'-end processing	16/4375	21/18670	4.77073875829766e-07	9.77377819469544e-06	8.27617e-06	HSD17B10/NOP14/USP14/POP1/POP4/UTP20/PNPT1/SSB/ABT1/RPP30/RPP38/POP5/POP7/TRMT10C/RPP25/RPP21	16	brown
GO:0071459	protein localization to chromosome, centromeric region	16/4375	21/18670	4.77073875829766e-07	9.77377819469544e-06	8.27617e-06	CENPQ/SPDL1/NDC80/ZW10/CTCF/TTK/CENPA/BOD1/BUB3/CDT1/MIS12/CDK1/MTBP/AURKB/RCC2/CHAMP1	16	brown
GO:1903405	protein localization to nuclear body	10/4375	10/18670	4.95352180351287e-07	1.00497178596188e-05	8.50983e-06	CCT4/TCP1/DKC1/CCT7/WRAP53/CCT6A/CCT5/CCT8/CCT3/CCT2	10	brown
GO:1904851	positive regulation of establishment of protein localization to telomere	10/4375	10/18670	4.95352180351287e-07	1.00497178596188e-05	8.50983e-06	CCT4/TCP1/DKC1/CCT7/WRAP53/CCT6A/CCT5/CCT8/CCT3/CCT2	10	brown
GO:1904867	protein localization to Cajal body	10/4375	10/18670	4.95352180351287e-07	1.00497178596188e-05	8.50983e-06	CCT4/TCP1/DKC1/CCT7/WRAP53/CCT6A/CCT5/CCT8/CCT3/CCT2	10	brown
GO:0034471	ncRNA 5'-end processing	15/4375	19/18670	5.00081851417582e-07	1.01129455694736e-05	8.56337e-06	HSD17B10/NOP14/USP14/POP1/POP4/UTP20/SSB/ABT1/RPP30/RPP38/POP5/POP7/TRMT10C/RPP25/RPP21	15	brown
GO:0006163	purine nucleotide metabolic process	146/4375	432/18670	5.02508998408865e-07	1.01293534116565e-05	8.57726e-06	AK2/SLC25A13/AASS/ELOVL5/NUP160/TPR/NDC1/SPHK2/FAR2/PFKP/PDK3/HDAC4/COASY/NUP133/ENO1/NUP37/ACAT1/ACACB/ADCY2/SEH1L/NOS1/PDPR/DLD/NUP50/AAAS/NUP188/ACOT7/SCD/TECR/SLC25A1/GTPBP1/GSTZ1/MTHFD1/RAE1/SAMHD1/ACOT8/PRPS2/TAZ/NME3/MLYCD/NME4/GPI/GCDH/NUDT1/GALK1/NUP88/ALDOC/PDHX/NUP98/NUP107/GAPDH/TPI1/ACOT13/HMGCS1/NUP155/DGUOK/ELOVL4/TJP2/DLST/NUP43/NUDT10/ECD/NUP153/NUP85/NT5C/PANK2/PAICS/PPAT/TPST2/…	146	brown
GO:0042795	snRNA transcription by RNA polymerase II	36/4375	71/18670	5.2627996733292e-07	1.05745163949041e-05	8.95422e-06	POLR2J/SNAPC1/TAF11/TAF9/SRRT/CCNK/POLR2E/INTS9/SNAPC2/POLR2I/TAF6/INTS2/TBP/NCBP2/ICE2/CDK7/NCBP1/NABP2/GTF2A2/RPRD1A/POU2F1/INTS7/POLR2D/POLR2K/TAF5/INTS4/GTF2E1/POLR2H/PHAX/INTS8/ZNF143/POLR2G/SNAPC5/INTS5/SP1/GTF2F2	36	brown
GO:0006296	nucleotide-excision repair, DNA incision, 5'-to lesion	23/4375	37/18670	5.48380601104223e-07	1.09833801543846e-05	9.30043e-06	RFC1/RFC2/POLD1/NTHL1/POLD3/RBX1/ERCC2/RPA3/GTF2H3/RFC5/RPA2/CHD1L/RPA1/PCNA/RFC3/CUL4A/PARP1/RPS27A/GTF2H2/ERCC3/RFC4/DDB1/UBA52	23	brown
GO:0045023	G0 to G1 transition	27/4375	47/18670	5.55003593008317e-07	1.10806290591374e-05	9.38278e-06	BRCA1/RAD51/EED/CBX5/CDC7/RBBP8/RBBP7/EZH2/PHC1/RNF2/CBX3/MED1/UXT/SOX15/CHEK1/PCGF6/RBBP4/RYBP/RHNO1/RRM2/MGA/SUZ12/EHMT1/FOXO4/TFDP1/EHMT2/HLA-G	27	brown
GO:0090503	RNA phosphodiester bond hydrolysis, exonucleolytic	25/4375	42/18670	5.76338204223757e-07	1.14700450865992e-05	9.71253e-06	EXOSC7/EXOSC5/DIS3/XRN2/USB1/ERI1/EXOSC3/DCPS/CNOT2/EXOSC8/EXOSC9/CNOT1/EXOSC2/TOE1/PNPT1/PARN/ISG20L2/PAN3/CNOT8/EXOSC1/EXOSC10/DCP2/ANGEL2/EXOSC4/CNOT7	25	brown
GO:0043618	regulation of transcription from RNA polymerase II promoter in response to stress	53/4375	121/18670	5.82930969455183e-07	1.15645387579574e-05	9.79254e-06	PSMB1/PSMC4/PSMA4/PSME4/PSMC5/PSME1/HMOX1/RBX1/EP300/PSMC6/PSMA3/PSMB5/PSMA6/PSME2/PSMA7/PSMD10/PSMD7/PSMA2/PSMD3/PSMD11/VEGFA/PSMD14/CHD6/ATF4/INO80/PSMA1/SESN2/PSME3/VHL/PSMB7/TMBIM6/PSMB6/PSMA5/RPS27A/LIMD1/CHEK1/IMPACT/NCK1/PSMD4/PSMB4/PSMD6/STOX1/PSMC3/HIF1AN/RBPJ/SIN3A/PSMD1/HIGD1A/PSMD12/PSMB8/E2F4/UBA52/PSMB3	53	brown
GO:0070498	interleukin-1-mediated signaling pathway	46/4375	100/18670	5.8531860160994e-07	1.15752754368855e-05	9.80163e-06	PSMB1/PSMC4/PSMA4/CUL1/PSME4/FBXW11/PSMC5/PSME1/TAB1/RBX1/PSMC6/PSMA3/PSMB5/PSMA6/NFKBIA/PSME2/PSMA7/PSMD10/PSMD7/PSMA2/PSMD3/PSMD11/PSMD14/PSMA1/PSME3/MAP3K7/PSMB7/PSMB6/PSMA5/RPS27A/PSMD4/PSMB4/PSMD6/OTUD4/PSMC3/TNIP2/PSMD1/PELI3/UBE2N/PSMD12/PELI1/ZNF675/PSMB8/CHUK/UBA52/PSMB3	46	brown
GO:0006362	transcription elongation from RNA polymerase I promoter	20/4375	30/18670	5.9043848139407e-07	1.16398076725139e-05	9.85628e-06	MNAT1/ZNRD1/POLR2E/ERCC2/TWISTNB/GTF2H3/TBP/TAF1B/CD3EAP/POLR1B/CDK7/CCNH/POLR1E/TAF1A/GTF2H2/POLR2K/ERCC3/POLR2H/TAF1D/POLR1C	20	brown
GO:0090502	RNA phosphodiester bond hydrolysis, endonucleolytic	38/4375	77/18670	6.22799276533083e-07	1.22392748106141e-05	1.03639e-05	ELAC2/NOP14/AGO1/APEX1/POP1/RNASEH2A/POP4/TSNAX/CPSF3/FCF1/RCL1/UTP20/AGO2/DGCR8/KRI1/MRPL44/RNASEH2B/NOB1/ABT1/LACTB2/UTP23/RPP30/RPP38/SLFN13/ENDOG/POP5/FEN1/RPS21/RNASEH1/POP7/EXO1/RPP25/RRS1/TSEN54/YBEY/TSEN15/TSN/RPP21	38	brown
GO:0009262	deoxyribonucleotide metabolic process	22/4375	35/18670	7.3558505439902e-07	1.44105709563358e-05	1.22025e-05	DERA/TBPL1/NTHL1/UNG/SAMHD1/NUDT1/DGUOK/SMUG1/NT5C/DUT/MBD4/NUDT15/TDG/ADK/RRM1/DTYMK/RRM2/TYMS/SHMT1/DCTPP1/ADA/NT5M	22	brown
GO:1902275	regulation of chromatin organization	73/4375	185/18670	7.68581853526356e-07	1.50100923356907e-05	1.27101e-05	KDM1A/JARID2/BRCA1/TPR/ATG5/SPHK2/SREBF1/EED/SART3/RIF1/WDR70/DNMT3B/NOS1/CDC45/SIRT1/SETD1A/SMARCB1/HIRA/SNW1/CTCF/UBR5/PIH1D1/AKAP8/PRKD2/MAPK8/ASF1A/ZNF451/VEGFA/KMT2A/MYB/SET/MAP1S/TRIM28/DNMT1/ZNF304/MORC2/CCNB1/KAT7/HMGA1/RTF1/TET1/JDP2/SMAD4/MTF2/TLK2/MKI67/CHEK1/HNRNPU/RNF20/ATAD2/PAXIP1/AUTS2/PAXBP1/CHTOP/ZBTB7B/IWS1/NSD1/OTUB1/SETD5/ING2/SIN3A/ZNF274/PHF8/UBE2N/TAF7/RUVBL2/BCOR/NAP1L2/N…	73	brown
GO:0043543	protein acylation	92/4375	248/18670	8.15738690313008e-07	1.58815709614045e-05	1.34481e-05	BRCA1/JADE2/RSF1/ATG5/SPHK2/JADE1/TAF9/NOS1/DLD/BRPF3/SIRT1/SMARCB1/EP300/JADE3/CTCF/KAT8/PIH1D1/ABHD17B/NAA25/ZNF451/PARK7/KMT2A/SET/DLST/KANSL1/NAA50/GTF3C4/YEATS4/POR/HAT1/ELP3/NAA35/MAP3K7/BLOC1S1/TAF5L/ZDHHC4/ABHD17C/NMT1/KAT7/ACTL6A/DSCC1/HINT2/PPM1B/BRCA2/ESCO1/SMAD4/MDH2/POLE3/TAF5/CHEK1/FOXO1/MBIP/TADA1/CDYL/ZDHHC7/PAXIP1/AUTS2/MCM3AP/ZDHHC12/TAOK1/TAF6L/IWS1/YEATS2/KLF15/NAA15/CEP295/TA…	92	brown
GO:0001824	blastocyst development	45/4375	98/18670	8.2246207467826e-07	1.59628939509536e-05	1.3517e-05	PSMC4/CUL3/NLE1/XAB2/PALB2/CNOT3/CCNB1IP1/GINS1/SALL4/RBBP8/ASF1B/ZPR1/PRPF19/CNOT2/BYSL/SF3B6/NEK2/PPP4R4/EMG1/NDUFA2/NASP/PEMT/WDR74/ACTL6A/SKIL/RTF1/TET1/BRCA2/RPL7L1/NCAPG2/GINS4/PRDM14/MED21/PHF6/NODAL/PSMC3/COPS2/HCFC1/SP3/BCOR/FBLL1/ADA/STMN3/ZNF830/POU5F1	45	brown
GO:0000387	spliceosomal snRNP assembly	29/4375	53/18670	8.61655525311323e-07	1.66719706425206e-05	1.41174e-05	STRAP/DDX20/CLNS1A/SART3/GEMIN5/GEMIN2/SNRPD3/PRMT5/PRPF6/PRPF19/WDR77/PRPF3/COIL/SNRPC/SNRPD2/SNRPB/TGS1/SNRPF/GEMIN7/GEMIN6/SNRPD1/CD2BP2/SNUPN/SMN1/PRPF8/GEMIN4/SNRPE/SRSF10/SMN2	29	brown
GO:0002479	antigen processing and presentation of exogenous peptide antigen via MHC class I, TAP-dependent	37/4375	75/18670	8.81619089016461e-07	1.70057540585975e-05	1.44e-05	PSMB1/PSMC4/PSMA4/CYBA/PSME4/PSMC5/PSME1/PSMC6/PSMA3/PSMB5/PSMA6/PSME2/PSMA7/PSMD10/PSMD7/PSMA2/PSMD3/PSMD11/PSMD14/VAMP8/PSMA1/PSME3/PSMB7/PSMB6/PSMA5/PSMD4/PSMB4/PSMD6/PSMC3/PSMD1/PSMD12/PSMB8/HLA-C/HLA-G/HLA-A/CHUK/PSMB3	37	brown
GO:1903313	positive regulation of mRNA metabolic process	38/4375	78/18670	9.41261028688901e-07	1.81005073277629e-05	1.5327e-05	THRAP3/PABPC1/DAZAP1/TNRC6C/KHSRP/TNRC6A/GTPBP1/SNW1/ZC3HAV1/PRPF19/NUP98/NCBP2/PRDX6/AGO2/CNOT1/METTL16/CCNB1/CDC73/TRA2B/NCBP1/PNPT1/HNRNPD/SF3B4/METTL14/RBMX/ZFP36L2/CNOT8/TRA2A/METTL3/LEO1/NUDT21/POLR2G/DHX36/YTHDF2/CNOT7/GIGYF2/TRIM71/RBMXL1	38	brown
GO:0009156	ribonucleoside monophosphate biosynthetic process	21/4375	33/18670	9.8034595836114e-07	1.86802091579513e-05	1.58179e-05	CAD/PRPS2/DHODH/LHPP/UMPS/PAICS/PPAT/UCK1/ATIC/UCK2/PRPS1/ADK/GART/GMPS/HPRT1/IMPDH2/PFAS/UPP1/ADA/APRT/ADSL	21	brown
GO:0009303	rRNA transcription	21/4375	33/18670	9.8034595836114e-07	1.86802091579513e-05	1.58179e-05	DDX11/TCOF1/SMARCB1/PIH1D1/SPIN1/NPM3/NCL/GTF3C2/TAF1B/CD3EAP/GTF3C3/GTF3A/GTF3C4/POLR1B/SMARCA4/NOL11/PWP1/POLR1E/GTF3C5/NIFK/MTOR	21	brown
GO:0019692	deoxyribose phosphate metabolic process	21/4375	33/18670	9.8034595836114e-07	1.86802091579513e-05	1.58179e-05	DERA/TBPL1/NTHL1/UNG/SAMHD1/NUDT1/DGUOK/SMUG1/NT5C/DUT/MBD4/NUDT15/TDG/ADK/DTYMK/PGM2/TYMS/SHMT1/DCTPP1/ADA/NT5M	21	brown
GO:0006352	DNA-templated transcription, initiation	92/4375	249/18670	9.99270354497267e-07	1.89831086434648e-05	1.60744e-05	POLR2J/E2F2/PSMC4/MNAT1/NR1H3/TBPL1/BCLAF1/RSF1/THRAP3/TAF2/TAF11/ZNRD1/TEAD2/BAZ2A/TAF9/BAX/PSMC5/POLR2E/POLRMT/SMARCB1/PSMC6/SNW1/MAZ/PIH1D1/ERCC2/POLR2I/TWISTNB/TAF6/TFAM/GTF2H3/ZNF451/CCNC/E2F3/TBP/SUB1/TAF1B/NR5A2/CD3EAP/GTF3C3/NR4A1/MED20/GTF3C4/POLR1B/MED1/SMARCA4/TAF4/TRIM28/MED6/CCNB1/CDK7/CCNH/MED4/POLR1E/YAP1/GTF2A2/TAF4B/TAF1A/POLR2D/BDP1/GTF2H2/POLR2K/NR6A1/GTF3C5/TAF5/THRB/SMARCA5/G…	92	brown
GO:0090307	mitotic spindle assembly	30/4375	56/18670	1.02365127667918e-06	1.93875222160174e-05	1.64168e-05	ZNF207/TPR/KIF2A/SMC1A/CHMP2B/BIRC5/KIF4A/AAAS/MYBL2/STAG2/ARHGEF10/BCCIP/SMC3/KPNB1/WRAP73/CDC20/NEK2/VPS4B/CHMP2A/KIF23/KIF11/HNRNPU/RACGAP1/PLK1/AURKB/CHEK2/DRG1/MZT1/KIF4B/KIFC1	30	brown
GO:1901659	glycosyl compound biosynthetic process	25/4375	43/18670	1.07033855074853e-06	2.02106999236222e-05	1.71139e-05	CAD/MTAP/DHODH/NME3/NME4/UMPS/UCK1/UCK2/ADK/DCK/CDA/TYW3/TYW5/GMPS/HPRT1/TK1/DTYMK/LCMT2/NME6/IMPDH2/TRMT12/UPP1/ADA/APRT/NME1	25	brown
GO:0070202	regulation of establishment of protein localization to chromosome	11/4375	12/18670	1.09238074944142e-06	2.05649697244692e-05	1.74139e-05	CCT4/TCP1/DKC1/CCT7/WRAP53/CCT6A/TERF1/CCT5/CCT8/CCT3/CCT2	11	brown
GO:0032206	positive regulation of telomere maintenance	28/4375	51/18670	1.21242644663816e-06	2.27565909999241e-05	1.92697e-05	PRKCQ/MAP2K7/XRCC5/MAP3K4/MAPKAPK5/ACD/CCT4/NEK2/TCP1/HNRNPA2B1/DKC1/HNRNPA1/PKIB/CCT7/HNRNPD/NABP2/PARN/NAF1/CCT6A/CCT5/CCT8/CCT3/GNL3/CCT2/TNKS/DHX36/ATR/AURKB	28	brown
GO:0009150	purine ribonucleotide metabolic process	135/4375	399/18670	1.24527509782629e-06	2.33033719052926e-05	1.97327e-05	AK2/SLC25A13/AASS/ELOVL5/NUP160/TPR/NDC1/SPHK2/FAR2/PFKP/PDK3/HDAC4/COASY/NUP133/ENO1/NUP37/ACAT1/ACACB/ADCY2/SEH1L/PDPR/DLD/NUP50/AAAS/NUP188/ACOT7/SCD/TECR/SLC25A1/GTPBP1/GSTZ1/RAE1/ACOT8/TAZ/NME3/MLYCD/NME4/GPI/GCDH/GALK1/NUP88/ALDOC/PDHX/NUP98/NUP107/GAPDH/TPI1/ACOT13/HMGCS1/NUP155/ELOVL4/TJP2/DLST/NUP43/NUDT10/ECD/NUP153/NUP85/PANK2/PAICS/PPAT/TPST2/ACSS2/ACLY/PDHA1/MCCC2/RAN/HSD17B4/COX5B/S…	135	brown
GO:0050000	chromosome localization	37/4375	76/18670	1.33186496098078e-06	2.4849587620204e-05	2.1042e-05	MAD1L1/CENPQ/CUL3/SPDL1/MLH1/SPAG5/KIF22/NDC80/CHMP2B/SEH1L/ZW10/CDC23/FAM83D/KPNB1/NUP98/CENPF/KIF14/VPS4B/KIF18A/DLGAP5/CHMP2A/CCNB1/PSRC1/CDCA8/KIF2C/NUF2/BOD1/CDCA5/TERF1/HNRNPU/CDT1/MIS12/RRS1/CHAMP1/NUP62/KIFC1/PINX1	37	brown
GO:0031023	microtubule organizing center organization	56/4375	133/18670	1.33669432136754e-06	2.48656875390299e-05	2.10556e-05	CEP68/BRCA1/SYNE2/CROCC/WDR62/XPO1/CHMP2B/AURKA/HAUS4/RANBP1/CEP76/PARD6A/NUBP1/CEP152/ARHGEF10/TRIM37/CHORDC1/CEP72/ALMS1/NEK2/VPS4B/STIL/XRCC3/UXT/CEP85/CHMP2A/HAUS8/HAUS2/KIF11/BRCA2/PLK4/MCPH1/HAUS6/CHEK1/CENPJ/HAUS1/SLC16A1/SASS6/CCNF/POC1A/CEP295/PLK1/SAC3D1/CEP120/ATF5/CDK1/CEP135/CKAP5/GEN1/NPM1/XRCC2/E2F4/NUP62/HAUS3/RBM14/HAUS5	56	brown
GO:0006379	mRNA cleavage	16/4375	22/18670	1.36644749340743e-06	2.52692015816258e-05	2.13973e-05	ZNRD1/CPSF1/CSTF2/POLR2I/CPSF6/NCBP2/CPSF3/AGO2/NCBP1/CPSF7/CPSF4/PCF11/CPSF2/NUDT21/CSTF3/CSTF2T	16	brown
GO:1904666	regulation of ubiquitin protein ligase activity	16/4375	22/18670	1.36644749340743e-06	2.52692015816258e-05	2.13973e-05	CDC14B/DNM1L/UBE2S/FBXO5/BAG2/MAD2L2/CDC20/MASTL/RPL5/RPL23/USP44/RPL11/MAD2L1/PLK1/RPS7/UBE2C	16	brown
GO:0034250	positive regulation of cellular amide metabolic process	62/4375	152/18670	1.37731436974521e-06	2.53952464233315e-05	2.1504e-05	NSMAF/YBX3/SPHK2/ELAVL1/DHX29/PABPC1/DAZL/EIF3D/EIF3E/LARP4B/C1QBP/MRPS27/FXR1/PASK/NSUN4/FASTKD2/KHDRBS1/RPL5/FASTKD3/UPF3B/MIF4GD/EIF2AK4/EIF2S3/LIN28A/EIF5A/NAT10/SMPD2/DHX9/HNRNPD/TARBP2/EIF4A3/ERBB2/POLR2D/CDC123/GUF1/IMPACT/LARP1/RMND1/RPUSD3/NCK1/RPL26/PRKCD/CASP3/RPUSD4/METTL3/TRUB2/EEF2/POLR2G/UPF3A/CNBP/RPS9/TRMT10C/DHX36/NPM1/COA3/EIF3C/RPS4X/YTHDF2/MTOR/EIF6/EIF5AL1/MPV17L2	62	brown
GO:0006473	protein acetylation	78/4375	204/18670	1.42217458580276e-06	2.61454911389955e-05	2.21393e-05	BRCA1/JADE2/RSF1/ATG5/SPHK2/JADE1/TAF9/NOS1/BRPF3/SIRT1/SMARCB1/EP300/JADE3/CTCF/KAT8/PIH1D1/NAA25/ZNF451/PARK7/KMT2A/SET/KANSL1/NAA50/GTF3C4/YEATS4/POR/HAT1/ELP3/NAA35/MAP3K7/BLOC1S1/TAF5L/KAT7/ACTL6A/DSCC1/HINT2/BRCA2/ESCO1/SMAD4/MDH2/POLE3/TAF5/CHEK1/FOXO1/MBIP/TADA1/PAXIP1/AUTS2/MCM3AP/TAOK1/TAF6L/IWS1/YEATS2/KLF15/NAA15/CEP295/TAF10/SETD5/ING5/SIN3A/ESCO2/HCFC1/NAA16/MSL2/RUVBL1/BEND3/TAF7/P…	78	brown
GO:0009112	nucleobase metabolic process	22/4375	36/18670	1.47231889991103e-06	2.69882081390125e-05	2.28529e-05	KDM1A/CTPS2/CAD/MTHFD1/DHODH/UMPS/MTHFD1L/PAICS/PPAT/AOX1/PRPS1/CDA/GART/GMPS/HPRT1/RRM1/CTPS1/TYMS/SHMT1/ADA/MTOR/APRT	22	brown
GO:0070317	negative regulation of G0 to G1 transition	24/4375	41/18670	1.48275431103633e-06	2.71002529909234e-05	2.29478e-05	BRCA1/RAD51/EED/CBX5/CDC7/RBBP8/RBBP7/EZH2/PHC1/RNF2/CBX3/UXT/CHEK1/PCGF6/RBBP4/RYBP/RRM2/MGA/SUZ12/EHMT1/FOXO4/TFDP1/EHMT2/HLA-G	24	brown
GO:0006999	nuclear pore organization	12/4375	14/18670	1.51708353276642e-06	2.74080595588262e-05	2.32084e-05	TPR/NDC1/NUP133/SEH1L/NUP98/NUP107/NUP153/NUP54/AHCTF1/NUP205/NUP35/TMEM170A	12	brown
GO:0090231	regulation of spindle checkpoint	12/4375	14/18670	1.51708353276642e-06	2.74080595588262e-05	2.32084e-05	TPR/NDC80/ANAPC15/XRCC3/PCID2/CCNB1/USP44/DYNC1LI1/MAD2L1/CDT1/GEN1/LCMT1	12	brown
GO:0090266	regulation of mitotic cell cycle spindle assembly checkpoint	12/4375	14/18670	1.51708353276642e-06	2.74080595588262e-05	2.32084e-05	TPR/NDC80/ANAPC15/XRCC3/PCID2/CCNB1/USP44/DYNC1LI1/MAD2L1/CDT1/GEN1/LCMT1	12	brown
GO:1903504	regulation of mitotic spindle checkpoint	12/4375	14/18670	1.51708353276642e-06	2.74080595588262e-05	2.32084e-05	TPR/NDC80/ANAPC15/XRCC3/PCID2/CCNB1/USP44/DYNC1LI1/MAD2L1/CDT1/GEN1/LCMT1	12	brown
GO:0009116	nucleoside metabolic process	47/4375	106/18670	1.63309113929382e-06	2.94191044604395e-05	2.49113e-05	DERA/CAD/MTAP/GTPBP1/ERH/AHCY/PRPS2/DHODH/NME3/NME4/UMPS/DGUOK/TJP2/NT5C3A/NT5C/PPAT/APOBEC3F/UCK1/RAN/PEMT/MACROD1/ATIC/UCK2/PRPS1/LRGUK/ADK/DCK/CDA/AK4/GMPS/HPRT1/TK1/DTYMK/NME6/IMPDH2/APOBEC3B/UPP1/HDDC3/ADA/CARD11/PNP/OPA1/APRT/NT5M/NME1/APOBEC3D/APOBEC3C	47	brown
GO:0009260	ribonucleotide biosynthetic process	72/4375	185/18670	1.66705800779835e-06	2.99449474237474e-05	2.53566e-05	AK2/SLC25A13/ELOVL5/CTPS2/SPHK2/PDK3/COASY/ENO1/ACAT1/ACACB/ADCY2/CAD/PDPR/DLD/ACOT7/SCD/TECR/SLC25A1/GSTZ1/TAZ/DHODH/NME3/MLYCD/NME4/GCDH/PDHX/UMPS/ELOVL4/PANK2/PAICS/PPAT/UCK1/ACSS2/ACLY/PDHA1/COX5B/ADCY3/ATIC/PPCDC/MPC2/UCK2/PKLR/PARP1/HSD17B12/DLAT/PDK1/PANK1/ADK/GART/AK4/GMPS/ELOVL7/ADCY1/VCP/STOML2/HPRT1/PDHB/FASN/ELOVL6/CTPS1/NME6/PDP2/ADCY5/IMPDH2/PFAS/CYC1/UPP1/APRT/UQCC3/NME1/ADSL/ACACA	72	brown
GO:0006294	nucleotide-excision repair, preincision complex assembly	19/4375	29/18670	1.69811913227601e-06	3.03646007281693e-05	2.57119e-05	MNAT1/RBX1/ERCC2/RPA3/GTF2H3/RPA2/RAD23B/CHD1L/RPA1/CDK7/CCNH/CUL4A/PARP1/RPS27A/GTF2H2/XPC/ERCC3/DDB1/UBA52	19	brown
GO:0000076	DNA replication checkpoint	13/4375	16/18670	1.70495126117652e-06	3.03646007281693e-05	2.57119e-05	TIPIN/ORC1/CLSPN/CDC45/CDC6/TIMELESS/DNA2/TICRR/RAD17/NAE1/TOPBP1/CDT1/ZNF830	13	brown
GO:0001732	formation of cytoplasmic translation initiation complex	13/4375	16/18670	1.70495126117652e-06	3.03646007281693e-05	2.57119e-05	EIF3I/EIF3L/EIF3D/EIF3J/EIF3E/EIF3B/EIF3A/EIF2S2/EIF3G/EIF3H/EIF3M/EIF3K/EIF3C	13	brown
GO:0046390	ribose phosphate biosynthetic process	74/4375	192/18670	1.84936535252835e-06	3.28432617422102e-05	2.78108e-05	AK2/SLC25A13/ELOVL5/CTPS2/SPHK2/PDK3/COASY/ENO1/ACAT1/ACACB/ADCY2/CAD/PDPR/DLD/ACOT7/SCD/TECR/SLC25A1/GSTZ1/PRPS2/TAZ/DHODH/NME3/MLYCD/NME4/GCDH/PDHX/UMPS/ELOVL4/PANK2/PAICS/PPAT/UCK1/ACSS2/ACLY/PDHA1/COX5B/ADCY3/ATIC/PPCDC/MPC2/UCK2/PKLR/PARP1/PRPS1/HSD17B12/DLAT/PDK1/PANK1/ADK/GART/AK4/GMPS/ELOVL7/ADCY1/VCP/STOML2/HPRT1/PDHB/FASN/ELOVL6/CTPS1/NME6/PDP2/ADCY5/IMPDH2/PFAS/CYC1/UPP1/APRT/UQCC3/NME…	74	brown
GO:0006090	pyruvate metabolic process	61/4375	150/18670	1.88033762238784e-06	3.3298973318501e-05	2.81967e-05	NUP160/TPR/NDC1/PFKP/PDK3/HDAC4/NUP133/ENO1/NUP37/ME2/SEH1L/PDPR/DLD/NUP50/AAAS/NUP188/GSTZ1/PCK2/RAE1/GPI/GALK1/NUP88/ALDOC/PDHX/NUP98/NUP107/GAPDH/TPI1/LDHB/NUP155/NUP43/ECD/GLO1/NUP153/NUP85/PDHA1/NUP54/FOXK2/MPC2/PKLR/DLAT/PDK1/RANBP2/SLC16A1/NUP205/HK1/HK2/NUP35/PGM2L1/PDHB/PGAM1/BSG/PDP2/DHTKD1/POM121/OGDHL/NUP62/VDAC1/PGAM4/EIF6/ACTN3	61	brown
GO:0043966	histone H3 acetylation	31/4375	60/18670	1.90428185501296e-06	3.3628008307257e-05	2.84753e-05	BRCA1/JADE2/SPHK2/JADE1/TAF9/BRPF3/SIRT1/SMARCB1/JADE3/PIH1D1/ZNF451/KMT2A/MAP3K7/TAF5L/KAT7/BRCA2/SMAD4/POLE3/CHEK1/MBIP/TADA1/MCM3AP/TAF6L/YEATS2/TAF10/ING5/SIN3A/PER1/NAP1L2/WDR5/TADA2A	31	brown
GO:0006099	tricarboxylic acid cycle	21/4375	34/18670	1.99686527590718e-06	3.51639000411858e-05	2.97758e-05	MDH1/SDHA/ME2/DLD/FH/ACO2/IDH3B/DLST/PDHA1/SUCLA2/IREB2/IDH1/SDHC/MDH2/DLAT/IDH3A/PDHB/SUCLG2/DHTKD1/OGDHL/SDHD	21	brown
GO:0033683	nucleotide-excision repair, DNA incision	23/4375	39/18670	2.04995815903061e-06	3.59977246469548e-05	3.04819e-05	RFC1/RFC2/POLD1/NTHL1/POLD3/RBX1/ERCC2/RPA3/GTF2H3/RFC5/RPA2/CHD1L/RPA1/PCNA/RFC3/CUL4A/PARP1/RPS27A/GTF2H2/ERCC3/RFC4/DDB1/UBA52	23	brown
GO:0009411	response to UV	58/4375	141/18670	2.1588352082358e-06	3.78037372079056e-05	3.20112e-05	KDM1A/MAP4K3/BAK1/USP28/ERCC8/POLD1/TMEM161A/RAD18/TIPIN/MAP2K7/POLD3/MAP3K4/BAX/MSH2/SIRT1/EP300/YY1/ACTR5/ERCC2/MAPK8/MSH6/STK11/ZRANB3/ATF4/EIF2AK4/INO80/PCNA/MEN1/BRCA2/DTL/PARP1/RHBDD1/GTF2H2/CHEK1/IMPACT/XPC/USF1/CCAR2/RPL26/USP1/ERCC3/CDC25A/CASP3/WRN/METTL3/DDB1/FEN1/PPID/RHNO1/DHX36/ATR/AURKB/NPM1/RUVBL2/NOC2L/MME/E2F4/HMGN1	58	brown
GO:0062125	regulation of mitochondrial gene expression	18/4375	27/18670	2.19822416964865e-06	3.83862599429733e-05	3.25045e-05	ALKBH1/C1QBP/MRPS27/NSUN4/FASTKD2/TSFM/FASTKD3/LRPPRC/RMND1/MALSU1/RPUSD3/RPUSD4/TRUB2/TRMT10C/SHMT2/COA3/CHCHD10/MPV17L2	18	brown
GO:0006513	protein monoubiquitination	33/4375	66/18670	2.32116732023326e-06	4.04205498070619e-05	3.4227e-05	CUL3/NEDD4L/CUL1/RNF126/RAD18/UBE2T/HUWE1/KDM2B/WAC/RBX1/TRIM37/UBE2D3/CBL/WDR48/FANCL/KLHL12/UBE3D/TRIM25/RNF2/CDC73/DTL/RNF20/PCGF6/KBTBD8/RYBP/RNF168/LEO1/DDB1/UBE2E1/UBE2O/BCOR/FANCM/TOPORS	33	brown
GO:0006120	mitochondrial electron transport, NADH to ubiquinone	29/4375	55/18670	2.37440095828731e-06	4.1119114937854e-05	3.48186e-05	NDUFAB1/NDUFB4/DLD/NDUFB7/NDUFC1/NDUFS8/PARK7/NDUFA8/NDUFA1/NDUFA5/NDUFA2/NDUFA9/NDUFB10/NDUFS6/NDUFB11/NDUFB9/NDUFS2/NDUFV3/NDUFS4/NDUFB6/NDUFB8/NDUFS5/NDUFA3/NDUFA11/NDUFB1/NDUFA6/NDUFA13/NDUFA4/NDUFS3	29	brown
GO:0034724	DNA replication-independent nucleosome organization	29/4375	55/18670	2.37440095828731e-06	4.1119114937854e-05	3.48186e-05	CENPQ/RSF1/SUPT16H/HIRA/CENPM/RBBP7/CENPI/OIP5/ASF1B/ASF1A/CENPA/CENPL/CENPK/HJURP/HAT1/MIS18BP1/NASP/CENPO/ITGB3BP/POLE3/CENPU/CENPH/SMARCA5/MIS18A/RBBP4/CENPN/RUVBL1/NPM1/CENPW	29	brown
GO:0009123	nucleoside monophosphate metabolic process	35/4375	72/18670	2.66845957661162e-06	4.60842233767996e-05	3.90229e-05	AK2/CAD/PRPS2/DHODH/LHPP/UMPS/DGUOK/TJP2/PAICS/PPAT/DUT/UCK1/ATIC/UCK2/PRPS1/LRGUK/ADK/DCK/GART/AK4/GMPS/HPRT1/TK1/DTYMK/TYMS/SHMT1/IMPDH2/PFAS/UPP1/ADA/CARD11/APRT/NT5M/ADSL/AK6	35	brown
GO:0008608	attachment of spindle microtubules to kinetochore	20/4375	32/18670	2.69403845235531e-06	4.62209101447884e-05	3.91386e-05	MAD1L1/ZNF207/SPAG5/NDC80/SEH1L/ECT2/NEK2/KNSTRN/CCNB1/KIF2C/NUF2/BOD1/HNRNPU/BUB3/RACGAP1/CDT1/MIS12/AURKB/RCC2/CHAMP1	20	brown
GO:0031297	replication fork processing	20/4375	32/18670	2.69403845235531e-06	4.62209101447884e-05	3.91386e-05	DDX11/RAD51/NUCKS1/THOC1/SAMHD1/ZRANB3/PCNA/DNA2/BRCA2/ETAA1/MMS22L/EME1/TONSL/WRN/RFWD3/SETMAR/GEN1/ALYREF/FANCM/BLM	20	brown
GO:0046605	regulation of centrosome cycle	30/4375	58/18670	2.69849307911829e-06	4.62209101447884e-05	3.91386e-05	BRCA1/XPO1/CHMP2B/AURKA/RANBP1/CEP76/NUBP1/TRIM37/CHORDC1/ALMS1/NEK2/VPS4B/STIL/XRCC3/CEP85/CHMP2A/KIF11/PLK4/MCPH1/CHEK1/CENPJ/CCNF/POC1A/CEP295/CEP120/ATF5/GEN1/NPM1/NUP62/RBM14	30	brown
GO:0070129	regulation of mitochondrial translation	17/4375	25/18670	2.80364900834262e-06	4.77594189085626e-05	4.04414e-05	ALKBH1/C1QBP/MRPS27/NSUN4/FASTKD2/TSFM/FASTKD3/LRPPRC/RMND1/MALSU1/RPUSD3/RPUSD4/TRUB2/TRMT10C/SHMT2/COA3/MPV17L2	17	brown
GO:2000104	negative regulation of DNA-dependent DNA replication	17/4375	25/18670	2.80364900834262e-06	4.77594189085626e-05	4.04414e-05	LIG3/SMC1A/TIPIN/STAG2/SMC3/TIMELESS/FBXO5/GMNN/MSH3/MSH6/ZRANB3/BRCA2/TERF1/DONSON/CHEK2/BLM/ZNF830	17	brown
GO:0051303	establishment of chromosome localization	36/4375	75/18670	2.81117013515068e-06	4.77594189085626e-05	4.04414e-05	MAD1L1/CENPQ/CUL3/SPDL1/MLH1/SPAG5/KIF22/NDC80/CHMP2B/SEH1L/ZW10/CDC23/FAM83D/KPNB1/CENPF/KIF14/VPS4B/KIF18A/DLGAP5/CHMP2A/CCNB1/PSRC1/CDCA8/KIF2C/NUF2/BOD1/CDCA5/TERF1/HNRNPU/CDT1/MIS12/RRS1/CHAMP1/NUP62/KIFC1/PINX1	36	brown
GO:1901605	alpha-amino acid metabolic process	77/4375	204/18670	2.933670949711e-06	4.97059004965899e-05	4.20896e-05	GCLC/AASS/GCLM/CTPS2/BCAT1/ASNS/ACAT1/ARG2/CAD/SEPHS1/NOS1/DLD/PHGDH/MTAP/GGT1/PRODH/GCAT/GSTZ1/MTHFD1/AHCY/SMS/CRYM/BCAT2/GCDH/HIBADH/BLMH/PARK7/CTH/AGMAT/DLST/GOT1/MTRR/GOT2/ASL/PPAT/MPST/TST/IVD/ASS1/IDO1/GFPT2/MCCC2/SCLY/PEMT/PSAT1/MTHFS/FPGS/ASNSD1/GCSH/PYCR2/AMT/ENOPH1/PSPH/AUH/GLUD1/APIP/SLC7A11/ACAD8/QDPR/GART/ALDH4A1/CBS/NAGS/GMPS/SERINC5/ALDH7A1/GPT2/GLYATL1/ATCAY/CTPS1/SHMT1/PFAS/PIPOX…	77	brown
GO:0016571	histone methylation	57/4375	139/18670	2.95570510549197e-06	4.9944246108704e-05	4.22914e-05	KDM1A/JARID2/BRCA1/EED/RIF1/DNMT3B/SIRT1/SETD1A/SMARCB1/PRMT5/SNW1/SUV39H1/CTCF/SETD6/PIH1D1/FBL/EZH2/KMT2A/MYB/PRMT1/ASH2L/DNMT1/ZNF304/MEN1/PWP1/RTF1/TET1/PRDM5/SMAD4/CARM1/MTF2/KDM6A/PRDM14/SUV39H2/RNF20/PAXIP1/AUTS2/PAXBP1/CHTOP/DPY30/IWS1/NSD1/KMT2D/SETD5/SETMAR/ZNF274/BEND3/SUZ12/EHMT1/BCOR/SETD3/PRMT3/PAGR1/FBLL1/WDR5/PRMT6/EHMT2	57	brown
GO:0001701	in utero embryonic development	126/4375	373/18670	3.04789075504913e-06	5.13635138263521e-05	4.34932e-05	PSMC4/CUL3/NSUN2/YBX3/EPN1/ATP11A/POLB/NLE1/GLI2/XAB2/FGFR1/KEAP1/PALB2/GRHL2/CNOT3/MSH2/RTCB/TAB1/ALKBH1/CCNB1IP1/CHD8/GINS1/STK4/SALL4/DHX35/RBBP8/ERCC2/ASF1B/DNAJB6/BMPR1A/B9D1/ZPR1/PRPF19/CNOT2/BYSL/VEGFA/MAN2A1/SF3B6/SYF2/NEK2/PPP4R4/GNA13/STIL/SNAI1/MED1/BMP2/OVOL2/EIF2S2/PRMT1/EMG1/SMO/E2F8/TRIM28/NDUFA2/NASP/MYH10/PEMT/WDR74/CCNB1/RNASEH2B/NMT1/ACTL6A/SKIL/SMPD4/RTF1/TET1/BRCA2/CUL4A/COPS…	126	brown
GO:0042770	signal transduction in response to DNA damage	55/4375	133/18670	3.22429577779162e-06	5.41906440508731e-05	4.58872e-05	KDM1A/BRCA1/BID/RPS6KA6/GTSE1/CDC14B/BAX/UIMC1/AURKA/CNOT3/TFAP4/CDC5L/SIRT1/EP300/PSMD10/USP10/BABAM1/PRPF19/FOXM1/CNOT2/MAPK14/ARID3A/MAD2L2/SNAI1/EEF1E1/CNOT1/PRMT1/E2F8/SESN2/PCNA/CCNB1/BRCA2/PMAIP1/CARM1/DTL/CHEK1/CNOT8/PAXIP1/DYRK1A/CDC25C/CNOT11/RPL26/E2F7/PLK1/CDK1/ATR/SFN/ATAD5/CNOT10/CHEK2/TFDP1/CNOT7/E2F4/MIF/PRKDC	55	brown
GO:1901657	glycosyl compound metabolic process	54/4375	130/18670	3.35896329473952e-06	5.63030505206472e-05	4.76759e-05	DERA/GBA2/CAD/MTAP/GTPBP1/ERH/AHCY/PRPS2/GLA/DHODH/NME3/NME4/UMPS/DGUOK/AKR1A1/TJP2/NT5C3A/NT5C/PPAT/APOBEC3F/UCK1/RAN/PEMT/MACROD1/ATIC/UCK2/PRPS1/LRGUK/ADK/DCK/CDA/AK4/TYW3/TYW5/GMPS/HPRT1/TK1/DTYMK/LCMT2/NME6/IMPDH2/APOBEC3B/TRMT12/UPP1/HDDC3/ADA/CARD11/PNP/OPA1/APRT/NT5M/NME1/APOBEC3D/APOBEC3C	54	brown
GO:0006297	nucleotide-excision repair, DNA gap filling	16/4375	23/18670	3.50824524785431e-06	5.84925251563795e-05	4.95299e-05	LIG3/RFC1/RFC2/POLD1/POLD3/LIG1/RPA3/RFC5/RPA2/RPA1/PCNA/RFC3/RPS27A/RFC4/POLE/UBA52	16	brown
GO:0010499	proteasomal ubiquitin-independent protein catabolic process	16/4375	23/18670	3.50824524785431e-06	5.84925251563795e-05	4.95299e-05	PSMB1/PSMA4/PSME4/KEAP1/PSMA3/PSMB5/PSMA6/PSMA7/PSMA2/PSMA1/PSMB7/PSMB6/PSMA5/PSMB4/PSMB8/PSMB3	16	brown
GO:0008156	negative regulation of DNA replication	23/4375	40/18670	3.75395575299448e-06	6.24232058767173e-05	5.28583e-05	LIG3/SMC1A/TIPIN/CDC6/STAG2/GTPBP4/SMC3/TIMELESS/FBXO5/GMNN/MSH3/MSH6/PDS5A/ZRANB3/TTF1/BRCA2/TERF1/RAD17/DONSON/ATR/CHEK2/BLM/ZNF830	23	brown
GO:0034508	centromere complex assembly	29/4375	56/18670	3.82520617186642e-06	6.34397288133084e-05	5.37191e-05	CENPQ/RSF1/RNF4/CENPM/RBBP7/CENPI/OIP5/CENPA/CENPF/HELLS/CENPL/CENPK/HJURP/MIS18BP1/NASP/CENPO/ITGB3BP/POLE3/CENPU/CENPH/SMARCA5/MIS18A/RBBP4/CENPN/CENPV/MIS12/RUVBL1/NPM1/CENPW	29	brown
GO:0018394	peptidyl-lysine acetylation	66/4375	169/18670	3.86134678375079e-06	6.38701398082684e-05	5.40835e-05	BRCA1/JADE2/RSF1/ATG5/SPHK2/JADE1/TAF9/NOS1/BRPF3/SIRT1/SMARCB1/EP300/JADE3/CTCF/KAT8/PIH1D1/ZNF451/KMT2A/SET/KANSL1/NAA50/GTF3C4/YEATS4/POR/HAT1/ELP3/MAP3K7/BLOC1S1/TAF5L/KAT7/ACTL6A/HINT2/BRCA2/ESCO1/SMAD4/POLE3/TAF5/CHEK1/MBIP/TADA1/PAXIP1/AUTS2/MCM3AP/TAF6L/IWS1/YEATS2/KLF15/TAF10/SETD5/ING5/SIN3A/HCFC1/MSL2/RUVBL1/BEND3/TAF7/PER1/RUVBL2/EP400/MORF4L1/NAP1L2/MCRS1/NOC2L/WDR5/HDAC2/TADA2A	66	brown
GO:0072401	signal transduction involved in DNA integrity checkpoint	35/4375	73/18670	3.97649688307858e-06	6.54295510761669e-05	5.5404e-05	BRCA1/GTSE1/CDC14B/BAX/UIMC1/AURKA/CNOT3/CDC5L/EP300/BABAM1/PRPF19/CNOT2/ARID3A/CNOT1/PRMT1/E2F8/PCNA/CCNB1/CARM1/DTL/CHEK1/CNOT8/CDC25C/CNOT11/RPL26/E2F7/PLK1/CDK1/SFN/CNOT10/CHEK2/TFDP1/CNOT7/E2F4/PRKDC	35	brown
GO:0072422	signal transduction involved in DNA damage checkpoint	35/4375	73/18670	3.97649688307858e-06	6.54295510761669e-05	5.5404e-05	BRCA1/GTSE1/CDC14B/BAX/UIMC1/AURKA/CNOT3/CDC5L/EP300/BABAM1/PRPF19/CNOT2/ARID3A/CNOT1/PRMT1/E2F8/PCNA/CCNB1/CARM1/DTL/CHEK1/CNOT8/CDC25C/CNOT11/RPL26/E2F7/PLK1/CDK1/SFN/CNOT10/CHEK2/TFDP1/CNOT7/E2F4/PRKDC	35	brown
GO:0006479	protein methylation	69/4375	179/18670	4.0301386607163e-06	6.59658988616983e-05	5.58582e-05	NDUFAF7/KDM1A/JARID2/BRCA1/EED/RIF1/DNMT3B/SIRT1/SETD1A/SMARCB1/SNRPD3/PRMT5/SNW1/SUV39H1/CTCF/SETD6/GSPT1/PIH1D1/FBL/EZH2/ICMT/KMT2A/MYB/ETF1/SNRPB/PRMT1/ASH2L/DNMT1/ZNF304/MEN1/PWP1/RTF1/TET1/PRDM5/SMAD4/CARM1/MTF2/CAMKMT/METTL21A/KDM6A/PRDM14/SUV39H2/RNF20/PAXIP1/AUTS2/PAXBP1/CHTOP/DPY30/IWS1/NSD1/KMT2D/SETD5/SETMAR/FAM98B/ZNF274/TRMT112/BEND3/SUZ12/EHMT1/BCOR/SETD3/PRMT3/SETD4/PAGR1/FBLL1/WDR…	69	brown
GO:0008213	protein alkylation	69/4375	179/18670	4.0301386607163e-06	6.59658988616983e-05	5.58582e-05	NDUFAF7/KDM1A/JARID2/BRCA1/EED/RIF1/DNMT3B/SIRT1/SETD1A/SMARCB1/SNRPD3/PRMT5/SNW1/SUV39H1/CTCF/SETD6/GSPT1/PIH1D1/FBL/EZH2/ICMT/KMT2A/MYB/ETF1/SNRPB/PRMT1/ASH2L/DNMT1/ZNF304/MEN1/PWP1/RTF1/TET1/PRDM5/SMAD4/CARM1/MTF2/CAMKMT/METTL21A/KDM6A/PRDM14/SUV39H2/RNF20/PAXIP1/AUTS2/PAXBP1/CHTOP/DPY30/IWS1/NSD1/KMT2D/SETD5/SETMAR/FAM98B/ZNF274/TRMT112/BEND3/SUZ12/EHMT1/BCOR/SETD3/PRMT3/SETD4/PAGR1/FBLL1/WDR…	69	brown
GO:0031055	chromatin remodeling at centromere	26/4375	48/18670	4.06867887032073e-06	6.60791394767893e-05	5.5954e-05	CENPQ/RSF1/CENPM/RBBP7/CENPI/OIP5/CENPA/HELLS/CENPL/CENPK/HJURP/MIS18BP1/NASP/CENPO/ITGB3BP/POLE3/CENPU/CENPH/SMARCA5/MIS18A/RBBP4/CENPN/CENPV/RUVBL1/NPM1/CENPW	26	brown
GO:0043628	ncRNA 3'-end processing	26/4375	48/18670	4.06867887032073e-06	6.60791394767893e-05	5.5954e-05	ELAC2/HSD17B10/EXOSC7/EXOSC5/USB1/ERI1/FBL/PTCD1/EXOSC3/INTS2/EXOSC8/EXOSC9/EXOSC2/DKC1/TOE1/SSB/PARN/INTS7/POLR3K/INTS8/EXOSC10/RPS21/TRMT10C/EXOSC4/INTS5/FBLL1	26	brown
GO:2000059	negative regulation of ubiquitin-dependent protein catabolic process	26/4375	48/18670	4.06867887032073e-06	6.60791394767893e-05	5.5954e-05	CSNK2A2/SENP1/TAF9/WAC/HSP90AB1/CSNK2A1/USP14/PDCL3/PARK7/UCHL5/RPL5/RPL23/RPL11/TLK2/CCAR2/UBXN1/RYBP/CAMLG/BAG5/MTM1/RPS7/SMARCC1/USP7/DDRGK1/STYX/TRIM39	26	brown
GO:0000380	alternative mRNA splicing, via spliceosome	36/4375	76/18670	4.14254479190355e-06	6.71049439287942e-05	5.68227e-05	KDM1A/PTBP1/THRAP3/SART3/REST/HNRNPM/ESRP2/HNRNPL/SRSF9/SRSF3/SRSF7/SRSF4/KHDRBS1/SMU1/RBM19/NSRP1/RBM17/HNRNPA1/DHX9/SRSF1/TRA2B/WTAP/RBMX/SAP18/HNRNPU/DYRK1A/CELF5/SRSF2/MAGOH/RBM15/RSRC1/RBM10/RBM11/SRSF10/RNPS1/RBM8A	36	brown
GO:0042590	antigen processing and presentation of exogenous peptide antigen via MHC class I	37/4375	79/18670	4.27679237249666e-06	6.87847530197853e-05	5.82451e-05	PSMB1/PSMC4/PSMA4/CYBA/PSME4/PSMC5/PSME1/PSMC6/PSMA3/PSMB5/PSMA6/PSME2/PSMA7/PSMD10/PSMD7/PSMA2/PSMD3/PSMD11/PSMD14/VAMP8/PSMA1/PSME3/PSMB7/PSMB6/PSMA5/PSMD4/PSMB4/PSMD6/PSMC3/PSMD1/PSMD12/PSMB8/HLA-C/HLA-G/HLA-A/CHUK/PSMB3	37	brown
GO:0046386	deoxyribose phosphate catabolic process	15/4375	21/18670	4.28118593872098e-06	6.87847530197853e-05	5.82451e-05	DERA/NTHL1/UNG/SAMHD1/NUDT1/SMUG1/NT5C/DUT/MBD4/NUDT15/TDG/PGM2/DCTPP1/ADA/NT5M	15	brown
GO:0000727	double-strand break repair via break-induced replication	10/4375	11/18670	4.29013214719031e-06	6.87847530197853e-05	5.82451e-05	MCM2/MCM6/CDC45/CDC7/MCM5/MCM4/MCM3/GINS2/GINS4/MCM7	10	brown
GO:2000767	positive regulation of cytoplasmic translation	10/4375	11/18670	4.29013214719031e-06	6.87847530197853e-05	5.82451e-05	YBX3/LIN28A/DHX9/NCK1/METTL3/EEF2/CNBP/DHX36/YTHDF2/MTOR	10	brown
GO:0000028	ribosomal small subunit assembly	14/4375	19/18670	5.05005845904854e-06	8.03523260908003e-05	6.80402e-05	RPS5/RPS19/RPS15/RPS10/MRPS7/ERAL1/ABT1/RPS14/RPSA/RPL38/RPS27/MRPS11/RPS28/PWP2	14	brown
GO:0030150	protein import into mitochondrial matrix	14/4375	19/18670	5.05005845904854e-06	8.03523260908003e-05	6.80402e-05	TIMM21/TIMM44/TIMM50/GRPEL1/ROMO1/TIMM17B/TOMM40/TOMM40L/GRPEL2/TOMM20/TOMM7/DNAJC19/PAM16/TIMM23	14	brown
GO:0045947	negative regulation of translational initiation	14/4375	19/18670	5.05005845904854e-06	8.03523260908003e-05	6.80402e-05	TPR/EIF2AK1/EIF3E/PAIP2/AGO2/PAIP2B/ATF4/EIF2AK4/RPL13A/EIF4EBP2/LARP1/EIF2AK3/EIF4EBP1/C8orf88	14	brown
GO:0006336	DNA replication-independent nucleosome assembly	28/4375	54/18670	5.42428679123763e-06	8.60882377070094e-05	7.28972e-05	CENPQ/RSF1/HIRA/CENPM/RBBP7/CENPI/OIP5/ASF1B/ASF1A/CENPA/CENPL/CENPK/HJURP/HAT1/MIS18BP1/NASP/CENPO/ITGB3BP/POLE3/CENPU/CENPH/SMARCA5/MIS18A/RBBP4/CENPN/RUVBL1/NPM1/CENPW	28	brown
GO:0000054	ribosomal subunit export from nucleus	11/4375	13/18670	5.58102417891101e-06	8.81295732433076e-05	7.46258e-05	RIOK2/XPO1/NUP88/RPS15/RAN/LTV1/ABCE1/RRS1/NPM1/SDAD1/EIF6	11	brown
GO:0033750	ribosome localization	11/4375	13/18670	5.58102417891101e-06	8.81295732433076e-05	7.46258e-05	RIOK2/XPO1/NUP88/RPS15/RAN/LTV1/ABCE1/RRS1/NPM1/SDAD1/EIF6	11	brown
GO:0000963	mitochondrial RNA processing	13/4375	17/18670	5.67962371791683e-06	8.90139027190516e-05	7.53746e-05	ELAC2/TRIT1/HSD17B10/TRMT5/MTO1/TBRG4/PNPT1/TRMT10A/SUPV3L1/TRMT61B/TRMT10C/PUS1/FASTKD5	13	brown
GO:0034501	protein localization to kinetochore	13/4375	17/18670	5.67962371791683e-06	8.90139027190516e-05	7.53746e-05	CENPQ/SPDL1/NDC80/ZW10/TTK/BUB3/CDT1/MIS12/CDK1/MTBP/AURKB/RCC2/CHAMP1	13	brown
GO:0043923	positive regulation by host of viral transcription	13/4375	17/18670	5.67962371791683e-06	8.90139027190516e-05	7.53746e-05	CTDP1/TAF11/NUCKS1/TFAP4/SMARCB1/EP300/SNW1/HPN/ZNF639/SMARCA4/CHD1/RRP1B/SP1	13	brown
GO:0072395	signal transduction involved in cell cycle checkpoint	35/4375	74/18670	5.85349415878441e-06	9.12824748294017e-05	7.72956e-05	BRCA1/GTSE1/CDC14B/BAX/UIMC1/AURKA/CNOT3/CDC5L/EP300/BABAM1/PRPF19/CNOT2/ARID3A/CNOT1/PRMT1/E2F8/PCNA/CCNB1/CARM1/DTL/CHEK1/CNOT8/CDC25C/CNOT11/RPL26/E2F7/PLK1/CDK1/SFN/CNOT10/CHEK2/TFDP1/CNOT7/E2F4/PRKDC	35	brown
GO:1900182	positive regulation of protein localization to nucleus	35/4375	74/18670	5.85349415878441e-06	9.12824748294017e-05	7.72956e-05	CDH1/TPR/IPO5/GTSE1/UBR5/ZPR1/MAPK14/ECT2/CCT4/PARK7/STK11/TCP1/TARDBP/SMO/TRIM28/SESN2/DKC1/RAN/CCT7/KAT7/PARP1/CCT6A/CCT5/CCT8/CCT3/PRKCD/TERT/CCT2/PLK1/CDK1/HDAC3/EIF2AK3/MCRS1/CD2AP/PINX1	35	brown
GO:0031396	regulation of protein ubiquitination	76/4375	204/18670	5.93027226189228e-06	9.21524085112441e-05	7.80322e-05	GCLC/KDM1A/BRCA1/CUL3/DCUN1D1/MAPK9/ATG5/UBE2D1/HSP90AA1/CDC14B/WDR70/DNAJA1/HUWE1/DNM1L/HSP90AB1/TRIB3/PSMD10/AXIN1/UBR5/AIMP2/GTPBP4/UBE2S/FBXO5/BAG2/WDR48/PARK7/FBXO2/MAD2L2/CDC20/MASTL/RPL5/RPL23/PRKCG/GNL3L/HSPBP1/UBQLN1/USP44/PLAA/DCUN1D5/FANCI/RPS2/RPL11/BCL10/SKP2/TBC1D7/RPS3/DCUN1D2/RNF20/PAXIP1/UBXN1/RCHY1/SENP2/MAD2L1/CAMLG/BAG5/PLK1/NXN/OTUB1/FEM1B/HDAC3/RPS7/MTBP/COMMD1/GLMN/UBE2C/UB…	76	brown
GO:1903320	regulation of protein modification by small protein conjugation or removal	84/4375	231/18670	5.95151246115016e-06	9.21524085112441e-05	7.80322e-05	GCLC/KDM1A/BRCA1/CUL3/DCUN1D1/MAPK9/ATG5/HDAC4/UBE2D1/SART3/HSP90AA1/CDC14B/WDR70/DNAJA1/HUWE1/DNM1L/HSP90AB1/TRIB3/PSMD10/AXIN1/UBE2I/UBR5/PIAS4/AIMP2/GTPBP4/UBE2S/FBXO5/BAG2/WDR48/PARK7/FBXO2/MAD2L2/CDC20/MASTL/RPL5/RPL23/PRKCG/GNL3L/HSPBP1/UBQLN1/USP44/PLAA/DCUN1D5/HMG20A/FANCI/RPS2/RPL11/BCL10/SKP2/TBC1D7/RPS3/DCUN1D2/RNF20/PAXIP1/UBXN1/RCHY1/SENP2/GNL3/MAD2L1/OTUD4/CAMLG/VCP/BAG5/PLK1/NXN/OT…	84	brown
GO:1902969	mitotic DNA replication	12/4375	15/18670	5.95337780300748e-06	9.21524085112441e-05	7.80322e-05	RAD51/MCM2/MCM6/FGFR1/CDC45/GINS1/POLA1/MCM4/LIG1/MCM3/BRCA2/CHEK2	12	brown
GO:0006470	protein dephosphorylation	110/4375	321/18670	6.07699033993585e-06	9.38341193129504e-05	7.94562e-05	MTMR7/PTBP1/PPP5C/EIF2AK2/CTDP1/PPP2R5A/FBXW11/PPP2R2C/CDC14B/DUSP12/MTMR2/PTPN4/IGBP1/HSP90AB1/TAB1/CDKN3/PPP1R16B/MTMR8/TIMM50/PTPRS/PPP2R1A/PTPRZ1/PPP1R17/PALD1/LHPP/YWHAE/PPP6R3/PTPN5/DUSP16/PTPN6/RNGTT/PHACTR2/PPP2R5D/PPP2CA/PPM1G/RCAN3/PPP1R8/STK11/SET/PPP6C/PPP4R4/FKBP1B/MASTL/SYMPK/DLGAP5/PTPN12/STYXL1/SWAP70/PPP2R1B/CTDSPL2/PPM1B/DUSP5/PPA2/DUSP6/RPRD1A/ENSA/ACP1/PTPRG/BOD1/PPP4C/PPP2R5E…	110	brown
GO:0002218	activation of innate immune response	57/4375	142/18670	6.47627347726378e-06	9.97537062136773e-05	8.44688e-05	PSMB1/PSMC4/MATR3/PSMA4/CUL1/PSME4/FBXW11/XRCC5/PSMC5/PSME1/TAB1/EP300/PSMC6/PSMA3/PSMB5/PSMA6/PSME2/PSMA7/PSMD10/PSMD7/PYCARD/RELB/PSMA2/PSMD3/PSMD11/PSMD14/PSPC1/PSMA1/PSME3/KRAS/MAP3K7/PSMB7/PSMB6/BCL10/PSMA5/NONO/PAK1/PSMD4/PSMB4/PSMD6/PRKCD/PSMC3/SIN3A/MUC3A/PSMD1/HMGB1/XRCC6/PSMD12/CARD11/PSMB8/NRAS/CHUK/RBM14/ZCCHC3/PRKDC/LYN/PSMB3	57	brown
GO:0043486	histone exchange	30/4375	60/18670	6.62247345353701e-06	0.000101755603137803	8.61639e-05	CENPQ/RSF1/PSME4/ACTR6/CENPM/RBBP7/CENPI/OIP5/RNF8/CENPA/CENPL/CENPK/HJURP/MIS18BP1/NASP/CENPO/ITGB3BP/ANP32E/POLE3/CENPU/CENPH/SMARCA5/MIS18A/RBBP4/VPS72/CENPN/RUVBL1/NPM1/PTMA/CENPW	30	brown
GO:0009394	2'-deoxyribonucleotide metabolic process	19/4375	31/18670	7.2767692694845e-06	0.000111535615037649	9.44454e-05	TBPL1/NTHL1/UNG/SAMHD1/NUDT1/DGUOK/SMUG1/NT5C/DUT/MBD4/NUDT15/TDG/ADK/DTYMK/TYMS/SHMT1/DCTPP1/ADA/NT5M	19	brown
GO:0006301	postreplication repair	27/4375	52/18670	7.69478469668268e-06	0.000117368869254267	9.93848e-05	BRCA1/RFC1/RFC2/POLD1/RAD18/POLD3/MSH2/POLE2/USP10/RPA3/RFC5/MAD2L2/RPA2/TRIM25/RPA1/PCNA/RFC3/WDR33/DTL/RPS27A/UBE2L6/RCHY1/RFC4/VCP/UBE2V2/UBE2N/UBA52	27	brown
GO:0051438	regulation of ubiquitin-protein transferase activity	27/4375	52/18670	7.69478469668268e-06	0.000117368869254267	9.93848e-05	DCUN1D1/CDC14B/DNM1L/TRIB3/AXIN1/UBE2S/FBXO5/BAG2/PARK7/MAD2L2/CDC20/MASTL/RPL5/RPL23/USP44/DCUN1D5/RPS2/RPL11/DCUN1D2/MAD2L1/BAG5/PLK1/FEM1B/RPS7/UBE2C/UBE2N/TOPORS	27	brown
GO:0006378	mRNA polyadenylation	24/4375	44/18670	8.11277147067141e-06	0.000122847739974974	0.000104024	PABPC1/CPSF1/SNRPA/PAPOLA/ZC3H14/CSTF2/MTPAP/CPSF6/PAPOLG/CPSF3/SYMPK/GRSF1/CDC73/WDR33/PNPT1/CPSF7/RNF20/SSU72/PCF11/CPSF2/LEO1/NUDT21/AHCYL1/CSTF3	24	brown
GO:0034080	CENP-A containing nucleosome assembly	24/4375	44/18670	8.11277147067141e-06	0.000122847739974974	0.000104024	CENPQ/RSF1/CENPM/RBBP7/CENPI/OIP5/CENPA/CENPL/CENPK/HJURP/MIS18BP1/NASP/CENPO/ITGB3BP/POLE3/CENPU/CENPH/SMARCA5/MIS18A/RBBP4/CENPN/RUVBL1/NPM1/CENPW	24	brown
GO:0061641	CENP-A containing chromatin organization	24/4375	44/18670	8.11277147067141e-06	0.000122847739974974	0.000104024	CENPQ/RSF1/CENPM/RBBP7/CENPI/OIP5/CENPA/CENPL/CENPK/HJURP/MIS18BP1/NASP/CENPO/ITGB3BP/POLE3/CENPU/CENPH/SMARCA5/MIS18A/RBBP4/CENPN/RUVBL1/NPM1/CENPW	24	brown
GO:0008535	respiratory chain complex IV assembly	16/4375	24/18670	8.22647167340094e-06	0.000124269279326628	0.000105228	COX10/TIMM21/COA1/FASTKD3/SCO1/COX16/COX17/SURF1/OXA1L/COX18/COA6/COA4/COA3/PET100/PET117/SMIM20	16	brown
GO:0031056	regulation of histone modification	57/4375	143/18670	8.33319749818898e-06	0.000125578882490737	0.000106337	KDM1A/JARID2/BRCA1/ATG5/SPHK2/SREBF1/EED/SART3/RIF1/WDR70/DNMT3B/NOS1/SIRT1/SMARCB1/SNW1/CTCF/UBR5/PIH1D1/AKAP8/PRKD2/MAPK8/ZNF451/VEGFA/KMT2A/MYB/SET/DNMT1/ZNF304/CCNB1/KAT7/RTF1/TET1/JDP2/SMAD4/MTF2/CHEK1/RNF20/PAXIP1/AUTS2/PAXBP1/CHTOP/ZBTB7B/IWS1/NSD1/OTUB1/SETD5/ING2/SIN3A/ZNF274/UBE2N/TAF7/RUVBL2/BCOR/NAP1L2/NOC2L/PRMT6/TADA2A	57	brown
GO:0006695	cholesterol biosynthetic process	35/4375	75/18670	8.51552767946396e-06	0.000128018808207577	0.000108403	CYP51A1/IDI1/SREBF1/ACACB/FDFT1/SCD/SQLE/ERLIN1/KPNB1/SC5D/HMGCS1/DHCR24/ACAT2/NFYB/POR/APOE/ACLY/HSD17B7/RAN/SOD1/LBR/EBP/NSDHL/ERLIN2/GGPS1/FDPS/PMVK/ACAA2/FASN/CNBP/ELOVL6/DHCR7/SP1/SREBF2/ACACA	35	brown
GO:0006383	transcription by RNA polymerase III	28/4375	55/18670	8.58713135874163e-06	0.000128786427004668	0.000109053	BRCA1/POLR3B/SNAPC1/TBPL1/POLR2E/CHD8/SNAPC2/TBP/POLR3G/GTF3C2/GTF3C3/GTF3A/GTF3C4/ICE2/POLR3F/RPTOR/BDP1/POLR2K/GTF3C5/POLR3A/POLR3K/POLR2H/ZNF143/POLR3D/POLR1C/SNAPC5/DHX36/MTOR	28	brown
GO:0033238	regulation of cellular amine metabolic process	37/4375	81/18670	8.81075759509896e-06	0.000131824914949106	0.000111626	PSMB1/PSMC4/PSMA4/PSME4/PSMC5/PSME1/PSMC6/PSMA3/PSMB5/PSMA6/PSME2/PSMA7/PSMD10/PSMD7/OAZ1/PSMA2/PSMD3/PSMD11/PSMD14/PARK7/PSMA1/PSME3/PSMB7/PSMB6/PSMA5/SLC7A11/PSMD4/PSMB4/PSMD6/HPRT1/PSMC3/ATCAY/PSMD1/OAZ2/PSMD12/PSMB8/PSMB3	37	brown
GO:0090151	establishment of protein localization to mitochondrial membrane	25/4375	47/18670	9.54829557900415e-06	0.000142519678535183	0.000120682	BID/HSP90AA1/BAX/TIMM13/TOMM22/SAMM50/TIMM9/BBC3/MAPK8/YWHAE/ROMO1/YWHAH/YWHAQ/TIMM10/NMT1/PMAIP1/OXA1L/CALM3/COX18/YWHAB/HSPA4/SFN/TIMM22/NDUFA13/TFDP1	25	brown
GO:0097193	intrinsic apoptotic signaling pathway	100/4375	289/18670	9.93085184515705e-06	0.000147877696478122	0.000125219	KDM1A/E2F2/BRCA1/BID/BCLAF1/BAK1/CUL3/USP28/CUL1/YBX3/TMEM161A/POLB/ENO1/MLH1/DNAJC10/UBE2K/TAF9/DNAJA1/BAX/DNM1L/ERP29/CDIP1/MSH2/SIRT1/PRODH/HMOX1/EP300/SNW1/GSKIP/TRIB3/STK24/PYCARD/PIAS4/BBC3/PPIF/SLC9A3R1/SOD2/PERP/PDCD10/STK25/MSH6/PARK7/HDAC1/TXNDC12/STK11/SNAI1/BCL2L12/TRAP1/TRAF2/STYXL1/ATF4/CHAC1/MYBBP1A/TPT1/UBQLN1/SKIL/BRCA2/TMBIM6/CUL4A/PMAIP1/SOD1/RPL11/PARP1/NONO/RPS3/PDK1/AIFM1/NC…	100	brown
GO:0010212	response to ionizing radiation	58/4375	147/18670	1.00721155875952e-05	0.000149225963848227	0.000126361	KDM1A/BRCA1/BAK1/USP28/ERCC8/RAD51/CYBA/NUCKS1/POLB/XRCC5/RAD54L/BAX/UIMC1/DNMT3B/MSH2/SIRT1/SFRP1/EEF1D/BABAM1/NAMPT/CBL/RAD51AP1/MAPK14/RNF8/RAD1/ECT2/STK11/INO80/MEN1/YAP1/NABP2/BRCA2/POLG/TICRR/INTS7/PARP1/FANCD2/TLK2/POLE3/XRCC4/PAXIP1/EYA3/RPL26/TOPBP1/RNF168/CASP3/WRN/RRM1/RFWD3/RHNO1/ATR/AEN/MTA1/CHEK2/XRCC6/XRCC2/BLM/PRKDC	58	brown
GO:0009452	7-methylguanosine RNA capping	20/4375	34/18670	1.00928072534133e-05	0.000149225963848227	0.000126361	POLR2J/MNAT1/POLR2E/RNMT/ERCC2/POLR2I/GTF2H3/RNGTT/NCBP2/CDK7/CCNH/NCBP1/TGS1/POLR2D/GTF2H2/POLR2K/ERCC3/POLR2H/POLR2G/GTF2F2	20	brown
GO:0036260	RNA capping	20/4375	34/18670	1.00928072534133e-05	0.000149225963848227	0.000126361	POLR2J/MNAT1/POLR2E/RNMT/ERCC2/POLR2I/GTF2H3/RNGTT/NCBP2/CDK7/CCNH/NCBP1/TGS1/POLR2D/GTF2H2/POLR2K/ERCC3/POLR2H/POLR2G/GTF2F2	20	brown
GO:0006085	acetyl-CoA biosynthetic process	15/4375	22/18670	1.05270540358215e-05	0.000154915731808837	0.000131178	PDK3/ACAT1/PDPR/DLD/GSTZ1/MLYCD/PDHX/ACSS2/ACLY/PDHA1/MPC2/DLAT/PDK1/PDHB/PDP2	15	brown
GO:0016556	mRNA modification	15/4375	22/18670	1.05270540358215e-05	0.000154915731808837	0.000131178	TRMT6/PUS7/CBLL1/PUS3/ZC3H13/METTL16/DKC1/METTL14/WTAP/METTL3/TRUB1/TRMT61A/TRMT61B/TRMT10C/PUS1	15	brown
GO:1901989	positive regulation of cell cycle phase transition	45/4375	106/18670	1.09121767480151e-05	0.000159205852310896	0.000134811	CUL3/ANAPC4/MTA3/CDC45/CDC6/CDC7/APEX1/FAM83D/CCNE1/EZH2/FBXO5/VPS4B/DLGAP5/HSPA2/ANKRD17/CCNB1/CDC73/ESPL1/CUL4A/ANAPC11/RPTOR/DTL/CDCA5/MEPCE/NSMCE2/CDC25C/DBF4B/CDC25A/TERT/STOX1/CDT1/SIN3A/CDK1/ZNF16/PLRG1/MTBP/UBE2C/ATAD5/RCC2/NPM1/PBX1/PAGR1/DDRGK1/AIF1/PHB2	45	brown
GO:0009161	ribonucleoside monophosphate metabolic process	26/4375	50/18670	1.09201653363671e-05	0.000159205852310896	0.000134811	AK2/CAD/PRPS2/DHODH/LHPP/UMPS/TJP2/PAICS/PPAT/UCK1/ATIC/UCK2/PRPS1/LRGUK/ADK/GART/AK4/GMPS/HPRT1/IMPDH2/PFAS/UPP1/ADA/CARD11/APRT/ADSL	26	brown
GO:0045540	regulation of cholesterol biosynthetic process	26/4375	50/18670	1.09201653363671e-05	0.000159205852310896	0.000134811	CYP51A1/IDI1/SREBF1/ACACB/FDFT1/SCD/SQLE/ERLIN1/KPNB1/SC5D/HMGCS1/NFYB/POR/APOE/RAN/SOD1/ERLIN2/GGPS1/FDPS/PMVK/FASN/ELOVL6/DHCR7/SP1/SREBF2/ACACA	26	brown
GO:0106118	regulation of sterol biosynthetic process	26/4375	50/18670	1.09201653363671e-05	0.000159205852310896	0.000134811	CYP51A1/IDI1/SREBF1/ACACB/FDFT1/SCD/SQLE/ERLIN1/KPNB1/SC5D/HMGCS1/NFYB/POR/APOE/RAN/SOD1/ERLIN2/GGPS1/FDPS/PMVK/FASN/ELOVL6/DHCR7/SP1/SREBF2/ACACA	26	brown
GO:1905269	positive regulation of chromatin organization	44/4375	103/18670	1.1238196584393e-05	0.000163462307163712	0.000138415	KDM1A/JARID2/BRCA1/TPR/SPHK2/SREBF1/EED/SART3/RIF1/DNMT3B/NOS1/SIRT1/SMARCB1/SNW1/PIH1D1/AKAP8/PRKD2/VEGFA/KMT2A/MYB/TRIM28/DNMT1/ZNF304/MORC2/CCNB1/KAT7/RTF1/TET1/JDP2/SMAD4/MTF2/RNF20/PAXIP1/AUTS2/PAXBP1/CHTOP/ZBTB7B/ING2/SIN3A/UBE2N/RUVBL2/NAP1L2/MIER1/TADA2A	44	brown
GO:0006282	regulation of DNA repair	50/4375	122/18670	1.18988269808225e-05	0.000172670709126797	0.000146213	KDM1A/BRCA1/DDX11/ERCC8/RAD51/POLQ/TMEM161A/RIF1/WDR70/UIMC1/FUS/SIRT1/UBR5/BABAM1/FOXM1/RAD51AP1/TIMELESS/RNF8/MAD2L2/RPA2/DEK/PRKCG/HELB/AUNIP/TRIM28/PCNA/TEX15/DHX9/CUL4A/WRAP53/PARP1/RPS3/CHEK1/PPP4C/CEBPG/MMS19/EYA3/USP1/RNF168/OTUB1/UBE2V2/SETMAR/KLHL15/RMI2/UBE2N/FANCB/PARPBP/HMGB1/PARG/PRKDC	50	brown
GO:1902653	secondary alcohol biosynthetic process	35/4375	76/18670	1.22485618517718e-05	0.000177335413969417	0.000150163	CYP51A1/IDI1/SREBF1/ACACB/FDFT1/SCD/SQLE/ERLIN1/KPNB1/SC5D/HMGCS1/DHCR24/ACAT2/NFYB/POR/APOE/ACLY/HSD17B7/RAN/SOD1/LBR/EBP/NSDHL/ERLIN2/GGPS1/FDPS/PMVK/ACAA2/FASN/CNBP/ELOVL6/DHCR7/SP1/SREBF2/ACACA	35	brown
GO:1903312	negative regulation of mRNA metabolic process	36/4375	79/18670	1.2391708739543e-05	0.000178994520940542	0.000151568	PTBP1/THRAP3/YBX3/YBX1/ELAVL1/PABPC1/HNRNPC/DAZL/ZC3H14/C1QBP/SRSF9/MAPK14/SRSF7/SRSF4/TARDBP/HNRNPA2B1/DHX34/SYNCRIP/DHX9/BARD1/HNRNPD/RBMX/SAP18/HNRNPU/LARP1/RNF20/DYRK1A/IGF2BP1/HNRNPK/ANGEL2/HNRNPA0/RBM10/SECISBP2/SRSF10/MTOR/RNPS1	36	brown
GO:0009264	deoxyribonucleotide catabolic process	14/4375	20/18670	1.31842811112982e-05	0.000189569399740202	0.000160522	DERA/NTHL1/UNG/SAMHD1/NUDT1/SMUG1/NT5C/DUT/MBD4/NUDT15/TDG/DCTPP1/ADA/NT5M	14	brown
GO:0033617	mitochondrial cytochrome c oxidase assembly	14/4375	20/18670	1.31842811112982e-05	0.000189569399740202	0.000160522	TIMM21/COA1/FASTKD3/SCO1/COX16/COX17/SURF1/OXA1L/COX18/COA4/COA3/PET100/PET117/SMIM20	14	brown
GO:0046148	pigment biosynthetic process	28/4375	56/18670	1.33490565456169e-05	0.000191499394701309	0.000162157	COX10/SLC25A39/ALAS1/CDH3/FECH/CPOX/DDT/MTHFD1/ASIP/SLC11A2/TMEM14C/MTHFD1L/PAICS/PPAT/IREB2/SLC25A38/TRPC1/PRPS1/SLC7A11/APPL1/GART/GMPS/FXN/HPRT1/SHMT1/ADA/APRT/HMBS	28	brown
GO:0006356	regulation of transcription by RNA polymerase I	19/4375	32/18670	1.39746066175964e-05	0.000200015545401168	0.000169368	DHX33/DDX11/SMARCB1/PIH1D1/NCL/WDR75/HEATR1/MED1/SMARCA4/ATF4/NOL11/PWP1/ERBB2/POLR2K/WDR43/UTP15/EIF2AK3/PHF8/MTOR	19	brown
GO:0072522	purine-containing compound biosynthetic process	75/4375	205/18670	1.43210526791685e-05	0.000204507242017557	0.000173171	AK2/SLC25A13/ELOVL5/SPHK2/PDK3/COASY/ENO1/ACAT1/ACACB/ADCY2/NOS1/PDPR/DLD/ACOT7/SCD/TECR/MTAP/SLC25A1/GSTZ1/MTHFD1/PRPS2/TAZ/NME3/MLYCD/NME4/GCDH/PDHX/DGUOK/ELOVL4/MTHFD1L/PANK2/PAICS/PPAT/ACSS2/ACLY/PDHA1/COX5B/ADCY3/ATIC/PPCDC/MPC2/PKLR/PARP1/PRPS1/HSD17B12/DLAT/PDK1/PANK1/ADK/DCK/GART/AK4/GMPS/ELOVL7/ADCY1/VCP/STOML2/HPRT1/PDHB/FASN/ELOVL6/NME6/PDP2/ADCY5/SHMT1/IMPDH2/PFAS/CYC1/ADA/PNP/APRT/UQ…	75	brown
GO:0061647	histone H3-K9 modification	25/4375	48/18670	1.55044006971384e-05	0.000220902472659911	0.000187054	KDM1A/JARID2/BRCA1/SPHK2/RIF1/DNMT3B/SIRT1/SMARCB1/SUV39H1/PIH1D1/ZNF451/KMT2A/MYB/DNMT1/ZNF304/PRDM5/SMAD4/CHEK1/SUV39H2/SETD5/ZNF274/BEND3/EHMT1/NAP1L2/EHMT2	25	brown
GO:0000381	regulation of alternative mRNA splicing, via spliceosome	31/4375	65/18670	1.59576500849482e-05	0.000226844690209842	0.000192086	PTBP1/THRAP3/SART3/REST/HNRNPL/SRSF9/SRSF3/SRSF7/SRSF4/KHDRBS1/SMU1/RBM19/NSRP1/RBM17/HNRNPA1/SRSF1/TRA2B/WTAP/RBMX/SAP18/HNRNPU/DYRK1A/CELF5/SRSF2/MAGOH/RBM15/RBM10/RBM11/SRSF10/RNPS1/RBM8A	31	brown
GO:0042026	protein refolding	22/4375	40/18670	1.61743440658393e-05	0.0002294048935492	0.000194254	DNAJA2/HSP90AA1/ST13/PPIF/HSPA8/HSPA9/FKBP1B/HSPA2/PDCL/PPIG/DNAJA4/HSPD1/BAG5/PPID/PPIH/HSPA14/PPIA/PPIAL4G/PPIAL4D/PPIAL4C/PPIAL4E/PPIAL4F	22	brown
GO:0033866	nucleoside bisphosphate biosynthetic process	32/4375	68/18670	1.65310630888267e-05	0.00023288367304237	0.0001972	ELOVL5/PDK3/COASY/ACAT1/ACACB/PDPR/DLD/ACOT7/SCD/TECR/SLC25A1/GSTZ1/MLYCD/GCDH/PDHX/ELOVL4/PANK2/ACSS2/ACLY/PDHA1/PPCDC/MPC2/HSD17B12/DLAT/PDK1/PANK1/ELOVL7/PDHB/FASN/ELOVL6/PDP2/ACACA	32	brown
GO:0034030	ribonucleoside bisphosphate biosynthetic process	32/4375	68/18670	1.65310630888267e-05	0.00023288367304237	0.0001972	ELOVL5/PDK3/COASY/ACAT1/ACACB/PDPR/DLD/ACOT7/SCD/TECR/SLC25A1/GSTZ1/MLYCD/GCDH/PDHX/ELOVL4/PANK2/ACSS2/ACLY/PDHA1/PPCDC/MPC2/HSD17B12/DLAT/PDK1/PANK1/ELOVL7/PDHB/FASN/ELOVL6/PDP2/ACACA	32	brown
GO:0034033	purine nucleoside bisphosphate biosynthetic process	32/4375	68/18670	1.65310630888267e-05	0.00023288367304237	0.0001972	ELOVL5/PDK3/COASY/ACAT1/ACACB/PDPR/DLD/ACOT7/SCD/TECR/SLC25A1/GSTZ1/MLYCD/GCDH/PDHX/ELOVL4/PANK2/ACSS2/ACLY/PDHA1/PPCDC/MPC2/HSD17B12/DLAT/PDK1/PANK1/ELOVL7/PDHB/FASN/ELOVL6/PDP2/ACACA	32	brown
GO:0016573	histone acetylation	60/4375	156/18670	1.79969055027396e-05	0.000252965472189853	0.000214204	BRCA1/JADE2/RSF1/ATG5/SPHK2/JADE1/TAF9/NOS1/BRPF3/SIRT1/SMARCB1/EP300/JADE3/CTCF/KAT8/PIH1D1/ZNF451/KMT2A/SET/KANSL1/NAA50/GTF3C4/YEATS4/HAT1/ELP3/MAP3K7/TAF5L/KAT7/ACTL6A/BRCA2/SMAD4/POLE3/TAF5/CHEK1/MBIP/TADA1/PAXIP1/AUTS2/MCM3AP/TAF6L/IWS1/YEATS2/TAF10/SETD5/ING5/SIN3A/HCFC1/MSL2/RUVBL1/BEND3/TAF7/PER1/RUVBL2/EP400/MORF4L1/NAP1L2/MCRS1/NOC2L/WDR5/TADA2A	60	brown
GO:0099116	tRNA 5'-end processing	12/4375	16/18670	1.86986574285003e-05	0.000262241349931249	0.000222059	HSD17B10/USP14/POP1/POP4/SSB/RPP30/RPP38/POP5/POP7/TRMT10C/RPP25/RPP21	12	brown
GO:0035384	thioester biosynthetic process	27/4375	54/18670	1.8966033449162e-05	0.000264806377934959	0.000224231	ELOVL5/PDK3/ACAT1/ACACB/PDPR/DLD/SCD/TECR/SLC25A1/GSTZ1/MLYCD/GCDH/PDHX/ELOVL4/ACSS2/ACLY/PDHA1/MPC2/HSD17B12/DLAT/PDK1/ELOVL7/PDHB/FASN/ELOVL6/PDP2/ACACA	27	brown
GO:0071616	acyl-CoA biosynthetic process	27/4375	54/18670	1.8966033449162e-05	0.000264806377934959	0.000224231	ELOVL5/PDK3/ACAT1/ACACB/PDPR/DLD/SCD/TECR/SLC25A1/GSTZ1/MLYCD/GCDH/PDHX/ELOVL4/ACSS2/ACLY/PDHA1/MPC2/HSD17B12/DLAT/PDK1/ELOVL7/PDHB/FASN/ELOVL6/PDP2/ACACA	27	brown
GO:1990173	protein localization to nucleoplasm	10/4375	12/18670	2.02788891359349e-05	0.000282507457762612	0.00023922	CCT4/TCP1/DKC1/CCT7/WRAP53/CCT6A/CCT5/CCT8/CCT3/CCT2	10	brown
GO:0019081	viral translation	11/4375	14/18670	2.04821398814412e-05	0.000284076404683087	0.000240548	PTBP1/EIF3L/EIF3D/EIF3B/EIF3A/EIF2AK4/EIF3G/DHX9/SSB/DENR/MCTS1	11	brown
GO:0071428	rRNA-containing ribonucleoprotein complex export from nucleus	11/4375	14/18670	2.04821398814412e-05	0.000284076404683087	0.000240548	RIOK2/XPO1/NUP88/RPS15/RAN/LTV1/ABCE1/RRS1/NPM1/SDAD1/EIF6	11	brown
GO:0007006	mitochondrial membrane organization	53/4375	134/18670	2.19648834194169e-05	0.000303968772972019	0.000257393	SLC25A5/DNAJC11/BID/BAK1/HEBP2/HSP90AA1/BAX/TIMM13/TOMM22/SAMM50/TIMM9/TAZ/TIMM50/BBC3/CHCHD3/MAPK8/PPIF/YWHAE/ZNF205/ALKBH7/ROMO1/YWHAH/IMMT/YWHAQ/TIMM10/NMT1/RHOT2/AFG3L2/PMAIP1/OXA1L/MPV17L/HK2/CHCHD6/CALM3/OMA1/COX18/YWHAB/ACAA2/HSPA4/NAIF1/TOMM20/SFN/TIMM22/TMEM11/TMEM102/APOO/NDUFA13/FZD9/BLOC1S2/TFDP1/OPA1/UQCC3/CHCHD10	53	brown
GO:0043631	RNA polyadenylation	24/4375	46/18670	2.20236499810018e-05	0.000304110708658371	0.000257513	PABPC1/CPSF1/SNRPA/PAPOLA/ZC3H14/CSTF2/MTPAP/CPSF6/PAPOLG/CPSF3/SYMPK/GRSF1/CDC73/WDR33/PNPT1/CPSF7/RNF20/SSU72/PCF11/CPSF2/LEO1/NUDT21/AHCYL1/CSTF3	24	brown
GO:0016311	dephosphorylation	151/4375	478/18670	2.25187070561159e-05	0.000310263240735803	0.000262723	MTMR7/PTBP1/PPP5C/INPP4A/EIF2AK2/CTDP1/PPP2R5A/POLB/FBXW11/PPP2R2C/CDC14B/DUSP12/DLG3/MTMR2/PTPN4/IGBP1/HSP90AB1/TAB1/CDKN3/APEX1/PPP1R16B/MTMR8/PCDH11X/MTMR9/TIMM50/PTPRS/PPP2R1A/PTPRZ1/PPP1R17/PALD1/LHPP/YWHAE/PPP6R3/PTPN5/DUSP16/PTPN6/RNGTT/HDDC2/GPLD1/PHACTR2/PPP2R5D/PPP2CA/PPM1G/SMG7/RCAN3/PPP1R8/STK11/SET/PPP6C/PPP4R4/FKBP1B/MASTL/NT5C3A/MPHOSPH10/NT5C/SYMPK/BMP2/DLGAP5/PKMYT1/PTPN12/STYXL1…	151	brown
GO:0031058	positive regulation of histone modification	39/4375	90/18670	2.33604672893771e-05	0.000321155196134003	0.000271946	KDM1A/JARID2/BRCA1/SPHK2/SREBF1/EED/SART3/RIF1/DNMT3B/NOS1/SIRT1/SMARCB1/SNW1/PIH1D1/AKAP8/PRKD2/VEGFA/KMT2A/MYB/DNMT1/ZNF304/CCNB1/KAT7/RTF1/TET1/JDP2/SMAD4/MTF2/RNF20/PAXIP1/AUTS2/PAXBP1/CHTOP/ZBTB7B/ING2/UBE2N/RUVBL2/NAP1L2/TADA2A	39	brown
GO:0035019	somatic stem cell population maintenance	33/4375	72/18670	2.43140968214472e-05	0.00033353407652878	0.000282428	POLR2J/REST/POLR2E/SALL4/SFRP1/POLR2I/NANOG/BCL9/DPPA4/ZSCAN10/LIN28A/YAP1/FGF2/CUL4A/SMAD4/POLR2D/EPHA1/PRDM14/POLR2K/ZFP36L2/ZIC3/KIT/VANGL2/VPS72/POLR2H/POLR2G/RBPJ/LDB2/SOX2/PBX1/FOXD3/POU5F1/TDGF1	33	brown
GO:0016126	sterol biosynthetic process	36/4375	81/18670	2.44182408279671e-05	0.000334231335699838	0.000283018	CYP51A1/IDI1/SREBF1/ACACB/FDFT1/SCD/SQLE/ERLIN1/KPNB1/SC5D/HMGCS1/DHCR24/ACAT2/NFYB/POR/APOE/ACLY/HSD17B7/RAN/SOD1/LBR/EBP/NSDHL/ERLIN2/GGPS1/FDPS/PMVK/CYB5R2/ACAA2/FASN/CNBP/ELOVL6/DHCR7/SP1/SREBF2/ACACA	36	brown
GO:0006370	7-methylguanosine mRNA capping	19/4375	33/18670	2.57059098543918e-05	0.000351090084699743	0.000297294	POLR2J/MNAT1/POLR2E/RNMT/ERCC2/POLR2I/GTF2H3/RNGTT/NCBP2/CDK7/CCNH/NCBP1/POLR2D/GTF2H2/POLR2K/ERCC3/POLR2H/POLR2G/GTF2F2	19	brown
GO:0018393	internal peptidyl-lysine acetylation	61/4375	161/18670	2.62507054779703e-05	0.000357751462263904	0.000302934	BRCA1/JADE2/RSF1/ATG5/SPHK2/JADE1/TAF9/NOS1/BRPF3/SIRT1/SMARCB1/EP300/JADE3/CTCF/KAT8/PIH1D1/ZNF451/KMT2A/SET/KANSL1/NAA50/GTF3C4/YEATS4/POR/HAT1/ELP3/MAP3K7/TAF5L/KAT7/ACTL6A/BRCA2/SMAD4/POLE3/TAF5/CHEK1/MBIP/TADA1/PAXIP1/AUTS2/MCM3AP/TAF6L/IWS1/YEATS2/TAF10/SETD5/ING5/SIN3A/HCFC1/MSL2/RUVBL1/BEND3/TAF7/PER1/RUVBL2/EP400/MORF4L1/NAP1L2/MCRS1/NOC2L/WDR5/TADA2A	61	brown
GO:0009069	serine family amino acid metabolic process	22/4375	41/18670	2.71955307391015e-05	0.000369823822567087	0.000313157	GCLC/GCLM/SEPHS1/PHGDH/GGT1/GCAT/MTHFD1/CTH/MPST/TST/SCLY/PSAT1/GCSH/AMT/PSPH/SLC7A11/GART/CBS/SERINC5/SHMT1/SEPHS2/SHMT2	22	brown
GO:0044773	mitotic DNA damage checkpoint	41/4375	97/18670	2.98488967123133e-05	0.000404152772115534	0.000342226	FOXN3/TIPIN/GTSE1/BAX/AURKA/CNOT3/CLSPN/MSH2/EP300/CNOT2/ARID3A/SYF2/RPA2/CNOT1/PRMT1/E2F8/PCNA/CCNB1/CARM1/XPC/EME1/CNOT8/CDC25C/CNOT11/DONSON/TAOK1/RPL26/E2F7/RFWD3/CDK1/SFN/CNOT10/CHEK2/FOXO4/BLM/TFDP1/ZNF830/CNOT7/GIGYF2/E2F4/PRKDC	41	brown
GO:2001022	positive regulation of response to DNA damage stimulus	41/4375	97/18670	2.98488967123133e-05	0.000404152772115534	0.000342226	BRCA1/DDX11/BCLAF1/ERCC8/TMEM161A/RIF1/UIMC1/FUS/SIRT1/PIAS4/BABAM1/NSMCE4A/FOXM1/TIMELESS/RNF8/MAD2L2/EEF1E1/PRKCG/TRIM28/PCNA/DHX9/SKIL/WRAP53/PMAIP1/PARP1/RPS3/CEBPG/MMS19/PAXIP1/EYA3/CCAR2/ANKLE1/RPL26/PRKCD/RNF168/SETMAR/ATR/UBE2N/FANCB/HMGB1/PRKDC	41	brown
GO:1990542	mitochondrial transmembrane transport	40/4375	94/18670	3.08146197773871e-05	0.000416329421087155	0.000352537	SLC25A13/MCUR1/TIMM21/ACACB/SLC25A1/SLC25A15/TIMM44/TIMM50/GRPEL1/MRPL18/MRS2/ROMO1/TIMM17B/TST/TOMM40/PRKAB2/COX5B/PNPT1/AFG3L2/MPC2/HSPD1/SLC25A38/CPT2/TOMM40L/CHCHD4/GRPEL2/MID1IP1/STOML2/MICU2/SLC25A33/TOMM20/SLC25A22/CYC1/TOMM7/SLC25A29/OPA1/DNAJC19/PAM16/TIMM23/ACACA	40	brown
GO:0002223	stimulatory C-type lectin receptor signaling pathway	46/4375	113/18670	3.19908636676038e-05	0.000431291880284319	0.000365206	PSMB1/PSMC4/PSMA4/CUL1/PSME4/FBXW11/PSMC5/PSME1/TAB1/EP300/PSMC6/PSMA3/PSMB5/PSMA6/PSME2/PSMA7/PSMD10/PSMD7/RELB/PSMA2/PSMD3/PSMD11/PSMD14/PSMA1/PSME3/KRAS/MAP3K7/PSMB7/PSMB6/BCL10/PSMA5/PAK1/PSMD4/PSMB4/PSMD6/PRKCD/PSMC3/MUC3A/PSMD1/PSMD12/CARD11/PSMB8/NRAS/CHUK/LYN/PSMB3	46	brown
GO:0045740	positive regulation of DNA replication	20/4375	36/18670	3.22310825062477e-05	0.000433597974746066	0.000367159	DBF4/MAP2K4/GLI2/FGFR1/CDC7/CACYBP/ATF1/INO80/E2F8/PCNA/DHX9/DNA2/DBF4B/STOML2/E2F7/CDT1/CDK1/ATAD5/CTC1/FAF1	20	brown
GO:0009152	purine ribonucleotide biosynthetic process	64/4375	172/18670	3.24317619036205e-05	0.000435363416217981	0.000368654	AK2/SLC25A13/ELOVL5/SPHK2/PDK3/COASY/ENO1/ACAT1/ACACB/ADCY2/PDPR/DLD/ACOT7/SCD/TECR/SLC25A1/GSTZ1/TAZ/NME3/MLYCD/NME4/GCDH/PDHX/ELOVL4/PANK2/PAICS/PPAT/ACSS2/ACLY/PDHA1/COX5B/ADCY3/ATIC/PPCDC/MPC2/PKLR/PARP1/HSD17B12/DLAT/PDK1/PANK1/ADK/GART/AK4/GMPS/ELOVL7/ADCY1/VCP/STOML2/HPRT1/PDHB/FASN/ELOVL6/NME6/PDP2/ADCY5/IMPDH2/PFAS/CYC1/APRT/UQCC3/NME1/ADSL/ACACA	64	brown
GO:0044783	G1 DNA damage checkpoint	30/4375	64/18670	3.3060520749946e-05	0.000441911310408127	0.000374199	GTSE1/BAX/AURKA/CNOT3/WAC/EP300/CNOT2/ARID3A/RPA2/CNOT1/PRMT1/E2F8/PCNA/CCNB1/CARM1/CNOT8/CDC25C/CNOT11/RPL26/E2F7/RFWD3/CDK1/SFN/CNOT10/CHEK2/TFDP1/CNOT7/GIGYF2/E2F4/PRKDC	30	brown
GO:1901607	alpha-amino acid biosynthetic process	30/4375	64/18670	3.3060520749946e-05	0.000441911310408127	0.000374199	AASS/BCAT1/ASNS/CAD/SEPHS1/PHGDH/MTAP/GGT1/MTHFD1/BCAT2/PARK7/CTH/GOT1/MTRR/GOT2/ASL/ASS1/PSAT1/ASNSD1/PYCR2/ENOPH1/PSPH/GLUD1/APIP/CBS/NAGS/SERINC5/SHMT1/SEPHS2/SHMT2	30	brown
GO:0060968	regulation of gene silencing	54/4375	139/18670	3.33647568191695e-05	0.000445029064892284	0.000376839	POLR2J/NUP160/TPR/PUM2/NDC1/ELAVL1/NUP133/NUP37/SEH1L/TNRC6A/AGO1/NUP50/CDC45/AAAS/NUP188/SIRT1/POLR2E/HIRA/RAE1/POLR2I/NUP88/NUP98/NUP107/ASF1A/NUP155/FXR1/NUP43/AGO2/XPO5/NUP153/NUP85/LIN28A/DHX9/HMGA1/NUP54/TARBP2/POLR2D/LIMD1/POLR2K/RANBP2/NUP205/ATAD2/ADAR/NUP35/POLR2H/TERT/POLR2G/MAP2K1/SIN3A/POM121/MIER1/POU5F1/TRIM71/NUP62	54	brown
GO:0051298	centrosome duplication	31/4375	67/18670	3.37993100672254e-05	0.000449868099387338	0.000380936	BRCA1/WDR62/XPO1/CHMP2B/CEP76/NUBP1/CEP152/ARHGEF10/TRIM37/CHORDC1/CEP72/ALMS1/VPS4B/STIL/XRCC3/CHMP2A/BRCA2/PLK4/CENPJ/SASS6/CCNF/POC1A/CEP295/SAC3D1/CEP120/CEP135/CKAP5/GEN1/NPM1/NUP62/RBM14	31	brown
GO:0050685	positive regulation of mRNA processing	18/4375	31/18670	3.59297392789996e-05	0.000477210880381458	0.000404089	THRAP3/DAZAP1/SNW1/PRPF19/NUP98/NCBP2/PRDX6/CCNB1/CDC73/TRA2B/NCBP1/SF3B4/RBMX/TRA2A/LEO1/NUDT21/DHX36/RBMXL1	18	brown
GO:0006475	internal protein amino acid acetylation	62/4375	166/18670	3.74964266484114e-05	0.000496966381942688	0.000420818	BRCA1/JADE2/RSF1/ATG5/SPHK2/JADE1/TAF9/NOS1/BRPF3/SIRT1/SMARCB1/EP300/JADE3/CTCF/KAT8/PIH1D1/ZNF451/KMT2A/SET/KANSL1/NAA50/GTF3C4/YEATS4/POR/HAT1/ELP3/MAP3K7/TAF5L/KAT7/ACTL6A/BRCA2/SMAD4/MDH2/POLE3/TAF5/CHEK1/MBIP/TADA1/PAXIP1/AUTS2/MCM3AP/TAF6L/IWS1/YEATS2/TAF10/SETD5/ING5/SIN3A/HCFC1/MSL2/RUVBL1/BEND3/TAF7/PER1/RUVBL2/EP400/MORF4L1/NAP1L2/MCRS1/NOC2L/WDR5/TADA2A	62	brown
GO:0009163	nucleoside biosynthetic process	21/4375	39/18670	3.85742605032226e-05	0.000510173078258866	0.000432001	CAD/MTAP/DHODH/NME3/NME4/UMPS/UCK1/UCK2/ADK/DCK/CDA/GMPS/HPRT1/TK1/DTYMK/NME6/IMPDH2/UPP1/ADA/APRT/NME1	21	brown
GO:0009127	purine nucleoside monophosphate biosynthetic process	13/4375	19/18670	3.98302938297748e-05	0.000523471932953581	0.000443262	LHPP/PAICS/PPAT/ATIC/ADK/GART/GMPS/HPRT1/IMPDH2/PFAS/ADA/APRT/ADSL	13	brown
GO:0009168	purine ribonucleoside monophosphate biosynthetic process	13/4375	19/18670	3.98302938297748e-05	0.000523471932953581	0.000443262	LHPP/PAICS/PPAT/ATIC/ADK/GART/GMPS/HPRT1/IMPDH2/PFAS/ADA/APRT/ADSL	13	brown
GO:0048025	negative regulation of mRNA splicing, via spliceosome	13/4375	19/18670	3.98302938297748e-05	0.000523471932953581	0.000443262	PTBP1/C1QBP/SRSF9/SRSF7/SRSF4/HNRNPA2B1/RBMX/SAP18/DYRK1A/HNRNPK/RBM10/SRSF10/RNPS1	13	brown
GO:0010565	regulation of cellular ketone metabolic process	66/4375	180/18670	4.19410560477205e-05	0.000550059582349707	0.000465776	PSMB1/BRCA1/ELOVL5/PSMC4/NR1H3/PSMA4/PDK3/PSME4/SREBF1/ACACB/REST/PSMC5/PDPR/PSME1/SIRT1/PSMC6/PSMA3/GSTZ1/PSMB5/PSMA6/PSME2/PSMA7/TRIB3/PSMD10/PSMD7/MLYCD/OAZ1/PSMA2/ERLIN1/PSMD3/PSMD11/PSMD14/PARK7/SIRT5/PANK2/BMP2/PSMA1/APOC1/PSME3/PRKAB2/COQ3/PSMB7/PSMB6/PSMA5/ERLIN2/SLC7A11/PDK1/TYSND1/SLC45A3/ADIPOR1/PSMD4/PSMB4/FGFR4/PSMD6/MID1IP1/PSMC3/ATCAY/PDP2/PSMD1/OAZ2/PPTC7/PSMD12/MTOR/PSMB8/EIF6/PS…	66	brown
GO:0072528	pyrimidine-containing compound biosynthetic process	27/4375	56/18670	4.35218641139346e-05	0.000569600346827257	0.000482322	TBPL1/CTPS2/CAD/ERH/CDS2/DHODH/NME3/NME4/UMPS/DUT/UCK1/UCK2/PRPS1/AGPAT5/DCK/CDA/TK1/DTYMK/AGPAT2/CTPS1/NME6/LCLAT1/TYMS/SHMT1/UPP1/MTOR/NME1	27	brown
GO:0090263	positive regulation of canonical Wnt signaling pathway	56/4375	147/18670	4.61092486457643e-05	0.000602205999500617	0.000509932	PSMB1/PSMC4/PSMA4/CDH3/ASPM/PSME4/NLE1/PSMC5/PSME1/PSMC6/PSMA3/GSKIP/PSMB5/PSMA6/PSME2/PSMA7/GID8/RSPO4/PSMD10/PSMD7/AXIN1/SFRP1/UBR5/PSMA2/PSMD3/PSMD11/PSMD14/PSMA1/PSME3/PSMB7/YAP1/USP8/EGF/PRDM15/PSMB6/PSMA5/GPC3/CSNK1G3/EDA/CCAR2/PSMD4/PSMB4/PSMD6/VCP/PSMC3/RBPJ/TNKS/PSMD1/RUVBL1/CTDNEP1/AMER1/RNF220/FZD9/PSMD12/PSMB8/PSMB3	56	brown
GO:0050792	regulation of viral process	74/4375	208/18670	4.81038316485459e-05	0.000625534107307281	0.000529686	POLR2J/KPNA6/RSF1/EIF2AK2/CTDP1/TAF11/NUCKS1/PABPC1/CHMP2B/REST/CCNK/TFAP4/SRPK1/POLR2E/SMARCB1/EP300/SNW1/TRIM35/POLR2I/HPN/ZC3HAV1/TRIM14/SMC3/HDAC1/NR5A2/VPS4B/TARDBP/TRIM25/TRIM6/ZNF639/VAPB/STAU1/SMARCA4/APOBEC3F/EIF2AK4/ILF3/APOE/BST2/CHMP2A/TRIM28/TOP2A/MORC2/SRPK2/DHX9/TARBP2/POLR2D/POLR2K/CHD1/TRIM11/LARP1/RRP1B/ADAR/POLR2H/PSMC3/DDB1/POLR2G/PPID/PPIH/BANF1/RAD23A/KPNA2/TMPRSS2/NELFA/SP1…	74	brown
GO:0006637	acyl-CoA metabolic process	43/4375	105/18670	4.81947637309646e-05	0.000625534107307281	0.000529686	AASS/ELOVL5/FAR2/PDK3/ACAT1/ACACB/PDPR/DLD/ACOT7/SCD/TECR/SLC25A1/GSTZ1/ACOT8/MLYCD/GCDH/PDHX/ACOT13/HMGCS1/ELOVL4/DLST/ACSS2/ACLY/PDHA1/HSD17B4/SUCLA2/NUDT7/MPC2/HSD17B12/DLAT/PDK1/DBI/PMVK/ELOVL7/PDHB/FASN/ELOVL6/SUCLG2/PDP2/PIPOX/THEM5/FAR1/ACACA	43	brown
GO:0035383	thioester metabolic process	43/4375	105/18670	4.81947637309646e-05	0.000625534107307281	0.000529686	AASS/ELOVL5/FAR2/PDK3/ACAT1/ACACB/PDPR/DLD/ACOT7/SCD/TECR/SLC25A1/GSTZ1/ACOT8/MLYCD/GCDH/PDHX/ACOT13/HMGCS1/ELOVL4/DLST/ACSS2/ACLY/PDHA1/HSD17B4/SUCLA2/NUDT7/MPC2/HSD17B12/DLAT/PDK1/DBI/PMVK/ELOVL7/PDHB/FASN/ELOVL6/SUCLG2/PDP2/PIPOX/THEM5/FAR1/ACACA	43	brown
GO:0051204	protein insertion into mitochondrial membrane	23/4375	45/18670	4.98778300141064e-05	0.000642917981550763	0.000544406	BID/HSP90AA1/BAX/TIMM13/TOMM22/SAMM50/TIMM9/BBC3/MAPK8/YWHAE/ROMO1/YWHAH/YWHAQ/TIMM10/NMT1/PMAIP1/COX18/YWHAB/HSPA4/SFN/TIMM22/NDUFA13/TFDP1	23	brown
GO:0009070	serine family amino acid biosynthetic process	12/4375	17/18670	4.99443383339004e-05	0.000642917981550763	0.000544406	SEPHS1/PHGDH/GGT1/MTHFD1/CTH/PSAT1/PSPH/CBS/SERINC5/SHMT1/SEPHS2/SHMT2	12	brown
GO:0042790	nucleolar large rRNA transcription by RNA polymerase I	12/4375	17/18670	4.99443383339004e-05	0.000642917981550763	0.000544406	DDX11/TCOF1/SMARCB1/PIH1D1/NCL/TAF1B/CD3EAP/SMARCA4/NOL11/PWP1/POLR1E/MTOR	12	brown
GO:0070131	positive regulation of mitochondrial translation	12/4375	17/18670	4.99443383339004e-05	0.000642917981550763	0.000544406	C1QBP/MRPS27/NSUN4/FASTKD2/FASTKD3/RMND1/RPUSD3/RPUSD4/TRUB2/TRMT10C/COA3/MPV17L2	12	brown
GO:0000083	regulation of transcription involved in G1/S transition of mitotic cell cycle	17/4375	29/18670	5.01287580372125e-05	0.000643969639621486	0.000545296	ORC1/CDC45/CDC6/POLA1/CCNE1/ZPR1/FBXO5/PCNA/NPAT/E2F7/CDT1/RRM2/HINFP/TYMS/TFDP1/E2F4/DHFR	17	brown
GO:0050821	protein stabilization	65/4375	178/18670	5.51199303905005e-05	0.000705197640036831	0.000597142	ZNF207/USP2/GTSE1/HSP90AA1/TAF9/TESC/HSP90AB1/EP300/STK4/PIM2/MTMR9/CDC37L1/DVL1/GTPBP4/PFN1/PTGES3/GAPDH/BAG2/PDCD10/CCT4/SUMO1/PARK7/TCP1/RPL5/USP9X/RPL23/MCM8/HIP1/SMO/FLOT2/CDK7/VHL/CCNH/CCT7/PIM1/RPL11/HSPD1/CCT6A/CCT5/SAV1/GNAQ/CCT8/PEX19/CCT3/PRKCD/NAA15/CAMLG/SUGT1/BAG5/CCT2/PHB/TNIP2/CRTAP/RPS7/USP19/HCFC1/NAA16/SWSAP1/CHEK2/CHP1/USP7/FKBPL/ZSWIM7/PHB2/USP27X	65	brown
GO:0090090	negative regulation of canonical Wnt signaling pathway	65/4375	178/18670	5.51199303905005e-05	0.000705197640036831	0.000597142	PSMB1/FUZ/PSMC4/CUL3/PSMA4/PSME4/LRP6/JADE1/PSMC5/PSME1/RBX1/PSMC6/PSMA3/PSMB5/CHD8/PSMA6/PSME2/STK4/PSMA7/FERMT1/PSMD10/EMD/PSMD7/AXIN1/SFRP1/PSMA2/RAPGEF1/DVL1/LZTS2/PSMD3/PSMD11/SLC9A3R1/MAPK14/PSMD14/HDAC1/MAD2L2/KLHL12/STK11/SFRP5/PFDN5/BMP2/PSMA1/APOE/PSME3/PSMB7/PSMB6/PSMA5/LIMD1/NKD2/G3BP1/GPC3/FOXO1/PSMD4/PSMB4/DRAXIN/PSMD6/PSMC3/PSMD1/TMEM64/SOX2/RUVBL2/AMER1/PSMD12/PSMB8/PSMB3	65	brown
GO:0000731	DNA synthesis involved in DNA repair	25/4375	51/18670	5.85593336596434e-05	0.000747675076807137	0.000633111	RFC1/RFC2/POLD1/POLD3/SIRT1/POLE2/POLA1/USP10/RPA3/RFC5/MAD2L2/RPA2/TRIM25/RPA1/PCNA/RFC3/DTL/RPS27A/UBE2L6/RCHY1/RFC4/VCP/WRN/POLE/UBA52	25	brown
GO:0006164	purine nucleotide biosynthetic process	69/4375	192/18670	5.93578968720611e-05	0.000756330600591363	0.00064044	AK2/SLC25A13/ELOVL5/SPHK2/PDK3/COASY/ENO1/ACAT1/ACACB/ADCY2/NOS1/PDPR/DLD/ACOT7/SCD/TECR/SLC25A1/GSTZ1/MTHFD1/PRPS2/TAZ/NME3/MLYCD/NME4/GCDH/PDHX/ELOVL4/PANK2/PAICS/PPAT/ACSS2/ACLY/PDHA1/COX5B/ADCY3/ATIC/PPCDC/MPC2/PKLR/PARP1/PRPS1/HSD17B12/DLAT/PDK1/PANK1/ADK/GART/AK4/GMPS/ELOVL7/ADCY1/VCP/STOML2/HPRT1/PDHB/FASN/ELOVL6/NME6/PDP2/ADCY5/IMPDH2/PFAS/CYC1/ADA/APRT/UQCC3/NME1/ADSL/ACACA	69	brown
GO:0071453	cellular response to oxygen levels	81/4375	234/18670	6.51528074394487e-05	0.000828484685269582	0.000701539	PSMB1/PSMC4/PSMA4/PDK3/PSME4/ENO1/PSMC5/DNM1L/DNMT3B/PSME1/SIRT1/HMOX1/RBX1/EP300/PSMC6/PSMA3/PSMB5/PSMA6/PSME2/PSMA7/PSMD10/SUV39H1/PSMD7/SFRP1/NAMPT/PSMA2/PSMD3/PSMD11/CBL/VEGFA/STC2/FAM162A/ATP6V1A/PSMD14/ATF4/PSMA1/PSME3/CCNB1/VHL/UBQLN1/HILPDA/BRIP1/CCDC115/ATP6V1G1/PSMB7/TMBIM6/PMAIP1/PSMB6/PSMA5/RPS27A/LIMD1/CCNA2/FOXO1/PDK1/SUV39H2/AIFM1/PSMD4/PSMB4/AK4/PSMD6/TERT/STOX1/PSMC3/HIF1AN/ENDOG…	81	brown
GO:0002097	tRNA wobble base modification	14/4375	22/18670	6.68014519425568e-05	0.000846016772177552	0.000716384	TRMU/ALKBH1/MOCS3/GTPBP3/ELP3/ELP2/MTO1/ALKBH8/ELP6/URM1/ELP5/CTU2/ADAT2/ADAT3	14	brown
GO:0046599	regulation of centriole replication	14/4375	22/18670	6.68014519425568e-05	0.000846016772177552	0.000716384	BRCA1/CEP76/TRIM37/ALMS1/VPS4B/STIL/CHMP2A/PLK4/CENPJ/CEP295/CEP120/NPM1/NUP62/RBM14	14	brown
GO:0030177	positive regulation of Wnt signaling pathway	65/4375	179/18670	6.69718393962962e-05	0.000846464639466494	0.000716764	PSMB1/PSMC4/ZRANB1/DEPDC1B/PSMA4/CDH3/ASPM/PSME4/NLE1/PSMC5/PSME1/PSMC6/PSMA3/GSKIP/PSMB5/PSMA6/PSME2/PSMA7/GID8/CSNK2A1/RSPO4/PSMD10/PSMD7/AXIN1/SFRP1/UBR5/PSMA2/SPIN1/PSMD3/WNT3/PSMD11/PSMD14/BMP2/SMARCA4/PSMA1/PSME3/CDC73/PSMB7/YAP1/USP8/EGF/PRDM15/PSMB6/PSMA5/GPC3/CSNK1G3/EDA/CCAR2/PSMD4/PSMB4/PSMD6/TERT/VCP/PSMC3/RBPJ/TNKS/PSMD1/RUVBL1/CTDNEP1/AMER1/RNF220/FZD9/PSMD12/PSMB8/PSMB3	65	brown
GO:0031571	mitotic G1 DNA damage checkpoint	29/4375	63/18670	6.73825997729999e-05	0.000848235979873367	0.000718263	GTSE1/BAX/AURKA/CNOT3/EP300/CNOT2/ARID3A/RPA2/CNOT1/PRMT1/E2F8/PCNA/CCNB1/CARM1/CNOT8/CDC25C/CNOT11/RPL26/E2F7/RFWD3/CDK1/SFN/CNOT10/CHEK2/TFDP1/CNOT7/GIGYF2/E2F4/PRKDC	29	brown
GO:0044819	mitotic G1/S transition checkpoint	29/4375	63/18670	6.73825997729999e-05	0.000848235979873367	0.000718263	GTSE1/BAX/AURKA/CNOT3/EP300/CNOT2/ARID3A/RPA2/CNOT1/PRMT1/E2F8/PCNA/CCNB1/CARM1/CNOT8/CDC25C/CNOT11/RPL26/E2F7/RFWD3/CDK1/SFN/CNOT10/CHEK2/TFDP1/CNOT7/GIGYF2/E2F4/PRKDC	29	brown
GO:1903051	negative regulation of proteolysis involved in cellular protein catabolic process	32/4375	72/18670	6.77562191881569e-05	0.000851229936053217	0.000720799	CSNK2A2/SENP1/TAF9/WAC/HSP90AB1/CSNK2A1/USP14/PDCL3/PARK7/UCHL5/RPL5/RPL23/PRKCG/SCO1/UBAC2/RPL11/TLK2/USP25/CCAR2/UBXN1/RYBP/CAMLG/BAG5/MTM1/RPS7/USP19/SMARCC1/YOD1/USP7/DDRGK1/STYX/TRIM39	32	brown
GO:0002220	innate immune response activating cell surface receptor signaling pathway	46/4375	116/18670	6.89640624706639e-05	0.000864671415257184	0.000732181	PSMB1/PSMC4/PSMA4/CUL1/PSME4/FBXW11/PSMC5/PSME1/TAB1/EP300/PSMC6/PSMA3/PSMB5/PSMA6/PSME2/PSMA7/PSMD10/PSMD7/RELB/PSMA2/PSMD3/PSMD11/PSMD14/PSMA1/PSME3/KRAS/MAP3K7/PSMB7/PSMB6/BCL10/PSMA5/PAK1/PSMD4/PSMB4/PSMD6/PRKCD/PSMC3/MUC3A/PSMD1/PSMD12/CARD11/PSMB8/NRAS/CHUK/LYN/PSMB3	46	brown
GO:0046831	regulation of RNA export from nucleus	10/4375	13/18670	6.92717723260145e-05	0.000865069204605149	0.000732517	TPR/RIOK2/RBM27/CPSF6/NCBP2/KHDRBS1/NUP153/DHX9/RBM26/IWS1	10	brown
GO:0051315	attachment of mitotic spindle microtubules to kinetochore	10/4375	13/18670	6.92717723260145e-05	0.000865069204605149	0.000732517	MAD1L1/NDC80/SEH1L/KIF2C/NUF2/BOD1/HNRNPU/CDT1/MIS12/CHAMP1	10	brown
GO:0010824	regulation of centrosome duplication	22/4375	43/18670	7.10458250742777e-05	0.000885459796005262	0.000749784	BRCA1/XPO1/CHMP2B/CEP76/NUBP1/TRIM37/CHORDC1/ALMS1/VPS4B/STIL/XRCC3/CHMP2A/PLK4/CENPJ/CCNF/POC1A/CEP295/CEP120/GEN1/NPM1/NUP62/RBM14	22	brown
GO:0000478	endonucleolytic cleavage involved in rRNA processing	9/4375	11/18670	7.26213773723355e-05	0.000896187824305455	0.000758868	NOP14/FCF1/RCL1/UTP20/KRI1/ABT1/UTP23/RPS21/RRS1	9	brown
GO:0000479	endonucleolytic cleavage of tricistronic rRNA transcript (SSU-rRNA, 5.8S rRNA, LSU-rRNA)	9/4375	11/18670	7.26213773723355e-05	0.000896187824305455	0.000758868	NOP14/FCF1/RCL1/UTP20/KRI1/ABT1/UTP23/RPS21/RRS1	9	brown
GO:0019042	viral latency	9/4375	11/18670	7.26213773723355e-05	0.000896187824305455	0.000758868	NUCKS1/XRCC5/HMGA1/XRCC4/PSIP1/HCFC1/BANF1/PPIA/XRCC6	9	brown
GO:0042023	DNA endoreduplication	9/4375	11/18670	7.26213773723355e-05	0.000896187824305455	0.000758868	SMC1A/STAG2/SMC3/ZPR1/FBXO5/MSH6/E2F8/SENP2/E2F7	9	brown
GO:2000615	regulation of histone H3-K9 acetylation	9/4375	11/18670	7.26213773723355e-05	0.000896187824305455	0.000758868	BRCA1/SPHK2/SMARCB1/PIH1D1/ZNF451/KMT2A/SMAD4/CHEK1/NAP1L2	9	brown
GO:0045089	positive regulation of innate immune response	75/4375	214/18670	7.55725028096251e-05	0.000930774106313437	0.000788155	PSMB1/PSMC4/POLR3B/MATR3/HMGB3/PSMA4/CUL1/PSME4/FBXW11/UBE2K/XRCC5/PSMC5/PSME1/TAB1/EP300/COCH/PSMC6/PSMA3/PSMB5/PSMA6/PSME2/PSMA7/PSMD10/PSMD7/PYCARD/RELB/RPS19/PSMA2/PSMD3/PSMD11/POLR3G/PSMD14/TRIM6/PSPC1/MED1/IRF3/PSMA1/PSME3/POLR3F/KRAS/MAP3K7/DHX9/PSMB7/PSMB6/BCL10/PSMA5/NONO/PAK1/PSMD4/PSMB4/PSMD6/PRKCD/HMGB2/PSMC3/FADD/POLR3D/SIN3A/MUC3A/PSMD1/TBK1/HMGB1/XRCC6/PSMD12/CARD11/PSMB8/MICB/HLA-…	75	brown
GO:0090175	regulation of establishment of planar polarity	44/4375	110/18670	7.72064218366005e-05	0.000949033448026762	0.000803616	PSMB1/CELSR3/PSMC4/PSMA4/PSME4/GPC4/PSMC5/PSME1/PSMC6/PSMA3/PSMB5/PSMA6/PSME2/PSMA7/PSMD10/PARD6A/PSMD7/FZD3/SFRP1/PSMA2/DVL1/PSMD3/PFN1/PSMD11/PSMD14/PSMA1/PSME3/PSMB7/PSMB6/ARHGEF19/PSMA5/GPC3/FZD7/TIAM1/PSMD4/PSMB4/VANGL2/PSMD6/PSMC3/PSMD1/SAPCD2/PSMD12/PSMB8/PSMB3	44	brown
GO:0032435	negative regulation of proteasomal ubiquitin-dependent protein catabolic process	19/4375	35/18670	7.76847400449619e-05	0.000951761662081966	0.000805926	SENP1/TAF9/WAC/HSP90AB1/USP14/PARK7/UCHL5/RPL11/TLK2/CCAR2/UBXN1/RYBP/CAMLG/BAG5/MTM1/SMARCC1/USP7/DDRGK1/STYX	19	brown
GO:0006221	pyrimidine nucleotide biosynthetic process	23/4375	46/18670	7.77320100472111e-05	0.000951761662081966	0.000805926	TBPL1/CTPS2/CAD/ERH/CDS2/DHODH/NME3/NME4/UMPS/DUT/UCK1/UCK2/PRPS1/AGPAT5/DTYMK/AGPAT2/CTPS1/NME6/LCLAT1/TYMS/SHMT1/UPP1/NME1	23	brown
GO:0010639	negative regulation of organelle organization	125/4375	393/18670	7.90346930945078e-05	0.000965825518536977	0.000817835	MAD1L1/KDM1A/SLC25A5/JARID2/ZNF207/BRCA1/MNAT1/SPDL1/TPR/ATG5/SPHK2/TRIP13/MCM2/ADD2/XRCC5/NDC80/ZW10/DNM1L/DNMT3B/HNRNPC/SIRT1/SMARCB1/PSMD10/CORO1A/ACD/NUBP1/UBR5/PIH1D1/ANKRD27/PPIF/TRIM37/PFN1/VAT1/ANAPC15/ASF1A/FBXO5/ZNF451/TTK/RAD1/MAD2L2/CDC20/NEK2/CENPF/SET/EML2/MKKS/XRCC3/PCID2/STYXL1/PSMG2/GNL3L/CHMP2A/DNMT1/TOP2A/SWAP70/CCNB1/NAT10/ESPL1/HNRNPA1/USP44/CKAP2/HMGA1/TET1/PIF1/SMAD4/MTF2/P…	125	brown
GO:0045931	positive regulation of mitotic cell cycle	60/4375	163/18670	8.04503068693926e-05	0.000981212011214441	0.000830864	CUL3/USP2/TPR/ANAPC4/MTA3/ASNS/FGFR1/NDC80/AURKA/CDC45/CDC6/CDC7/RANBP1/APEX1/CCNE1/FGF8/FBXO5/VPS4B/XRCC3/PCID2/DLGAP5/HSPA2/ANKRD17/CCNB1/ESPL1/NUSAP1/KIF20B/EGF/BRCA2/CUL4A/ANAPC11/RPTOR/DTL/DYNC1LI1/PHIP/CDCA5/MEPCE/EIF4E/HNRNPU/NSMCE2/CDC25C/DBF4B/CDC25A/MAD2L1/TERT/STOX1/CDT1/SIN3A/CDK1/PLRG1/MTBP/UBE2C/GEN1/RCC2/PTPN11/PBX1/EIF4EBP1/AIF1/NUP62/PHB2	60	brown
GO:0019058	viral life cycle	107/4375	328/18670	8.31833415870007e-05	0.00101233516942813	0.000857218	VTA1/KPNA6/NUP160/TPR/NEDD4L/EIF2AK2/ATG5/NDC1/NUP133/NUCKS1/PABPC1/TFRC/NUP37/XPO1/CHMP2B/SEH1L/EPS15/CCNK/TYRO3/NUP50/AAAS/NUP188/SRPK1/HSP90AB1/SMARCB1/RAE1/HTATSF1/VPS18/TRIM35/SLC1A5/ZC3HAV1/SMC3/KPNB1/NUP88/NUP98/NUP107/NUP155/NR5A2/CD46/VAMP8/VPS4B/IDE/NUP43/TRIM25/TRIM6/ZNF639/WWP1/VAPB/STAU1/NUP153/DEK/NUP85/APOBEC3F/CDHR3/EIF2AK4/ILF3/APOE/BST2/CHMP2A/TRIM28/TOP2A/RAN/MORC2/SRPK2/NUP54/…	107	brown
GO:0043038	amino acid activation	24/4375	49/18670	8.33250833346489e-05	0.00101233516942813	0.000857218	LARS2/GATB/IARS2/EARS2/SARS2/AIMP2/FARSB/WARS2/DARS2/AARS2/EEF1E1/QRSL1/NARS2/PPA2/YARS2/TARS2/FARS2/AASDH/PARS2/AIMP1/FARSA/PPA1/MARS2/GATC	24	brown
GO:0046822	regulation of nucleocytoplasmic transport	42/4375	104/18670	8.59374810463155e-05	0.00104205429144942	0.000882384	CDH1/TPR/RIOK2/IPO5/GTSE1/XPO1/RBM27/AAAS/RANGAP1/FERMT1/EMD/UBR5/YWHAE/ZPR1/CPSF6/MAPK14/ECT2/NCBP2/PARK7/TARDBP/KHDRBS1/XPO5/NUP153/SMO/TRIM28/RAN/XPO4/DHX9/ANP32B/CTDSPL2/BARD1/NUP54/RBM26/IWS1/PRKCD/NOLC1/HDAC3/SFN/PTPN11/PPP1CC/CHP1/NUP62	42	brown
GO:0034644	cellular response to UV	35/4375	82/18670	8.7416546899083e-05	0.00105794272685396	0.000895838	KDM1A/BAK1/USP28/POLD1/TMEM161A/POLD3/BAX/SIRT1/EP300/YY1/ACTR5/STK11/ATF4/EIF2AK4/INO80/PCNA/PARP1/RHBDD1/CHEK1/IMPACT/XPC/RPL26/CDC25A/METTL3/DDB1/PPID/RHNO1/DHX36/ATR/AURKB/NPM1/RUVBL2/NOC2L/MME/E2F4	35	brown
GO:0043687	post-translational protein modification	116/4375	361/18670	8.77145778847177e-05	0.00105799927263682	0.000895885	PSMB1/PSMC4/CUL3/PSMA4/DCUN1D1/ERCC8/CUL1/ATG5/PSME4/FBXW11/KEAP1/PSMC5/PSME1/FBXL19/RBX1/PSMC6/PSMA3/PSMB5/DCAF11/PSMA6/PSME2/PSMA7/PSMD10/RBBP7/PSMD7/SCG3/PSMA2/FBXL15/PSMD3/PSMD11/SPSB2/GPLD1/STC2/RNF7/PSMD14/DCAF17/ICMT/FBXO2/FBXO6/FBXO30/UCHL3/DCAF4/KBTBD7/SOCS2/COPS5/KTN1/FBXL12/FBXL16/VGF/PSMA1/NEDD8/APOE/UBE2M/PSME3/FBXO44/MEN1/VHL/AGTPBP1/PSMB7/DSCC1/RABGGTB/CUL4A/MFGE8/COPS3/ESCO1/PSMB6…	116	brown
GO:0002758	innate immune response-activating signal transduction	46/4375	117/18670	8.80962865395468e-05	0.00105799927263682	0.000895885	PSMB1/PSMC4/PSMA4/CUL1/PSME4/FBXW11/PSMC5/PSME1/TAB1/EP300/PSMC6/PSMA3/PSMB5/PSMA6/PSME2/PSMA7/PSMD10/PSMD7/RELB/PSMA2/PSMD3/PSMD11/PSMD14/PSMA1/PSME3/KRAS/MAP3K7/PSMB7/PSMB6/BCL10/PSMA5/PAK1/PSMD4/PSMB4/PSMD6/PRKCD/PSMC3/MUC3A/PSMD1/PSMD12/CARD11/PSMB8/NRAS/CHUK/LYN/PSMB3	46	brown
GO:0060147	regulation of posttranscriptional gene silencing	46/4375	117/18670	8.80962865395468e-05	0.00105799927263682	0.000895885	POLR2J/NUP160/TPR/PUM2/NDC1/ELAVL1/NUP133/NUP37/SEH1L/TNRC6A/AGO1/NUP50/AAAS/NUP188/POLR2E/RAE1/POLR2I/NUP88/NUP98/NUP107/NUP155/FXR1/NUP43/AGO2/XPO5/NUP153/NUP85/LIN28A/DHX9/NUP54/TARBP2/POLR2D/LIMD1/POLR2K/RANBP2/NUP205/ADAR/NUP35/POLR2H/TERT/POLR2G/MAP2K1/POM121/POU5F1/TRIM71/NUP62	46	brown
GO:0060966	regulation of gene silencing by RNA	46/4375	117/18670	8.80962865395468e-05	0.00105799927263682	0.000895885	POLR2J/NUP160/TPR/PUM2/NDC1/ELAVL1/NUP133/NUP37/SEH1L/TNRC6A/AGO1/NUP50/AAAS/NUP188/POLR2E/RAE1/POLR2I/NUP88/NUP98/NUP107/NUP155/FXR1/NUP43/AGO2/XPO5/NUP153/NUP85/LIN28A/DHX9/NUP54/TARBP2/POLR2D/LIMD1/POLR2K/RANBP2/NUP205/ADAR/NUP35/POLR2H/TERT/POLR2G/MAP2K1/POM121/POU5F1/TRIM71/NUP62	46	brown
GO:0009219	pyrimidine deoxyribonucleotide metabolic process	13/4375	20/18670	8.93157460212312e-05	0.00106448747491844	0.000901379	TBPL1/NTHL1/UNG/SMUG1/NT5C/DUT/MBD4/TDG/DTYMK/TYMS/SHMT1/DCTPP1/NT5M	13	brown
GO:0042276	error-prone translesion synthesis	13/4375	20/18670	8.93157460212312e-05	0.00106448747491844	0.000901379	RFC1/RFC2/POLE2/RPA3/RFC5/MAD2L2/RPA2/RPA1/PCNA/RFC3/RPS27A/RFC4/UBA52	13	brown
GO:0070262	peptidyl-serine dephosphorylation	13/4375	20/18670	8.93157460212312e-05	0.00106448747491844	0.000901379	PPP5C/PPP2R2C/PPP1R16B/PPP2R1A/YWHAE/PPP2CA/SWAP70/NCK1/PPP1R15B/PPP1CA/PPP2R2D/PPTC7/PPP2R2A	13	brown
GO:0070987	error-free translesion synthesis	13/4375	20/18670	8.93157460212312e-05	0.00106448747491844	0.000901379	RFC1/RFC2/RPA3/RFC5/RPA2/RPA1/PCNA/RFC3/RPS27A/RCHY1/RFC4/VCP/UBA52	13	brown
GO:0006298	mismatch repair	20/4375	38/18670	9.01741881198297e-05	0.00107192854877193	0.00090768	POLD1/PMS1/MLH1/POLD3/MSH2/RNASEH2A/LIG1/RPA3/MCM9/MSH3/MSH6/RPA2/PRKCG/RPA1/PCNA/MUTYH/TDG/XPC/EXO1/HMGB1	20	brown
GO:0043903	regulation of interspecies interactions between organisms	77/4375	222/18670	9.03324666473508e-05	0.00107192854877193	0.00090768	POLR2J/KPNA6/RSF1/EIF2AK2/CTDP1/TAF11/NUCKS1/PABPC1/CHMP2B/REST/CCNK/TFAP4/SRPK1/POLR2E/SMARCB1/EP300/SNW1/TRIM35/POLR2I/HPN/ZC3HAV1/TRIM14/SMC3/GAPDH/EXOC2/HDAC1/NR5A2/VPS4B/TARDBP/TRIM25/TRIM6/ZNF639/VAPB/STAU1/SMARCA4/APOBEC3F/EIF2AK4/ILF3/APOE/BST2/CHMP2A/TRIM28/TOP2A/MORC2/SRPK2/DHX9/TARBP2/POLR2D/POLR2K/CHD1/TRIM11/LARP1/RRP1B/ADAR/POLR2H/F2RL1/PSMC3/DDB1/POLR2G/PPID/PPIH/BANF1/RAD23A/KPNA2…	77	brown
GO:1902751	positive regulation of cell cycle G2/M phase transition	17/4375	30/18670	9.04530550806108e-05	0.00107192854877193	0.00090768	MTA3/CDC7/FBXO5/VPS4B/HSPA2/CCNB1/DTL/CDC25C/DBF4B/CDC25A/STOX1/SIN3A/CDK1/ATAD5/RCC2/NPM1/PBX1	17	brown
GO:0034968	histone lysine methylation	45/4375	114/18670	9.353058313957e-05	0.00110630797302257	0.000936792	KDM1A/JARID2/BRCA1/EED/RIF1/DNMT3B/SIRT1/SETD1A/SMARCB1/SNW1/SUV39H1/SETD6/PIH1D1/EZH2/KMT2A/MYB/ASH2L/DNMT1/ZNF304/MEN1/PWP1/RTF1/PRDM5/SMAD4/MTF2/KDM6A/SUV39H2/PAXIP1/AUTS2/DPY30/IWS1/NSD1/KMT2D/SETD5/SETMAR/ZNF274/BEND3/SUZ12/EHMT1/BCOR/SETD3/PAGR1/WDR5/PRMT6/EHMT2	45	brown
GO:0043967	histone H4 acetylation	30/4375	67/18670	9.57436210473136e-05	0.00113035171439851	0.000957152	BRCA1/JADE2/ATG5/JADE1/SIRT1/SMARCB1/EP300/JADE3/KAT8/PIH1D1/KMT2A/KANSL1/NAA50/YEATS4/HAT1/KAT7/ACTL6A/BRCA2/AUTS2/IWS1/HCFC1/MSL2/RUVBL1/BEND3/PER1/RUVBL2/EP400/MORF4L1/MCRS1/WDR5	30	brown
GO:0008334	histone mRNA metabolic process	15/4375	25/18670	9.68379368323056e-05	0.00114112222932655	0.000966272	SNRPD3/MTPAP/NCBP2/CPSF3/SNRPB/NCBP1/SSB/SNRPF/ZNF473/SLBP/CPSF2/EXOSC10/DCP2/EXOSC4/SNRPE	15	brown
GO:0001736	establishment of planar polarity	48/4375	124/18670	9.85178569167727e-05	0.00115657012174391	0.000979353	PSMB1/CELSR3/FUZ/PSMC4/PSMA4/PSME4/EXOC5/GPC4/DLG3/PSMC5/PSME1/PSMC6/PSMA3/PSMB5/PSMA6/PSME2/PSMA7/PSMD10/PARD6A/PSMD7/FZD3/SFRP1/PSMA2/DVL1/PSMD3/PFN1/PSMD11/PSMD14/PSMA1/PSME3/PSMB7/PSMB6/ARHGEF19/PSMA5/GPC3/ASTN2/FZD7/TIAM1/PSMD4/PSMB4/VANGL2/PSMD6/PSMC3/PSMD1/SAPCD2/PSMD12/PSMB8/PSMB3	48	brown
GO:0007164	establishment of tissue polarity	48/4375	124/18670	9.85178569167727e-05	0.00115657012174391	0.000979353	PSMB1/CELSR3/FUZ/PSMC4/PSMA4/PSME4/EXOC5/GPC4/DLG3/PSMC5/PSME1/PSMC6/PSMA3/PSMB5/PSMA6/PSME2/PSMA7/PSMD10/PARD6A/PSMD7/FZD3/SFRP1/PSMA2/DVL1/PSMD3/PFN1/PSMD11/PSMD14/PSMA1/PSME3/PSMB7/PSMB6/ARHGEF19/PSMA5/GPC3/ASTN2/FZD7/TIAM1/PSMD4/PSMB4/VANGL2/PSMD6/PSMC3/PSMD1/SAPCD2/PSMD12/PSMB8/PSMB3	48	brown
GO:0006367	transcription initiation from RNA polymerase II promoter	67/4375	188/18670	0.000100619603877731	0.00117903606861588	0.000998376	POLR2J/E2F2/PSMC4/MNAT1/NR1H3/THRAP3/TAF2/TAF11/TEAD2/TAF9/BAX/PSMC5/POLR2E/PSMC6/SNW1/MAZ/ERCC2/POLR2I/TAF6/GTF2H3/ZNF451/CCNC/E2F3/TBP/SUB1/NR5A2/NR4A1/MED20/MED1/TAF4/TRIM28/MED6/CCNB1/CDK7/CCNH/MED4/YAP1/GTF2A2/TAF4B/POLR2D/GTF2H2/POLR2K/NR6A1/TAF5/THRB/GTF2E1/PAXIP1/TAF6L/ERCC3/POLR2H/MED30/TAF3/PSMC3/TAF10/POLR2G/RBPJ/CDK1/ESRRA/DHX36/TAF7/MED14/NR2C2AP/GTF2F2/HMGB1/TEAD4/GTF2I/TAF15	67	brown
GO:0019985	translesion synthesis	21/4375	41/18670	0.000101275421630778	0.00118450675037938	0.00100301	RFC1/RFC2/POLD1/POLD3/POLE2/USP10/RPA3/RFC5/MAD2L2/RPA2/TRIM25/RPA1/PCNA/RFC3/DTL/RPS27A/UBE2L6/RCHY1/RFC4/VCP/UBA52	21	brown
GO:0060071	Wnt signaling pathway, planar cell polarity pathway	43/4375	108/18670	0.000105044884521369	0.00122630610998969	0.0010384	PSMB1/CELSR3/PSMC4/PSMA4/PSME4/GPC4/PSMC5/PSME1/PSMC6/PSMA3/PSMB5/PSMA6/PSME2/PSMA7/PSMD10/PARD6A/PSMD7/FZD3/SFRP1/PSMA2/DVL1/PSMD3/PFN1/PSMD11/PSMD14/PSMA1/PSME3/PSMB7/PSMB6/ARHGEF19/PSMA5/GPC3/FZD7/TIAM1/PSMD4/PSMB4/VANGL2/PSMD6/PSMC3/PSMD1/PSMD12/PSMB8/PSMB3	43	brown
GO:0070897	transcription preinitiation complex assembly	22/4375	44/18670	0.000110791296444313	0.00129098631488736	0.00109317	PSMC4/TBPL1/TAF11/BAZ2A/PSMC5/SMARCB1/PSMC6/PIH1D1/TAF6/TBP/TAF1B/GTF3C3/SMARCA4/MED6/POLR1E/GTF2A2/BDP1/GTF3C5/TAF6L/PSMC3/TAF7/HMGB1	22	brown
GO:0043555	regulation of translation in response to stress	12/4375	18/18670	0.000117766433638935	0.00136718106015275	0.00115769	EIF2AK2/EIF2AK1/RPS6KA1/ATF4/EIF2AK4/SESN2/IMPACT/NCK1/PPP1R15B/EIF2AK3/PPP1CA/NPM1	12	brown
GO:2000757	negative regulation of peptidyl-lysine acetylation	12/4375	18/18670	0.000117766433638935	0.00136718106015275	0.00115769	BRCA1/ATG5/SIRT1/PIH1D1/ZNF451/SET/HINT2/KLF15/SIN3A/TAF7/NOC2L/HDAC2	12	brown
GO:0050686	negative regulation of mRNA processing	16/4375	28/18670	0.000127431428496413	0.00147392550783028	0.00124808	PTBP1/ZC3H14/C1QBP/SRSF9/SRSF7/SRSF4/HNRNPA2B1/BARD1/RBMX/SAP18/RNF20/DYRK1A/HNRNPK/RBM10/SRSF10/RNPS1	16	brown
GO:0051984	positive regulation of chromosome segregation	16/4375	28/18670	0.000127431428496413	0.00147392550783028	0.00124808	DDX11/CUL3/ANAPC4/RAD18/CDC6/DLGAP5/CCNB1/ESPL1/ANAPC11/HNRNPU/NSMCE2/SMC6/RAD21/CDT1/FEN1/RCC2	16	brown
GO:0044282	small molecule catabolic process	138/4375	445/18670	0.000128397045029236	0.00148235925467455	0.00125522	MTMR7/AASS/DERA/BCAT1/PFKP/HSD17B10/HMMR/ENO1/ACAT1/ACACB/ARG2/HADHA/MTMR2/NOS1/DLD/PRODH/GCAT/MCAT/SLC25A17/GSTZ1/PCK2/AHCY/ACOT8/MLYCD/CRYM/BCKDK/ECH1/GPI/BCAT2/GCDH/HIBADH/NUDT1/GALK1/BLMH/ALDOC/ALDH2/GAPDH/TPI1/PEX7/PCCB/GPD2/PECR/CTH/AKR1A1/DLST/GOT1/ACAT2/NT5C3A/MTRR/TRERF1/GOT2/NT5C/PPAT/MPST/TST/APOBEC3F/IVD/APOE/SESN2/IDO1/HACL1/MCCC2/SCLY/HSD17B4/NUDT15/MTHFS/DBT/KHK/ENTPD1/FGF2/HADH/SO…	138	brown
GO:0070507	regulation of microtubule cytoskeleton organization	66/4375	186/18670	0.0001306764473879	0.00150590192771093	0.00127516	BRCA1/TACC3/SPAST/TPR/RNF4/GBA2/SMC1A/MARK2/SPAG5/XPO1/CHMP2B/AURKA/RASSF7/RANBP1/RAE1/CEP76/STAG2/NUBP1/FSD1/SMC3/TRIM37/RANGRF/CHORDC1/CEP70/ALMS1/NEK2/VPS4B/KIF18A/STIL/EML2/XRCC3/MAP1S/CEP85/CHMP2A/PSRC1/CKAP2/BORA/KIF11/PLK4/MCPH1/TERF1/PAK1/RPS3/CHEK1/CENPJ/HNRNPU/SKA1/DYRK1A/TAOK1/CCNF/POC1A/MID1IP1/SKA3/CEP295/PLK1/CEP120/ATF5/CDK5R1/GEN1/NPM1/SKA2/INPP5J/DRG1/STMN3/NUP62/RBM14	66	brown
GO:1901292	nucleoside phosphate catabolic process	31/4375	71/18670	0.000131114870133262	0.00150818187314755	0.00127709	DERA/NTHL1/ACAT1/UNG/ACOT7/SAMHD1/MLYCD/NUDT1/NUDT12/NUDT10/SMUG1/NT5C/DUT/MBD4/NUDT15/TDG/NUDT7/VCP/NUDT5/HPRT1/HINT1/NUDT9/DCTPP1/UPP1/HDDC3/PDE4B/NUDT11/ADA/ENPP1/PNP/NT5M	31	brown
GO:0009147	pyrimidine nucleoside triphosphate metabolic process	14/4375	23/18670	0.000133867878610352	0.00153105518365589	0.00129646	TBPL1/CTPS2/CAD/NME3/NME4/DUT/UCK1/UCK2/DTYMK/CTPS1/NME6/TYMS/DCTPP1/NME1	14	brown
GO:1902369	negative regulation of RNA catabolic process	27/4375	59/18670	0.000134402150497216	0.00153105518365589	0.00129646	THRAP3/YBX3/YBX1/ELAVL1/PABPC1/HNRNPC/DAZL/MAPK14/SLIRP/TARDBP/DKC1/DHX34/SYNCRIP/DHX9/LRPPRC/HNRNPD/PARN/NAF1/HNRNPU/LARP1/IGF2BP1/ANGEL2/DHX36/HNRNPA0/RBM10/SECISBP2/MTOR	27	brown
GO:2000756	regulation of peptidyl-lysine acetylation	27/4375	59/18670	0.000134402150497216	0.00153105518365589	0.00129646	BRCA1/ATG5/SPHK2/NOS1/SIRT1/SMARCB1/CTCF/PIH1D1/ZNF451/KMT2A/SET/KAT7/HINT2/SMAD4/CHEK1/PAXIP1/AUTS2/IWS1/KLF15/SETD5/SIN3A/TAF7/RUVBL2/NAP1L2/NOC2L/HDAC2/TADA2A	27	brown
GO:0009166	nucleotide catabolic process	29/4375	65/18670	0.000134568736033561	0.00153105518365589	0.00129646	DERA/NTHL1/ACAT1/UNG/ACOT7/SAMHD1/MLYCD/NUDT1/NUDT12/NUDT10/SMUG1/NT5C/DUT/MBD4/NUDT15/TDG/NUDT7/VCP/HPRT1/HINT1/NUDT9/DCTPP1/UPP1/HDDC3/PDE4B/NUDT11/ADA/PNP/NT5M	29	brown
GO:0031060	regulation of histone methylation	29/4375	65/18670	0.000134568736033561	0.00153105518365589	0.00129646	KDM1A/JARID2/BRCA1/EED/RIF1/DNMT3B/SIRT1/SMARCB1/SNW1/CTCF/PIH1D1/KMT2A/MYB/DNMT1/ZNF304/RTF1/TET1/SMAD4/MTF2/RNF20/PAXIP1/AUTS2/PAXBP1/CHTOP/IWS1/NSD1/ZNF274/BCOR/PRMT6	29	brown
GO:0045739	positive regulation of DNA repair	29/4375	65/18670	0.000134568736033561	0.00153105518365589	0.00129646	BRCA1/DDX11/ERCC8/TMEM161A/RIF1/UIMC1/FUS/SIRT1/BABAM1/FOXM1/TIMELESS/RNF8/MAD2L2/PRKCG/TRIM28/PCNA/DHX9/WRAP53/PARP1/RPS3/CEBPG/MMS19/EYA3/RNF168/SETMAR/UBE2N/FANCB/HMGB1/PRKDC	29	brown
GO:0006790	sulfur compound metabolic process	118/4375	372/18670	0.000139691095506675	0.00158645557560027	0.00134337	GCLC/CIAPIN1/GGCT/AASS/MGST1/ELOVL5/GCLM/MAT2B/FAR2/PDK3/ACAT1/ACACB/GSTP1/PDPR/DLD/PHGDH/ACOT7/SCD/TECR/MTAP/GGT1/SLC25A1/HSCB/GSTZ1/MTHFD1/AHCY/ACOT8/SMS/MLYCD/NUBP1/GSR/GCDH/GLRX3/BLMH/PDHX/UST/ACOT13/HMGCS1/HSPA9/PCCB/PARK7/CTH/AKR1A1/SLC19A2/ELOVL4/DLST/B4GALT4/LIAS/MTRR/CHST8/GLO1/SLC25A19/STAT5A/METTL16/TPST2/MPST/TST/CHAC1/ACSS2/ACLY/PDHA1/MCCC2/MMACHC/PEMT/CNDP2/HSD17B4/ISCA1/SLC19A3/SUC…	118	brown
GO:0031062	positive regulation of histone methylation	20/4375	39/18670	0.000144489901400469	0.00163798768875143	0.001387	JARID2/BRCA1/EED/RIF1/DNMT3B/SIRT1/SNW1/KMT2A/MYB/DNMT1/ZNF304/RTF1/TET1/SMAD4/MTF2/RNF20/PAXIP1/AUTS2/PAXBP1/CHTOP	20	brown
GO:0006086	acetyl-CoA biosynthetic process from pyruvate	11/4375	16/18670	0.000152258907568129	0.00171366443724344	0.00145109	PDK3/PDPR/DLD/GSTZ1/PDHX/PDHA1/MPC2/DLAT/PDK1/PDHB/PDP2	11	brown
GO:0016074	snoRNA metabolic process	11/4375	16/18670	0.000152258907568129	0.00171366443724344	0.00145109	EXOSC5/FBL/EXOSC3/RNF113A/EXOSC2/DKC1/PARN/NOLC1/EXOSC10/EXOSC4/FBLL1	11	brown
GO:0045116	protein neddylation	11/4375	16/18670	0.000152258907568129	0.00171366443724344	0.00145109	DCUN1D1/RBX1/RNF7/RPL5/NEDD8/UBE2M/DCUN1D5/RPL11/DCUN1D2/NAE1/UBE2F	11	brown
GO:0051444	negative regulation of ubiquitin-protein transferase activity	11/4375	16/18670	0.000152258907568129	0.00171366443724344	0.00145109	FBXO5/BAG2/PARK7/MAD2L2/RPL5/RPL23/USP44/RPL11/MAD2L1/BAG5/RPS7	11	brown
GO:0009266	response to temperature stimulus	82/4375	243/18670	0.000156638729353499	0.00175979963139263	0.00149015	GCLC/NUP160/TPR/NDC1/YBX3/NUP133/DNAJA2/EIF2B3/NUP37/MAP2K7/HSP90AA1/SEH1L/DNAJA1/NOS1/NUP50/AAAS/NUP188/HSP90AB1/SIRT1/HMOX1/EP300/NFKBIA/RAE1/RBBP7/DNAJA3/DNAJC2/DNAJB6/RPA3/NUP88/YWHAE/HSPA8/CHORDC1/NUP98/PTGES3/NUP107/BAG2/HSPA9/NUP155/SUMO1/RPA2/EIF2B2/NUP43/NUP153/NUP85/MMP24/HSPA2/VGF/EIF2AK4/RPA1/NUP54/DNAJA4/RPTOR/SOD1/PKLR/POLR2D/HSPD1/STAC/FOXO1/RANBP2/NUP205/BAG4/CCAR2/CLPB/NUP35/PSIP…	82	brown
GO:0016073	snRNA metabolic process	21/4375	42/18670	0.000158041240648369	0.00177238021041972	0.0015008	EXOSC7/EXOSC5/USB1/INTS9/EXOSC3/INTS2/EXOSC8/EXOSC9/METTL16/EXOSC2/DKC1/TOE1/INTS7/NHP2/MEPCE/INTS4/INTS8/EXOSC10/EXOSC4/NOP10/INTS5	21	brown
GO:0006606	protein import into nucleus	53/4375	143/18670	0.000166303350933517	0.00186170661964682	0.00157644	KPNA6/CDH1/TPR/TNPO3/IPO5/NUP133/IPO11/NUP50/NUP188/NFKBIA/FERMT1/NXT2/UBR5/KPNB1/NUP88/ZPR1/NUP98/NUP107/MAPK14/TMCO6/NUP155/ECT2/FAM53C/TARDBP/CSE1L/NUP153/NUP85/MED1/RPL23/SMO/TRIM28/RAN/RANBP6/NUP54/RGPD3/RANBP2/HEATR3/APPL1/NUP35/PRKCD/NOLC1/SNUPN/HDAC3/KPNA2/RGPD2/CHP1/RGPD1/POM121/RGPD4/IPO9/IPO7/NUP62/PHB2	53	brown
GO:0016574	histone ubiquitination	22/4375	45/18670	0.000169056351290599	0.00188915198973398	0.00159968	KDM1A/WDR70/HUWE1/KDM2B/WAC/UBR5/TRIM37/PHC1/RNF8/RNF2/CDC73/RNF20/PCGF6/RYBP/RNF168/LEO1/OTUB1/DDB1/UBE2E1/UBE2N/SUZ12/BCOR	22	brown
GO:0043039	tRNA aminoacylation	23/4375	48/18670	0.000177584013585123	0.00198091491310523	0.00167739	LARS2/GATB/IARS2/EARS2/SARS2/AIMP2/FARSB/WARS2/DARS2/AARS2/EEF1E1/QRSL1/NARS2/PPA2/YARS2/TARS2/FARS2/PARS2/AIMP1/FARSA/PPA1/MARS2/GATC	23	brown
GO:0000281	mitotic cytokinesis	31/4375	72/18670	0.000179020191579561	0.00199338824336104	0.00168795	TTC19/ANLN/SPAST/CHMP2B/KIF4A/LZTS2/KIF20A/ECT2/CENPA/VPS4B/CIT/STAMBP/CHMP2A/MYH10/ESPL1/CKAP2/NUSAP1/KIF23/CEP55/KIF20B/USP8/BRCA2/JTB/INCENP/MITD1/SON/RACGAP1/PLK1/CDT1/NUP62/KIF4B	31	brown
GO:0006997	nucleus organization	49/4375	130/18670	0.000180217637995506	0.00200316378119473	0.00169623	SPAST/TBPL1/TPR/NDC1/PSME4/NUP133/CHMP2B/SEH1L/SRPK1/VRK1/EMD/RPS19/PPP2R1A/ZPR1/NUP98/NUP107/RNF8/NUP155/PPP2CA/SUMO1/VPS4B/TARDBP/NUP153/POLR1B/EMG1/CHMP2A/USPL1/CCNB1/SRPK2/NUP54/WRAP53/SERBP1/AHCTF1/NUP205/CCNB2/NUP35/HMGB2/NOLC1/TMEM170A/PLK1/SF1/CDK1/AGFG1/LEMD3/BANF1/CTDNEP1/TSSK6/FAM118B/PPP2R2A	49	brown
GO:0030330	DNA damage response, signal transduction by p53 class mediator	42/4375	107/18670	0.00018230757051686	0.00202280736207114	0.00171286	KDM1A/BRCA1/RPS6KA6/GTSE1/BAX/AURKA/CNOT3/TFAP4/SIRT1/EP300/PSMD10/USP10/FOXM1/CNOT2/ARID3A/SNAI1/EEF1E1/CNOT1/PRMT1/E2F8/SESN2/PCNA/CCNB1/BRCA2/PMAIP1/CARM1/CNOT8/PAXIP1/DYRK1A/CDC25C/CNOT11/RPL26/E2F7/CDK1/ATR/SFN/CNOT10/CHEK2/TFDP1/CNOT7/E2F4/MIF	42	brown
GO:0006123	mitochondrial electron transport, cytochrome c to oxygen	13/4375	21/18670	0.000184094317188997	0.00202827289008404	0.00171749	COX10/COX6A1/COX7A2L/COX6B1/COX7C/COX4I1/COX7B/COX5B/COX6C/CYCS/COX8A/COX5A/NDUFA4	13	brown
GO:0006144	purine nucleobase metabolic process	13/4375	21/18670	0.000184094317188997	0.00202827289008404	0.00171749	KDM1A/MTHFD1/MTHFD1L/PAICS/PPAT/AOX1/PRPS1/GART/GMPS/HPRT1/SHMT1/ADA/APRT	13	brown
GO:0019646	aerobic electron transport chain	13/4375	21/18670	0.000184094317188997	0.00202827289008404	0.00171749	COX10/COX6A1/COX7A2L/COX6B1/COX7C/COX4I1/COX7B/COX5B/COX6C/CYCS/COX8A/COX5A/NDUFA4	13	brown
GO:0051383	kinetochore organization	13/4375	21/18670	0.000184094317188997	0.00202827289008404	0.00171749	RNF4/NDC80/SMC4/CENPA/CENPF/CENPK/SMC2/NUF2/CENPH/CENPN/CDT1/MIS12/CENPW	13	brown
GO:1901992	positive regulation of mitotic cell cycle phase transition	37/4375	91/18670	0.000187559204742434	0.00206282220093039	0.00174674	CUL3/ANAPC4/MTA3/CDC45/CDC6/CDC7/APEX1/CCNE1/FBXO5/VPS4B/DLGAP5/HSPA2/ANKRD17/CCNB1/ESPL1/CUL4A/ANAPC11/RPTOR/DTL/CDCA5/MEPCE/NSMCE2/CDC25C/DBF4B/CDC25A/TERT/STOX1/CDT1/SIN3A/CDK1/PLRG1/MTBP/UBE2C/RCC2/PBX1/AIF1/PHB2	37	brown
GO:0072431	signal transduction involved in mitotic G1 DNA damage checkpoint	26/4375	57/18670	0.000189855161934136	0.00207785139549282	0.00175947	GTSE1/BAX/AURKA/CNOT3/EP300/CNOT2/ARID3A/CNOT1/PRMT1/E2F8/PCNA/CCNB1/CARM1/CNOT8/CDC25C/CNOT11/RPL26/E2F7/CDK1/SFN/CNOT10/CHEK2/TFDP1/CNOT7/E2F4/PRKDC	26	brown
GO:1902400	intracellular signal transduction involved in G1 DNA damage checkpoint	26/4375	57/18670	0.000189855161934136	0.00207785139549282	0.00175947	GTSE1/BAX/AURKA/CNOT3/EP300/CNOT2/ARID3A/CNOT1/PRMT1/E2F8/PCNA/CCNB1/CARM1/CNOT8/CDC25C/CNOT11/RPL26/E2F7/CDK1/SFN/CNOT10/CHEK2/TFDP1/CNOT7/E2F4/PRKDC	26	brown
GO:0000463	maturation of LSU-rRNA from tricistronic rRNA transcript (SSU-rRNA, 5.8S rRNA, LSU-rRNA)	10/4375	14/18670	0.000191245853437447	0.00207785139549282	0.00175947	DDX18/GTPBP4/FTSJ3/RPL35/WDR12/URB1/RPL7L1/RPL7/RPF2/ZNHIT3	10	brown
GO:0006268	DNA unwinding involved in DNA replication	10/4375	14/18670	0.000191245853437447	0.00207785139549282	0.00175947	RAD51/MCM2/MCM6/MCM4/RPA1/HMGA1/RECQL4/WRN/MCM7/BLM	10	brown
GO:0043144	snoRNA processing	10/4375	14/18670	0.000191245853437447	0.00207785139549282	0.00175947	EXOSC5/FBL/EXOSC3/RNF113A/EXOSC2/DKC1/PARN/EXOSC10/EXOSC4/FBLL1	10	brown
GO:0043558	regulation of translational initiation in response to stress	10/4375	14/18670	0.000191245853437447	0.00207785139549282	0.00175947	EIF2AK2/EIF2AK1/ATF4/EIF2AK4/IMPACT/NCK1/PPP1R15B/EIF2AK3/PPP1CA/NPM1	10	brown
GO:0080009	mRNA methylation	10/4375	14/18670	0.000191245853437447	0.00207785139549282	0.00175947	TRMT6/CBLL1/ZC3H13/METTL16/METTL14/WTAP/METTL3/TRMT61A/TRMT61B/TRMT10C	10	brown
GO:0009132	nucleoside diphosphate metabolic process	56/4375	154/18670	0.000197658576503565	0.00214380902439594	0.00181532	AK2/NUP160/TPR/NDC1/PFKP/HDAC4/NUP133/ENO1/NUP37/SEH1L/NUP50/AAAS/NUP188/RAE1/NME3/NME4/GPI/GALK1/NUP88/ALDOC/NUP98/NUP107/GAPDH/TPI1/NUP155/TJP2/NUP43/ECD/NUP153/NUP85/NUP54/NUDT7/FOXK2/PKLR/RANBP2/LRGUK/NUP205/HK1/HK2/AK4/NUP35/PGM2L1/NUDT5/DTYMK/NUDT9/PGAM1/NME6/DHTKD1/POM121/OGDHL/CARD11/NUP62/PGAM4/NME1/EIF6/ACTN3	56	brown
GO:0007099	centriole replication	19/4375	37/18670	0.000206336994575852	0.00223021830861382	0.00188849	BRCA1/WDR62/CEP76/CEP152/TRIM37/CEP72/ALMS1/VPS4B/STIL/CHMP2A/PLK4/CENPJ/SASS6/CEP295/CEP120/CEP135/NPM1/NUP62/RBM14	19	brown
GO:0051567	histone H3-K9 methylation	19/4375	37/18670	0.000206336994575852	0.00223021830861382	0.00188849	KDM1A/JARID2/BRCA1/RIF1/DNMT3B/SIRT1/SMARCB1/SUV39H1/PIH1D1/MYB/DNMT1/ZNF304/PRDM5/SUV39H2/SETD5/ZNF274/BEND3/EHMT1/EHMT2	19	brown
GO:0001738	morphogenesis of a polarized epithelium	52/4375	141/18670	0.000219875510456129	0.00237246054225382	0.00200894	PSMB1/CELSR3/FUZ/PSMC4/PSMA4/PSME4/EXOC5/GPC4/DLG3/PSMC5/PSME1/SH3BP1/PSMC6/PSMA3/PSMB5/PSMA6/PSME2/PSMA7/PSMD10/PARD6A/PSMD7/FZD3/SFRP1/PSMA2/DVL1/PSMD3/PFN1/PSMD11/SLC9A3R1/PSMD14/TCF15/PSMA1/PSME3/PSMB7/PSMB6/ARHGEF19/PSMA5/GPC3/ASTN2/FZD7/TIAM1/PSMD4/PSMB4/VANGL2/PSMD6/PSMC3/PSMD1/SYNE4/SAPCD2/PSMD12/PSMB8/PSMB3	52	brown
GO:0036294	cellular response to decreased oxygen levels	74/4375	217/18670	0.000222417369651244	0.0023957637291128	0.00202867	PSMB1/PSMC4/PSMA4/PDK3/PSME4/ENO1/PSMC5/DNM1L/PSME1/SIRT1/HMOX1/RBX1/EP300/PSMC6/PSMA3/PSMB5/PSMA6/PSME2/PSMA7/PSMD10/SUV39H1/PSMD7/SFRP1/NAMPT/PSMA2/PSMD3/PSMD11/CBL/VEGFA/STC2/FAM162A/PSMD14/ATF4/PSMA1/PSME3/CCNB1/VHL/UBQLN1/HILPDA/BRIP1/PSMB7/TMBIM6/PMAIP1/PSMB6/PSMA5/RPS27A/LIMD1/CCNA2/PDK1/SUV39H2/AIFM1/PSMD4/PSMB4/AK4/PSMD6/TERT/STOX1/PSMC3/HIF1AN/ENDOG/ACAA2/RBPJ/USP19/PSMD1/HIGD1A/KCND2/E…	74	brown
GO:0098534	centriole assembly	20/4375	40/18670	0.000225647739919555	0.00242639053440084	0.0020546	BRCA1/WDR62/CEP76/CEP152/TRIM37/CEP72/ALMS1/VPS4B/STIL/CHMP2A/PLK4/CENPJ/SASS6/CEP295/CEP120/CEP135/NPM1/E2F4/NUP62/RBM14	20	brown
GO:0001682	tRNA 5'-leader removal	9/4375	12/18670	0.000229648842081538	0.00244841597110401	0.00207325	POP1/POP4/SSB/RPP30/RPP38/POP5/POP7/RPP25/RPP21	9	brown
GO:0031126	snoRNA 3'-end processing	9/4375	12/18670	0.000229648842081538	0.00244841597110401	0.00207325	EXOSC5/FBL/EXOSC3/EXOSC2/DKC1/PARN/EXOSC10/EXOSC4/FBLL1	9	brown
GO:0051095	regulation of helicase activity	9/4375	12/18670	0.000229648842081538	0.00244841597110401	0.00207325	MNAT1/MCM2/MSH2/SIRT1/SSBP1/MSH3/MSH6/GTF2H2/CHTOP	9	brown
GO:0098789	pre-mRNA cleavage required for polyadenylation	9/4375	12/18670	0.000229648842081538	0.00244841597110401	0.00207325	CPSF1/CSTF2/CPSF6/NCBP2/NCBP1/CPSF7/CPSF4/NUDT21/CSTF2T	9	brown
GO:2000105	positive regulation of DNA-dependent DNA replication	9/4375	12/18670	0.000229648842081538	0.00244841597110401	0.00207325	DBF4/FGFR1/CDC7/INO80/E2F8/DBF4B/STOML2/E2F7/CDT1	9	brown
GO:2001233	regulation of apoptotic signaling pathway	126/4375	406/18670	0.000237898388917212	0.00253206281854329	0.00214408	GCLC/KDM1A/SLC25A5/BRCA1/BID/RB1CC1/GCLM/BCLAF1/BAK1/MAPK9/YBX3/TMEM161A/CSNK2A2/NLE1/ENO1/FGFR1/STRADB/GSTP1/TAF9/DNAJA1/BAX/DNM1L/ERP29/TFAP4/ITGA6/ZC3HC1/SIRT1/BIK/HMOX1/STK4/CSNK2A1/PSMD10/PYCARD/MAZ/SFRP1/TNFRSF10A/PIH1D1/PIAS4/BBC3/PPP2R1A/MAPK8/PPIF/YWHAE/SLC9A3R1/CTSC/SOD2/FAM162A/PARK7/HDAC1/CTH/TXNDC12/WDR35/CAAP1/ZNF205/SNAI1/BCL2L12/TRAP1/TRAF2/STYXL1/YWHAH/PSME3/TRAF7/TPT1/YWHAQ/UBQL…	126	brown
GO:0009148	pyrimidine nucleoside triphosphate biosynthetic process	12/4375	19/18670	0.000251371244740355	0.00266640665529151	0.00225784	TBPL1/CTPS2/CAD/NME3/NME4/UCK1/UCK2/DTYMK/CTPS1/NME6/TYMS/NME1	12	brown
GO:0046653	tetrahydrofolate metabolic process	12/4375	19/18670	0.000251371244740355	0.00266640665529151	0.00225784	MTHFD2/MTHFD1/MTHFD1L/GCH1/MTHFS/ATIC/GART/TYMS/SHMT1/PIPOX/SHMT2/DHFR	12	brown
GO:0009396	folic acid-containing compound biosynthetic process	8/4375	10/18670	0.000255603794926034	0.00267063365065218	0.00226142	MTHFD1/MTHFD1L/GCH1/MTHFS/FPGS/ATIC/GART/DHFR	8	brown
GO:0010998	regulation of translational initiation by eIF2 alpha phosphorylation	8/4375	10/18670	0.000255603794926034	0.00267063365065218	0.00226142	EIF2AK2/EIF2AK1/EIF2AK4/IMPACT/NCK1/PPP1R15B/EIF2AK3/NPM1	8	brown
GO:0018065	protein-cofactor linkage	8/4375	10/18670	0.000255603794926034	0.00267063365065218	0.00226142	NDUFAB1/NNAT/CTH/GCSH/LIPT1/LIPT2/GLRX5/HMBS	8	brown
GO:0032070	regulation of deoxyribonuclease activity	8/4375	10/18670	0.000255603794926034	0.00267063365065218	0.00226142	DDX11/SIRT1/PCNA/RPS3/DFFA/PRKCD/NPM1/HMGB1	8	brown
GO:0032875	regulation of DNA endoreduplication	8/4375	10/18670	0.000255603794926034	0.00267063365065218	0.00226142	SMC1A/STAG2/SMC3/FBXO5/MSH6/E2F8/SENP2/E2F7	8	brown
GO:0033314	mitotic DNA replication checkpoint	8/4375	10/18670	0.000255603794926034	0.00267063365065218	0.00226142	ORC1/CLSPN/CDC6/TICRR/RAD17/NAE1/TOPBP1/ZNF830	8	brown
GO:0051255	spindle midzone assembly	8/4375	10/18670	0.000255603794926034	0.00267063365065218	0.00226142	MLH1/KIF4A/LZTS2/KIF23/RACGAP1/AURKB/CCDC69/KIF4B	8	brown
GO:0051409	response to nitrosative stress	8/4375	10/18670	0.000255603794926034	0.00267063365065218	0.00226142	GCLC/GCLM/ATG5/DNAJA1/PARK7/DUSP6/STOX1/ADH5	8	brown
GO:1901838	positive regulation of transcription of nucleolar large rRNA by RNA polymerase I	8/4375	10/18670	0.000255603794926034	0.00267063365065218	0.00226142	DDX11/SMARCB1/PIH1D1/NCL/SMARCA4/NOL11/PWP1/MTOR	8	brown
GO:0065002	intracellular protein transmembrane transport	23/4375	49/18670	0.00026096691342208	0.00272213241304995	0.00230503	TIMM21/TIMM44/TIMM50/GRPEL1/C2CD5/PEX7/ROMO1/TIMM17B/PEX1/TOMM40/PEX5/PEX14/HSPD1/PEX10/TOMM40L/CHCHD4/GRPEL2/TOMM20/TOMM7/DNAJC19/PEX26/PAM16/TIMM23	23	brown
GO:0009314	response to radiation	137/4375	448/18670	0.000267437562650981	0.00278499348880233	0.00235826	KDM1A/MAP4K3/BRCA1/ATP1A2/BAK1/USP2/USP28/ERCC8/RAD51/CYBA/POLD1/TMEM161A/FECH/NUCKS1/POLB/ASNS/RAD18/SMC1A/TIPIN/MAP2K7/POLD3/XRCC5/SEMA5B/MAP3K4/RAD54L/BAX/UIMC1/DNMT3B/MSH2/SIRT1/EP300/YY1/ACTR5/SFRP1/EEF1D/ERCC2/BABAM1/NAMPT/MAPK8/NMU/CBL/METAP2/RAD51AP1/MAPK14/RNF8/HMGCS1/RAD1/HRH2/ECT2/REEP6/MSH6/STK11/ELOVL4/ZRANB3/ATF4/EIF2AK4/INO80/MBD4/PCNA/ATP8A2/KRAS/MEN1/NMT1/YAP1/NABP2/BRCA2/POLG/TI…	137	brown
GO:0045815	positive regulation of gene expression, epigenetic	26/4375	58/18670	0.000268011570618374	0.00278634251443879	0.0023594	SPHK2/SMARCD1/ZNRD1/POLR2E/EP300/TWISTNB/ASF1A/TBP/SF3B1/TAF1B/ARID1A/CD3EAP/DEK/POLR1B/MYBBP1A/POLR1E/HMGA1/TAF1A/POLR2K/CHEK1/SMARCA5/ATAD2/POLR2H/DDX21/TAF1D/POLR1C	26	brown
GO:0006165	nucleoside diphosphate phosphorylation	49/4375	132/18670	0.000275179851794613	0.00285140907586848	0.0024145	NUP160/TPR/NDC1/PFKP/HDAC4/NUP133/ENO1/NUP37/SEH1L/NUP50/AAAS/NUP188/RAE1/NME3/NME4/GPI/GALK1/NUP88/ALDOC/NUP98/NUP107/GAPDH/TPI1/NUP155/NUP43/ECD/NUP153/NUP85/NUP54/FOXK2/PKLR/RANBP2/NUP205/HK1/HK2/AK4/NUP35/PGM2L1/DTYMK/PGAM1/NME6/DHTKD1/POM121/OGDHL/NUP62/PGAM4/NME1/EIF6/ACTN3	49	brown
GO:0046434	organophosphate catabolic process	49/4375	132/18670	0.000275179851794613	0.00285140907586848	0.0024145	MTMR7/DERA/PNPLA6/NTHL1/ACAT1/UNG/MTMR2/ACOT7/ABHD12/SAMHD1/MLYCD/NUDT1/NUDT12/GPD2/PRDX6/NUDT10/SMUG1/NT5C/DUT/MBD4/APOC1/SMPDL3B/SMPD2/NUDT15/SMPD4/IDH1/TDG/NUDT7/IMPA2/ABHD6/PRKCD/VCP/NUDT5/HPRT1/PGM2/HINT1/NUDT9/DCTPP1/UPP1/HDDC3/PDE4B/INPP5J/NUDT11/ADA/ENPP1/PNP/INPP5B/NT5M/PDXP	49	brown
GO:0046031	ADP metabolic process	46/4375	122/18670	0.000277074369594297	0.00286630234816279	0.00242711	AK2/NUP160/TPR/NDC1/PFKP/HDAC4/NUP133/ENO1/NUP37/SEH1L/NUP50/AAAS/NUP188/RAE1/GPI/GALK1/NUP88/ALDOC/NUP98/NUP107/GAPDH/TPI1/NUP155/NUP43/ECD/NUP153/NUP85/NUP54/FOXK2/PKLR/RANBP2/NUP205/HK1/HK2/AK4/NUP35/PGM2L1/NUDT9/PGAM1/DHTKD1/POM121/OGDHL/NUP62/PGAM4/EIF6/ACTN3	46	brown
GO:0043648	dicarboxylic acid metabolic process	39/4375	99/18670	0.000279143176658415	0.00288294658067809	0.0024412	GCLC/MDH1/GCLM/MTHFD2/SDHA/ME2/L2HGDH/DLD/FH/GGT1/PRODH/MTHFD1/ACOT8/DLST/GOT1/MTHFD1L/MTRR/GOT2/ASS1/ACLY/MRPS36/SUCLA2/MTHFS/FPGS/GRHPR/ATIC/IDH1/MDH2/GLUD1/SLC7A11/ALDH4A1/NAGS/GPT2/ATCAY/SUCLG2/SLC19A1/SHMT1/SHMT2/DHFR	39	brown
GO:2000058	regulation of ubiquitin-dependent protein catabolic process	54/4375	149/18670	0.000280279592598649	0.00288992231250153	0.00244711	GCLC/MAPK9/CSNK2A2/UBE2K/SENP1/KEAP1/TAF9/AURKA/WAC/HSP90AB1/RBX1/TRIB3/CSNK2A1/USP14/PSMD10/AXIN1/DVL1/PDCL3/SUMO1/PARK7/UCHL5/RAD23B/RPL5/RPL23/HSPBP1/UBQLN1/RNF144B/EGF/RPL11/NKD2/TLK2/CCAR2/UBXN1/RYBP/RCHY1/CAMLG/VCP/BAG5/PLK1/FBXO22/MTM1/RPS7/COMMD1/TRIB1/SMARCC1/GLMN/ARIH2/RAD23A/SOCS4/USP7/SUMO2/DDRGK1/STYX/TRIM39	54	brown
GO:0060338	regulation of type I interferon-mediated signaling pathway	18/4375	35/18670	0.000294962538536164	0.00303632209209066	0.00257108	UBE2K/HSP90AB1/SAMHD1/CACTIN/PTPN6/TRIM6/IRF3/ADAR/ABCE1/METTL3/FADD/PTPN2/PTPN11/SCRIB/TBK1/YTHDF2/CNOT7/LSM14A	18	brown
GO:0018022	peptidyl-lysine methylation	48/4375	129/18670	0.000296348567771175	0.00304111207728766	0.00257513	KDM1A/JARID2/BRCA1/EED/RIF1/DNMT3B/SIRT1/SETD1A/SMARCB1/SNW1/SUV39H1/SETD6/PIH1D1/EZH2/KMT2A/MYB/ASH2L/DNMT1/ZNF304/MEN1/PWP1/RTF1/PRDM5/SMAD4/MTF2/CAMKMT/METTL21A/KDM6A/SUV39H2/PAXIP1/AUTS2/DPY30/IWS1/NSD1/KMT2D/SETD5/SETMAR/ZNF274/BEND3/SUZ12/EHMT1/BCOR/SETD3/SETD4/PAGR1/WDR5/PRMT6/EHMT2	48	brown
GO:0002474	antigen processing and presentation of peptide antigen via MHC class I	38/4375	96/18670	0.000296398066553319	0.00304111207728766	0.00257513	PSMB1/PSMC4/PSMA4/CYBA/PSME4/PSMC5/PSME1/PSMC6/PSMA3/PSMB5/PSMA6/PSME2/PSMA7/PSMD10/PSMD7/PSMA2/PSMD3/PSMD11/PSMD14/VAMP8/IDE/PSMA1/PSME3/PSMB7/PSMB6/PSMA5/PSMD4/PSMB4/PSMD6/PSMC3/PSMD1/PSMD12/PSMB8/HLA-C/HLA-G/HLA-A/CHUK/PSMB3	38	brown
GO:0000288	nuclear-transcribed mRNA catabolic process, deadenylation-dependent decay	32/4375	77/18670	0.00031091726559887	0.00318106392350462	0.00269364	PABPC1/EXOSC7/MLH1/EXOSC5/TNRC6C/DIS3/CNOT3/TNRC6A/EXOSC3/DCPS/CNOT2/HBS1L/EXOSC8/EXOSC9/AGO2/CNOT1/EXOSC2/PARN/POLR2D/ZFP36L2/PAN3/CNOT8/CNOT11/PATL1/POLR2G/EXOSC1/DCP2/DHX36/EXOSC4/SAMD4B/CNOT10/CNOT7	32	brown
GO:0016052	carbohydrate catabolic process	68/4375	198/18670	0.00031105314804727	0.00318106392350462	0.00269364	RB1CC1/DERA/NUP160/PHKA2/TPR/NDC1/PFKP/HDAC4/NUP133/ENO1/NUP37/SEH1L/NUP50/AAAS/NUP188/RAE1/GPI/GALK1/NUP88/ALDOC/NUP98/NUP107/GAPDH/TPI1/NUP155/GPD2/AKR1A1/NUP43/ECD/NUP153/NUP85/KHK/NUP54/SORD/FOXK2/PGD/PKLR/RANBP2/NUP205/HK1/PHKG2/HK2/NEU3/AGL/NUP35/PGM2L1/NUDT5/PGM2/DCXR/PGAM1/FUT9/PPP1CA/FUT10/PPP1R3B/FUT1/FUT2/DHTKD1/POM121/GM2A/OGDHL/RPE/CALM1/GK/NUP62/PGAM4/RPEL1/EIF6/ACTN3	68	brown
GO:0009185	ribonucleoside diphosphate metabolic process	50/4375	136/18670	0.000313145130701898	0.00319724238496775	0.00270734	AK2/NUP160/TPR/NDC1/PFKP/HDAC4/NUP133/ENO1/NUP37/SEH1L/NUP50/AAAS/NUP188/RAE1/GPI/GALK1/NUP88/ALDOC/NUP98/NUP107/GAPDH/TPI1/NUP155/TJP2/NUP43/ECD/NUP153/NUP85/NUP54/FOXK2/PKLR/RANBP2/LRGUK/NUP205/HK1/HK2/AK4/NUP35/PGM2L1/NUDT5/NUDT9/PGAM1/DHTKD1/POM121/OGDHL/CARD11/NUP62/PGAM4/EIF6/ACTN3	50	brown
GO:0010971	positive regulation of G2/M transition of mitotic cell cycle	15/4375	27/18670	0.000316301203424383	0.0032189809160186	0.00272575	MTA3/CDC7/FBXO5/VPS4B/HSPA2/CCNB1/DTL/CDC25C/DBF4B/CDC25A/STOX1/SIN3A/CDK1/RCC2/PBX1	15	brown
GO:0031167	rRNA methylation	15/4375	27/18670	0.000316301203424383	0.0032189809160186	0.00272575	TFB1M/DIMT1/FBL/FTSJ3/NOP2/NSUN4/EMG1/METTL16/NSUN5/RRNAD1/TFB2M/TRMT61B/TRMT112/FBLL1/MRM1	15	brown
GO:1900180	regulation of protein localization to nucleus	44/4375	116/18670	0.000319223944737906	0.0032434601451571	0.00274648	CDH1/TPR/IPO5/GTSE1/FERMT1/UBR5/LZTS2/ZPR1/MAPK14/BYSL/ECT2/CCT4/PARK7/STK11/TCP1/TARDBP/SMO/TRIM28/SESN2/DKC1/RAN/CCT7/KAT7/NUP54/NVL/PARP1/CCT6A/CCT5/CCT8/CCT3/PRKCD/TERT/NOLC1/CCT2/PLK1/SIN3A/CDK1/HDAC3/EIF2AK3/CHP1/MCRS1/CD2AP/NUP62/PINX1	44	brown
GO:0009064	glutamine family amino acid metabolic process	31/4375	74/18670	0.000323856349257233	0.00328520299918058	0.00278182	GCLC/GCLM/CTPS2/ASNS/ARG2/CAD/NOS1/PHGDH/GGT1/PRODH/AGMAT/GOT1/GOT2/ASL/PPAT/ASS1/GFPT2/MTHFS/FPGS/ASNSD1/PYCR2/GLUD1/SLC7A11/ALDH4A1/NAGS/GMPS/GLYATL1/ATCAY/CTPS1/PFAS/GFPT1	31	brown
GO:0042440	pigment metabolic process	30/4375	71/18670	0.000336176106860466	0.00340466561212966	0.00288298	COX10/SLC25A39/ALAS1/CDH3/FECH/CPOX/BLVRB/DDT/HMOX1/MTHFD1/ASIP/SLC11A2/TMEM14C/MTHFD1L/PAICS/PPAT/IREB2/SLC25A38/TRPC1/PRPS1/SLC7A11/APPL1/GART/GMPS/FXN/HPRT1/SHMT1/ADA/APRT/HMBS	30	brown
GO:0006266	DNA ligation	11/4375	17/18670	0.00033983561783088	0.00343617659384159	0.00290966	LIG3/RAD51/POLB/LIG1/TOP2A/APTX/XRCC4/HMGB2/APLF/HMGB1/XRCC6	11	brown
GO:0006096	glycolytic process	43/4375	113/18670	0.000342337246533999	0.00345034115517948	0.00292166	NUP160/TPR/NDC1/PFKP/HDAC4/NUP133/ENO1/NUP37/SEH1L/NUP50/AAAS/NUP188/RAE1/GPI/GALK1/NUP88/ALDOC/NUP98/NUP107/GAPDH/TPI1/NUP155/NUP43/ECD/NUP153/NUP85/NUP54/FOXK2/PKLR/RANBP2/NUP205/HK1/HK2/NUP35/PGM2L1/PGAM1/DHTKD1/POM121/OGDHL/NUP62/PGAM4/EIF6/ACTN3	43	brown
GO:0060964	regulation of gene silencing by miRNA	43/4375	113/18670	0.000342337246533999	0.00345034115517948	0.00292166	POLR2J/NUP160/TPR/PUM2/NDC1/ELAVL1/NUP133/NUP37/SEH1L/TNRC6A/AGO1/NUP50/AAAS/NUP188/POLR2E/RAE1/POLR2I/NUP88/NUP98/NUP107/NUP155/FXR1/NUP43/AGO2/NUP153/NUP85/LIN28A/DHX9/NUP54/TARBP2/POLR2D/LIMD1/POLR2K/RANBP2/NUP205/NUP35/POLR2H/POLR2G/MAP2K1/POM121/POU5F1/TRIM71/NUP62	43	brown
GO:0006625	protein targeting to peroxisome	29/4375	68/18670	0.000347611430509427	0.00348668169258176	0.00295243	AGPS/UBE2D1/ZFAND6/ACOT8/MLYCD/ECH1/UBE2D3/PEX7/PECR/IDE/USP9X/PEX1/HACL1/UBE2D2/HSD17B4/IDH1/PEX5/SLC27A2/NUDT7/PEX14/RPS27A/TYSND1/PEX10/PEX19/RAB8B/PIPOX/ECI2/PEX26/UBA52	29	brown
GO:0072662	protein localization to peroxisome	29/4375	68/18670	0.000347611430509427	0.00348668169258176	0.00295243	AGPS/UBE2D1/ZFAND6/ACOT8/MLYCD/ECH1/UBE2D3/PEX7/PECR/IDE/USP9X/PEX1/HACL1/UBE2D2/HSD17B4/IDH1/PEX5/SLC27A2/NUDT7/PEX14/RPS27A/TYSND1/PEX10/PEX19/RAB8B/PIPOX/ECI2/PEX26/UBA52	29	brown
GO:0072663	establishment of protein localization to peroxisome	29/4375	68/18670	0.000347611430509427	0.00348668169258176	0.00295243	AGPS/UBE2D1/ZFAND6/ACOT8/MLYCD/ECH1/UBE2D3/PEX7/PECR/IDE/USP9X/PEX1/HACL1/UBE2D2/HSD17B4/IDH1/PEX5/SLC27A2/NUDT7/PEX14/RPS27A/TYSND1/PEX10/PEX19/RAB8B/PIPOX/ECI2/PEX26/UBA52	29	brown
GO:0000717	nucleotide-excision repair, DNA duplex unwinding	13/4375	22/18670	0.000353517344767188	0.00351563260163113	0.00297694	RBX1/ERCC2/GTF2H3/RAD23B/CHD1L/CUL4A/PARP1/RPS27A/GTF2H2/XPC/ERCC3/DDB1/UBA52	13	brown
GO:0032069	regulation of nuclease activity	13/4375	22/18670	0.000353517344767188	0.00351563260163113	0.00297694	DDX11/SIRT1/PCNA/TMBIM6/TERF1/RPS3/DFFA/PRKCD/HMGB2/ABCE1/NPM1/TCEA1/HMGB1	13	brown
GO:1901984	negative regulation of protein acetylation	13/4375	22/18670	0.000353517344767188	0.00351563260163113	0.00297694	BRCA1/ATG5/SIRT1/PIH1D1/ZNF451/PARK7/SET/HINT2/KLF15/SIN3A/TAF7/NOC2L/HDAC2	13	brown
GO:0033865	nucleoside bisphosphate metabolic process	51/4375	140/18670	0.000353862525383513	0.00351563260163113	0.00297694	AASS/ELOVL5/FAR2/PDK3/COASY/ACAT1/ACACB/PDPR/DLD/ACOT7/SCD/TECR/SLC25A1/GSTZ1/ACOT8/MLYCD/GCDH/PDHX/ACOT13/HMGCS1/ELOVL4/DLST/PANK2/TPST2/ACSS2/ACLY/PDHA1/MCCC2/HSD17B4/SUCLA2/PPCDC/NUDT7/MPC2/HSD17B12/DLAT/PDK1/PANK1/DBI/PMVK/ELOVL7/PDHB/FASN/ELOVL6/SUCLG2/PDP2/PIPOX/HDDC3/THEM5/ENPP1/FAR1/ACACA	51	brown
GO:0033875	ribonucleoside bisphosphate metabolic process	51/4375	140/18670	0.000353862525383513	0.00351563260163113	0.00297694	AASS/ELOVL5/FAR2/PDK3/COASY/ACAT1/ACACB/PDPR/DLD/ACOT7/SCD/TECR/SLC25A1/GSTZ1/ACOT8/MLYCD/GCDH/PDHX/ACOT13/HMGCS1/ELOVL4/DLST/PANK2/TPST2/ACSS2/ACLY/PDHA1/MCCC2/HSD17B4/SUCLA2/PPCDC/NUDT7/MPC2/HSD17B12/DLAT/PDK1/PANK1/DBI/PMVK/ELOVL7/PDHB/FASN/ELOVL6/SUCLG2/PDP2/PIPOX/HDDC3/THEM5/ENPP1/FAR1/ACACA	51	brown
GO:0034032	purine nucleoside bisphosphate metabolic process	51/4375	140/18670	0.000353862525383513	0.00351563260163113	0.00297694	AASS/ELOVL5/FAR2/PDK3/COASY/ACAT1/ACACB/PDPR/DLD/ACOT7/SCD/TECR/SLC25A1/GSTZ1/ACOT8/MLYCD/GCDH/PDHX/ACOT13/HMGCS1/ELOVL4/DLST/PANK2/TPST2/ACSS2/ACLY/PDHA1/MCCC2/HSD17B4/SUCLA2/PPCDC/NUDT7/MPC2/HSD17B12/DLAT/PDK1/PANK1/DBI/PMVK/ELOVL7/PDHB/FASN/ELOVL6/SUCLG2/PDP2/PIPOX/HDDC3/THEM5/ENPP1/FAR1/ACACA	51	brown
GO:0046824	positive regulation of nucleocytoplasmic transport	27/4375	62/18670	0.000366544897920396	0.00363587019788444	0.00307876	CDH1/TPR/RIOK2/IPO5/GTSE1/RBM27/EMD/UBR5/YWHAE/ZPR1/CPSF6/MAPK14/ECT2/NCBP2/TARDBP/KHDRBS1/SMO/TRIM28/RAN/XPO4/DHX9/ANP32B/CTDSPL2/RBM26/PRKCD/HDAC3/SFN	27	brown
GO:0000245	spliceosomal complex assembly	34/4375	84/18670	0.000370902795652836	0.00367068227891834	0.00310824	DDX1/YTHDC1/GEMIN2/SRPK1/SF3A1/PRPF6/CRNKL1/SF3A2/PRPF19/SRSF9/SF3B1/PTBP2/SNRPC/SNRPD2/SRPK2/SRSF1/NCBP1/TXNL4A/SNRNP200/RBMX/GEMIN6/CELF5/PSIP1/SNRPD1/SF1/USP39/SMN1/DDX23/SNRPE/SF3A3/PRPF39/SRSF10/SMN2/RNU12	34	brown
GO:0071806	protein transmembrane transport	26/4375	59/18670	0.000373279598592619	0.00367068227891834	0.00310824	TIMM21/TOMM22/TIMM44/TIMM50/GRPEL1/HSPA8/C2CD5/PEX7/ROMO1/TIMM17B/PEX1/TOMM40/PEX5/PEX14/HSPD1/PEX10/TOMM40L/CHCHD4/GRPEL2/TOMM20/TIMM22/TOMM7/DNAJC19/PEX26/PAM16/TIMM23	26	brown
GO:0072413	signal transduction involved in mitotic cell cycle checkpoint	26/4375	59/18670	0.000373279598592619	0.00367068227891834	0.00310824	GTSE1/BAX/AURKA/CNOT3/EP300/CNOT2/ARID3A/CNOT1/PRMT1/E2F8/PCNA/CCNB1/CARM1/CNOT8/CDC25C/CNOT11/RPL26/E2F7/CDK1/SFN/CNOT10/CHEK2/TFDP1/CNOT7/E2F4/PRKDC	26	brown
GO:1902402	signal transduction involved in mitotic DNA damage checkpoint	26/4375	59/18670	0.000373279598592619	0.00367068227891834	0.00310824	GTSE1/BAX/AURKA/CNOT3/EP300/CNOT2/ARID3A/CNOT1/PRMT1/E2F8/PCNA/CCNB1/CARM1/CNOT8/CDC25C/CNOT11/RPL26/E2F7/CDK1/SFN/CNOT10/CHEK2/TFDP1/CNOT7/E2F4/PRKDC	26	brown
GO:1902403	signal transduction involved in mitotic DNA integrity checkpoint	26/4375	59/18670	0.000373279598592619	0.00367068227891834	0.00310824	GTSE1/BAX/AURKA/CNOT3/EP300/CNOT2/ARID3A/CNOT1/PRMT1/E2F8/PCNA/CCNB1/CARM1/CNOT8/CDC25C/CNOT11/RPL26/E2F7/CDK1/SFN/CNOT10/CHEK2/TFDP1/CNOT7/E2F4/PRKDC	26	brown
GO:0044818	mitotic G2/M transition checkpoint	16/4375	30/18670	0.000373567601523353	0.00367068227891834	0.00310824	BRCA1/FOXN3/ORC1/CLSPN/CDC6/SYF2/TICRR/RAD17/DONSON/NAE1/TAOK1/TOPBP1/CDK1/FOXO4/BLM/ZNF830	16	brown
GO:0042398	cellular modified amino acid biosynthetic process	23/4375	50/18670	0.000376924681714162	0.00369209504635325	0.00312637	GCLC/GGCT/CHDH/GCLM/GGT1/MTHFD1/PARK7/MTHFD1L/CHAC1/GCH1/CNDP2/MTHFS/FPGS/ATIC/CHAC2/SLC7A11/GART/ALDH7A1/SHMT1/OPLAH/CKMT1A/DHFR/CKMT1B	23	brown
GO:0043489	RNA stabilization	23/4375	50/18670	0.000376924681714162	0.00369209504635325	0.00312637	THRAP3/YBX3/YBX1/ELAVL1/PABPC1/HNRNPC/DAZL/MAPK14/TARDBP/DKC1/SYNCRIP/DHX9/HNRNPD/PARN/NAF1/HNRNPU/LARP1/IGF2BP1/ANGEL2/DHX36/HNRNPA0/RBM10/MTOR	23	brown
GO:0006977	DNA damage response, signal transduction by p53 class mediator resulting in cell cycle arrest	25/4375	56/18670	0.000377599495529097	0.0036929348478501	0.00312708	GTSE1/BAX/AURKA/CNOT3/EP300/CNOT2/ARID3A/CNOT1/PRMT1/E2F8/PCNA/CCNB1/CARM1/CNOT8/CDC25C/CNOT11/RPL26/E2F7/CDK1/SFN/CNOT10/CHEK2/TFDP1/CNOT7/E2F4	25	brown
GO:0035065	regulation of histone acetylation	24/4375	53/18670	0.00037899768721565	0.00370083567158086	0.00313377	BRCA1/ATG5/SPHK2/NOS1/SIRT1/SMARCB1/CTCF/PIH1D1/ZNF451/KMT2A/SET/KAT7/SMAD4/CHEK1/PAXIP1/AUTS2/IWS1/SETD5/SIN3A/TAF7/RUVBL2/NAP1L2/NOC2L/TADA2A	24	brown
GO:0009135	purine nucleoside diphosphate metabolic process	49/4375	134/18670	0.000412954015222596	0.00401365693245032	0.00339866	AK2/NUP160/TPR/NDC1/PFKP/HDAC4/NUP133/ENO1/NUP37/SEH1L/NUP50/AAAS/NUP188/RAE1/GPI/GALK1/NUP88/ALDOC/NUP98/NUP107/GAPDH/TPI1/NUP155/TJP2/NUP43/ECD/NUP153/NUP85/NUP54/FOXK2/PKLR/RANBP2/LRGUK/NUP205/HK1/HK2/AK4/NUP35/PGM2L1/NUDT9/PGAM1/DHTKD1/POM121/OGDHL/CARD11/NUP62/PGAM4/EIF6/ACTN3	49	brown
GO:0009179	purine ribonucleoside diphosphate metabolic process	49/4375	134/18670	0.000412954015222596	0.00401365693245032	0.00339866	AK2/NUP160/TPR/NDC1/PFKP/HDAC4/NUP133/ENO1/NUP37/SEH1L/NUP50/AAAS/NUP188/RAE1/GPI/GALK1/NUP88/ALDOC/NUP98/NUP107/GAPDH/TPI1/NUP155/TJP2/NUP43/ECD/NUP153/NUP85/NUP54/FOXK2/PKLR/RANBP2/LRGUK/NUP205/HK1/HK2/AK4/NUP35/PGM2L1/NUDT9/PGAM1/DHTKD1/POM121/OGDHL/CARD11/NUP62/PGAM4/EIF6/ACTN3	49	brown
GO:0046939	nucleotide phosphorylation	49/4375	134/18670	0.000412954015222596	0.00401365693245032	0.00339866	NUP160/TPR/NDC1/PFKP/HDAC4/NUP133/ENO1/NUP37/SEH1L/NUP50/AAAS/NUP188/RAE1/NME3/NME4/GPI/GALK1/NUP88/ALDOC/NUP98/NUP107/GAPDH/TPI1/NUP155/NUP43/ECD/NUP153/NUP85/NUP54/FOXK2/PKLR/RANBP2/NUP205/HK1/HK2/AK4/NUP35/PGM2L1/DTYMK/PGAM1/NME6/DHTKD1/POM121/OGDHL/NUP62/PGAM4/NME1/EIF6/ACTN3	49	brown
GO:0008637	apoptotic mitochondrial changes	46/4375	124/18670	0.000423346172663696	0.00410829281180915	0.00347879	GCLC/SLC25A5/GGCT/BID/GCLM/BAK1/BAX/DNM1L/BIK/PSMD10/PIM2/PYCARD/TIMM50/BBC3/MAPK8/PPIF/YWHAE/SOD2/FAM162A/WDR35/ZNF205/YWHAH/YWHAQ/NMT1/RHOT2/PMAIP1/HSPD1/ATG3/SLC25A4/MPV17L/CCAR2/HK2/FXN/YWHAB/ACAA2/PRELID1/NAIF1/SFN/HIGD1A/TMEM102/FZD9/BLOC1S2/TFDP1/OPA1/PAM16/CHCHD10	46	brown
GO:0048863	stem cell differentiation	84/4375	257/18670	0.000425152874909836	0.00411944879877861	0.00348824	PSMB1/JARID2/PSMC4/PSMA4/KITLG/EIF2AK2/PSME4/LRP6/TCOF1/TCF3/TEAD2/XRCC5/SEMA5B/REST/PSMC5/PUS7/PSME1/SEMA6A/SETD1A/PSMC6/PSMA3/PSMB5/PSMA6/PSME2/PSMA7/PSMD10/PSMD7/SETD6/SFRP1/ERCC2/PSMA2/BMPR1A/PSMD3/WNT3/PSMD11/OCIAD1/HSPA9/PSMD14/KLHL12/KMT2A/MYB/EPCAM/TRIM6/SOX21/OVOL2/SMO/PSMA1/PSME3/LIN28A/PWP1/EDNRB/PSMB7/YAP1/SMAD4/PSMB6/MTF2/PSMA5/ZFP36L2/HNRNPU/KIT/PSMD4/PSMB4/ZNF281/KBTBD8/PSMD6/METTL…	84	brown
GO:0006757	ATP generation from ADP	43/4375	114/18670	0.000426565301173741	0.00412675597694164	0.00349443	NUP160/TPR/NDC1/PFKP/HDAC4/NUP133/ENO1/NUP37/SEH1L/NUP50/AAAS/NUP188/RAE1/GPI/GALK1/NUP88/ALDOC/NUP98/NUP107/GAPDH/TPI1/NUP155/NUP43/ECD/NUP153/NUP85/NUP54/FOXK2/PKLR/RANBP2/NUP205/HK1/HK2/NUP35/PGM2L1/PGAM1/DHTKD1/POM121/OGDHL/NUP62/PGAM4/EIF6/ACTN3	43	brown
GO:0002200	somatic diversification of immune receptors	31/4375	75/18670	0.000429414213316663	0.00414791633787698	0.00351234	POLQ/POLB/TCF3/TFRC/MLH1/UNG/THOC1/RIF1/MSH2/SAMHD1/EXOSC3/RNF8/MSH3/MSH6/MAD2L2/BCL11B/CTNNBL1/SWAP70/HSPD1/XRCC4/PAXIP1/MCM3AP/ADAR/RNF168/HMGB2/POLL/APLF/EXO1/ATAD5/HMGB1/PRKDC	31	brown
GO:0032886	regulation of microtubule-based process	73/4375	218/18670	0.000448984742337063	0.00432938534921481	0.00366601	BRCA1/TACC3/SPAST/TPR/RNF4/GBA2/CFAP20/SMC1A/MARK2/SPAG5/XPO1/CHMP2B/AURKA/IGBP1/RASSF7/RANBP1/RAE1/CEP76/STAG2/NUBP1/FSD1/SMC3/TRIM37/RANGRF/CHORDC1/CEP70/ALMS1/NEK2/VPS4B/KIF18A/STIL/EML2/MKKS/XRCC3/MAP1S/CEP85/CHMP2A/DIAPH1/PSRC1/CKAP2/BORA/KIF11/ERBB2/PLK4/MCPH1/TERF1/PAK1/RPS3/CHEK1/FEZ1/CENPJ/HNRNPU/SKA1/DYRK1A/TAOK1/CCNF/POC1A/MID1IP1/SKA3/CEP295/PLK1/CEP120/ARMC4/ATF5/CDK5R1/GEN1/NPM1/SKA…	73	brown
GO:0000729	DNA double-strand break processing	14/4375	25/18670	0.000449582048546633	0.00432938534921481	0.00366601	BRCA1/EXD2/WDR70/RBBP8/HELB/RNF138/BRIP1/DNA2/BARD1/SMARCAD1/UBE2V2/SETMAR/UBE2N/BLM	14	brown
GO:0006122	mitochondrial electron transport, ubiquinol to cytochrome c	10/4375	15/18670	0.000452865089118073	0.00434099578544526	0.00367584	UQCRC1/UQCR11/UQCRC2/UQCRFS1/CYCS/UQCRH/CYC1/UQCR10/UQCC3/UQCRHL	10	brown
GO:0032239	regulation of nucleobase-containing compound transport	10/4375	15/18670	0.000452865089118073	0.00434099578544526	0.00367584	TPR/RIOK2/RBM27/CPSF6/NCBP2/KHDRBS1/NUP153/DHX9/RBM26/IWS1	10	brown
GO:0071025	RNA surveillance	10/4375	15/18670	0.000452865089118073	0.00434099578544526	0.00367584	EXOSC7/EXOSC5/EXOSC3/EXOSC8/EXOSC9/PCID2/EXOSC2/SUPV3L1/EXOSC10/EXOSC4	10	brown
GO:0006213	pyrimidine nucleoside metabolic process	18/4375	36/18670	0.000461439190366448	0.00440969860427936	0.00373401	CAD/ERH/DHODH/UMPS/NT5C3A/NT5C/APOBEC3F/UCK1/UCK2/DCK/CDA/TK1/DTYMK/APOBEC3B/UPP1/NT5M/APOBEC3D/APOBEC3C	18	brown
GO:0009167	purine ribonucleoside monophosphate metabolic process	18/4375	36/18670	0.000461439190366448	0.00440969860427936	0.00373401	AK2/LHPP/TJP2/PAICS/PPAT/ATIC/LRGUK/ADK/GART/AK4/GMPS/HPRT1/IMPDH2/PFAS/ADA/CARD11/APRT/ADSL	18	brown
GO:0045088	regulation of innate immune response	97/4375	305/18670	0.000472307764731855	0.00450669311583562	0.00381615	PSMB1/PSMC4/POLR3B/MATR3/NR1H3/HMGB3/PSMA4/CUL1/PSME4/FBXW11/UBE2K/XRCC5/PSMC5/PSME1/TYRO3/HSP90AB1/TAB1/EP300/COCH/PSMC6/PSMA3/PSMB5/PSMA6/PSME2/PSMA7/SAMHD1/PSMD10/PSMD7/PYCARD/RELB/CACTIN/RPS19/PSMA2/PSMD3/PSMD11/PTPN6/POLR3G/PSMD14/SUMO1/TRIM6/PSPC1/MED1/IRF3/PSMA1/APOE/PSME3/POLR3F/KRAS/MAP3K7/DHX9/PSMB7/PSMB6/BCL10/PSMA5/NONO/PAK1/LRP8/APPL1/PSMD4/PSMB4/NLRX1/ADAR/PSMD6/PRKCD/HMGB2/ABCE1/ME…	97	brown
GO:0006323	DNA packaging	81/4375	247/18670	0.000475007565670377	0.00452556600180485	0.00383213	NCAPD2/CENPQ/TPR/RSF1/PSME4/MCM2/SART3/BAZ2A/SRPK1/SIRT1/HIRA/CENPM/SUV39H1/RBBP7/CENPI/CTCF/OIP5/ASF1B/AKAP8/GRWD1/NCAPG/ASF1A/RNF8/SMC4/CENPA/PHF13/HDAC1/SET/HELLS/CENPL/NCAPH/CENPK/HJURP/HAT1/MIS18BP1/TRIM28/DNMT1/TOP2A/ZNF304/NASP/MORC2/CCNB1/SMC2/ANP32B/HMGA1/NUSAP1/CENPO/TET1/BAHD1/ITGB3BP/CDCA5/NCAPG2/MCPH1/POLE3/NCAPD3/CENPU/CENPH/SMARCA5/AIFM1/GATAD1/MIS18A/CHAF1B/RBBP4/HMGB2/CENPN/CENPV…	81	brown
GO:0033146	regulation of intracellular estrogen receptor signaling pathway	19/4375	39/18670	0.00049160920568171	0.00467017804588764	0.00395458	BRCA1/UBA5/AXIN1/UFSP2/CNOT2/CNOT1/MED1/YAP1/CARM1/PARP1/SKP2/PAK1/FOXH1/KMT2D/KCTD6/PAGR1/STRN3/DDRGK1/PHB2	19	brown
GO:0071156	regulation of cell cycle arrest	41/4375	108/18670	0.000491676106282636	0.00467017804588764	0.00395458	BRCA1/GTSE1/BAX/AURKA/CNOT3/CCNK/TFAP4/ZNF268/HSP90AB1/EP300/FOXM1/CNOT2/ARID3A/CNOT1/RPL23/PRMT1/E2F8/MYBBP1A/PCNA/CCNB1/CARM1/CNOT8/CDC25C/CNOT11/RPL26/E2F7/CDK1/SETMAR/SLC25A33/SFN/CRLF3/CDK5R1/CNOT10/CHEK2/FOXO4/FZD9/HMGN5/TFDP1/CNOT7/E2F4/MIF	41	brown
GO:0032211	negative regulation of telomere maintenance via telomerase	12/4375	20/18670	0.000494454492819039	0.0046823794795809	0.00396491	HNRNPC/ACD/GNL3L/NAT10/HNRNPA1/PIF1/TERF1/HNRNPU/EXOSC10/DCP2/CTC1/PINX1	12	brown
GO:0046931	pore complex assembly	12/4375	20/18670	0.000494454492819039	0.0046823794795809	0.00396491	NDC1/GSDMD/NUP98/NUP107/NUP153/AHCTF1/NUP205/CCT8/TSPAN33/CCT3/PLEKHA7/TMEM170A	12	brown
GO:0007062	sister chromatid cohesion	27/4375	63/18670	0.00049962066960806	0.00472416587899386	0.0040003	DDX11/SMC1A/KIF22/PDS5B/STAG2/CTCF/PPP2R1A/SMC3/CDC20/NAA50/PDS5A/ESPL1/DSCC1/ESCO1/BOD1/CDCA5/NSMCE2/BUB1B/RAD21/PLK1/FEN1/CHTF8/BUB1/ESCO2/TNKS/MCMBP/PHB2	27	brown
GO:0031057	negative regulation of histone modification	20/4375	42/18670	0.000513239681600223	0.00484563187342138	0.00410315	KDM1A/JARID2/BRCA1/ATG5/SPHK2/DNMT3B/SIRT1/SMARCB1/UBR5/PIH1D1/ZNF451/SET/DNMT1/MTF2/OTUB1/SIN3A/TAF7/BCOR/NOC2L/PRMT6	20	brown
GO:1901799	negative regulation of proteasomal protein catabolic process	25/4375	57/18670	0.000524274756150161	0.00494237360346671	0.00418507	SENP1/TAF9/WAC/HSP90AB1/USP14/PARK7/UCHL5/PRKCG/SCO1/UBAC2/RPL11/TLK2/USP25/CCAR2/UBXN1/RYBP/CAMLG/BAG5/MTM1/USP19/SMARCC1/YOD1/USP7/DDRGK1/STYX	25	brown
GO:0006760	folic acid-containing compound metabolic process	15/4375	28/18670	0.000534227866802809	0.00502110119488277	0.00425173	MTHFD2/MTHFD1/MTHFD1L/MTRR/GCH1/MTHFS/FPGS/ATIC/GART/SLC19A1/TYMS/SHMT1/PIPOX/SHMT2/DHFR	15	brown
GO:0031440	regulation of mRNA 3'-end processing	15/4375	28/18670	0.000534227866802809	0.00502110119488277	0.00425173	SNRPA/PAPOLA/ZC3H14/CPSF6/NCBP2/CCNB1/CDC73/NCBP1/BARD1/CPSF7/RNF20/LEO1/NUDT21/AHCYL1/DHX36	15	brown
GO:0032434	regulation of proteasomal ubiquitin-dependent protein catabolic process	45/4375	122/18670	0.000560736902630612	0.00526236473441812	0.00445603	GCLC/MAPK9/UBE2K/SENP1/KEAP1/TAF9/AURKA/WAC/HSP90AB1/RBX1/TRIB3/USP14/PSMD10/DVL1/SUMO1/PARK7/UCHL5/RAD23B/HSPBP1/UBQLN1/RNF144B/RPL11/NKD2/TLK2/CCAR2/UBXN1/RYBP/RCHY1/CAMLG/VCP/BAG5/PLK1/FBXO22/MTM1/COMMD1/TRIB1/SMARCC1/GLMN/ARIH2/RAD23A/SOCS4/USP7/SUMO2/DDRGK1/STYX	45	brown
GO:0001833	inner cell mass cell proliferation	9/4375	13/18670	0.000590497249031467	0.00548418852470854	0.00464386	PALB2/GINS1/SALL4/ZPR1/PRPF19/BRCA2/NCAPG2/GINS4/COPS2	9	brown
GO:0009223	pyrimidine deoxyribonucleotide catabolic process	9/4375	13/18670	0.000590497249031467	0.00548418852470854	0.00464386	NTHL1/UNG/SMUG1/NT5C/DUT/MBD4/TDG/DCTPP1/NT5M	9	brown
GO:0043970	histone H3-K9 acetylation	9/4375	13/18670	0.000590497249031467	0.00548418852470854	0.00464386	BRCA1/SPHK2/SMARCB1/PIH1D1/ZNF451/KMT2A/SMAD4/CHEK1/NAP1L2	9	brown
GO:0071027	nuclear RNA surveillance	9/4375	13/18670	0.000590497249031467	0.00548418852470854	0.00464386	EXOSC7/EXOSC5/EXOSC3/EXOSC8/EXOSC9/PCID2/EXOSC2/EXOSC10/EXOSC4	9	brown
GO:0071028	nuclear mRNA surveillance	9/4375	13/18670	0.000590497249031467	0.00548418852470854	0.00464386	EXOSC7/EXOSC5/EXOSC3/EXOSC8/EXOSC9/PCID2/EXOSC2/EXOSC10/EXOSC4	9	brown
GO:0090646	mitochondrial tRNA processing	9/4375	13/18670	0.000590497249031467	0.00548418852470854	0.00464386	ELAC2/TRIT1/HSD17B10/TRMT5/MTO1/TRMT10A/TRMT61B/TRMT10C/PUS1	9	brown
GO:0098787	mRNA cleavage involved in mRNA processing	9/4375	13/18670	0.000590497249031467	0.00548418852470854	0.00464386	CPSF1/CSTF2/CPSF6/NCBP2/NCBP1/CPSF7/CPSF4/NUDT21/CSTF2T	9	brown
GO:1901983	regulation of protein acetylation	30/4375	73/18670	0.000592478181627973	0.00549444633228663	0.00465255	BRCA1/ATG5/SPHK2/NOS1/SIRT1/SMARCB1/CTCF/PIH1D1/ZNF451/PARK7/KMT2A/SET/KAT7/HINT2/SMAD4/CHEK1/PAXIP1/AUTS2/TAOK1/IWS1/KLF15/CEP295/SETD5/SIN3A/TAF7/RUVBL2/NAP1L2/NOC2L/HDAC2/TADA2A	30	brown
GO:0034661	ncRNA catabolic process	16/4375	31/18670	0.000604935775357328	0.00560168740873721	0.00474336	EXOSC7/EXOSC5/DIS3/POP1/EXOSC3/EXOSC8/EXOSC9/EXOSC2/LIN28A/PNPT1/PARN/SLFN13/DEDD2/EXOSC10/EXOSC4/LIN28B	16	brown
GO:1903363	negative regulation of cellular protein catabolic process	34/4375	86/18670	0.000617912125236043	0.00571340872139344	0.00483796	CSNK2A2/SENP1/TAF9/WAC/HSP90AB1/CSNK2A1/USP14/LAPTM4B/PDCL3/PARK7/UCHL5/RPL5/RPL23/PRKCG/SCO1/UBAC2/ATRAID/RPL11/TLK2/USP25/CCAR2/UBXN1/RYBP/CAMLG/BAG5/MTM1/RPS7/USP19/SMARCC1/YOD1/USP7/DDRGK1/STYX/TRIM39	34	brown
GO:0043574	peroxisomal transport	29/4375	70/18670	0.000620356107409099	0.00572755881789049	0.00484994	AGPS/UBE2D1/ZFAND6/ACOT8/MLYCD/ECH1/UBE2D3/PEX7/PECR/IDE/USP9X/PEX1/HACL1/UBE2D2/HSD17B4/IDH1/PEX5/SLC27A2/NUDT7/PEX14/RPS27A/TYSND1/PEX10/PEX19/RAB8B/PIPOX/ECI2/PEX26/UBA52	29	brown
GO:0002833	positive regulation of response to biotic stimulus	81/4375	249/18670	0.000625800442733913	0.00576932790514544	0.00488531	PSMB1/PSMC4/POLR3B/MATR3/HMGB3/PSMA4/CYBA/CUL1/PUM2/PSME4/FBXW11/UBE2K/XRCC5/PSMC5/PSME1/TAB1/EP300/COCH/PSMC6/PSMA3/PSMB5/PSMA6/PSME2/PSMA7/PSMD10/PSMD7/PYCARD/RELB/RPS19/PSMA2/PSMD3/PSMD11/POLR3G/PSMD14/TRIM6/PSPC1/MED1/IRF3/PSMA1/PSME3/ANKRD17/POLR3F/KRAS/MAP3K7/DHX9/PSMB7/PSMB6/BCL10/PSMA5/HSPD1/NONO/PAK1/PSMD4/PSMB4/PSMD6/PRKCD/HMGB2/F2RL1/PSMC3/FADD/POLR3D/SIN3A/MUC3A/PSMD1/TBK1/HMGB1/XRCC6…	81	brown
GO:0000715	nucleotide-excision repair, DNA damage recognition	13/4375	23/18670	0.000639061650771075	0.00587430716815817	0.00497421	RBX1/RAD23B/COPS5/CUL4A/COPS3/PARP1/RPS27A/COPS7B/XPC/COPS2/DDB1/GPS1/UBA52	13	brown
GO:0006541	glutamine metabolic process	13/4375	23/18670	0.000639061650771075	0.00587430716815817	0.00497421	CTPS2/ASNS/CAD/PHGDH/PPAT/GFPT2/ASNSD1/GLUD1/GMPS/GLYATL1/CTPS1/PFAS/GFPT1	13	brown
GO:0007569	cell aging	43/4375	116/18670	0.00065223700799526	0.00598663807192135	0.00506932	RBL1/ARG2/MAPKAPK5/SIRT1/DNAJA3/NAMPT/BMPR1A/FOXM1/RWDD1/FBXO5/MAPK14/NEK4/EEF1E1/ROMO1/BCL2L12/KRAS/HMGA1/PNPT1/BRCA2/SOD1/CHEK1/NSMCE2/SMC6/PRKCD/TERT/WRN/ING2/MAP2K1/CDK1/RSL1D1/ATR/PAWR/NPM1/CHEK2/MME/MTOR/OPA1/ZNF277/PRMT6/HLA-G/NUP62/MIF/PRKDC	43	brown
GO:0030178	negative regulation of Wnt signaling pathway	70/4375	210/18670	0.000670001750575927	0.0061407031788896	0.00519978	PSMB1/FUZ/PSMC4/CUL3/PSMA4/PSME4/LRP6/JADE1/PSMC5/PSME1/HMGXB4/RBX1/PSMC6/PSMA3/PSMB5/CHD8/PSMA6/PSME2/STK4/PSMA7/FERMT1/PSMD10/EMD/PSMD7/AXIN1/SFRP1/GRB10/PSMA2/RAPGEF1/DVL1/LZTS2/PSMD3/PSMD11/SLC9A3R1/MAPK14/PSMD14/HDAC1/MAD2L2/KLHL12/STK11/SFRP5/PFDN5/BMP2/PSMA1/APOE/PSME3/PSMB7/PSMB6/PSMA5/LIMD1/NKD2/G3BP1/GPC3/FOXO1/WIF1/C12orf43/PSMD4/PSMB4/DRAXIN/PSMD6/PSMC3/NXN/PSMD1/TMEM64/SOX2/RUVBL2/AM…	70	brown
GO:0016445	somatic diversification of immunoglobulins	27/4375	64/18670	0.000673260970621109	0.00616156645959668	0.00521745	POLQ/POLB/TCF3/TFRC/MLH1/UNG/THOC1/RIF1/MSH2/SAMHD1/EXOSC3/RNF8/MSH3/MSH6/MAD2L2/CTNNBL1/SWAP70/HSPD1/XRCC4/PAXIP1/MCM3AP/RNF168/POLL/APLF/EXO1/ATAD5/PRKDC	27	brown
GO:0042180	cellular ketone metabolic process	80/4375	246/18670	0.000680118660899162	0.00621525347693418	0.00526291	PSMB1/BRCA1/ELOVL5/PSMC4/NR1H3/PSMA4/PDK3/PSME4/SREBF1/ACACB/REST/PSMC5/PDPR/PSME1/SIRT1/PSMC6/PSMA3/GSTZ1/PSMB5/PSMA6/PSME2/PSMA7/TRIB3/PSMD10/PSMD7/MLYCD/OAZ1/PSMA2/ERLIN1/PSMD3/PSMD11/COQ5/TPI1/GPD2/PSMD14/PARK7/AKR1A1/UBIAD1/SIRT5/GLO1/GOT2/PANK2/BMP2/PSMA1/APOC1/IDO1/PSME3/PRKAB2/COQ3/COQ10A/NMT1/PSMB7/NDUFA9/PSMB6/PSMA5/ERLIN2/PDSS1/SLC7A11/PDK1/TYSND1/SLC45A3/ADIPOR1/PSMD4/PSMB4/FGFR4/PSMD…	80	brown
GO:0002098	tRNA wobble uridine modification	11/4375	18/18670	0.000688801478703935	0.00627630300871362	0.00531461	TRMU/MOCS3/GTPBP3/ELP3/ELP2/MTO1/ALKBH8/ELP6/URM1/ELP5/CTU2	11	brown
GO:0009200	deoxyribonucleoside triphosphate metabolic process	11/4375	18/18670	0.000688801478703935	0.00627630300871362	0.00531461	TBPL1/SAMHD1/NUDT1/DGUOK/DUT/NUDT15/ADK/DTYMK/TYMS/DCTPP1/ADA	11	brown
GO:0009126	purine nucleoside monophosphate metabolic process	18/4375	37/18670	0.000703114954799645	0.0063974276511451	0.00541717	AK2/LHPP/TJP2/PAICS/PPAT/ATIC/LRGUK/ADK/GART/AK4/GMPS/HPRT1/IMPDH2/PFAS/ADA/CARD11/APRT/ADSL	18	brown
GO:0035601	protein deacylation	39/4375	103/18670	0.000706596490910295	0.00641978753842992	0.0054361	LYPLA2/MTA3/SPHK2/HDAC4/SREBF1/BAZ2A/REST/SIRT1/EP300/ABHD12/AKAP8/PRKD2/ABHD17B/MAPK8/HDAC5/SUDS3/VEGFA/HDAC1/LYPLA1/SIRT5/ABHD17C/PRDM5/JDP2/DYRK1A/CCAR2/ZBTB7B/SMARCAD1/PHB/FNTA/ING2/SIN3A/HDAC3/BRMS1/PER1/MTA1/MORF4L1/HDAC2/MIER1/RBM14	39	brown
GO:0002478	antigen processing and presentation of exogenous peptide antigen	60/4375	175/18670	0.000711369234003275	0.00645379700139874	0.0054649	PSMB1/PSMC4/PSMA4/CYBA/KIF26A/KIF2A/PSME4/KIF22/PSMC5/KIF4A/PSME1/PSMC6/PSMA3/PSMB5/PSMA6/PSME2/PSMA7/PSMD10/PSMD7/PSMA2/SH3GL2/PSMD3/PSMD11/PSMD14/VAMP8/KIF18A/PSMA1/AP1M2/PSME3/PSMB7/CTSV/KIF23/KIF11/PSMB6/KIF2C/PSMA5/DYNC1LI1/AP1S3/KIF5A/PSMD4/PSMB4/RACGAP1/PSMD6/KIF15/PSMC3/RILP/PSMD1/KLC2/AP1S2/HLA-DRB1/PSMD12/HLA-DOA/PSMB8/HLA-C/HLA-G/HLA-A/CHUK/HLA-DPB1/KIF4B/PSMB3	60	brown
GO:0030520	intracellular estrogen receptor signaling pathway	25/4375	58/18670	0.000718413533068184	0.0065082867612781	0.00551104	BRCA1/UBA5/AXIN1/UFSP2/CNOT2/ARID1A/DDX54/CNOT1/MED1/YAP1/CARM1/PARP1/SKP2/PAK1/PPARGC1B/SAFB/FOXH1/KMT2D/KCTD6/TAF7/PAGR1/STRN3/DDRGK1/PHB2/RBM14	25	brown
GO:0071456	cellular response to hypoxia	69/4375	207/18670	0.000728563840419303	0.00659071676131112	0.00558084	PSMB1/PSMC4/PSMA4/PDK3/PSME4/ENO1/PSMC5/PSME1/SIRT1/HMOX1/RBX1/EP300/PSMC6/PSMA3/PSMB5/PSMA6/PSME2/PSMA7/PSMD10/SUV39H1/PSMD7/SFRP1/PSMA2/PSMD3/PSMD11/VEGFA/STC2/FAM162A/PSMD14/PSMA1/PSME3/CCNB1/VHL/UBQLN1/HILPDA/BRIP1/PSMB7/TMBIM6/PMAIP1/PSMB6/PSMA5/RPS27A/LIMD1/CCNA2/PDK1/SUV39H2/PSMD4/PSMB4/AK4/PSMD6/TERT/STOX1/PSMC3/HIF1AN/ENDOG/ACAA2/RBPJ/USP19/PSMD1/HIGD1A/KCND2/EIF4EBP1/PSMD12/MTOR/OPA1/PS…	69	brown
GO:0000491	small nucleolar ribonucleoprotein complex assembly	8/4375	11/18670	0.000743556908402565	0.00669735382008	0.00567114	NUFIP1/TAF9/PIH1D1/SHQ1/NAF1/RUVBL1/RUVBL2/ZNHIT3	8	brown
GO:0001731	formation of translation preinitiation complex	8/4375	11/18670	0.000743556908402565	0.00669735382008	0.00567114	EIF4B/EIF4H/EIF2S2/EIF2S3/DENR/TICRR/RPL13A/MCTS1	8	brown
GO:0046607	positive regulation of centrosome cycle	8/4375	11/18670	0.000743556908402565	0.00669735382008	0.00567114	RANBP1/VPS4B/PLK4/CENPJ/POC1A/CEP295/CEP120/NUP62	8	brown
GO:0000413	protein peptidyl-prolyl isomerization	20/4375	43/18670	0.00074989825764311	0.0067447807419866	0.0057113	FKBP5/FKBP3/PIN4/FKBP8/PPIF/PPWD1/FKBP1B/PPIL1/PPIG/CWC27/RANBP2/PPID/PPIH/PPIA/PPIAL4G/PPIL3/PPIAL4D/PPIAL4C/PPIAL4E/PPIAL4F	20	brown
GO:0070911	global genome nucleotide-excision repair	14/4375	26/18670	0.00076486030225265	0.0068694974710915	0.00581691	RBX1/ERCC2/GTF2H3/RAD23B/USP45/CHD1L/CUL4A/PARP1/RPS27A/GTF2H2/XPC/ERCC3/DDB1/UBA52	14	brown
GO:2001242	regulation of intrinsic apoptotic signaling pathway	57/4375	165/18670	0.000773937306988696	0.00694107722104741	0.00587752	KDM1A/BID/BCLAF1/YBX3/TMEM161A/ENO1/TAF9/DNAJA1/BAX/DNM1L/ERP29/SIRT1/PYCARD/PIAS4/BBC3/PPIF/SLC9A3R1/SOD2/PARK7/HDAC1/TXNDC12/SNAI1/BCL2L12/TRAP1/STYXL1/TPT1/UBQLN1/SKIL/TMBIM6/PMAIP1/SOD1/RPL11/PARP1/NONO/RPS3/NCK1/CCAR2/RPL26/HNRNPK/DDIAS/VDAC2/BAG5/PLEKHF1/ING2/RPS7/EIF2AK3/PTPN2/ATAD5/RTKN2/LCK/NDUFA13/NOC2L/SIAH1/OPA1/SGMS1/NDUFS3/MIF	57	brown
GO:0006006	glucose metabolic process	68/4375	204/18670	0.000792290472064496	0.00709552709910332	0.0060083	SLC25A13/MDH1/PFKP/PDK3/ENO1/ACACB/DUSP12/CREM/SIRT1/SLC25A1/EP300/PCK2/MLYCD/GPI/SLC25A11/ALDOC/GAPDH/TPI1/MAPK14/GPLD1/GPD2/PASK/AKR1A1/GOT1/NLN/GOT2/ATF4/SESN2/PDHA1/SLC37A4/KHK/SORD/G6PC3/FOXK2/PMAIP1/PKLR/MDH2/DLAT/FOXO1/PDK1/RANBP2/HK1/PHKG2/SLC45A3/USF1/ADIPOR1/HK2/OMA1/NPY1R/PGM2L1/MIDN/DDB1/PDHB/PGM2/DCXR/PGAM1/PPP1CA/PPP1R3B/PTPN2/SLC25A10/PGP/KCNJ11/FAM3C/ENPP1/MTOR/SLC35B4/LCMT1/ACTN3	68	brown
GO:0014020	primary neural tube formation	37/4375	97/18670	0.00081378035392514	0.00727758778709943	0.00616247	RALA/FUZ/LRP6/TEAD2/GRHL2/KDM2B/MTHFD1/SALL4/FZD3/SFRP1/COBL/DVL1/PFN1/ARID1A/MTHFD1L/LIAS/STIL/SDC4/VASP/OVOL2/KIF20B/BCL10/LMO4/KDM6A/ST14/NODAL/VANGL2/CASP3/SPINT1/SEMA4C/LUZP1/RPS7/GLMN/DEAF1/SCRIB/PTCH1/TRIM71	37	brown
GO:0015949	nucleobase-containing small molecule interconversion	15/4375	29/18670	0.000868143606140942	0.00774166752048018	0.00655544	AK2/CTPS2/NME3/NME4/GSR/DUT/AK4/RRM1/DTYMK/CTPS1/RRM2/TYMS/TXNRD1/NME1/AK6	15	brown
GO:2000765	regulation of cytoplasmic translation	15/4375	29/18670	0.000868143606140942	0.00774166752048018	0.00655544	YBX3/DPH5/LIN28A/DPH2/DPH6/DHX9/RPL13A/DPH7/NCK1/METTL3/EEF2/CNBP/DHX36/YTHDF2/MTOR	15	brown
GO:0098732	macromolecule deacylation	39/4375	104/18670	0.000878298789024335	0.00782110100624085	0.0066227	LYPLA2/MTA3/SPHK2/HDAC4/SREBF1/BAZ2A/REST/SIRT1/EP300/ABHD12/AKAP8/PRKD2/ABHD17B/MAPK8/HDAC5/SUDS3/VEGFA/HDAC1/LYPLA1/SIRT5/ABHD17C/PRDM5/JDP2/DYRK1A/CCAR2/ZBTB7B/SMARCAD1/PHB/FNTA/ING2/SIN3A/HDAC3/BRMS1/PER1/MTA1/MORF4L1/HDAC2/MIER1/RBM14	39	brown
GO:0008652	cellular amino acid biosynthetic process	32/4375	81/18670	0.000893824803665003	0.00794806765131334	0.00673021	AASS/BCAT1/ASNS/CAD/SEPHS1/PHGDH/MTAP/GGT1/MTHFD1/BCAT2/PARK7/CTH/GOT1/MTRR/GOT2/ASL/ASS1/PSAT1/ASNSD1/PYCR2/ENOPH1/PSPH/GLUD1/APIP/CBS/NAGS/SERINC5/GPT2/RIMKLB/SHMT1/SEPHS2/SHMT2	32	brown
GO:0042176	regulation of protein catabolic process	116/4375	381/18670	0.00090177570210552	0.00798588004233126	0.00676223	GCLC/CYP51A1/PSMC4/CDH1/NEDD4L/MAPK9/CSNK2A2/UBE2K/SENP1/KEAP1/HSP90AA1/XPO1/TAF9/AURKA/PSME1/EZR/WAC/HSP90AB1/RHBDD3/RBX1/PSME2/TRIB3/CSNK2A1/FAM83D/USP14/PSMD10/AXIN1/LAPTM4B/OAZ1/DVL1/PSMD3/SH3D19/CTSC/BAG2/GPLD1/PSMD14/PDCL3/SUMO1/PARK7/MAD2L2/UCHL5/RAD23B/IDE/RPL5/WWP1/GGA3/RPL23/PRKCG/APOE/PSME3/SCO1/HSPBP1/UBAC2/UBQLN1/NUDT15/RNF144B/SORL1/ATRAID/BARD1/USP8/EGF/RPL11/DTL/NKD2/TLK2/SNX12/GP…	116	brown
GO:0006293	nucleotide-excision repair, preincision complex stabilization	12/4375	21/18670	0.000908268060325759	0.00798588004233126	0.00676223	RBX1/ERCC2/RPA3/GTF2H3/RPA2/CHD1L/RPA1/CUL4A/PARP1/GTF2H2/ERCC3/DDB1	12	brown
GO:0006295	nucleotide-excision repair, DNA incision, 3'-to lesion	12/4375	21/18670	0.000908268060325759	0.00798588004233126	0.00676223	RBX1/ERCC2/RPA3/GTF2H3/RPA2/CHD1L/RPA1/CUL4A/PARP1/GTF2H2/ERCC3/DDB1	12	brown
GO:0009081	branched-chain amino acid metabolic process	12/4375	21/18670	0.000908268060325759	0.00798588004233126	0.00676223	BCAT1/HSD17B10/ACAT1/DLD/BCKDK/BCAT2/HIBADH/IVD/MCCC2/DBT/AUH/ACAD8	12	brown
GO:0009083	branched-chain amino acid catabolic process	12/4375	21/18670	0.000908268060325759	0.00798588004233126	0.00676223	BCAT1/HSD17B10/ACAT1/DLD/BCKDK/BCAT2/HIBADH/IVD/MCCC2/DBT/AUH/ACAD8	12	brown
GO:0043984	histone H4-K16 acetylation	12/4375	21/18670	0.000908268060325759	0.00798588004233126	0.00676223	BRCA1/ATG5/SIRT1/KAT8/PIH1D1/KMT2A/KANSL1/AUTS2/HCFC1/MSL2/MCRS1/WDR5	12	brown
GO:0048026	positive regulation of mRNA splicing, via spliceosome	12/4375	21/18670	0.000908268060325759	0.00798588004233126	0.00676223	THRAP3/DAZAP1/SNW1/PRPF19/NUP98/PRDX6/TRA2B/NCBP1/SF3B4/RBMX/TRA2A/RBMXL1	12	brown
GO:0070584	mitochondrion morphogenesis	12/4375	21/18670	0.000908268060325759	0.00798588004233126	0.00676223	BAX/DNM1L/SSBP1/SLIRP/PANK2/PNPT1/NDUFS6/FEZ1/SUPV3L1/MTM1/OPA1/POLG2	12	brown
GO:0046364	monosaccharide biosynthetic process	35/4375	91/18670	0.000934277446936205	0.00820306066504631	0.00694613	SLC25A13/MDH1/ENO1/SIRT1/SLC25A1/EP300/PCK2/GPI/SLC25A11/ALDOC/GAPDH/TPI1/GPD2/AKR1A1/GOT1/NLN/GOT2/ATF4/SESN2/SLC37A4/SORD/G6PC3/PGD/MDH2/FOXO1/RANBP2/TKT/DDB1/PGAM1/PTPN2/TALDO1/SLC25A10/PGP/FAM3C/SLC35B4	35	brown
GO:0043174	nucleoside salvage	10/4375	16/18670	0.000953875391701313	0.00834009041921274	0.00706216	MTAP/UCK1/UCK2/ADK/DCK/CDA/HPRT1/TK1/UPP1/APRT	10	brown
GO:0046134	pyrimidine nucleoside biosynthetic process	10/4375	16/18670	0.000953875391701313	0.00834009041921274	0.00706216	CAD/DHODH/UMPS/UCK1/UCK2/DCK/CDA/TK1/DTYMK/UPP1	10	brown
GO:0051571	positive regulation of histone H3-K4 methylation	10/4375	16/18670	0.000953875391701313	0.00834009041921274	0.00706216	BRCA1/DNMT3B/SNW1/KMT2A/MYB/DNMT1/RTF1/SMAD4/PAXIP1/AUTS2	10	brown
GO:0001889	liver development	48/4375	135/18670	0.000960032270107745	0.00838223161741707	0.00709785	JARID2/RB1CC1/CUL3/PTCD2/ASNS/CSNK2A2/ACAT1/AACS/CAD/AURKA/RHBDD3/HMOX1/ACO2/PRMT5/GNPNAT1/PCK2/LSR/HPN/COBL/EZH2/MAN2A1/HMGCS1/RPS6KA1/WDR35/CIT/MED1/MPST/E2F8/ASS1/PCNA/KRAS/FPGS/PNPT1/HNRNPD/UPF2/QDPR/CEBPG/NODAL/ZIC3/AK4/ARF6/E2F7/TAF10/PCSK9/SP3/TYMS/PTCH1/ADA	48	brown
GO:0051568	histone H3-K4 methylation	24/4375	56/18670	0.00100509048638188	0.00876343846888461	0.00742064	KDM1A/BRCA1/DNMT3B/SETD1A/SNW1/PIH1D1/KMT2A/MYB/ASH2L/DNMT1/RTF1/SMAD4/KDM6A/PAXIP1/AUTS2/DPY30/KMT2D/SETMAR/BEND3/BCOR/SETD3/PAGR1/WDR5/PRMT6	24	brown
GO:0045070	positive regulation of viral genome replication	17/4375	35/18670	0.0010068240362088	0.00876636094860139	0.00742312	NUCKS1/PABPC1/SRPK1/NR5A2/VAPB/STAU1/TOP2A/SRPK2/TARBP2/LARP1/ADAR/DDB1/PPID/PPIH/RAD23A/PPIA/CNOT7	17	brown
GO:0009063	cellular amino acid catabolic process	45/4375	125/18670	0.00101378425908811	0.00881472055509483	0.00746407	AASS/BCAT1/HSD17B10/ACAT1/ARG2/NOS1/DLD/PRODH/GCAT/GSTZ1/AHCY/CRYM/BCKDK/BCAT2/GCDH/HIBADH/BLMH/CTH/DLST/GOT1/MTRR/GOT2/PPAT/MPST/TST/IVD/IDO1/MCCC2/SCLY/DBT/GCSH/AMT/AUH/GLUD1/ACAD8/QDPR/ALDH4A1/CBS/ALDH7A1/GPT2/SHMT1/PIPOX/ADO/SHMT2/SLC25A21	45	brown
GO:0060249	anatomical structure homeostasis	131/4375	439/18670	0.00105219736851657	0.00913604612635785	0.00773616	PROM1/POLA2/STRAP/RFC1/RFC2/RAD51/CROCC/CDH3/POLD1/PRKCQ/TFRC/MAP2K7/POLD3/XRCC5/RIF1/HSP90AA1/CHMP2B/MAP3K4/SNX10/BAX/MAPKAPK5/FH/HNRNPC/TYRO3/HSP90AB1/POLE2/APEX1/POLA1/CORO1A/ACD/CCNE1/RPA3/GAR1/PTGES3/RFC5/VEGFA/CCT4/SMG7/PRDX1/NEK2/RPA2/STK11/TCP1/TNFSF11/HNRNPA2B1/MKKS/XRCC3/SMO/GNL3L/DKC1/RPA1/PCNA/RFC3/KRAS/WDR36/NAT10/HNRNPA1/PKIB/CCT7/CIB2/YAP1/DNA2/BARD1/HNRNPD/POC1B/NABP2/BRCA2/PIF1/P…	131	brown
GO:0034656	nucleobase-containing small molecule catabolic process	22/4375	50/18670	0.00105563781797133	0.00914059873047277	0.00774001	DERA/AHCY/NUDT1/NT5C3A/NT5C/APOBEC3F/NUDT15/ENTPD1/CDA/NUDT5/HPRT1/ADPRM/NUDT9/APOBEC3B/UPP1/HDDC3/ADA/ENTPD6/PNP/NT5M/APOBEC3D/APOBEC3C	22	brown
GO:0070534	protein K63-linked ubiquitination	22/4375	50/18670	0.00105563781797133	0.00914059873047277	0.00774001	RNF4/RNF126/UBE2T/BFAR/UBR5/UBE2S/PRPF19/RNF8/TRAF2/UBE2G1/PLAA/RNF168/OTUB1/UBE2V2/PELI3/UBE2O/ARIH2/UBE2N/PELI1/WWP2/RNF5/TRIM27	22	brown
GO:0060828	regulation of canonical Wnt signaling pathway	90/4375	286/18670	0.00106913244425849	0.00924467764559517	0.00782815	PSMB1/FUZ/PSMC4/CUL3/PSMA4/CDH3/ASPM/PSME4/LRP6/NLE1/JADE1/PSMC5/PSME1/RBX1/PSMC6/PSMA3/GSKIP/PSMB5/CHD8/PSMA6/PSME2/STK4/PSMA7/GID8/RSPO4/FERMT1/PSMD10/EMD/PSMD7/AXIN1/SFRP1/UBR5/PSMA2/RAPGEF1/DVL1/LZTS2/PSMD3/PSMD11/SLC9A3R1/MAPK14/PSMD14/HDAC1/MAD2L2/KLHL12/STK11/SFRP5/PFDN5/BMP2/PSMA1/APOE/PSME3/PSMB7/YAP1/USP8/EGF/PRDM15/PSMB6/PSMA5/LIMD1/NKD2/G3BP1/GPC3/FOXO1/CSNK1G3/OTULIN/FZD7/GNAQ/EDA/CC…	90	brown
GO:1901028	regulation of mitochondrial outer membrane permeabilization involved in apoptotic signaling pathway	20/4375	44/18670	0.00107477706592145	0.00928068516013988	0.00785864	SLC25A5/BID/BAK1/BAX/BBC3/MAPK8/YWHAE/ZNF205/YWHAH/YWHAQ/NMT1/PMAIP1/MPV17L/YWHAB/ACAA2/SFN/TMEM102/FZD9/TFDP1/CHCHD10	20	brown
GO:0035567	non-canonical Wnt signaling pathway	52/4375	150/18670	0.00117278660285183	0.0101070521028369	0.00855838	PSMB1/CELSR3/PSMC4/PSMA4/PSME4/GPC4/TNRC6C/PSMC5/GNAO1/TNRC6A/PSME1/AGO1/PSMC6/PSMA3/PSMB5/PSMA6/PSME2/PSMA7/PSMD10/PARD6A/PSMD7/FZD3/SFRP1/PSMA2/DVL1/PSMD3/PFN1/PSMD11/PSMD14/SFRP5/AGO2/PSMA1/PSME3/MAP3K7/PSMB7/PSMB6/ARHGEF19/PSMA5/GPC3/FZD7/TIAM1/PSMD4/PSMB4/VANGL2/PSMD6/PSMC3/PSMD1/FZD9/PSMD12/CALM1/PSMB8/PSMB3	52	brown
GO:0043467	regulation of generation of precursor metabolites and energy	54/4375	157/18670	0.00117370137675312	0.0101070521028369	0.00855838	NUP160/TPR/NDC1/SPHK2/HDAC4/NUP133/NUP37/NOA1/SEH1L/NUP50/AAAS/NUP188/RAE1/PPIF/NUP88/NUP98/NUP107/NUP155/PASK/COX7A2L/PARK7/IDE/NUP43/CISD1/ECD/NUP153/NUP85/TRAP1/CCNB1/KHK/PNPT1/COX17/NUP54/RANBP2/NUP205/PHKG2/AK4/NUP35/VCP/PRELID1/CDK1/PGAM1/SLC25A33/PPP1CA/PPP1R3B/SHMT2/POM121/ENPP1/MTOR/NUP62/PHB2/EIF6/ACTN3/CHCHD10	54	brown
GO:1903829	positive regulation of cellular protein localization	100/4375	324/18670	0.00120427126489709	0.0103560720982714	0.00876924	BID/CENPQ/CDH1/TPR/CROCC/RIOK2/IPO5/CSNK2A2/GTSE1/NDC80/HUWE1/EZR/HSP90AB1/EMD/PARD6A/ZFAND1/UBR5/OAZ1/BBC3/ABHD17B/MAPK8/YWHAE/RANGRF/UBE2D3/ZPR1/C2CD5/MAPK14/PDCD10/ECT2/CCDC88A/CCT4/PARK7/STK11/TCP1/PLS1/TARDBP/YWHAH/SMO/GNL3L/TRIM28/ARHGEF16/SESN2/DKC1/RAN/XPO4/YWHAQ/CCT7/ABHD17C/NMT1/KAT7/ANP32B/SORL1/CTDSPL2/KIF20B/EGF/WRAP53/PMAIP1/ERBB2/SAE1/PARP1/STAC/NKD2/CCT6A/PAK1/CCT5/CCT8/CNST/CCT3/…	100	brown
GO:0090181	regulation of cholesterol metabolic process	26/4375	63/18670	0.0012425328519373	0.0106704636284862	0.00903546	CYP51A1/IDI1/SREBF1/ACACB/FDFT1/SCD/SQLE/ERLIN1/KPNB1/SC5D/HMGCS1/NFYB/POR/APOE/RAN/SOD1/ERLIN2/GGPS1/FDPS/PMVK/FASN/ELOVL6/DHCR7/SP1/SREBF2/ACACA	26	brown
GO:0006730	one-carbon metabolic process	14/4375	27/18670	0.00124792394714463	0.0106728993515003	0.00903752	MAT2B/MTHFD2/MTHFD1/AHCY/MTHFD1L/MTHFS/FPGS/SFXN1/AHCYL1/MAT2A/TYMS/SHMT1/SHMT2/DHFR	14	brown
GO:0051569	regulation of histone H3-K4 methylation	14/4375	27/18670	0.00124792394714463	0.0106728993515003	0.00903752	KDM1A/BRCA1/DNMT3B/SNW1/PIH1D1/KMT2A/MYB/DNMT1/RTF1/SMAD4/PAXIP1/AUTS2/BCOR/PRMT6	14	brown
GO:1904357	negative regulation of telomere maintenance via telomere lengthening	14/4375	27/18670	0.00124792394714463	0.0106728993515003	0.00903752	HNRNPC/ACD/GNL3L/NAT10/HNRNPA1/PIF1/PARP1/TERF1/HNRNPU/EXOSC10/DCP2/TNKS/CTC1/PINX1	14	brown
GO:0006304	DNA modification	42/4375	116/18670	0.0012873777780216	0.0109751565915628	0.00929347	BRCA1/NTHL1/BAZ2A/UNG/EXOSC5/GRHL2/DNMT3B/PRMT5/ALKBH1/APEX1/METTL4/CTCF/EZH2/EXOSC3/ASCC3/KMT2A/SMUG1/MTRR/USP9X/APOBEC3F/MBD4/PARP2/TRIM28/DNMT1/MUTYH/ASCC1/TET1/TDG/PARP1/PRDM14/MIS18A/OTUD4/GATAD2A/BEND3/EXOSC4/APOBEC3B/EHMT1/USP7/ALKBH2/EHMT2/APOBEC3D/APOBEC3C	42	brown
GO:0001832	blastocyst growth	11/4375	19/18670	0.00129026805040386	0.0109751565915628	0.00929347	PALB2/GINS1/SALL4/ZPR1/PRPF19/RTF1/BRCA2/NCAPG2/GINS4/COPS2/ZNF830	11	brown
GO:0002566	somatic diversification of immune receptors via somatic mutation	11/4375	19/18670	0.00129026805040386	0.0109751565915628	0.00929347	POLQ/POLB/MLH1/UNG/MSH2/SAMHD1/MSH6/MCM3AP/ADAR/POLL/EXO1	11	brown
GO:0016075	rRNA catabolic process	11/4375	19/18670	0.00129026805040386	0.0109751565915628	0.00929347	EXOSC7/EXOSC5/DIS3/EXOSC3/EXOSC8/EXOSC9/EXOSC2/SLFN13/DEDD2/EXOSC10/EXOSC4	11	brown
GO:0006244	pyrimidine nucleotide catabolic process	9/4375	14/18670	0.0013091497611007	0.0110906214220815	0.00939124	NTHL1/UNG/SMUG1/NT5C/DUT/MBD4/TDG/DCTPP1/NT5M	9	brown
GO:0090069	regulation of ribosome biogenesis	9/4375	14/18670	0.0013091497611007	0.0110906214220815	0.00939124	RIOK2/DIMT1/WDR75/HEATR1/SHQ1/MALSU1/WDR43/UTP15/TRMT112	9	brown
GO:1902570	protein localization to nucleolus	9/4375	14/18670	0.0013091497611007	0.0110906214220815	0.00939124	BYSL/RAN/NVL/TERT/WRN/RRS1/MCRS1/RPF2/PINX1	9	brown
GO:0070979	protein K11-linked ubiquitination	15/4375	30/18670	0.00136271961075852	0.0115288653709112	0.00976233	ANAPC4/RNF4/UBE2T/CDC23/UBE2S/UBE2D3/CDC16/UBE2D2/ANAPC11/ANAPC1/ANAPC10/RNF26/UBE2C/CDC26/ANAPC7	15	brown
GO:0061014	positive regulation of mRNA catabolic process	21/4375	48/18670	0.0014868235296525	0.0125618554007972	0.010637	PABPC1/TNRC6C/KHSRP/TNRC6A/GTPBP1/ZC3HAV1/AGO2/CNOT1/METTL16/PNPT1/HNRNPD/METTL14/ZFP36L2/CNOT8/METTL3/POLR2G/DHX36/YTHDF2/CNOT7/GIGYF2/TRIM71	21	brown
GO:0006418	tRNA aminoacylation for protein translation	20/4375	45/18670	0.00151287263299836	0.0127475786777778	0.0107943	LARS2/IARS2/EARS2/SARS2/AIMP2/FARSB/WARS2/DARS2/AARS2/EEF1E1/NARS2/PPA2/YARS2/TARS2/FARS2/PARS2/AIMP1/FARSA/PPA1/MARS2	20	brown
GO:0010569	regulation of double-strand break repair via homologous recombination	20/4375	45/18670	0.00151287263299836	0.0127475786777778	0.0107943	KDM1A/RAD51/POLQ/RIF1/FUS/RAD51AP1/TIMELESS/MAD2L2/RPA2/HELB/TEX15/WRAP53/PARP1/CHEK1/PPP4C/MMS19/KLHL15/RMI2/FANCB/PARPBP	20	brown
GO:1902229	regulation of intrinsic apoptotic signaling pathway in response to DNA damage	18/4375	39/18670	0.00152057663962686	0.0127952952400279	0.0108347	KDM1A/BID/TMEM161A/TAF9/SIRT1/PIAS4/SNAI1/BCL2L12/TPT1/SKIL/RPS3/CCAR2/RPL26/HNRNPK/DDIAS/ING2/ATAD5/MIF	18	brown
GO:0001843	neural tube closure	34/4375	90/18670	0.00157334634093994	0.0131914587609441	0.0111702	RALA/FUZ/LRP6/TEAD2/GRHL2/KDM2B/MTHFD1/SALL4/FZD3/SFRP1/COBL/DVL1/PFN1/ARID1A/MTHFD1L/LIAS/STIL/SDC4/VASP/KIF20B/BCL10/LMO4/KDM6A/ST14/VANGL2/CASP3/SPINT1/SEMA4C/RPS7/GLMN/DEAF1/SCRIB/PTCH1/TRIM71	34	brown
GO:0000002	mitochondrial genome maintenance	12/4375	22/18670	0.00157396891899604	0.0131914587609441	0.0111702	LIG3/MGME1/SESN2/DNA2/PIF1/PARP1/SLC25A4/STOX1/SLC25A33/LONP1/OPA1/POLG2	12	brown
GO:0009220	pyrimidine ribonucleotide biosynthetic process	12/4375	22/18670	0.00157396891899604	0.0131914587609441	0.0111702	CTPS2/CAD/DHODH/NME3/NME4/UMPS/UCK1/UCK2/CTPS1/NME6/UPP1/NME1	12	brown
GO:0061008	hepaticobiliary system development	48/4375	138/18670	0.00163657317978173	0.0136978334633533	0.011599	JARID2/RB1CC1/CUL3/PTCD2/ASNS/CSNK2A2/ACAT1/AACS/CAD/AURKA/RHBDD3/HMOX1/ACO2/PRMT5/GNPNAT1/PCK2/LSR/HPN/COBL/EZH2/MAN2A1/HMGCS1/RPS6KA1/WDR35/CIT/MED1/MPST/E2F8/ASS1/PCNA/KRAS/FPGS/PNPT1/HNRNPD/UPF2/QDPR/CEBPG/NODAL/ZIC3/AK4/ARF6/E2F7/TAF10/PCSK9/SP3/TYMS/PTCH1/ADA	48	brown
GO:0031397	negative regulation of protein ubiquitination	30/4375	77/18670	0.00165218611028156	0.0138100729671402	0.011694	GCLC/ATG5/DNAJA1/UBR5/GTPBP4/FBXO5/BAG2/PARK7/MAD2L2/RPL5/RPL23/PRKCG/GNL3L/USP44/PLAA/RPL11/RPS3/UBXN1/SENP2/MAD2L1/CAMLG/BAG5/NXN/OTUB1/RPS7/GLMN/PRMT3/CHP1/MTOR/PINX1	30	brown
GO:0031330	negative regulation of cellular catabolic process	80/4375	253/18670	0.00168270637121345	0.0140464530507818	0.0118942	THRAP3/YBX3/YBX1/ELAVL1/KDM4A/PABPC1/CSNK2A2/ACACB/SENP1/TAF9/MTMR2/HNRNPC/DAZL/WAC/HSP90AB1/HMOX1/CSNK2A1/USP14/LAPTM4B/MTMR9/RASIP1/NAMPT/MAPK14/GPLD1/PDCL3/PARK7/UCHL5/SLIRP/TARDBP/RPL5/RPL23/PRKCG/APOC1/DKC1/SCO1/DHX34/UBAC2/SYNCRIP/DHX9/SORL1/ATRAID/LRPPRC/HNRNPD/PARN/FOXK2/RPL11/NAF1/TLK2/FEZ1/HNRNPU/USP25/LARP1/TIMP4/CCAR2/IGF2BP1/DFFA/UBXN1/RYBP/CAMLG/BAG5/MTM1/RPS7/USP19/SMARCC1/ANGEL2/D…	80	brown
GO:1903902	positive regulation of viral life cycle	25/4375	61/18670	0.00171862591878285	0.0143272152724065	0.0121319	KPNA6/NUCKS1/PABPC1/CHMP2B/SRPK1/SMC3/NR5A2/VPS4B/VAPB/STAU1/CHMP2A/TOP2A/SRPK2/TARBP2/TRIM11/LARP1/ADAR/DDB1/PPID/PPIH/RAD23A/KPNA2/TMPRSS2/PPIA/CNOT7	25	brown
GO:1903578	regulation of ATP metabolic process	43/4375	121/18670	0.00173387006938439	0.0144351015471059	0.0122233	NUP160/TPR/NDC1/SPHK2/HDAC4/NUP133/ENO1/NUP37/SEH1L/DNM1L/NUP50/AAAS/NUP188/RAE1/TAZ/PPIF/NUP88/NUP98/NUP107/NUP155/COX7A2L/PARK7/NUP43/ECD/NUP153/NUP85/CCNB1/NUP54/PARP1/RANBP2/NUP205/AK4/NUP35/VCP/CDK1/PGAM1/SLC25A33/BEND3/SHMT2/POM121/NUP62/EIF6/ACTN3	43	brown
GO:0009119	ribonucleoside metabolic process	29/4375	74/18670	0.00176323768185556	0.0146114968346167	0.0123726	MTAP/GTPBP1/AHCY/NME3/NME4/DGUOK/TJP2/APOBEC3F/RAN/PEMT/LRGUK/ADK/CDA/AK4/GMPS/HPRT1/NME6/IMPDH2/APOBEC3B/UPP1/HDDC3/ADA/CARD11/PNP/OPA1/APRT/NME1/APOBEC3D/APOBEC3C	29	brown
GO:0006264	mitochondrial DNA replication	8/4375	12/18670	0.00177137304104461	0.0146114968346167	0.0123726	LIG3/DNAJA3/SSBP1/MGME1/DNA2/POLG/STOML2/POLG2	8	brown
GO:0006534	cysteine metabolic process	8/4375	12/18670	0.00177137304104461	0.0146114968346167	0.0123726	GCLC/GCLM/GGT1/CTH/MPST/TST/SLC7A11/CBS	8	brown
GO:0006554	lysine catabolic process	8/4375	12/18670	0.00177137304104461	0.0146114968346167	0.0123726	AASS/DLD/CRYM/GCDH/DLST/ALDH7A1/PIPOX/SLC25A21	8	brown
GO:0032042	mitochondrial DNA metabolic process	8/4375	12/18670	0.00177137304104461	0.0146114968346167	0.0123726	LIG3/MGME1/SESN2/DNA2/PARP1/STOX1/LONP1/POLG2	8	brown
GO:0051988	regulation of attachment of spindle microtubules to kinetochore	8/4375	12/18670	0.00177137304104461	0.0146114968346167	0.0123726	SPAG5/ECT2/NEK2/KNSTRN/CCNB1/HNRNPU/RACGAP1/RCC2	8	brown
GO:2000232	regulation of rRNA processing	8/4375	12/18670	0.00177137304104461	0.0146114968346167	0.0123726	RIOK2/DIMT1/WDR75/HEATR1/SHQ1/WDR43/UTP15/TRMT112	8	brown
GO:0051156	glucose 6-phosphate metabolic process	13/4375	25/18670	0.00179721227329416	0.0148051560332209	0.0125366	DERA/GPI/G6PC3/PGD/RPIA/HK1/HK2/TKT/PGM2/PGAM1/TALDO1/RPE/RPEL1	13	brown
GO:0006740	NADPH regeneration	10/4375	17/18670	0.00183107506865908	0.0149661142182839	0.0126729	DERA/IDH1/PGD/RPIA/TKT/PGM2/PGAM1/TALDO1/RPE/RPEL1	10	brown
GO:0007076	mitotic chromosome condensation	10/4375	17/18670	0.00183107506865908	0.0149661142182839	0.0126729	NCAPD2/AKAP8/NCAPG/SMC4/PHF13/NCAPH/SMC2/NUSAP1/CDCA5/NCAPD3	10	brown
GO:0009129	pyrimidine nucleoside monophosphate metabolic process	10/4375	17/18670	0.00183107506865908	0.0149661142182839	0.0126729	CAD/DHODH/UMPS/DUT/UCK1/UCK2/TYMS/SHMT1/UPP1/NT5M	10	brown
GO:0099010	modification of postsynaptic structure	10/4375	17/18670	0.00183107506865908	0.0149661142182839	0.0126729	ARHGAP44/CTTNBP2/CHMP2B/PFN1/STAU1/WASF3/MYH10/TIAM1/CAMKV/CYFIP1	10	brown
GO:1904355	positive regulation of telomere capping	10/4375	17/18670	0.00183107506865908	0.0149661142182839	0.0126729	PRKCQ/MAP2K7/MAP3K4/MAPKAPK5/NEK2/PKIB/HNRNPD/NABP2/TNKS/AURKB	10	brown
GO:2000001	regulation of DNA damage checkpoint	10/4375	17/18670	0.00183107506865908	0.0149661142182839	0.0126729	THOC1/WDR76/RPA2/RNASEH2B/CUL4A/ETAA1/CCAR2/RFWD3/FEM1B/CHEK2	10	brown
GO:0000018	regulation of DNA recombination	37/4375	101/18670	0.00191018884855884	0.0155924139213742	0.0132032	KDM1A/RAD51/POLQ/TFRC/MLH1/THOC1/RIF1/FUS/MSH2/ERCC2/EXOSC3/RAD51AP1/TIMELESS/MSH3/MSH6/MAD2L2/RPA2/ZRANB3/HELB/TEX15/WRAP53/PARP1/CHEK1/PPP4C/MMS19/PAXIP1/SMARCAD1/WRN/APLF/KLHL15/RMI2/ATAD5/FANCB/KPNA2/ALYREF/PARPBP/BLM	37	brown
GO:1903050	regulation of proteolysis involved in cellular protein catabolic process	69/4375	214/18670	0.00194813307840934	0.0158793624544835	0.0134462	GCLC/PSMC4/MAPK9/CSNK2A2/UBE2K/SENP1/KEAP1/TAF9/AURKA/PSME1/WAC/HSP90AB1/RBX1/PSME2/TRIB3/CSNK2A1/USP14/PSMD10/AXIN1/DVL1/CTSC/BAG2/PSMD14/PDCL3/SUMO1/PARK7/UCHL5/RAD23B/RPL5/RPL23/PRKCG/APOE/PSME3/SCO1/HSPBP1/UBAC2/UBQLN1/NUDT15/RNF144B/EGF/RPL11/NKD2/TLK2/USP25/CCAR2/UBXN1/RYBP/RCHY1/CAMLG/VCP/BAG5/PLK1/FBXO22/MTM1/RPS7/USP19/COMMD1/TRIB1/SMARCC1/GLMN/ARIH2/RAD23A/SOCS4/YOD1/USP7/SUMO2/DDRGK1/S…	69	brown
GO:0007031	peroxisome organization	31/4375	81/18670	0.00195040821342356	0.0158793624544835	0.0134462	AGPS/UBE2D1/ZFAND6/DNM1L/ACOT8/MLYCD/ECH1/UBE2D3/PEX7/PECR/IDE/USP9X/PEX1/HACL1/UBE2D2/HSD17B4/IDH1/PEX5/SLC27A2/NUDT7/PEX14/RPS27A/TYSND1/PEX10/PEX19/RAB8B/TMEM135/PIPOX/ECI2/PEX26/UBA52	31	brown
GO:0060606	tube closure	34/4375	91/18670	0.00195454533034571	0.0158924055459627	0.0134573	RALA/FUZ/LRP6/TEAD2/GRHL2/KDM2B/MTHFD1/SALL4/FZD3/SFRP1/COBL/DVL1/PFN1/ARID1A/MTHFD1L/LIAS/STIL/SDC4/VASP/KIF20B/BCL10/LMO4/KDM6A/ST14/VANGL2/CASP3/SPINT1/SEMA4C/RPS7/GLMN/DEAF1/SCRIB/PTCH1/TRIM71	34	brown
GO:0016447	somatic recombination of immunoglobulin gene segments	22/4375	52/18670	0.00196402962885568	0.015948836455047	0.013505	POLB/TCF3/TFRC/MLH1/UNG/THOC1/RIF1/MSH2/EXOSC3/RNF8/MSH3/MSH6/MAD2L2/SWAP70/HSPD1/XRCC4/PAXIP1/RNF168/APLF/EXO1/ATAD5/PRKDC	22	brown
GO:0048002	antigen processing and presentation of peptide antigen	62/4375	189/18670	0.00202892435437679	0.0164544977717828	0.0139332	PSMB1/PSMC4/PSMA4/CYBA/KIF26A/KIF2A/PSME4/KIF22/PSMC5/KIF4A/PSME1/PSMC6/PSMA3/PSMB5/PSMA6/PSME2/PSMA7/PSMD10/PSMD7/PYCARD/PSMA2/SH3GL2/PSMD3/PSMD11/PSMD14/VAMP8/IDE/KIF18A/PSMA1/AP1M2/PSME3/PSMB7/CTSV/KIF23/KIF11/PSMB6/KIF2C/PSMA5/DYNC1LI1/AP1S3/KIF5A/PSMD4/PSMB4/RACGAP1/PSMD6/KIF15/PSMC3/RILP/PSMD1/KLC2/AP1S2/HLA-DRB1/PSMD12/HLA-DOA/PSMB8/HLA-C/HLA-G/HLA-A/CHUK/HLA-DPB1/KIF4B/PSMB3	62	brown
GO:0010458	exit from mitosis	15/4375	31/18670	0.00207314195644714	0.0167697121612479	0.0142001	ANLN/SPAST/CTDP1/CDC14B/ZW10/CDC23/UBE2S/RPL24/MAD2L1BP/CHMP2A/CDCA5/UBE2C/PPP2R2D/KNTC1/PHB2	15	brown
GO:0031572	G2 DNA damage checkpoint	15/4375	31/18670	0.00207314195644714	0.0167697121612479	0.0142001	BRCA1/FOXN3/CDC14B/UIMC1/CLSPN/BABAM1/SYF2/DTL/CHEK1/DONSON/TAOK1/PLK1/CDK1/FOXO4/BLM	15	brown
GO:0019884	antigen processing and presentation of exogenous antigen	60/4375	182/18670	0.00208291625847604	0.0168270644644153	0.0142487	PSMB1/PSMC4/PSMA4/CYBA/KIF26A/KIF2A/PSME4/KIF22/PSMC5/KIF4A/PSME1/PSMC6/PSMA3/PSMB5/PSMA6/PSME2/PSMA7/PSMD10/PSMD7/PSMA2/SH3GL2/PSMD3/PSMD11/PSMD14/VAMP8/KIF18A/PSMA1/AP1M2/PSME3/PSMB7/CTSV/KIF23/KIF11/PSMB6/KIF2C/PSMA5/DYNC1LI1/AP1S3/KIF5A/PSMD4/PSMB4/RACGAP1/PSMD6/KIF15/PSMC3/RILP/PSMD1/KLC2/AP1S2/HLA-DRB1/PSMD12/HLA-DOA/PSMB8/HLA-C/HLA-G/HLA-A/CHUK/HLA-DPB1/KIF4B/PSMB3	60	brown
GO:0030111	regulation of Wnt signaling pathway	109/4375	363/18670	0.00210353152177329	0.0169717363063021	0.0143712	PSMB1/FUZ/PSMC4/ZRANB1/DEPDC1B/CUL3/PSMA4/CDH3/ASPM/PSME4/LRP6/NLE1/JADE1/PSMC5/PSME1/HMGXB4/RBX1/PSMC6/PSMA3/GSKIP/PSMB5/CHD8/PSMA6/PSME2/STK4/PSMA7/GID8/CSNK2A1/RSPO4/FERMT1/PSMD10/EMD/PSMD7/AXIN1/SFRP1/UBR5/PPP2R1A/GRB10/PSMA2/SPIN1/RAPGEF1/DVL1/LZTS2/PSMD3/WNT3/PSMD11/SLC9A3R1/MAPK14/PPP2CA/PSMD14/HDAC1/MAD2L2/KLHL12/STK11/SFRP5/PFDN5/BMP2/SMARCA4/PSMA1/APOE/PSME3/CDC73/PSMB7/YAP1/USP8/EGF/PR…	109	brown
GO:0042558	pteridine-containing compound metabolic process	16/4375	34/18670	0.00213929342459165	0.0172159569688897	0.014578	MTHFD2/MTHFD1/MTHFD1L/MTRR/GCH1/MTHFS/FPGS/ATIC/QDPR/GART/SLC19A1/TYMS/SHMT1/PIPOX/SHMT2/DHFR	16	brown
GO:0043094	cellular metabolic compound salvage	16/4375	34/18670	0.00213929342459165	0.0172159569688897	0.014578	MTAP/DGUOK/UCK1/UCK2/ENOPH1/NAPRT/APIP/ADK/DCK/CDA/HPRT1/TK1/UPP1/ADA/PNP/APRT	16	brown
GO:0001841	neural tube formation	38/4375	105/18670	0.00215190324530638	0.0172952326215714	0.0146451	RALA/FUZ/LRP6/TEAD2/GRHL2/KDM2B/MTHFD1/STK4/SALL4/FZD3/SFRP1/COBL/DVL1/PFN1/ARID1A/MTHFD1L/LIAS/STIL/SDC4/VASP/OVOL2/KIF20B/BCL10/LMO4/KDM6A/ST14/NODAL/VANGL2/CASP3/SPINT1/SEMA4C/LUZP1/RPS7/GLMN/DEAF1/SCRIB/PTCH1/TRIM71	38	brown
GO:0006734	NADH metabolic process	18/4375	40/18670	0.0021655785200178	0.0173828575441633	0.0147193	MDH1/PFKP/ENO1/GPI/ALDOC/GAPDH/TPI1/NUDT12/GPD2/FOXK2/PKLR/MDH2/HK1/HK2/VCP/PGM2L1/PGAM1/ACTN3	18	brown
GO:0033143	regulation of intracellular steroid hormone receptor signaling pathway	29/4375	75/18670	0.00224034953115203	0.0178799492905895	0.0151403	PPP5C/BRCA1/UBA5/SIRT1/EP300/AXIN1/SFRP1/UFSP2/CNOT2/PARK7/HDAC1/CNOT1/MED1/SMARCA4/YAP1/CARM1/PARP1/SKP2/PAK1/NODAL/FOXH1/PHB/KMT2D/KCTD6/PER1/PAGR1/STRN3/DDRGK1/PHB2	29	brown
GO:0007050	cell cycle arrest	75/4375	237/18670	0.0022453943542881	0.0178799492905895	0.0151403	BRCA1/PRR11/GTSE1/CDC14B/STRADB/BAX/AURKA/CNOT3/CCNK/TFAP4/ZNF268/MSH2/HSP90AB1/EP300/CDKN3/CGRRF1/RHEB/FOXM1/CNOT2/PPM1G/ARID3A/DHCR24/LAMTOR2/STK11/CNOT1/RPL23/PRMT1/EIF2AK4/E2F8/PRKAB2/MYBBP1A/PCNA/CCNB1/CDK7/CAB39/TBRG4/SKIL/PNPT1/KIF20B/BARD1/RPTOR/CARM1/MCPH1/CDC123/CNOT8/CDC25C/CNOT11/RPL26/DDIAS/E2F7/PPP2R3B/MLST8/MAP2K1/CDK1/SETMAR/SLC25A33/MTBP/SFN/CRLF3/CDK5R1/SLC38A9/RPRM/GADD45GIP1/S…	75	brown
GO:0051348	negative regulation of transferase activity	88/4375	285/18670	0.00224737096616317	0.0178799492905895	0.0151403	PRKAR2B/IPO5/PPP2R5A/LRP6/GSTP1/DNAJA1/TESC/TFAP4/SIRT1/GSKIP/TRIB3/PYCARD/SFRP1/RASIP1/PPP2R1A/DVL1/CHORDC1/CBL/SH2B3/DUSP16/PTPN6/FBXO5/BAG2/PPP2CA/NPRL2/PARK7/MAD2L2/RPL5/PKN1/RPL23/PRKRIP1/APOE/CEP85/VPS25/MEN1/PKIB/USP44/SORL1/DUSP5/DUSP6/TARBP2/PIF1/RPTOR/CBLC/RPL11/EPHA1/TERF1/MBIP/HNRNPU/UCHL1/GNAQ/NCK1/ADAR/CAMK2N2/PRKCD/MAD2L1/CASP3/PRDX3/BAG5/PLK1/DUS2/MIDN/HEXIM2/RGS14/GPS1/RPS7/TRIB1…	88	brown
GO:0002562	somatic diversification of immune receptors via germline recombination within a single locus	25/4375	62/18670	0.00224747169261199	0.0178799492905895	0.0151403	POLB/TCF3/TFRC/MLH1/UNG/THOC1/RIF1/MSH2/EXOSC3/RNF8/MSH3/MSH6/MAD2L2/BCL11B/SWAP70/HSPD1/XRCC4/PAXIP1/RNF168/HMGB2/APLF/EXO1/ATAD5/HMGB1/PRKDC	25	brown
GO:0016444	somatic cell DNA recombination	25/4375	62/18670	0.00224747169261199	0.0178799492905895	0.0151403	POLB/TCF3/TFRC/MLH1/UNG/THOC1/RIF1/MSH2/EXOSC3/RNF8/MSH3/MSH6/MAD2L2/BCL11B/SWAP70/HSPD1/XRCC4/PAXIP1/RNF168/HMGB2/APLF/EXO1/ATAD5/HMGB1/PRKDC	25	brown
GO:0051205	protein insertion into membrane	25/4375	62/18670	0.00224747169261199	0.0178799492905895	0.0151403	BID/HSP90AA1/BAX/TIMM13/TOMM22/SAMM50/TIMM9/UBL4A/BBC3/MAPK8/YWHAE/ROMO1/YWHAH/YWHAQ/TIMM10/NMT1/PMAIP1/OXA1L/COX18/YWHAB/HSPA4/SFN/TIMM22/NDUFA13/TFDP1	25	brown
GO:1905268	negative regulation of chromatin organization	25/4375	62/18670	0.00224747169261199	0.0178799492905895	0.0151403	KDM1A/JARID2/BRCA1/ATG5/SPHK2/DNMT3B/SIRT1/SMARCB1/UBR5/PIH1D1/ASF1A/ZNF451/SET/DNMT1/HMGA1/TET1/MTF2/ATAD2/OTUB1/SIN3A/PHF8/TAF7/BCOR/NOC2L/PRMT6	25	brown
GO:0031061	negative regulation of histone methylation	11/4375	20/18670	0.00226292906522975	0.0179801043218318	0.0152251	KDM1A/JARID2/BRCA1/DNMT3B/SIRT1/SMARCB1/PIH1D1/DNMT1/MTF2/BCOR/PRMT6	11	brown
GO:0006188	IMP biosynthetic process	7/4375	10/18670	0.00234012877145352	0.0184531663751473	0.0156256	PAICS/PPAT/ATIC/GART/HPRT1/PFAS/ADSL	7	brown
GO:0034427	nuclear-transcribed mRNA catabolic process, exonucleolytic, 3'-5'	7/4375	10/18670	0.00234012877145352	0.0184531663751473	0.0156256	EXOSC7/EXOSC5/EXOSC3/EXOSC8/EXOSC9/EXOSC2/EXOSC4	7	brown
GO:0035999	tetrahydrofolate interconversion	7/4375	10/18670	0.00234012877145352	0.0184531663751473	0.0156256	MTHFD2/MTHFD1/MTHFD1L/MTHFS/TYMS/SHMT1/SHMT2	7	brown
GO:0051231	spindle elongation	7/4375	10/18670	0.00234012877145352	0.0184531663751473	0.0156256	KIF4A/PPP2R1A/KIF23/RACGAP1/AURKB/PRC1/KIF4B	7	brown
GO:0075522	IRES-dependent viral translational initiation	7/4375	10/18670	0.00234012877145352	0.0184531663751473	0.0156256	PTBP1/EIF3D/EIF3B/EIF3A/SSB/DENR/MCTS1	7	brown
GO:1902101	positive regulation of metaphase/anaphase transition of cell cycle	7/4375	10/18670	0.00234012877145352	0.0184531663751473	0.0156256	CUL3/ANAPC4/DLGAP5/ESPL1/ANAPC11/NSMCE2/CDT1	7	brown
GO:0071158	positive regulation of cell cycle arrest	31/4375	82/18670	0.00244256302016918	0.0192367180570862	0.0162891	BRCA1/GTSE1/BAX/AURKA/CNOT3/EP300/CNOT2/ARID3A/CNOT1/RPL23/PRMT1/E2F8/MYBBP1A/PCNA/CCNB1/CARM1/CNOT8/CDC25C/CNOT11/RPL26/E2F7/CDK1/SFN/CRLF3/CDK5R1/CNOT10/CHEK2/FOXO4/TFDP1/CNOT7/E2F4	31	brown
GO:0006098	pentose-phosphate shunt	9/4375	15/18670	0.00259357676907464	0.0202250708569738	0.017126	DERA/PGD/RPIA/TKT/PGM2/PGAM1/TALDO1/RPE/RPEL1	9	brown
GO:0006388	tRNA splicing, via endonucleolytic cleavage and ligation	9/4375	15/18670	0.00259357676907464	0.0202250708569738	0.017126	CPSF1/DDX1/RTCB/CSTF2/CPSF4/FAM98B/ZBTB8OS/TSEN54/TSEN15	9	brown
GO:0006390	mitochondrial transcription	9/4375	15/18670	0.00259357676907464	0.0202250708569738	0.017126	POLRMT/TFAM/PPARGC1B/MTERF3/TFB2M/SLC25A33/TEFM/CHCHD10/MRPL12	9	brown
GO:0009209	pyrimidine ribonucleoside triphosphate biosynthetic process	9/4375	15/18670	0.00259357676907464	0.0202250708569738	0.017126	CTPS2/CAD/NME3/NME4/UCK1/UCK2/CTPS1/NME6/NME1	9	brown
GO:0015936	coenzyme A metabolic process	9/4375	15/18670	0.00259357676907464	0.0202250708569738	0.017126	COASY/ACAT1/ACOT7/PANK2/ACLY/MCCC2/PPCDC/NUDT7/PANK1	9	brown
GO:0035067	negative regulation of histone acetylation	9/4375	15/18670	0.00259357676907464	0.0202250708569738	0.017126	BRCA1/ATG5/SIRT1/PIH1D1/ZNF451/SET/SIN3A/TAF7/NOC2L	9	brown
GO:0042559	pteridine-containing compound biosynthetic process	9/4375	15/18670	0.00259357676907464	0.0202250708569738	0.017126	MTHFD1/MTHFD1L/GCH1/MTHFS/FPGS/ATIC/QDPR/GART/DHFR	9	brown
GO:0051570	regulation of histone H3-K9 methylation	12/4375	23/18670	0.00259386775705965	0.0202250708569738	0.017126	KDM1A/JARID2/BRCA1/RIF1/DNMT3B/SIRT1/SMARCB1/PIH1D1/MYB/DNMT1/ZNF304/ZNF274	12	brown
GO:1904029	regulation of cyclin-dependent protein kinase activity	38/4375	106/18670	0.00260854445938672	0.0203142425042178	0.0172016	MNAT1/IPO5/CCNK/TFAP4/CDC6/HSP90AB1/CDKN3/PSMD10/CCNE1/CCNJ/GTPBP4/BCCIP/CCNC/CCNG1/CCNI/CKS2/PKMYT1/MEN1/CCNB1/CDK7/PSRC1/CCNH/CCNJL/HERC5/CCNA2/CCNB2/CDC25C/CCNF/CDC25A/CASP3/STOX1/PLK1/HEXIM2/CKS1B/SFN/CDK5R1/BLM/IPO7	38	brown
GO:0090559	regulation of membrane permeability	32/4375	86/18670	0.00281430728385747	0.0218894446184894	0.0185354	SLC25A5/BID/BAK1/HEBP2/BAX/LAPTM4B/BBC3/RASIP1/MAPK8/PPIF/YWHAE/TJP2/ZNF205/ALKBH7/YWHAH/YWHAQ/NMT1/RHOT2/PMAIP1/MPV17L/F11R/HK2/YWHAB/ACAA2/NAIF1/SFN/TMEM102/FZD9/BLOC1S2/TFDP1/MTOR/CHCHD10	32	brown
GO:0006779	porphyrin-containing compound biosynthetic process	13/4375	26/18670	0.00282956424433566	0.0219536364452231	0.0185898	COX10/SLC25A39/ALAS1/FECH/CPOX/SLC11A2/TMEM14C/SUCLA2/IREB2/RSAD1/SLC25A38/FXN/HMBS	13	brown
GO:0080111	DNA demethylation	13/4375	26/18670	0.00282956424433566	0.0219536364452231	0.0185898	ALKBH1/APEX1/USP9X/APOBEC3F/TRIM28/TET1/TDG/OTUD4/APOBEC3B/USP7/ALKBH2/APOBEC3D/APOBEC3C	13	brown
GO:0006140	regulation of nucleotide metabolic process	41/4375	117/18670	0.00293699211259303	0.0227589660739749	0.0192717	NUP160/TPR/NDC1/SPHK2/PDK3/HDAC4/NUP133/ENO1/NUP37/SEH1L/NOS1/PDPR/NUP50/AAAS/NUP188/GSTZ1/RAE1/TAZ/NUP88/NUP98/NUP107/NUP155/NUP43/ECD/NUP153/NUP85/NUP54/PARP1/PDK1/RANBP2/NUP205/CDA/AK4/NUP35/VCP/PGAM1/PDP2/POM121/NUP62/EIF6/ACTN3	41	brown
GO:0007007	inner mitochondrial membrane organization	19/4375	44/18670	0.00294804796407908	0.022816435415817	0.0193203	DNAJC11/TIMM13/SAMM50/TIMM9/TAZ/CHCHD3/ROMO1/IMMT/TIMM10/AFG3L2/CHCHD6/OMA1/TIMM22/TMEM11/APOO/NDUFA13/OPA1/UQCC3/CHCHD10	19	brown
GO:0006476	protein deacetylation	34/4375	93/18670	0.00296059512854238	0.0228852908271667	0.0193787	MTA3/SPHK2/HDAC4/SREBF1/BAZ2A/REST/SIRT1/EP300/AKAP8/PRKD2/MAPK8/HDAC5/SUDS3/VEGFA/HDAC1/SIRT5/PRDM5/JDP2/DYRK1A/CCAR2/ZBTB7B/SMARCAD1/PHB/FNTA/ING2/SIN3A/HDAC3/BRMS1/PER1/MTA1/MORF4L1/HDAC2/MIER1/RBM14	34	brown
GO:0033014	tetrapyrrole biosynthetic process	14/4375	29/18670	0.00298219802074228	0.0230238908768884	0.019496	COX10/SLC25A39/ALAS1/FECH/CPOX/SLC11A2/TMEM14C/MMACHC/SUCLA2/IREB2/RSAD1/SLC25A38/FXN/HMBS	14	brown
GO:0035337	fatty-acyl-CoA metabolic process	18/4375	41/18670	0.0030249789110486	0.0232967970434443	0.0197271	ELOVL5/FAR2/ACAT1/ACOT7/SCD/TECR/SLC25A1/GCDH/ELOVL4/ACLY/HSD17B4/HSD17B12/ELOVL7/FASN/ELOVL6/THEM5/FAR1/ACACA	18	brown
GO:0090224	regulation of spindle organization	18/4375	41/18670	0.0030249789110486	0.0232967970434443	0.0197271	TACC3/TPR/RNF4/SMC1A/SPAG5/CHMP2B/RAE1/STAG2/FSD1/SMC3/VPS4B/CHMP2A/PSRC1/BORA/HNRNPU/PLK1/DRG1/NUP62	18	brown
GO:0035510	DNA dealkylation	15/4375	32/18670	0.00306558266709093	0.023580537104286	0.0199674	ALKBH1/APEX1/ASCC3/USP9X/APOBEC3F/TRIM28/ASCC1/TET1/TDG/OTUD4/APOBEC3B/USP7/ALKBH2/APOBEC3D/APOBEC3C	15	brown
GO:0000291	nuclear-transcribed mRNA catabolic process, exonucleolytic	16/4375	35/18670	0.00309295185691405	0.0237619058713164	0.0201209	EXOSC7/EXOSC5/DIS3/EXOSC3/DCPS/HBS1L/EXOSC8/EXOSC9/EXOSC2/CNOT8/PATL1/POLR2G/EXOSC1/DCP2/EXOSC4/CNOT7	16	brown
GO:0070988	demethylation	27/4375	70/18670	0.00325208240059978	0.0249148183228169	0.0210972	CYP51A1/KDM1A/KDM7A/JARID2/KDM4A/KDM2B/ALKBH1/APEX1/KDM5B/KDM3B/USP9X/POR/APOBEC3F/TRIM28/MMACHC/TET1/TDG/KDM6A/ALKBH4/OTUD4/JMJD1C/PHF8/APOBEC3B/USP7/ALKBH2/APOBEC3D/APOBEC3C	27	brown
GO:0006607	NLS-bearing protein import into nucleus	10/4375	18/18670	0.00325891705610302	0.0249148183228169	0.0210972	KPNA6/IPO5/NUP54/RGPD3/RANBP2/NUP35/KPNA2/RGPD2/RGPD1/RGPD4	10	brown
GO:0009048	dosage compensation by inactivation of X chromosome	10/4375	18/18670	0.00325891705610302	0.0249148183228169	0.0210972	BRCA1/YTHDC1/LRIF1/PRDM14/CDYL/HNRNPU/PCGF6/RBM15/METTL3/EXOSC10	10	brown
GO:0016446	somatic hypermutation of immunoglobulin genes	10/4375	18/18670	0.00325891705610302	0.0249148183228169	0.0210972	POLQ/POLB/MLH1/UNG/MSH2/SAMHD1/MSH6/MCM3AP/POLL/EXO1	10	brown
GO:0043462	regulation of ATPase activity	30/4375	80/18670	0.00327613226358003	0.0250159234596628	0.0211828	MNAT1/DNAJA2/MCM2/DNAJC10/DNAJA1/MSH2/SIRT1/HSCB/AHSA1/SNX16/DNAJB6/SSBP1/PPIF/PFN1/MSH3/MSH6/NCAPH/HSPA2/TNNI3/DHX9/GTF2H2/HNRNPU/OXA1L/VMA21/CHTOP/SETMAR/TMEM64/DNAJC19/DNAJC9/PAM16	30	brown
GO:0019318	hexose metabolic process	76/4375	244/18670	0.00334657387163684	0.0255227148434201	0.021612	SLC25A13/MDH1/PFKP/PDK3/ENO1/ACACB/DUSP12/CREM/SIRT1/SLC25A1/EP300/PCK2/MLYCD/GPI/GALK1/SLC25A11/ALDOC/GAPDH/TPI1/MAPK14/GPLD1/MAN2A1/GPD2/PASK/AKR1A1/GOT1/NLN/GOT2/ATF4/SESN2/PDHA1/SLC37A4/KHK/SORD/G6PC3/FOXK2/PMAIP1/PKLR/MDH2/FUOM/DLAT/FOXO1/PDK1/RANBP2/HK1/PHKG2/SLC45A3/USF1/ADIPOR1/HK2/OMA1/NPY1R/PGM2L1/MIDN/DDB1/PDHB/PGM2/DCXR/PGAM1/FUT9/PPP1CA/FUT10/PPP1R3B/FUT1/PTPN2/FUT2/MPI/SLC25A10/PGP/…	76	brown
GO:0008630	intrinsic apoptotic signaling pathway in response to DNA damage	37/4375	104/18670	0.00341751390960044	0.0260320713235542	0.0220433	KDM1A/BRCA1/BID/BAK1/USP28/TMEM161A/POLB/MLH1/TAF9/BAX/CDIP1/MSH2/SIRT1/HMOX1/EP300/SNW1/PYCARD/PIAS4/MSH6/SNAI1/BCL2L12/TPT1/SKIL/BRCA2/RPS3/CCAR2/RPL26/HNRNPK/DDIAS/ING2/SFN/ATAD5/AEN/CHEK2/TOPORS/MIF/PRKDC	37	brown
GO:0097345	mitochondrial outer membrane permeabilization	22/4375	54/18670	0.00346257989297707	0.0263433414430501	0.0223068	SLC25A5/BID/BAK1/BAX/BBC3/MAPK8/YWHAE/ZNF205/YWHAH/YWHAQ/NMT1/RHOT2/PMAIP1/MPV17L/YWHAB/ACAA2/SFN/TMEM102/FZD9/BLOC1S2/TFDP1/CHCHD10	22	brown
GO:0046365	monosaccharide catabolic process	26/4375	67/18670	0.00348387671881566	0.0264732401821277	0.0224168	PFKP/ENO1/GPI/GALK1/ALDOC/GAPDH/TPI1/AKR1A1/KHK/SORD/FOXK2/PKLR/HK1/HK2/PGM2L1/NUDT5/PGM2/DCXR/PGAM1/FUT9/FUT10/FUT1/FUT2/RPE/RPEL1/ACTN3	26	brown
GO:0016575	histone deacetylation	29/4375	77/18670	0.00353158070666201	0.0267708336760147	0.0226688	MTA3/SPHK2/HDAC4/SREBF1/BAZ2A/REST/SIRT1/AKAP8/PRKD2/MAPK8/HDAC5/SUDS3/VEGFA/HDAC1/PRDM5/JDP2/ZBTB7B/SMARCAD1/PHB/ING2/SIN3A/HDAC3/BRMS1/PER1/MTA1/MORF4L1/HDAC2/MIER1/RBM14	29	brown
GO:2000779	regulation of double-strand break repair	29/4375	77/18670	0.00353158070666201	0.0267708336760147	0.0226688	KDM1A/DDX11/RAD51/POLQ/RIF1/WDR70/FUS/UBR5/FOXM1/RAD51AP1/TIMELESS/MAD2L2/RPA2/DEK/HELB/AUNIP/TEX15/WRAP53/PARP1/CHEK1/PPP4C/MMS19/OTUB1/SETMAR/KLHL15/RMI2/FANCB/PARPBP/PRKDC	29	brown
GO:0009066	aspartate family amino acid metabolic process	21/4375	51/18670	0.00364764182383138	0.0275502930834542	0.0233288	AASS/ASNS/DLD/PHGDH/MTAP/GCAT/MTHFD1/SMS/CRYM/GCDH/DLST/GOT1/MTRR/GOT2/ASS1/ASNSD1/ENOPH1/APIP/ALDH7A1/PIPOX/SLC25A21	21	brown
GO:0006553	lysine metabolic process	8/4375	13/18670	0.00366077430826565	0.0275502930834542	0.0233288	AASS/DLD/CRYM/GCDH/DLST/ALDH7A1/PIPOX/SLC25A21	8	brown
GO:0033145	positive regulation of intracellular steroid hormone receptor signaling pathway	8/4375	13/18670	0.00366077430826565	0.0275502930834542	0.0233288	PPP5C/MED1/YAP1/PARP1/SKP2/PAK1/KMT2D/PAGR1	8	brown
GO:0043248	proteasome assembly	8/4375	13/18670	0.00366077430826565	0.0275502930834542	0.0233288	PSMD10/PSMD11/PSMG2/ADRM1/POMP/PSMD4/PSMG4/PSMG1	8	brown
GO:0090239	regulation of histone H4 acetylation	8/4375	13/18670	0.00366077430826565	0.0275502930834542	0.0233288	BRCA1/ATG5/SIRT1/SMARCB1/PIH1D1/KAT7/AUTS2/IWS1	8	brown
GO:1901836	regulation of transcription of nucleolar large rRNA by RNA polymerase I	8/4375	13/18670	0.00366077430826565	0.0275502930834542	0.0233288	DDX11/SMARCB1/PIH1D1/NCL/SMARCA4/NOL11/PWP1/MTOR	8	brown
GO:0006450	regulation of translational fidelity	11/4375	21/18670	0.00375305617062414	0.0281413076435662	0.0238293	LARS2/IARS2/RPS5/AARS2/DTD1/EIF2S3/TARS2/RPS9/HSPA14/YRDC/GATC	11	brown
GO:0031498	chromatin disassembly	11/4375	21/18670	0.00375305617062414	0.0281413076435662	0.0238293	SMARCD1/SUPT16H/SMARCB1/GRWD1/SMARCD2/ARID1A/SET/SMARCA4/MAP1S/HMGA1/SMARCC1	11	brown
GO:0032986	protein-DNA complex disassembly	11/4375	21/18670	0.00375305617062414	0.0281413076435662	0.0238293	SMARCD1/SUPT16H/SMARCB1/GRWD1/SMARCD2/ARID1A/SET/RPL23/SMARCA4/HMGA1/SMARCC1	11	brown
GO:0010821	regulation of mitochondrion organization	58/4375	179/18670	0.00375726184362178	0.0281413076435662	0.0238293	SLC25A5/BID/BAK1/CSNK2A2/SREBF1/HUWE1/BAX/DNM1L/BIK/PSMD10/DHODH/PYCARD/BBC3/MAPK8/PPIF/VAT1/YWHAE/UBE2D3/CAMKK2/FAM162A/PARK7/WDR35/ZNF205/KDR/YWHAH/YWHAQ/NMT1/RHOT2/PMAIP1/SAE1/HAX1/BAG4/MPV17L/HK2/OMA1/FXN/STOX1/TMEM135/YWHAB/ACAA2/PRELID1/PARL/SFN/ARIH2/HIGD1A/TMEM102/RNF41/FZD9/TOMM7/HTT/TFDP1/UBL5/OPA1/SREBF2/VDAC1/PAM16/CHCHD10/MYO19	58	brown
GO:0060070	canonical Wnt signaling pathway	100/4375	335/18670	0.00378939413971747	0.0283386864415176	0.0239964	PSMB1/FUZ/PSMC4/CUL3/PSMA4/CDH3/ASPM/PSME4/LRP6/NLE1/WNT8B/JADE1/PSMC5/PSME1/LRP5L/RBX1/PSMC6/PSMA3/GSKIP/PSMB5/CHD8/PSMA6/PSME2/STK4/PSMA7/GID8/RSPO4/FERMT1/PSMD10/EMD/PSMD7/AXIN1/FZD3/SFRP1/UBR5/PSMA2/RAPGEF1/DVL1/LZTS2/FGF8/PSMD3/WNT3/PSMD11/SLC9A3R1/MAPK14/PSMD14/BCL9/HDAC1/MAD2L2/KLHL12/STK11/SFRP5/PFDN5/BMP2/PSMA1/APOE/PSME3/PSMB7/YAP1/USP8/EGF/PRDM15/PSMB6/PSMA5/RAB5A/LIMD1/NKD2/G3BP1/KDM6…	100	brown
GO:0044106	cellular amine metabolic process	44/4375	129/18670	0.00379265559490082	0.0283386864415176	0.0239964	PSMB1/PSMC4/CHDH/PSMA4/PSME4/SLC44A1/PSMC5/PSME1/PSMC6/PSMA3/PSMB5/PSMA6/PSME2/PSMA7/PSMD10/SMS/PSMD7/OAZ1/GCDH/PSMA2/PSMD3/PSMD11/PSMD14/PARK7/AGMAT/PSMA1/IDO1/PSME3/PSMB7/PSMB6/PSMA5/SLC7A11/PSMD4/PSMB4/PSMD6/ALDH7A1/HPRT1/PSMC3/ATCAY/PSMD1/OAZ2/PSMD12/PSMB8/PSMB3	44	brown
GO:1900542	regulation of purine nucleotide metabolic process	40/4375	115/18670	0.00380757188026918	0.0284162715683422	0.0240621	NUP160/TPR/NDC1/SPHK2/PDK3/HDAC4/NUP133/ENO1/NUP37/SEH1L/NOS1/PDPR/NUP50/AAAS/NUP188/GSTZ1/RAE1/TAZ/NUP88/NUP98/NUP107/NUP155/NUP43/ECD/NUP153/NUP85/NUP54/PARP1/PDK1/RANBP2/NUP205/AK4/NUP35/VCP/PGAM1/PDP2/POM121/NUP62/EIF6/ACTN3	40	brown
GO:0002831	regulation of response to biotic stimulus	117/4375	400/18670	0.00391153315638826	0.0291574332430416	0.0246897	TSPAN6/PSMB1/PSMC4/POLR3B/MATR3/NR1H3/HMGB3/PSMA4/CYBA/CUL1/PUM2/PSME4/FBXW11/UBE2K/XRCC5/ARG2/PSMC5/PSME1/TYRO3/HSP90AB1/TAB1/EP300/COCH/PSMC6/PSMA3/PSMB5/PSMA6/PSME2/PSMA7/SAMHD1/RNF125/PSMD10/PSMD7/PYCARD/RELB/CACTIN/RPS19/PSMA2/PSMD3/C1QBP/PSMD11/PTPN6/POLR3G/PSMD14/SUMO1/TRIM6/PSPC1/MED1/IRF3/APOBEC3F/EIF2AK4/PSMA1/APOE/PSME3/ANKRD17/POLR3F/KRAS/MAP3K7/DHX9/PSMB7/PPM1B/HERC5/TARBP2/PSMB6/BCL…	117	brown
GO:0061136	regulation of proteasomal protein catabolic process	59/4375	183/18670	0.00395175266766401	0.0294222535315745	0.024914	GCLC/PSMC4/MAPK9/UBE2K/SENP1/KEAP1/TAF9/AURKA/PSME1/WAC/HSP90AB1/RBX1/PSME2/TRIB3/USP14/PSMD10/DVL1/BAG2/PSMD14/SUMO1/PARK7/UCHL5/RAD23B/PRKCG/APOE/PSME3/SCO1/HSPBP1/UBAC2/UBQLN1/NUDT15/RNF144B/RPL11/NKD2/TLK2/USP25/CCAR2/UBXN1/RYBP/RCHY1/CAMLG/VCP/BAG5/PLK1/FBXO22/MTM1/USP19/COMMD1/TRIB1/SMARCC1/GLMN/ARIH2/RAD23A/SOCS4/YOD1/USP7/SUMO2/DDRGK1/STYX	59	brown
GO:0042771	intrinsic apoptotic signaling pathway in response to DNA damage by p53 class mediator	19/4375	45/18670	0.00399682993679189	0.0296873541158156	0.0251385	KDM1A/USP28/TAF9/CDIP1/MSH2/SIRT1/EP300/SNW1/PYCARD/BCL2L12/BRCA2/RPL26/HNRNPK/ING2/ATAD5/AEN/CHEK2/TOPORS/MIF	19	brown
GO:0048255	mRNA stabilization	19/4375	45/18670	0.00399682993679189	0.0296873541158156	0.0251385	THRAP3/YBX3/YBX1/ELAVL1/PABPC1/HNRNPC/DAZL/MAPK14/TARDBP/SYNCRIP/DHX9/HNRNPD/HNRNPU/LARP1/IGF2BP1/ANGEL2/HNRNPA0/RBM10/MTOR	19	brown
GO:1902930	regulation of alcohol biosynthetic process	30/4375	81/18670	0.00405596994014267	0.0300554084571565	0.0254501	CYP51A1/IDI1/SREBF1/ACACB/ADCYAP1R1/FDFT1/REST/SCD/SQLE/ERLIN1/KPNB1/SC5D/HMGCS1/NFYB/BMP2/POR/APOE/RAN/SOD1/ERLIN2/GGPS1/FDPS/PMVK/FASN/P2RY1/ELOVL6/DHCR7/SP1/SREBF2/ACACA	30	brown
GO:2001021	negative regulation of response to DNA damage stimulus	30/4375	81/18670	0.00405596994014267	0.0300554084571565	0.0254501	KDM1A/BID/POLQ/TMEM161A/THOC1/RIF1/TAF9/SIRT1/PSMD10/UBR5/FBXO5/MAD2L2/SNAI1/BCL2L12/HELB/AUNIP/TPT1/RPS3/DYRK1A/CCAR2/DDIAS/OTUB1/ING2/KLHL15/RMI2/ATAD5/FANCB/CHEK2/PARPBP/MIF	30	brown
GO:0001783	B cell apoptotic process	12/4375	24/18670	0.00409129095769385	0.030210015328366	0.025581	BAK1/BAX/CRKL/PKN1/BCL10/TNFRSF21/AURKB/NOC2L/ADA/SLC39A10/MIF/LYN	12	brown
GO:0009218	pyrimidine ribonucleotide metabolic process	12/4375	24/18670	0.00409129095769385	0.030210015328366	0.025581	CTPS2/CAD/DHODH/NME3/NME4/UMPS/UCK1/UCK2/CTPS1/NME6/UPP1/NME1	12	brown
GO:0099563	modification of synaptic structure	12/4375	24/18670	0.00409129095769385	0.030210015328366	0.025581	ARHGAP44/CTTNBP2/CHMP2B/REST/PFN1/DLGAP3/STAU1/WASF3/MYH10/TIAM1/CAMKV/CYFIP1	12	brown
GO:0006767	water-soluble vitamin metabolic process	32/4375	88/18670	0.00424530560969782	0.0313103774908184	0.0265128	GCLC/SLC2A3/MTHFD2/MTHFD1/ABCC1/PCCB/AKR1A1/SLC19A2/MTHFD1L/MTRR/SLC25A19/PANK2/MCCC2/MMACHC/PSAT1/SLC19A3/MTHFS/FPGS/SLC5A6/AOX1/FLAD1/CYB5A/CD320/MMADHC/SLC19A1/SHMT1/SHMT2/TCN2/ENPP1/DHFR/PDXP/THTPA	32	brown
GO:0072529	pyrimidine-containing compound catabolic process	17/4375	39/18670	0.00427804108055468	0.0315147350575762	0.0266858	NTHL1/UNG/NT5C3A/SMUG1/NT5C/APOBEC3F/DUT/MBD4/TET1/TDG/CDA/APOBEC3B/DCTPP1/UPP1/NT5M/APOBEC3D/APOBEC3C	17	brown
GO:0050810	regulation of steroid biosynthetic process	34/4375	95/18670	0.00437939669407882	0.0321857419404222	0.027254	CYP51A1/DDX20/IDI1/SREBF1/ACACB/FDFT1/REST/SIRT1/SCD/SQLE/ERLIN1/KPNB1/SC5D/HMGCS1/NFYB/SNAI1/BMP2/POR/APOE/RAN/SOD1/ERLIN2/GGPS1/FDPS/FGFR4/PMVK/ATP1A1/SF1/FASN/ELOVL6/DHCR7/SP1/SREBF2/ACACA	34	brown
GO:0097711	ciliary basal body-plasma membrane docking	34/4375	95/18670	0.00437939669407882	0.0321857419404222	0.027254	PRKAR2B/OFD1/HSP90AA1/HAUS4/NINL/CEP76/CEP152/PPP2R1A/B9D1/YWHAE/CEP72/CEP70/ALMS1/NEK2/TUBA4A/HAUS8/TUBG1/HAUS2/NEDD1/PLK4/HAUS6/CENPJ/HAUS1/CEP57/PLK1/CDK1/IQCB1/CEP135/CKAP5/SSNA1/TMEM216/TUBB/HAUS3/HAUS5	34	brown
GO:0009164	nucleoside catabolic process	15/4375	33/18670	0.0044171886779001	0.0323875506687201	0.0274249	DERA/AHCY/NT5C3A/NT5C/APOBEC3F/CDA/HPRT1/APOBEC3B/UPP1/HDDC3/ADA/PNP/NT5M/APOBEC3D/APOBEC3C	15	brown
GO:0043928	exonucleolytic catabolism of deadenylated mRNA	15/4375	33/18670	0.0044171886779001	0.0323875506687201	0.0274249	EXOSC7/EXOSC5/DIS3/EXOSC3/DCPS/HBS1L/EXOSC8/EXOSC9/EXOSC2/CNOT8/PATL1/EXOSC1/DCP2/EXOSC4/CNOT7	15	brown
GO:0030518	intracellular steroid hormone receptor signaling pathway	44/4375	130/18670	0.00445552834619022	0.0326304990680683	0.0276306	PPP5C/BRCA1/RNF4/UBA5/DNAJA1/SIRT1/EP300/AXIN1/SFRP1/UBR5/CCNE1/UFSP2/CNOT2/RWDD1/PARK7/HDAC1/ARID1A/DDX54/CNOT1/MED1/SMARCA4/YWHAH/RAN/CDK7/YAP1/CARM1/PARP1/SKP2/PAK1/PPARGC1B/NODAL/SAFB/FOXH1/PHB/KMT2D/KCTD6/TAF7/PER1/PAGR1/STRN3/DDRGK1/DAXX/PHB2/RBM14	44	brown
GO:0000079	regulation of cyclin-dependent protein serine/threonine kinase activity	36/4375	102/18670	0.00446539904168276	0.0326646284624378	0.0276595	MNAT1/IPO5/CCNK/TFAP4/CDC6/CDKN3/PSMD10/CCNE1/CCNJ/GTPBP4/BCCIP/CCNC/CCNG1/CCNI/CKS2/PKMYT1/MEN1/CCNB1/CDK7/PSRC1/CCNH/CCNJL/HERC5/CCNA2/CCNB2/CDC25C/CCNF/CDC25A/CASP3/PLK1/HEXIM2/CKS1B/SFN/CDK5R1/BLM/IPO7	36	brown
GO:0006333	chromatin assembly or disassembly	71/4375	228/18670	0.00447900136893823	0.0327259435686174	0.0277115	CENPQ/TPR/RSF1/SMARCD1/MCM2/SART3/BAZ2A/SUPT16H/SIRT1/SMARCB1/HIRA/CENPM/SUV39H1/RBBP7/CENPI/CTCF/OIP5/ASF1B/GRWD1/SMARCD2/ASF1A/CENPA/HDAC1/ARID1A/SET/HELLS/CENPL/CENPK/HJURP/SMARCA4/HAT1/MIS18BP1/MAP1S/TRIM28/DNMT1/ZNF304/NASP/MORC2/ANP32B/HMGA1/CENPO/TET1/BAHD1/ITGB3BP/TLK2/POLE3/HIRIP3/CENPU/SUV39H2/CENPH/SMARCA5/GATAD1/MIS18A/CHAF1B/RBBP4/HMGB2/CENPN/CENPV/CHAF1A/PHF8/SMARCC1/RUVBL1/BEND3/NP…	71	brown
GO:0051053	negative regulation of DNA metabolic process	42/4375	123/18670	0.00449989845885163	0.0328403532462641	0.0278083	POLQ/MLH1/THOC1/XRCC5/RIF1/HNRNPC/MSH2/ACD/UBR5/DNAJC2/MSH3/MSH6/MAD2L2/KMT2A/ZRANB3/HELB/AUNIP/GNL3L/TRIM28/MEN1/NAT10/HNRNPA1/PIF1/PARP1/TERF1/RPS3/GJA1/HNRNPU/DFFA/OTUB1/EXOSC10/DCP2/TNKS/KLHL15/RMI2/CTC1/FANCB/ZNF93/PARPBP/BLM/PAM16/PINX1	42	brown
GO:0070482	response to oxygen levels	115/4375	394/18670	0.00452272101152588	0.0329685325828555	0.0279169	PSMB1/PSMC4/PSMA4/CYBA/CYB5R4/PDK3/PSME4/FUNDC1/POLB/ENO1/REST/PSMC5/DNM1L/DNMT3B/NOS1/PSME1/SIRT1/HMOX1/RBX1/EP300/PSMC6/PSMA3/PSMB5/PSMA6/PSME2/PSMA7/AHCY/PSMD10/SUV39H1/PSMD7/SFRP1/ERCC2/NAMPT/PSMA2/PDLIM1/PSMD3/PSMD11/CBL/SLC11A2/VEGFA/STC2/FAM162A/ATP6V1A/PSMD14/MYB/TEK/ITPR2/BMP2/ATF4/PSMA1/PSME3/RAMP2/CCNB1/VHL/UBQLN1/HILPDA/BRIP1/CCDC115/ATP6V1G1/PSMB7/TMBIM6/POLG/SMAD4/PMAIP1/PSMB6/PSMA5…	115	brown
GO:0019319	hexose biosynthetic process	31/4375	85/18670	0.00460166577117763	0.0335050438089577	0.0283712	SLC25A13/MDH1/ENO1/SIRT1/SLC25A1/EP300/PCK2/GPI/SLC25A11/ALDOC/GAPDH/TPI1/GPD2/GOT1/NLN/GOT2/ATF4/SESN2/SLC37A4/SORD/G6PC3/MDH2/FOXO1/RANBP2/DDB1/PGAM1/PTPN2/SLC25A10/PGP/FAM3C/SLC35B4	31	brown
GO:0000394	RNA splicing, via endonucleolytic cleavage and ligation	9/4375	16/18670	0.00470176425426892	0.033996955144189	0.0287877	CPSF1/DDX1/RTCB/CSTF2/CPSF4/FAM98B/ZBTB8OS/TSEN54/TSEN15	9	brown
GO:0006206	pyrimidine nucleobase metabolic process	9/4375	16/18670	0.00470176425426892	0.033996955144189	0.0287877	CTPS2/CAD/DHODH/UMPS/CDA/RRM1/CTPS1/TYMS/MTOR	9	brown
GO:0009130	pyrimidine nucleoside monophosphate biosynthetic process	9/4375	16/18670	0.00470176425426892	0.033996955144189	0.0287877	CAD/DHODH/UMPS/DUT/UCK1/UCK2/TYMS/SHMT1/UPP1	9	brown
GO:0009208	pyrimidine ribonucleoside triphosphate metabolic process	9/4375	16/18670	0.00470176425426892	0.033996955144189	0.0287877	CTPS2/CAD/NME3/NME4/UCK1/UCK2/CTPS1/NME6/NME1	9	brown
GO:0043981	histone H4-K5 acetylation	9/4375	16/18670	0.00470176425426892	0.033996955144189	0.0287877	JADE2/JADE1/JADE3/KAT8/KANSL1/KAT7/HCFC1/MCRS1/WDR5	9	brown
GO:0043982	histone H4-K8 acetylation	9/4375	16/18670	0.00470176425426892	0.033996955144189	0.0287877	JADE2/JADE1/JADE3/KAT8/KANSL1/KAT7/HCFC1/MCRS1/WDR5	9	brown
GO:1903362	regulation of cellular protein catabolic process	76/4375	247/18670	0.00471352135942588	0.0340427020763143	0.0288264	GCLC/PSMC4/MAPK9/CSNK2A2/UBE2K/SENP1/KEAP1/HSP90AA1/TAF9/AURKA/PSME1/EZR/WAC/HSP90AB1/RBX1/PSME2/TRIB3/CSNK2A1/USP14/PSMD10/AXIN1/LAPTM4B/DVL1/CTSC/BAG2/PSMD14/PDCL3/SUMO1/PARK7/UCHL5/RAD23B/RPL5/RPL23/PRKCG/APOE/PSME3/SCO1/HSPBP1/UBAC2/UBQLN1/NUDT15/RNF144B/ATRAID/EGF/RPL11/NKD2/TLK2/USP25/CCAR2/UBXN1/RYBP/RCHY1/CAMLG/VCP/BAG5/PLK1/FBXO22/PCSK9/MTM1/RPS7/USP19/COMMD1/TRIB1/SMARCC1/GLMN/ARIH2/RAD…	76	brown
GO:1902373	negative regulation of mRNA catabolic process	21/4375	52/18670	0.0047881533107504	0.0345419253223179	0.0292492	THRAP3/YBX3/YBX1/ELAVL1/PABPC1/HNRNPC/DAZL/MAPK14/TARDBP/DHX34/SYNCRIP/DHX9/HNRNPD/HNRNPU/LARP1/IGF2BP1/ANGEL2/HNRNPA0/RBM10/SECISBP2/MTOR	21	brown
GO:0051817	modulation of process of other organism involved in symbiotic interaction	35/4375	99/18670	0.00485623484411746	0.0349928002733016	0.029631	KPNA6/EIF2AK2/ATG5/CTDP1/TAF11/NUCKS1/REST/CCNK/TFAP4/SMARCB1/EP300/SNW1/PABPN1/HPN/SMC3/KPNB1/GAPDH/HDAC1/TARDBP/ZNF639/RAB9A/VAPB/SMARCA4/EIF2AK4/APOE/CHD1/RRP1B/CPSF4/SUGT1/PSMC3/SERPINB9/DAG1/SCRIB/KPNA2/SP1	35	brown
GO:1901606	alpha-amino acid catabolic process	37/4375	106/18670	0.0049092215315312	0.0353339951563365	0.0299199	AASS/ACAT1/ARG2/NOS1/DLD/PRODH/GCAT/GSTZ1/AHCY/CRYM/BCAT2/GCDH/HIBADH/BLMH/DLST/GOT1/MTRR/GOT2/PPAT/IVD/IDO1/MCCC2/SCLY/GCSH/AMT/AUH/GLUD1/ACAD8/QDPR/ALDH4A1/CBS/ALDH7A1/GPT2/SHMT1/PIPOX/SHMT2/SLC25A21	37	brown
GO:0006094	gluconeogenesis	30/4375	82/18670	0.00498678162474275	0.0358510711072389	0.0303577	SLC25A13/MDH1/ENO1/SIRT1/SLC25A1/EP300/PCK2/GPI/SLC25A11/ALDOC/GAPDH/TPI1/GPD2/GOT1/NLN/GOT2/ATF4/SESN2/SLC37A4/G6PC3/MDH2/FOXO1/RANBP2/DDB1/PGAM1/PTPN2/SLC25A10/PGP/FAM3C/SLC35B4	30	brown
GO:0031442	positive regulation of mRNA 3'-end processing	7/4375	11/18670	0.00513412953179269	0.036658152659235	0.0310411	NCBP2/CCNB1/CDC73/NCBP1/LEO1/NUDT21/DHX36	7	brown
GO:0033148	positive regulation of intracellular estrogen receptor signaling pathway	7/4375	11/18670	0.00513412953179269	0.036658152659235	0.0310411	MED1/YAP1/PARP1/SKP2/PAK1/KMT2D/PAGR1	7	brown
GO:0051573	negative regulation of histone H3-K9 methylation	7/4375	11/18670	0.00513412953179269	0.036658152659235	0.0310411	KDM1A/BRCA1/DNMT3B/SIRT1/SMARCB1/PIH1D1/DNMT1	7	brown
GO:0072321	chaperone-mediated protein transport	7/4375	11/18670	0.00513412953179269	0.036658152659235	0.0310411	TIMM13/TIMM9/HSPA8/TIMM8A/TIMM10/TIMM8B/PEX19	7	brown
GO:1905214	regulation of RNA binding	7/4375	11/18670	0.00513412953179269	0.036658152659235	0.0310411	NUCKS1/EIF3D/EIF3E/NCBP1/EIF4A3/CARM1/EIF3C	7	brown
GO:1905820	positive regulation of chromosome separation	7/4375	11/18670	0.00513412953179269	0.036658152659235	0.0310411	CUL3/ANAPC4/DLGAP5/ESPL1/ANAPC11/NSMCE2/CDT1	7	brown
GO:0009895	negative regulation of catabolic process	92/4375	308/18670	0.00520642517528791	0.0371320585027075	0.0314424	CYP51A1/THRAP3/YBX3/YBX1/ELAVL1/KDM4A/HDAC4/PABPC1/CSNK2A2/ACACB/SENP1/TAF9/MTMR2/HNRNPC/DAZL/WAC/HSP90AB1/HMOX1/CSNK2A1/USP14/LAPTM4B/MTMR9/RASIP1/NAMPT/MAPK14/GPLD1/PDCL3/PARK7/MAD2L2/UCHL5/SLIRP/TARDBP/RPL5/RPL23/PRKCG/APOC1/DKC1/SCO1/DHX34/UBAC2/SYNCRIP/DHX9/SORL1/ATRAID/LRPPRC/HNRNPD/PARN/FOXK2/RPL11/NAF1/TLK2/SNX12/FEZ1/ADRA2A/PDE3B/HNRNPU/USP25/LARP1/TIMP4/CCAR2/IGF2BP1/DFFA/UBXN1/RYBP/MAD…	92	brown
GO:0033209	tumor necrosis factor-mediated signaling pathway	54/4375	167/18670	0.0052765448480922	0.0375893859689659	0.0318297	PSMB1/PSMC4/PSMA4/PSME4/GSTP1/PSMC5/CDIP1/PSME1/PSMC6/PSMA3/PSMB5/PSMA6/NFKBIA/PSME2/PSMA7/PSMD10/PSMD7/PYCARD/PIAS4/PSMA2/PSMD3/PSMD11/KRT18/PSMD14/TNFSF11/TNFRSF8/TRAF2/PSMA1/TXNDC17/PSME3/PSMB7/TNFRSF11A/PSMB6/PSMA5/COMMD7/OTULIN/BAG4/SPATA2/EDA/PSMD4/PSMB4/PSMD6/F2RL1/PSMC3/PSMD1/PELI3/PTPN2/TRAIP/EDARADD/PSMD12/ZNF675/PSMB8/CHUK/PSMB3	54	brown
GO:1990928	response to amino acid starvation	19/4375	46/18670	0.00533598608611086	0.0379696898681373	0.0321517	EIF2AK2/SEH1L/DEPDC5/WDR59/MAPK8/NPRL2/KPTN/ATF4/EIF2AK4/SESN2/SLC38A2/EIF2A/IMPACT/LARP1/MIOS/EIF2AK3/C12orf66/EIF4EBP1/MTOR	19	brown
GO:0001836	release of cytochrome c from mitochondria	23/4375	59/18670	0.0054372369814122	0.038623173125901	0.0327051	GGCT/BID/BAK1/BAX/DNM1L/BIK/PSMD10/PYCARD/TIMM50/BBC3/PPIF/SOD2/FAM162A/WDR35/PMAIP1/FXN/PRELID1/SFN/HIGD1A/FZD9/OPA1/PAM16/CHCHD10	23	brown
GO:0006337	nucleosome disassembly	10/4375	19/18670	0.00544630484021318	0.038623173125901	0.0327051	SMARCD1/SUPT16H/SMARCB1/GRWD1/SMARCD2/ARID1A/SET/SMARCA4/HMGA1/SMARCC1	10	brown
GO:0019184	nonribosomal peptide biosynthetic process	10/4375	19/18670	0.00544630484021318	0.038623173125901	0.0327051	GCLC/GGCT/GCLM/GGT1/CHAC1/CNDP2/CHAC2/SLC7A11/AASDH/OPLAH	10	brown
GO:1903322	positive regulation of protein modification by small protein conjugation or removal	45/4375	135/18670	0.00557804292001627	0.0395127130684542	0.0334583	KDM1A/BRCA1/CUL3/DCUN1D1/MAPK9/HDAC4/UBE2D1/SART3/CDC14B/HUWE1/TRIB3/PSMD10/AXIN1/UBE2I/PIAS4/AIMP2/UBE2S/WDR48/CDC20/MASTL/HSPBP1/UBQLN1/DCUN1D5/FANCI/RPS2/BCL10/SKP2/TBC1D7/DCUN1D2/RNF20/PAXIP1/RCHY1/SENP2/GNL3/VCP/PLK1/HDAC3/COMMD1/UBE2C/UBE2N/MTA1/AMER1/FANCM/PELI1/TOPORS	45	brown
GO:0008631	intrinsic apoptotic signaling pathway in response to oxidative stress	18/4375	43/18670	0.00559738935107115	0.0396050043361908	0.0335365	SIRT1/PRODH/GSKIP/STK24/SOD2/PDCD10/STK25/PARK7/TRAP1/UBQLN1/SOD1/PARP1/NONO/PDK1/PRKCD/MELK/BAG5/DIABLO	18	brown
GO:0032606	type I interferon production	43/4375	128/18670	0.00568405659238572	0.0401728870097701	0.0340173	DHX33/POLR3B/XRCC5/POLR2E/EP300/YY1/RNF125/PYCARD/RELB/CACTIN/PTPRS/DTX4/POLR3G/TRIM25/LRRFIP1/IRF3/POLR3F/DHX9/PPM1B/HERC5/HSPD1/G3BP1/POLR2K/POLR3A/UBE2L6/NLRX1/POLR3K/POLR2H/HMGB2/POLR3D/POLR1C/RNF26/DHX36/PTPN11/RNF135/TBK1/TRAIP/HMGB1/XRCC6/GPATCH3/CHUK/ZCCHC3/PRKDC	43	brown
GO:0010332	response to gamma radiation	22/4375	56/18670	0.00581560696529942	0.0409817744179481	0.0347023	KDM1A/BAK1/CYBA/POLB/XRCC5/BAX/CBL/MEN1/YAP1/BRCA2/POLG/PARP1/FANCD2/TLK2/POLE3/RPL26/WRN/ATR/CHEK2/XRCC6/XRCC2/PRKDC	22	brown
GO:0070936	protein K48-linked ubiquitination	22/4375	56/18670	0.00581560696529942	0.0409817744179481	0.0347023	NEDD4L/RNF4/RNF126/UBE2D1/UBE2T/UBE2K/BFAR/UBR5/UBE2D3/RNF8/UBE2D2/UBE2G1/SKP2/KLHL3/UBE2E1/RNF34/UBE2C/ARIH2/ZNRF1/PELI1/TOPORS/RNF5	22	brown
GO:0061640	cytoskeleton-dependent cytokinesis	35/4375	100/18670	0.00581811759961299	0.0409817744179481	0.0347023	TTC19/ANLN/SPAST/CHMP2B/KIF4A/CECR2/LZTS2/KIF20A/ECT2/CENPA/VPS4B/CIT/STAMBP/CHMP2A/MYH10/ESPL1/CKAP2/NUSAP1/KIF23/CEP55/KIF20B/USP8/BRCA2/JTB/INCENP/MITD1/SON/ALKBH4/RACGAP1/PLK1/CDT1/AURKB/IST1/NUP62/KIF4B	35	brown
GO:0006855	drug transmembrane transport	28/4375	76/18670	0.0058514260384906	0.0411701344952835	0.0348618	SLC25A13/ATP1A2/SLC4A11/SLC25A15/ABCC1/SLC7A5/SLC1A6/SLC1A5/SLC1A1/MFSD10/SLC19A2/SLC25A19/SLC6A8/SLC19A3/SLC31A1/SLC7A1/SLC25A38/SLC25A26/SLC22A3/SLC7A11/SLC13A3/SLC7A3/ARL6IP1/SLC19A1/SLC38A9/SLC25A22/SLC25A10/SLC25A29	28	brown
GO:0006312	mitotic recombination	11/4375	22/18670	0.00593214342225221	0.0414684750935679	0.0351144	RAD51/MLH1/DMC1/ERCC2/MSH3/XRCC3/BRCA2/NSMCE2/SMC6/GEN1/RAD54B	11	brown
GO:0006783	heme biosynthetic process	11/4375	22/18670	0.00593214342225221	0.0414684750935679	0.0351144	COX10/SLC25A39/ALAS1/FECH/CPOX/SLC11A2/TMEM14C/IREB2/SLC25A38/FXN/HMBS	11	brown
GO:0016226	iron-sulfur cluster assembly	11/4375	22/18670	0.00593214342225221	0.0414684750935679	0.0351144	CIAPIN1/HSCB/NUBP1/GLRX3/HSPA9/ISCA1/MMS19/FXN/ISCA2/NFU1/BOLA2B	11	brown
GO:0031163	metallo-sulfur cluster assembly	11/4375	22/18670	0.00593214342225221	0.0414684750935679	0.0351144	CIAPIN1/HSCB/NUBP1/GLRX3/HSPA9/ISCA1/MMS19/FXN/ISCA2/NFU1/BOLA2B	11	brown
GO:0042454	ribonucleoside catabolic process	11/4375	22/18670	0.00593214342225221	0.0414684750935679	0.0351144	AHCY/APOBEC3F/CDA/HPRT1/APOBEC3B/UPP1/HDDC3/ADA/PNP/APOBEC3D/APOBEC3C	11	brown
GO:0051656	establishment of organelle localization	116/4375	401/18670	0.0059335176517675	0.0414684750935679	0.0351144	MAD1L1/TRAPPC6A/SPAST/CENPQ/CUL3/SPDL1/SYNE2/CROCC/RIOK2/CDH3/SPHK2/MLH1/SPAG5/KIF22/NDC80/XPO1/CHMP2B/SEH1L/ZW10/EZR/CDC23/PLA2G3/HMOX1/CNIH1/CHGA/ASIP/FAM83D/AP3B2/BET1/WASL/BCCIP/KPNB1/NUP88/C17orf75/SLC9A3R1/CTSC/PPP6R3/CBL/LIN7A/PDCD10/CENPA/RPS15/STK25/KLHL12/CENPF/KIF14/MREG/VAMP8/PPP6C/VPS4B/KIF18A/RAB17/MKKS/UXT/DLGAP5/AP1M2/MAP1S/CHMP2A/EXOC4/LLGL1/RAN/MYH10/CCNB1/PSRC1/CDCA8/BLOC1S1/ES…	116	brown
GO:0000289	nuclear-transcribed mRNA poly(A) tail shortening	16/4375	37/18670	0.00605051428389937	0.0421920734658122	0.0357271	PABPC1/MLH1/TNRC6C/CNOT3/TNRC6A/CNOT2/AGO2/CNOT1/PARN/PAN3/CNOT8/CNOT11/POLR2G/SAMD4B/CNOT10/CNOT7	16	brown
GO:0060236	regulation of mitotic spindle organization	16/4375	37/18670	0.00605051428389937	0.0421920734658122	0.0357271	TACC3/TPR/SMC1A/CHMP2B/RAE1/STAG2/FSD1/SMC3/VPS4B/CHMP2A/PSRC1/BORA/HNRNPU/PLK1/DRG1/NUP62	16	brown
GO:0042177	negative regulation of protein catabolic process	44/4375	132/18670	0.00608069488429048	0.0423554180329078	0.0358654	CYP51A1/CSNK2A2/SENP1/TAF9/WAC/HSP90AB1/CSNK2A1/USP14/LAPTM4B/PDCL3/PARK7/MAD2L2/UCHL5/RPL5/RPL23/PRKCG/SCO1/UBAC2/ATRAID/RPL11/TLK2/SNX12/USP25/TIMP4/CCAR2/UBXN1/RYBP/MAD2L1/CAMLG/BAG5/PHB/RILP/MTM1/RPS7/USP19/BANP/SMARCC1/YOD1/USP7/SF3B3/DDRGK1/STYX/LRIG2/TRIM39	44	brown
GO:0005996	monosaccharide metabolic process	86/4375	287/18670	0.00613952448520217	0.042717734736662	0.0361722	GCLC/SLC25A13/MDH1/SLC2A3/PFKP/PDK3/ENO1/ACACB/DUSP12/CREM/SIRT1/SLC25A1/EP300/PCK2/MLYCD/GPI/GALK1/SLC25A11/ALDOC/GAPDH/TPI1/MAPK14/GPLD1/MAN2A1/GPD2/PASK/AKR1A1/GOT1/NLN/GOT2/ATF4/SESN2/PDHA1/SLC37A4/KHK/SORD/G6PC3/FOXK2/PMAIP1/PGD/PKLR/MDH2/FUOM/DLAT/FOXO1/PDK1/RANBP2/RPIA/HK1/PHKG2/SLC45A3/USF1/ADIPOR1/HK2/OMA1/TKT/NPY1R/PGM2L1/NUDT5/CYB5A/MIDN/DDB1/PDHB/PGM2/DCXR/PGAM1/FUT9/PPP1CA/FUT10/PPP1…	86	brown
GO:0033120	positive regulation of RNA splicing	15/4375	34/18670	0.0062155270357752	0.0431986019814576	0.0365794	THRAP3/DAZAP1/SNW1/ZPR1/PRPF19/NUP98/PRDX6/TRA2B/NCBP1/SF3B4/HNRNPLL/RBMX/DYRK1A/TRA2A/RBMXL1	15	brown
GO:0061615	glycolytic process through fructose-6-phosphate	13/4375	28/18670	0.00632329241406942	0.043850354141373	0.0371313	PFKP/ENO1/GPI/GALK1/ALDOC/GAPDH/TPI1/FOXK2/PKLR/HK1/HK2/PGM2L1/PGAM1	13	brown
GO:0061620	glycolytic process through glucose-6-phosphate	13/4375	28/18670	0.00632329241406942	0.043850354141373	0.0371313	PFKP/ENO1/GPI/GALK1/ALDOC/GAPDH/TPI1/FOXK2/PKLR/HK1/HK2/PGM2L1/PGAM1	13	brown
GO:1902115	regulation of organelle assembly	61/4375	194/18670	0.0063372276084225	0.0438984308035366	0.037172	CDKL5/FUZ/BRCA1/TPR/ARHGEF5/MAPK9/SYNE2/ATG5/CROCC/RNF4/SMC1A/FSCN1/SPAG5/VDAC3/CHMP2B/EZR/CEP76/STAG2/PTPRS/SMC3/TRIM37/CNOT2/NPRL2/CCDC88A/ALMS1/WRAP73/RAB3GAP2/VPS4B/STIL/SDC4/CNOT1/STYXL1/LRFN1/CHMP2A/STAM/G3BP2/SMAD4/PLK4/RAB5A/ATG3/G3BP1/TBC1D7/FEZ1/CENPJ/GRID2/PAN3/HNRNPU/CEP295/PLK1/CEP120/MTM1/CEP135/RAB1B/SMCR8/NRXN1/NPM1/DRG1/HTT/RNF5/NUP62/RBM14	61	brown
GO:0042278	purine nucleoside metabolic process	24/4375	63/18670	0.00640815639870323	0.0443407643084664	0.0375466	MTAP/GTPBP1/AHCY/NME3/NME4/DGUOK/TJP2/RAN/PEMT/MACROD1/LRGUK/ADK/AK4/GMPS/HPRT1/NME6/IMPDH2/HDDC3/ADA/CARD11/PNP/OPA1/APRT/NME1	24	brown
GO:0035303	regulation of dephosphorylation	65/4375	209/18670	0.00651803041670793	0.0450513039496604	0.0381482	PTBP1/EIF2AK2/PPP2R5A/PPP2R2C/DLG3/MTMR2/IGBP1/HSP90AB1/PPP1R16B/PCDH11X/MTMR9/PPP2R1A/PPP1R17/YWHAE/PPP6R3/GPLD1/PHACTR2/PPP2R5D/SMG7/RCAN3/PPP1R8/SET/PPP4R4/FKBP1B/MASTL/MPHOSPH10/SYMPK/BMP2/PKMYT1/STYXL1/ZCCHC9/SWAP70/PPP2R1B/RBM26/LMTK3/ENSA/BOD1/PPP2R5E/PPARGC1B/BAG4/PPP1R15B/CALM3/RRP1B/PPP1R35/CNST/PRKCD/LMTK2/YWHAB/PPP2R3B/PPP1R14A/CD2BP2/CAMTA1/PPP1R3B/PPP1R14B/PPP2R2D/MYOZ1/CDCA2/CHP1/S…	65	brown
GO:0032784	regulation of DNA-templated transcription, elongation	20/4375	50/18670	0.00661151334686468	0.0456471114223509	0.0386527	THOC1/CCNK/SUPT16H/HTATSF1/EZH2/RNF8/TSFM/CDC73/RTF1/HNRNPU/CCAR2/RNF168/LEO1/CDK12/ALYREF/NELFA/GTF2F2/NELFB/HMGN1/SUPT4H1	20	brown
GO:0043470	regulation of carbohydrate catabolic process	31/4375	87/18670	0.0067945596125859	0.0465637594026451	0.0394289	NUP160/TPR/NDC1/HDAC4/NUP133/NUP37/SEH1L/NUP50/AAAS/NUP188/RAE1/NUP88/NUP98/NUP107/NUP155/NUP43/ECD/NUP153/NUP85/NUP54/RANBP2/NUP205/PHKG2/NUP35/PGAM1/PPP1CA/PPP1R3B/POM121/NUP62/EIF6/ACTN3	31	brown
GO:0006241	CTP biosynthetic process	8/4375	14/18670	0.00679627370448561	0.0465637594026451	0.0394289	CTPS2/NME3/NME4/UCK1/UCK2/CTPS1/NME6/NME1	8	brown
GO:0032688	negative regulation of interferon-beta production	8/4375	14/18670	0.00679627370448561	0.0465637594026451	0.0394289	YY1/PYCARD/RELB/CACTIN/PTPRS/PPM1B/NLRX1/TRAIP	8	brown
GO:0043173	nucleotide salvage	8/4375	14/18670	0.00679627370448561	0.0465637594026451	0.0394289	UCK1/UCK2/NAPRT/ADK/HPRT1/UPP1/ADA/APRT	8	brown
GO:0046036	CTP metabolic process	8/4375	14/18670	0.00679627370448561	0.0465637594026451	0.0394289	CTPS2/NME3/NME4/UCK1/UCK2/CTPS1/NME6/NME1	8	brown
GO:0046606	negative regulation of centrosome cycle	8/4375	14/18670	0.00679627370448561	0.0465637594026451	0.0394289	BRCA1/NUBP1/TRIM37/NEK2/CHMP2A/CCNF/NPM1/RBM14	8	brown
GO:0072350	tricarboxylic acid metabolic process	8/4375	14/18670	0.00679627370448561	0.0465637594026451	0.0394289	ACO2/IDH3B/ASS1/ACLY/IREB2/IDH1/GLUD1/IDH3A	8	brown
GO:0071478	cellular response to radiation	60/4375	191/18670	0.00688817848955491	0.0470924747921201	0.0398766	KDM1A/BAK1/USP28/RAD51/CYBA/POLD1/TMEM161A/NUCKS1/POLD3/XRCC5/BAX/SIRT1/EP300/YY1/ACTR5/SFRP1/EEF1D/NAMPT/METAP2/RAD51AP1/MAPK14/RAD1/ECT2/STK11/ATF4/EIF2AK4/INO80/PCNA/NMT1/YAP1/INTS7/PARP1/CAMKMT/RHBDD1/TLK2/POLE3/CHEK1/IMPACT/XPC/RPL26/METAP1/CDC25A/WRN/METTL3/DDB1/FNTA/PPID/RHNO1/DHX36/ATR/AURKB/NPM1/RUVBL2/CHEK2/NOC2L/XRCC6/MME/BLM/CALM1/E2F4	60	brown
GO:0046128	purine ribonucleoside metabolic process	23/4375	60/18670	0.0068959789215451	0.0470924747921201	0.0398766	MTAP/GTPBP1/AHCY/NME3/NME4/DGUOK/TJP2/RAN/PEMT/LRGUK/ADK/AK4/GMPS/HPRT1/NME6/IMPDH2/HDDC3/ADA/CARD11/PNP/OPA1/APRT/NME1	23	brown
GO:0051851	modulation by host of symbiont process	23/4375	60/18670	0.0068959789215451	0.0470924747921201	0.0398766	CTDP1/TAF11/NUCKS1/REST/CCNK/TFAP4/SMARCB1/EP300/SNW1/HPN/SMC3/HDAC1/TARDBP/ZNF639/RAB9A/SMARCA4/EIF2AK4/APOE/CHD1/RRP1B/SUGT1/PSMC3/SP1	23	brown
GO:0006110	regulation of glycolytic process	28/4375	77/18670	0.00717705194239265	0.0489053680726734	0.0414118	NUP160/TPR/NDC1/HDAC4/NUP133/NUP37/SEH1L/NUP50/AAAS/NUP188/RAE1/NUP88/NUP98/NUP107/NUP155/NUP43/ECD/NUP153/NUP85/NUP54/RANBP2/NUP205/NUP35/PGAM1/POM121/NUP62/EIF6/ACTN3	28	brown
GO:0051702	interaction with symbiont	28/4375	77/18670	0.00717705194239265	0.0489053680726734	0.0414118	CTDP1/TAF11/NUCKS1/REST/CCNK/TFAP4/SMARCB1/EP300/SNW1/HPN/SMC3/GAPDH/TUSC2/HDAC1/TARDBP/ZNF639/RAB9A/SMARCA4/EIF2AK4/APOE/HSPD1/CHD1/RRP1B/F2RL1/SUGT1/PSMC3/DDB1/SP1	28	brown
GO:0032479	regulation of type I interferon production	42/4375	126/18670	0.00722967392093712	0.049210451477041	0.0416701	DHX33/POLR3B/XRCC5/POLR2E/EP300/YY1/RNF125/PYCARD/RELB/CACTIN/PTPRS/DTX4/POLR3G/TRIM25/LRRFIP1/IRF3/POLR3F/DHX9/PPM1B/HERC5/HSPD1/POLR2K/POLR3A/UBE2L6/NLRX1/POLR3K/POLR2H/HMGB2/POLR3D/POLR1C/RNF26/DHX36/PTPN11/RNF135/TBK1/TRAIP/HMGB1/XRCC6/GPATCH3/CHUK/ZCCHC3/PRKDC	42	brown

## Sheet: Coral3
ID	Description	GeneRatio	BgRatio	pvalue	p.adjust	qvalue	geneID	Count	module
GO:0098742	cell-cell adhesion via plasma-membrane adhesion molecules	9/84	273/18670	3.78558e-06	0.00603421	0.00552296	ICAM1/CBLN1/MDGA1/SLITRK1/L1CAM/PCDHA7/PCDHGC4/PCDHGA12/PCDHGB5	9	coral3
GO:0002687	positive regulation of leukocyte migration	6/84	128/18670	2.42305e-05	0.0153505	0.0140499	ICAM1/CXCL13/ITGA2/CXCL10/C3AR1/ZP3	6	coral3
GO:0002685	regulation of leukocyte migration	7/84	196/18670	2.88906e-05	0.0153505	0.0140499	ICAM1/RABGEF1/CXCL13/ITGA2/CXCL10/C3AR1/ZP3	7	coral3
GO:0099054	presynapse assembly	4/84	43/18670	4.1163e-05	0.0164034	0.0150137	CBLN1/MDGA1/CEL/SLITRK1	4	coral3
GO:0099172	presynapse organization	4/84	46/18670	5.38741e-05	0.0171751	0.0157199	CBLN1/MDGA1/CEL/SLITRK1	4	coral3

## Sheet: Grey60
ID	Description	GeneRatio	BgRatio	pvalue	p.adjust	qvalue	geneID	Count	module
GO:0044782	cilium organization	51/219	384/18670	4.16361e-39	1.08795e-35	1.00102e-35	IFT88/IFT80/RFX3/PIBF1/TEKT2/IFT27/RPGRIP1L/TTC26/NME5/IFT57/IQCG/DNAL1/WDR60/IFT22/LRRC6/FOXJ1/LAMA5/CEP162/LCA5/AHI1/ODF2/IFT172/CCDC65/BBS4/SPAG16/CCDC39/CETN2/SCLT1/DZIP1L/PCNT/WDR90/WDR63/DNALI1/INTU/TMEM67/KIF27/CFAP52/C2CD3/TCTN2/ARL13B/RSPH9/CEP19/GALNT11/MAPK15/KIF24/IFT140/TTC30B/TTC30A/TRAF3IP1/TMEM231/TCTEX1D2	51	grey60
GO:0060271	cilium assembly	49/219	366/18670	1.03457e-37	1.35166e-34	1.24366e-34	IFT88/IFT80/RFX3/PIBF1/TEKT2/IFT27/RPGRIP1L/TTC26/NME5/IFT57/IQCG/DNAL1/WDR60/IFT22/LRRC6/FOXJ1/LAMA5/CEP162/AHI1/ODF2/IFT172/CCDC65/BBS4/SPAG16/CCDC39/CETN2/SCLT1/DZIP1L/PCNT/WDR90/WDR63/DNALI1/INTU/TMEM67/KIF27/CFAP52/C2CD3/TCTN2/ARL13B/RSPH9/CEP19/GALNT11/MAPK15/KIF24/IFT140/TTC30B/TRAF3IP1/TMEM231/TCTEX1D2	49	grey60
GO:0007018	microtubule-based movement	30/219	285/18670	4.18594e-20	3.64595e-17	3.35462e-17	IFT88/SPA17/IFT80/RFX3/TEKT2/IFT27/FMR1/TTC26/NME5/IFT57/WDR60/IFT22/LRRC6/LCA5/IFT172/CCDC65/BBS4/CCDC39/WDR78/STARD9/WDR63/KIF27/DPCD/RSPH9/KIF24/IFT140/TTC30B/TTC30A/TRAF3IP1/TCTEX1D2	30	grey60
GO:0099111	microtubule-based transport	22/219	187/18670	4.98765e-16	3.25818e-13	2.99784e-13	IFT88/SPA17/IFT80/RFX3/IFT27/FMR1/TTC26/NME5/IFT57/WDR60/IFT22/LRRC6/LCA5/IFT172/CCDC39/KIF27/DPCD/IFT140/TTC30B/TTC30A/TRAF3IP1/TCTEX1D2	22	grey60
GO:0042073	intraciliary transport	14/219	53/18670	9.87057e-16	5.15836e-13	4.74619e-13	IFT88/IFT80/IFT27/TTC26/IFT57/WDR60/IFT22/LCA5/IFT172/IFT140/TTC30B/TTC30A/TRAF3IP1/TCTEX1D2	14	grey60
GO:0007368	determination of left/right symmetry	18/219	119/18670	2.84497e-15	1.23898e-12	1.13998e-12	RFX3/RPGRIP1L/FOLR1/IFT57/LRRC6/FOXJ1/AHI1/IFT172/FOXN4/BBS4/CCDC39/DISP1/C9orf116/DPCD/C2CD3/ARL13B/GALNT11/IFT140	18	grey60
GO:0009855	determination of bilateral symmetry	18/219	128/18670	1.06472e-14	3.97446e-12	3.65688e-12	RFX3/RPGRIP1L/FOLR1/IFT57/LRRC6/FOXJ1/AHI1/IFT172/FOXN4/BBS4/CCDC39/DISP1/C9orf116/DPCD/C2CD3/ARL13B/GALNT11/IFT140	18	grey60
GO:0009799	specification of symmetry	18/219	129/18670	1.22472e-14	4.00024e-12	3.6806e-12	RFX3/RPGRIP1L/FOLR1/IFT57/LRRC6/FOXJ1/AHI1/IFT172/FOXN4/BBS4/CCDC39/DISP1/C9orf116/DPCD/C2CD3/ARL13B/GALNT11/IFT140	18	grey60
GO:0098840	protein transport along microtubule	14/219	68/18670	4.3349e-14	1.13271e-11	1.0422e-11	IFT88/IFT80/IFT27/TTC26/IFT57/WDR60/IFT22/LCA5/IFT172/IFT140/TTC30B/TTC30A/TRAF3IP1/TCTEX1D2	14	grey60
GO:0099118	microtubule-based protein transport	14/219	68/18670	4.3349e-14	1.13271e-11	1.0422e-11	IFT88/IFT80/IFT27/TTC26/IFT57/WDR60/IFT22/LCA5/IFT172/IFT140/TTC30B/TTC30A/TRAF3IP1/TCTEX1D2	14	grey60
GO:0007389	pattern specification process	28/219	446/18670	4.65509e-13	1.1058e-10	1.01744e-10	CDON/RFX3/LRP2/RPGRIP1L/GLI3/FOLR1/IFT57/OTX1/LRRC6/FOXJ1/AHI1/LMX1B/IFT172/FOXN4/BBS4/NKD1/CCDC39/DISP1/C9orf116/INTU/DPCD/C2CD3/ARL13B/GALNT11/ROBO2/IFT140/SYNGAP1/TRAF3IP1	28	grey60
GO:0035735	intraciliary transport involved in cilium assembly	11/219	40/18670	7.71537e-13	1.68002e-10	1.54578e-10	IFT88/IFT80/IFT27/TTC26/IFT57/WDR60/IFT22/IFT172/IFT140/TTC30B/TRAF3IP1	11	grey60
GO:0003341	cilium movement	13/219	70/18670	1.46656e-12	2.94779e-10	2.71225e-10	SPA17/RFX3/TEKT2/NME5/LRRC6/CCDC65/BBS4/CCDC39/WDR78/WDR63/KIF27/DPCD/RSPH9	13	grey60
GO:1905515	non-motile cilium assembly	11/219	56/18670	4.21698e-11	7.8707e-09	7.24179e-09	IFT88/IFT80/PIBF1/RPGRIP1L/IFT57/IFT172/BBS4/INTU/C2CD3/ARL13B/IFT140	11	grey60
GO:0007224	smoothened signaling pathway	15/219	133/18670	4.85128e-11	8.45093e-09	7.77567e-09	CDON/IFT80/IFT27/RPGRIP1L/TTC26/GLI3/IFT57/IFT172/INTU/C2CD3/TCTN2/ARL13B/IFT140/TRAF3IP1/TMEM231	15	grey60
GO:0035082	axoneme assembly	11/219	62/18670	1.35352e-10	2.21047e-08	2.03384e-08	TEKT2/TTC26/IQCG/DNAL1/LRRC6/CCDC65/SPAG16/CCDC39/WDR63/DNALI1/RSPH9	11	grey60
GO:0001578	microtubule bundle formation	12/219	91/18670	7.01332e-10	1.07357e-07	9.87789e-08	TEKT2/TTC26/IQCG/DNAL1/LRRC6/CCDC65/SPAG16/CCDC39/TPPP3/WDR63/DNALI1/RSPH9	12	grey60
GO:0010970	transport along microtubule	15/219	161/18670	7.39544e-10	1.07357e-07	9.87789e-08	IFT88/IFT80/IFT27/FMR1/TTC26/IFT57/WDR60/IFT22/LCA5/IFT172/IFT140/TTC30B/TTC30A/TRAF3IP1/TCTEX1D2	15	grey60
GO:0030705	cytoskeleton-dependent intracellular transport	15/219	180/18670	3.48556e-09	4.79356e-07	4.41054e-07	IFT88/IFT80/IFT27/FMR1/TTC26/IFT57/WDR60/IFT22/LCA5/IFT172/IFT140/TTC30B/TTC30A/TRAF3IP1/TCTEX1D2	15	grey60
GO:0021915	neural tube development	14/219	160/18670	6.27114e-09	8.19325e-07	7.53857e-07	LRP2/RPGRIP1L/GLI3/FOLR1/IFT57/IFT172/BBS4/GDF7/INTU/C2CD3/ARL13B/SETD2/IFT140/TRAF3IP1	14	grey60
GO:0001539	cilium or flagellum-dependent cell motility	12/219	114/18670	9.69233e-09	1.15118e-06	1.0592e-06	RFX3/TEKT2/EFHC1/IQCG/LRRC6/CCDC65/BBS4/SPAG16/CCDC39/WDR63/DPCD/RSPH9	12	grey60
GO:0060285	cilium-dependent cell motility	12/219	114/18670	9.69233e-09	1.15118e-06	1.0592e-06	RFX3/TEKT2/EFHC1/IQCG/LRRC6/CCDC65/BBS4/SPAG16/CCDC39/WDR63/DPCD/RSPH9	12	grey60
GO:0061512	protein localization to cilium	9/219	54/18670	1.2002e-08	1.36353e-06	1.25458e-06	TTC26/BBS4/CCDC39/LZTFL1/TCTN2/ARL13B/MAPK15/IFT140/EFCAB7	9	grey60
GO:0097711	ciliary basal body-plasma membrane docking	11/219	95/18670	1.48249e-08	1.57934e-06	1.45314e-06	RPGRIP1L/CEP162/AHI1/ODF2/CETN2/SCLT1/PCNT/TMEM67/C2CD3/TCTN2/KIF24	11	grey60
GO:0003351	epithelial cilium movement involved in extracellular fluid movement	7/219	26/18670	1.51104e-08	1.57934e-06	1.45314e-06	SPA17/RFX3/NME5/LRRC6/CCDC39/KIF27/DPCD	7	grey60
GO:0035050	embryonic heart tube development	10/219	77/18670	2.21966e-08	2.23076e-06	2.05251e-06	FOLR1/IFT57/AHI1/IFT172/FOXN4/BBS4/CCDC39/C2CD3/ARL13B/TRAF3IP1	10	grey60
GO:0006858	extracellular transport	7/219	29/18670	3.47968e-08	3.28463e-06	3.02217e-06	SPA17/RFX3/NME5/LRRC6/CCDC39/KIF27/DPCD	7	grey60
GO:0003002	regionalization	19/219	351/18670	3.54938e-08	3.28463e-06	3.02217e-06	CDON/LRP2/RPGRIP1L/GLI3/IFT57/OTX1/FOXJ1/AHI1/LMX1B/IFT172/FOXN4/NKD1/DISP1/INTU/DPCD/ARL13B/ROBO2/IFT140/TRAF3IP1	19	grey60
GO:0001947	heart looping	9/219	61/18670	3.6454e-08	3.28463e-06	3.02217e-06	FOLR1/IFT57/AHI1/IFT172/FOXN4/BBS4/CCDC39/C2CD3/ARL13B	9	grey60
GO:0031503	protein-containing complex localization	17/219	281/18670	3.85441e-08	3.35719e-06	3.08893e-06	IFT88/IFT80/IFT27/TTC26/MAPK10/IFT57/WDR60/NUP214/IFT22/LCA5/IFT172/SETD2/IFT140/TTC30B/TTC30A/TRAF3IP1/TCTEX1D2	17	grey60
GO:0070286	axonemal dynein complex assembly	7/219	32/18670	7.28305e-08	6.1389e-06	5.64838e-06	TEKT2/DNAL1/LRRC6/CCDC65/CCDC39/WDR63/DNALI1	7	grey60
GO:0003143	embryonic heart tube morphogenesis	9/219	67/18670	8.4572e-08	6.69657e-06	6.16148e-06	FOLR1/IFT57/AHI1/IFT172/FOXN4/BBS4/CCDC39/C2CD3/ARL13B	9	grey60
GO:0061371	determination of heart left/right asymmetry	9/219	67/18670	8.4572e-08	6.69657e-06	6.16148e-06	FOLR1/IFT57/AHI1/IFT172/FOXN4/BBS4/CCDC39/C2CD3/ARL13B	9	grey60
GO:0060972	left/right pattern formation	6/219	21/18670	1.13945e-07	8.75702e-06	8.0573e-06	IFT57/FOXJ1/AHI1/IFT172/DPCD/ARL13B	6	grey60
GO:0044458	motile cilium assembly	6/219	23/18670	2.07855e-07	1.55179e-05	1.42779e-05	IFT57/LRRC6/FOXJ1/CCDC39/INTU/RSPH9	6	grey60
GO:0036159	inner dynein arm assembly	5/219	15/18670	5.78987e-07	4.20248e-05	3.86668e-05	TEKT2/LRRC6/CCDC39/WDR63/DNALI1	5	grey60
GO:0048562	embryonic organ morphogenesis	15/219	288/18670	1.65859e-06	0.000117132	0.000107773	GLI3/FOLR1/IFT57/OTX1/WDR60/AHI1/IFT172/COL2A1/FOXN4/BBS4/CCDC39/C2CD3/ARL13B/SETD2/IFT140	15	grey60
GO:0003007	heart morphogenesis	14/219	259/18670	2.40895e-06	0.000165647	0.000152411	TGFBR3/LRP2/FOLR1/IFT57/NOTCH2/AHI1/IFT172/COL2A1/FOXN4/BBS4/CCDC39/C2CD3/ARL13B/ROBO2	14	grey60
GO:0140056	organelle localization by membrane tethering	11/219	169/18670	5.13796e-06	0.000344243	0.000316737	RPGRIP1L/CEP162/AHI1/ODF2/CETN2/SCLT1/PCNT/TMEM67/C2CD3/TCTN2/KIF24	11	grey60
GO:0022406	membrane docking	11/219	178/18670	8.43673e-06	0.000551129	0.000507092	RPGRIP1L/CEP162/AHI1/ODF2/CETN2/SCLT1/PCNT/TMEM67/C2CD3/TCTN2/KIF24	11	grey60
GO:0009953	dorsal/ventral pattern formation	8/219	90/18670	1.07102e-05	0.00068258	0.000628039	GLI3/LMX1B/IFT172/FOXN4/DISP1/INTU/ARL13B/TRAF3IP1	8	grey60
GO:0021591	ventricular system development	5/219	26/18670	1.14158e-05	0.000710225	0.000653475	RPGRIP1L/NME5/BBS4/KIF27/DPCD	5	grey60
GO:0030900	forebrain development	16/219	381/18670	1.17154e-05	0.000711913	0.000655028	CDON/SCT/LRP2/EFHC1/RPGRIP1L/GLI3/OTX1/BBS4/GDF7/DPCD/ARL13B/SRGAP2C/SETD2/ROBO2/RTN4RL1/SRGAP2	16	grey60
GO:0048568	embryonic organ development	17/219	428/18670	1.28314e-05	0.000762008	0.00070112	SCT/GLI3/FOLR1/IFT57/OTX1/WDR60/AHI1/IFT172/COL2A1/FOXN4/BBS4/CCDC39/C2CD3/ARL13B/SETD2/IFT140/TRAF3IP1	17	grey60
GO:0060562	epithelial tube morphogenesis	14/219	322/18670	2.85003e-05	0.00165492	0.00152268	LRP2/GLI3/FOLR1/IFT57/LAMA5/AHI1/IFT172/FOXN4/BBS4/GDF7/CCDC39/C2CD3/ARL13B/SETD2	14	grey60
GO:0008589	regulation of smoothened signaling pathway	7/219	76/18670	3.05555e-05	0.00173569	0.001597	RPGRIP1L/GLI3/IFT172/INTU/C2CD3/IFT140/TRAF3IP1	7	grey60
GO:0021537	telencephalon development	12/219	249/18670	3.98096e-05	0.00221324	0.0020364	CDON/SCT/EFHC1/RPGRIP1L/GLI3/BBS4/DPCD/ARL13B/SRGAP2C/ROBO2/RTN4RL1/SRGAP2	12	grey60
GO:0032886	regulation of microtubule-based process	11/219	218/18670	5.5315e-05	0.00301121	0.0027706	MDM1/GNAI1/CCDC65/BBS4/CCDC39/SPICE1/TMEM67/MAPK15/TRAF3IP1/MAP10/TCTEX1D2	11	grey60
GO:0007099	centriole replication	5/219	37/18670	6.8111e-05	0.00363212	0.0033419	MDM1/CETN2/SPICE1/C2CD3/KIAA0753	5	grey60
GO:0016331	morphogenesis of embryonic epithelium	9/219	150/18670	7.08654e-05	0.00370342	0.0034075	LRP2/FOLR1/IFT57/LAMA5/SULF1/IFT172/BBS4/GDF7/SETD2	9	grey60
GO:0042733	embryonic digit morphogenesis	6/219	61/18670	7.88674e-05	0.00404079	0.00371792	GLI3/INTU/C2CD3/IFT140/TRAF3IP1/TMEM231	6	grey60
GO:0021532	neural tube patterning	5/219	40/18670	9.99207e-05	0.00492628	0.00453265	RPGRIP1L/GLI3/ARL13B/IFT140/TRAF3IP1	5	grey60
GO:0098534	centriole assembly	5/219	40/18670	9.99207e-05	0.00492628	0.00453265	MDM1/CETN2/SPICE1/C2CD3/KIAA0753	5	grey60
GO:0007098	centrosome cycle	8/219	124/18670	0.00010823	0.00523715	0.00481868	MDM1/ODF2/BBS4/CETN2/SPICE1/TMEM67/C2CD3/KIAA0753	8	grey60
GO:0051298	centrosome duplication	6/219	67/18670	0.000133708	0.00635233	0.00584475	MDM1/CETN2/SPICE1/TMEM67/C2CD3/KIAA0753	6	grey60
GO:0060294	cilium movement involved in cell motility	4/219	23/18670	0.000136904	0.00638806	0.00587763	TEKT2/BBS4/WDR63/RSPH9	4	grey60
GO:0031023	microtubule organizing center organization	8/219	133/18670	0.00017606	0.0079618	0.00732562	MDM1/ODF2/BBS4/CETN2/SPICE1/TMEM67/C2CD3/KIAA0753	8	grey60
GO:0035845	photoreceptor cell outer segment organization	3/219	10/18670	0.000179773	0.0079618	0.00732562	AHI1/BBS4/IFT140	3	grey60
GO:0060287	epithelial cilium movement involved in determination of left/right asymmetry	3/219	10/18670	0.000179773	0.0079618	0.00732562	RFX3/LRRC6/CCDC39	3	grey60
GO:0001841	neural tube formation	7/219	105/18670	0.000238833	0.0104012	0.00957009	LRP2/FOLR1/IFT57/IFT172/BBS4/GDF7/SETD2	7	grey60
GO:1903441	protein localization to ciliary membrane	3/219	11/18670	0.00024505	0.010497	0.00965824	LZTFL1/ARL13B/EFCAB7	3	grey60
GO:0048736	appendage development	9/219	179/18670	0.000270382	0.0112144	0.0103183	RPGRIP1L/GLI3/IFT172/COL2A1/INTU/C2CD3/IFT140/TRAF3IP1/TMEM231	9	grey60
GO:0060173	limb development	9/219	179/18670	0.000270382	0.0112144	0.0103183	RPGRIP1L/GLI3/IFT172/COL2A1/INTU/C2CD3/IFT140/TRAF3IP1/TMEM231	9	grey60
GO:0060632	regulation of microtubule-based movement	4/219	29/18670	0.000347513	0.0141883	0.0130546	CCDC65/BBS4/CCDC39/TCTEX1D2	4	grey60
GO:0035107	appendage morphogenesis	8/219	148/18670	0.000364405	0.0142118	0.0130762	RPGRIP1L/GLI3/COL2A1/INTU/C2CD3/IFT140/TRAF3IP1/TMEM231	8	grey60
GO:0035108	limb morphogenesis	8/219	148/18670	0.000364405	0.0142118	0.0130762	RPGRIP1L/GLI3/COL2A1/INTU/C2CD3/IFT140/TRAF3IP1/TMEM231	8	grey60
GO:0035148	tube formation	8/219	148/18670	0.000364405	0.0142118	0.0130762	LRP2/DICER1/FOLR1/IFT57/IFT172/BBS4/GDF7/SETD2	8	grey60
GO:0022029	telencephalon cell migration	5/219	53/18670	0.000385121	0.0147988	0.0136163	EFHC1/GLI3/ARL13B/SRGAP2C/SRGAP2	5	grey60
GO:0070986	left/right axis specification	3/219	13/18670	0.000417448	0.0158086	0.0145454	AHI1/IFT172/ARL13B	3	grey60
GO:0071539	protein localization to centrosome	4/219	31/18670	0.000452012	0.0168729	0.0155247	PIBF1/BBS4/C2CD3/KIAA0753	4	grey60
GO:0021885	forebrain cell migration	5/219	56/18670	0.00049825	0.0180823	0.0166375	EFHC1/GLI3/ARL13B/SRGAP2C/SRGAP2	5	grey60
GO:1902017	regulation of cilium assembly	5/219	56/18670	0.00049825	0.0180823	0.0166375	IFT88/BBS4/MAPK15/IFT140/TCTEX1D2	5	grey60
GO:1905508	protein localization to microtubule organizing center	4/219	32/18670	0.00051187	0.0183221	0.0168581	PIBF1/BBS4/C2CD3/KIAA0753	4	grey60
GO:0030317	flagellated sperm motility	6/219	87/18670	0.000557175	0.019412	0.0178609	TEKT2/IQCG/LRRC6/SPAG16/CCDC39/DPCD	6	grey60
GO:0097722	sperm motility	6/219	87/18670	0.000557175	0.019412	0.0178609	TEKT2/IQCG/LRRC6/SPAG16/CCDC39/DPCD	6	grey60
GO:0003352	regulation of cilium movement	3/219	15/18670	0.00065271	0.0222295	0.0204533	CCDC65/BBS4/CCDC39	3	grey60
GO:0001838	embryonic epithelial tube formation	7/219	124/18670	0.000655061	0.0222295	0.0204533	LRP2/FOLR1/IFT57/IFT172/BBS4/GDF7/SETD2	7	grey60
GO:0001843	neural tube closure	6/219	90/18670	0.00066729	0.0223542	0.020568	LRP2/FOLR1/IFT57/IFT172/BBS4/SETD2	6	grey60
GO:0030326	embryonic limb morphogenesis	7/219	125/18670	0.000687129	0.0224434	0.02065	RPGRIP1L/GLI3/INTU/C2CD3/IFT140/TRAF3IP1/TMEM231	7	grey60
GO:0035113	embryonic appendage morphogenesis	7/219	125/18670	0.000687129	0.0224434	0.02065	RPGRIP1L/GLI3/INTU/C2CD3/IFT140/TRAF3IP1/TMEM231	7	grey60
GO:0060606	tube closure	6/219	91/18670	0.000707509	0.0227085	0.020894	LRP2/FOLR1/IFT57/IFT172/BBS4/SETD2	6	grey60
GO:0072001	renal system development	11/219	293/18670	0.000712629	0.0227085	0.020894	IFT88/IFT27/RPGRIP1L/GLI3/FOXJ1/LAMA5/AHI1/SULF1/ROBO2/IFT140/TRAF3IP1	11	grey60
GO:0046530	photoreceptor cell differentiation	5/219	63/18670	0.000858012	0.0270119	0.0248535	OLFM3/AHI1/BBS4/NKD1/IFT140	5	grey60
GO:1902850	microtubule cytoskeleton organization involved in mitosis	7/219	131/18670	0.000906595	0.0279709	0.0257359	PIBF1/EFHC1/GNAI1/PCNT/SPICE1/SETD2/MAP10	7	grey60
GO:0007051	spindle organization	8/219	170/18670	0.000909884	0.0279709	0.0257359	PIBF1/EFHC1/GNAI1/STARD9/PCNT/SPICE1/MAPK15/MAP10	8	grey60
GO:0048645	animal organ formation	5/219	64/18670	0.00092196	0.0280126	0.0257742	LRP2/GLI3/FOLR1/SULF1/ROBO2	5	grey60
GO:0072175	epithelial tube formation	7/219	132/18670	0.000948005	0.0284728	0.0261977	LRP2/FOLR1/IFT57/IFT172/BBS4/GDF7/SETD2	7	grey60
GO:0014020	primary neural tube formation	6/219	97/18670	0.000989714	0.0293877	0.0270395	LRP2/FOLR1/IFT57/IFT172/BBS4/SETD2	6	grey60
GO:0009163	nucleoside biosynthetic process	4/219	39/18670	0.00109812	0.0322404	0.0296642	TYMP/PRTFDC1/NME5/NME7	4	grey60
GO:0060977	coronary vasculature morphogenesis	3/219	18/18670	0.00114058	0.0331147	0.0304687	TGFBR3/LRP2/SETD2	3	grey60
GO:0021795	cerebral cortex cell migration	4/219	40/18670	0.00120903	0.0346215	0.0318551	EFHC1/GLI3/SRGAP2C/SRGAP2	4	grey60
GO:0001654	eye development	12/219	362/18670	0.00121897	0.0346215	0.0318551	CDON/RPGRIP1L/GLI3/MDM1/OLFM3/AHI1/FOXN4/BBS4/NKD1/IFT140/TRAF3IP1/TMEM231	12	grey60
GO:0150063	visual system development	12/219	366/18670	0.00133803	0.0375944	0.0345904	CDON/RPGRIP1L/GLI3/MDM1/OLFM3/AHI1/FOXN4/BBS4/NKD1/IFT140/TRAF3IP1/TMEM231	12	grey60
GO:0048880	sensory system development	12/219	371/18670	0.00150024	0.0417036	0.0383713	CDON/RPGRIP1L/GLI3/MDM1/OLFM3/AHI1/FOXN4/BBS4/NKD1/IFT140/TRAF3IP1/TMEM231	12	grey60
GO:0007052	mitotic spindle organization	6/219	106/18670	0.00156628	0.0426322	0.0392257	PIBF1/EFHC1/GNAI1/PCNT/SPICE1/MAP10	6	grey60
GO:0021510	spinal cord development	6/219	106/18670	0.00156628	0.0426322	0.0392257	GLI3/IFT172/FOXN4/GDF7/INTU/ROBO2	6	grey60
GO:1901659	glycosyl compound biosynthetic process	4/219	43/18670	0.00158851	0.0427914	0.0393722	TYMP/PRTFDC1/NME5/NME7	4	grey60
GO:0001822	kidney development	10/219	278/18670	0.00169825	0.045281	0.0416629	IFT88/IFT27/RPGRIP1L/GLI3/FOXJ1/LAMA5/AHI1/SULF1/ROBO2/TRAF3IP1	10	grey60
GO:0140058	neuron projection arborization	3/219	21/18670	0.00181146	0.0478116	0.0439913	MAP3K13/LRP2/MOV10	3	grey60
GO:0001655	urogenital system development	11/219	330/18670	0.0018511	0.0483693	0.0445044	IFT88/IFT27/RPGRIP1L/GLI3/FOXJ1/LAMA5/AHI1/SULF1/ROBO2/IFT140/TRAF3IP1	11	grey60
GO:0048592	eye morphogenesis	7/219	149/18670	0.001909	0.0493883	0.0454419	CDON/GLI3/OLFM3/AHI1/FOXN4/BBS4/NKD1	7	grey60

## Sheet: LightSteelBlue1
ID	Description	GeneRatio	BgRatio	pvalue	p.adjust	qvalue	geneID	Count	module
GO:0007130	synaptonemal complex assembly	4/134	20/18670	1.12432e-05	0.021451	0.020421	STAG3/REC8/AGO4/SYCE1L	4	lightsteelblue1
GO:0070193	synaptonemal complex organization	4/134	23/18670	2.02082e-05	0.021451	0.020421	STAG3/REC8/AGO4/SYCE1L	4	lightsteelblue1

## Sheet: NavajoWhite2
ID	Description	GeneRatio	BgRatio	pvalue	p.adjust	qvalue	geneID	Count	module
GO:0010595	positive regulation of endothelial cell migration	6/62	128/18670	4.14408e-06	0.00490158	0.0039698	EDN1/MET/PTK2B/FGF18/ATOH8/PRKD1	6	navajowhite2
GO:0050921	positive regulation of chemotaxis	6/62	135/18670	5.63724e-06	0.00490158	0.0039698	EDN1/MET/PTK2B/FGF18/GAS6/PRKD1	6	navajowhite2
GO:2001028	positive regulation of endothelial cell chemotaxis	3/62	15/18670	1.54227e-05	0.00894002	0.00724055	MET/FGF18/PRKD1	3	navajowhite2
GO:0010634	positive regulation of epithelial cell migration	6/62	171/18670	2.17394e-05	0.00945122	0.00765457	EDN1/MET/PTK2B/FGF18/ATOH8/PRKD1	6	navajowhite2
GO:0031032	actomyosin structure organization	6/62	199/18670	5.08864e-05	0.0176983	0.0143339	EDN1/MET/SORBS3/PTK2B/CNN1/KRT8	6	navajowhite2
GO:2001026	regulation of endothelial cell chemotaxis	3/62	24/18670	6.71584e-05	0.0194647	0.0157645	MET/FGF18/PRKD1	3	navajowhite2
GO:0050920	regulation of chemotaxis	6/62	217/18670	8.22089e-05	0.020423	0.0165407	EDN1/MET/PTK2B/FGF18/GAS6/PRKD1	6	navajowhite2
GO:0010594	regulation of endothelial cell migration	6/62	229/18670	0.000110505	0.0240211	0.0194548	EDN1/MET/PTK2B/FGF18/ATOH8/PRKD1	6	navajowhite2
GO:0035767	endothelial cell chemotaxis	3/62	31/18670	0.000146698	0.0283454	0.022957	MET/FGF18/PRKD1	3	navajowhite2
GO:0031589	cell-substrate adhesion	7/62	354/18670	0.000166732	0.0289947	0.0234829	LIMS2/NTN4/EPDR1/SORBS3/PTK2B/AXL/GAS6	7	navajowhite2
GO:0003382	epithelial cell morphogenesis	3/62	34/18670	0.000193912	0.0306557	0.0248282	MET/FLNB/HEG1	3	navajowhite2
GO:0048010	vascular endothelial growth factor receptor signaling pathway	4/62	96/18670	0.000291418	0.0390649	0.0316388	PTK2B/FGF18/AXL/PRKD1	4	navajowhite2
GO:0043542	endothelial cell migration	6/62	274/18670	0.000292032	0.0390649	0.0316388	EDN1/MET/PTK2B/FGF18/ATOH8/PRKD1	6	navajowhite2
GO:0010632	regulation of epithelial cell migration	6/62	291/18670	0.000402479	0.0499936	0.04049	EDN1/MET/PTK2B/FGF18/ATOH8/PRKD1	6	navajowhite2
