# Supplementary material for: Transcriptome Dynamics of Human Neuronal Differentiation From iPSC
Source: Front Cell Dev Biol. 2021 Dec 14;9:727747. doi: 10.3389/fcell.2021.727747 (PMC8712770; doi:10.3389/fcell.2021.727747)
Supplement: Supplementary file 7 [file Table6.XLSX]

## Sheet: Cluster 1
gene.id	gene.name
ENSG00000002016	RAD52
ENSG00000003402	CFLAR
ENSG00000003756	RBM5
ENSG00000004897	CDC27
ENSG00000005238	FAM214B
ENSG00000005483	KMT2E
ENSG00000005486	RHBDD2
ENSG00000005882	PDK2
ENSG00000005893	LAMP2
ENSG00000006025	OSBPL7
ENSG00000007541	PIGQ
ENSG00000008294	SPAG9
ENSG00000008710	PKD1
ENSG00000008853	RHOBTB2
ENSG00000008869	HEATR5B
ENSG00000009413	REV3L
ENSG00000009724	MASP2
ENSG00000010322	NISCH
ENSG00000011454	RABGAP1
ENSG00000012822	CALCOCO1
ENSG00000013441	CLK1
ENSG00000015153	YAF2
ENSG00000015171	ZMYND11
ENSG00000039523	FAM65A
ENSG00000047056	WDR37
ENSG00000047346	FAM214A
ENSG00000047621	C12orf4
ENSG00000048405	ZNF800
ENSG00000054282	SDCCAG8
ENSG00000054793	ATP9A
ENSG00000054965	FAM168A
ENSG00000055147	FAM114A2
ENSG00000055609	KMT2C
ENSG00000061987	MON2
ENSG00000062725	APPBP2
ENSG00000063127	SLC6A16
ENSG00000067208	EVI5
ENSG00000068903	SIRT2
ENSG00000071553	ATP6AP1
ENSG00000072062	PRKACA
ENSG00000072364	AFF4
ENSG00000072840	EVC
ENSG00000072958	AP1M1
ENSG00000074755	ZZEF1
ENSG00000075399	VPS9D1
ENSG00000075568	TMEM131
ENSG00000075826	SEC31B
ENSG00000077454	LRCH4
ENSG00000077800	FKBP6
ENSG00000078814	MYH7B
ENSG00000079432	CIC
ENSG00000079974	RABL2B
ENSG00000082014	SMARCD3
ENSG00000082701	GSK3B
ENSG00000083750	RRAGB
ENSG00000084070	SMAP2
ENSG00000084676	NCOA1
ENSG00000084764	MAPRE3
ENSG00000085788	DDHD2
ENSG00000086848	ALG9
ENSG00000087074	PPP1R15A
ENSG00000087111	PIGS
ENSG00000087502	ERGIC2
ENSG00000088682	COQ9
ENSG00000088812	ATRN
ENSG00000088854	C20orf194
ENSG00000088876	ZNF343
ENSG00000089505	CMTM1
ENSG00000090924	PLEKHG2
ENSG00000092096	SLC22A17
ENSG00000099326	MZF1
ENSG00000099385	BCL7C
ENSG00000099910	KLHL22
ENSG00000099917	MED15
ENSG00000099940	SNAP29
ENSG00000099949	LZTR1
ENSG00000100154	TTC28
ENSG00000100197	CYP2D6
ENSG00000100239	PPP6R2
ENSG00000100288	CHKB
ENSG00000100485	SOS¬†2
ENSG00000100926	TM9SF1
ENSG00000101439	CST3
ENSG00000101844	ATG4A
ENSG00000101940	WDR13
ENSG00000102181	CD99L2
ENSG00000102189	EEA1
ENSG00000102401	ARMCX3
ENSG00000102781	KATNAL1
ENSG00000102805	CLN5
ENSG00000102910	LONP2
ENSG00000103227	LMF1
ENSG00000103248	MTHFSD
ENSG00000103249	CLCN7
ENSG00000104324	CPQ
ENSG00000104894	CD37
ENSG00000104936	DMPK
ENSG00000104957	CCDC130
ENSG00000105325	FZR1
ENSG00000105397	TYK2
ENSG00000105429	MEGF8
ENSG00000105443	CYTH2
ENSG00000105483	CARD8
ENSG00000105519	CAPS
ENSG00000105662	CRTC1
ENSG00000106144	CASP2
ENSG00000106479	ZNF862
ENSG00000107140	TESK1
ENSG00000107863	ARHGAP21
ENSG00000108306	FBXL20
ENSG00000108557	RAI1
ENSG00000108946	PRKAR1A
ENSG00000108963	DPH1
ENSG00000109680	TBC1D19
ENSG00000110031	LPXN
ENSG00000110046	ATG2A
ENSG00000110237	ARHGEF17
ENSG00000110422	HIPK3
ENSG00000111237	VPS29
ENSG00000111540	RAB5B
ENSG00000111653	ING4
ENSG00000111676	ATN1
ENSG00000111727	HCFC2
ENSG00000111897	SERINC1
ENSG00000112282	MED23
ENSG00000112320	SOBP
ENSG00000112584	FAM120B
ENSG00000112763	BTN2A1
ENSG00000112851	ERBB2IP
ENSG00000112852	PCDHB2
ENSG00000113108	APBB3
ENSG00000113391	FAM172A
ENSG00000113441	LNPEP
ENSG00000113971	NPHP3
ENSG00000115145	STAM2
ENSG00000115274	INO80B
ENSG00000115459	ELMOD3
ENSG00000115561	CHMP3
ENSG00000115841	RMDN2
ENSG00000116539	ASH1L
ENSG00000116731	PRDM2
ENSG00000116977	LGALS8
ENSG00000117281	CD160
ENSG00000117625	RCOR3
ENSG00000117640	MTFR1L
ENSG00000118096	IFT46
ENSG00000118200	CAMSAP2
ENSG00000118217	ATF6
ENSG00000119231	SENP5
ENSG00000119242	CCDC92
ENSG00000119820	YIPF4
ENSG00000119943	PYROXD2
ENSG00000119950	MXI1
ENSG00000120324	PCDHB10
ENSG00000120451	SNX19
ENSG00000120832	MTERF2
ENSG00000120910	PPP3CC
ENSG00000121851	POLR3GL
ENSG00000122008	POLK
ENSG00000122068	FYTTD1
ENSG00000122126	OCRL
ENSG00000122741	DCAF10
ENSG00000123933	MXD4
ENSG00000123965	PMS2P5
ENSG00000124574	ABCC10
ENSG00000124788	ATXN1
ENSG00000125122	LRRC29
ENSG00000125124	BBS2
ENSG00000125388	GRK4
ENSG00000125534	PPDPF
ENSG00000125551	PLGLB2
ENSG00000125629	INSIG2
ENSG00000125841	NRSN2
ENSG00000125843	AP5S1
ENSG00000126070	AGO3
ENSG00000127419	TMEM175
ENSG00000127483	HP1BP3
ENSG00000128159	TUBGCP6
ENSG00000129292	PHF20L1
ENSG00000129355	CDKN2D
ENSG00000129472	RAB2B
ENSG00000129473	BCL2L2
ENSG00000129636	ITFG1
ENSG00000129933	MAU2
ENSG00000130023	ERMARD
ENSG00000130304	SLC27A1
ENSG00000130511	SSBP4
ENSG00000131018	SYNE1
ENSG00000131023	LATS1
ENSG00000131375	CAPN7
ENSG00000131507	NDFIP1
ENSG00000131584	ACAP3
ENSG00000131779	PEX11B
ENSG00000131966	ACTR10
ENSG00000132128	LRRC41
ENSG00000132510	KDM6B
ENSG00000132549	VPS13B
ENSG00000132950	ZMYM5
ENSG00000133624	ZNF767P
ENSG00000133858	ZFC3H1
ENSG00000134046	MBD2
ENSG00000134278	SPIRE1
ENSG00000134313	KIDINS220
ENSG00000134330	IAH1
ENSG00000134352	IL6ST
ENSG00000134590	FAM127A
ENSG00000134899	ERCC5
ENSG00000135046	ANXA1
ENSG00000135090	TAOK3
ENSG00000135317	SNX14
ENSG00000135677	GNS
ENSG00000135835	KIAA1614
ENSG00000136044	APPL2
ENSG00000136783	NIPSNAP3A
ENSG00000136878	USP20
ENSG00000136935	GOLGA1
ENSG00000136936	XPA
ENSG00000137070	IL11RA
ENSG00000137100	DCTN3
ENSG00000137343	ATAT1
ENSG00000137478	FCHSD2
ENSG00000137497	NUMA1
ENSG00000137802	MAPKBP1
ENSG00000137817	PARP6
ENSG00000138380	CARF
ENSG00000138434	SSFA2
ENSG00000138593	SECISBP2L
ENSG00000138639	ARHGAP24
ENSG00000138764	CCNG2
ENSG00000138802	SEC24B
ENSG00000138834	MAPK8IP3
ENSG00000139291	TMEM19
ENSG00000139436	GIT2
ENSG00000139636	LMBR1L
ENSG00000139645	ANKRD52
ENSG00000139793	MBNL2
ENSG00000139990	DCAF5
ENSG00000140391	TSPAN3
ENSG00000140471	LINS
ENSG00000140577	CRTC3
ENSG00000140718	FTO
ENSG00000140836	ZFHX3
ENSG00000141252	VPS53
ENSG00000141258	SGSM2
ENSG00000141542	RAB40B
ENSG00000142046	TMEM91
ENSG00000142166	IFNAR1
ENSG00000142192	APP
ENSG00000142396	ERVK3-1
ENSG00000142920	AZIN2
ENSG00000143458	GABPB2
ENSG00000143614	GATAD2B
ENSG00000143797	MBOAT2
ENSG00000144306	SCRN3
ENSG00000144357	UBR3
ENSG00000145214	DGKQ
ENSG00000145743	FBXL17
ENSG00000146278	PNRC1
ENSG00000146833	TRIM4
ENSG00000147121	KRBOX4
ENSG00000148444	COMMD3
ENSG00000148481	FAM188A
ENSG00000148719	DNAJB12
ENSG00000148814	LRRC27
ENSG00000149212	SESN3
ENSG00000149582	TMEM25
ENSG00000149639	SOGA1
ENSG00000150477	KIAA1328
ENSG00000151116	UEVLD
ENSG00000151148	UBE3B
ENSG00000151687	ANKAR
ENSG00000151778	SERP2
ENSG00000151876	FBXO4
ENSG00000152133	GPATCH11
ENSG00000152433	ZNF547
ENSG00000152492	CCDC50
ENSG00000154222	CC2D1B
ENSG00000155111	CDK19
ENSG00000155729	KCTD18
ENSG00000155744	FAM126B
ENSG00000156030	ELMSAN1
ENSG00000156050	FAM161B
ENSG00000156860	FBRS
ENSG00000157379	DHRS1
ENSG00000159082	SYNJ1
ENSG00000159348	CYB5R1
ENSG00000159459	UBR1
ENSG00000159714	ZDHHC1
ENSG00000160055	TMEM234
ENSG00000160310	PRMT2
ENSG00000160445	ZER1
ENSG00000160741	CRTC2
ENSG00000160948	VPS28
ENSG00000160961	ZNF333
ENSG00000161013	MGAT4B
ENSG00000161202	DVL3
ENSG00000162231	NXF1
ENSG00000162482	AKR7A3
ENSG00000162576	MXRA8
ENSG00000162736	NCSTN
ENSG00000162825	NBPF8
ENSG00000163281	GNPDA2
ENSG00000163472	TMEM79
ENSG00000164010	ERMAP
ENSG00000164038	SLC9B2
ENSG00000164068	RNF123
ENSG00000164081	TEX264
ENSG00000164117	FBXO8
ENSG00000164209	SLC25A46
ENSG00000164292	RHOBTB3
ENSG00000164296	TIGD6
ENSG00000165698	C9orf9
ENSG00000166275	C10orf32
ENSG00000166326	TRIM44
ENSG00000166548	TK2
ENSG00000166783	KIAA0430
ENSG00000166848	TERF2IP
ENSG00000166887	VPS39
ENSG00000166925	TSC22D4
ENSG00000166987	MBD6
ENSG00000167302	ENTHD2
ENSG00000167615	LENG8
ENSG00000167701	GPT
ENSG00000167720	SRR
ENSG00000167740	CYB5D2
ENSG00000168172	HOOK3
ENSG00000168283	BMI1
ENSG00000168300	PCMTD1
ENSG00000168591	TMUB2
ENSG00000168769	TET2
ENSG00000168792	ABHD15
ENSG00000169118	CSNK1G1
ENSG00000169231	THBS3
ENSG00000169967	MAP3K2
ENSG00000170185	USP38
ENSG00000170242	USP47
ENSG00000170776	AKAP13
ENSG00000170919	TPT1-AS1
ENSG00000171016	PYGO1
ENSG00000171132	PRKCE
ENSG00000171456	ASXL1
ENSG00000171574	ZNF584
ENSG00000172081	MOB3A
ENSG00000172339	ALG14
ENSG00000172375	C2CD2L
ENSG00000172932	ANKRD13D
ENSG00000173039	RELA
ENSG00000173064	HECTD4
ENSG00000173230	GOLGB1
ENSG00000173482	PTPRM
ENSG00000173614	NMNAT1
ENSG00000173875	ZNF791
ENSG00000173889	PHC3
ENSG00000174151	CYB561D1
ENSG00000174165	ZDHHC24
ENSG00000174227	PIGG
ENSG00000174943	KCTD13
ENSG00000175104	TRAF6
ENSG00000175115	PACS1
ENSG00000175395	ZNF25
ENSG00000175414	ARL¬†10,00
ENSG00000175764	TTLL11
ENSG00000176155	CCDC57
ENSG00000177694	NAALADL2
ENSG00000177738	CTD-2201E18.3
ENSG00000177981	ASB8
ENSG00000178115	GOLGA8Q
ENSG00000178188	SH2B1
ENSG00000178809	TRIM73
ENSG00000179222	MAGED1
ENSG00000179364	PACS2
ENSG00000180104	EXOC3
ENSG00000180488	FAM73A
ENSG00000181904	C5orf24
ENSG00000182095	TNRC18
ENSG00000182473	EXOC7
ENSG00000182670	TTC3
ENSG00000183281	PLGLB1
ENSG00000183283	DAZAP2
ENSG00000183354	KIAA2026
ENSG00000183458	RP11-958N24.1
ENSG00000183580	FBXL7
ENSG00000184887	BTBD6
ENSG00000184939	ZFP90
ENSG00000185024	BRF1
ENSG00000185189	NRBP2
ENSG00000185800	DMWD
ENSG00000186318	BACE1
ENSG00000186399	GOLGA8R
ENSG00000187601	MAGEH1
ENSG00000187650	VMAC
ENSG00000187961	KLHL17
ENSG00000188026	RILPL1
ENSG00000188033	ZNF490
ENSG00000188157	AGRN
ENSG00000188315	C3orf62
ENSG00000188542	DUSP28
ENSG00000188785	ZNF548
ENSG00000189050	RNFT1
ENSG00000189166	TNRC18P3
ENSG00000196150	ZNF250
ENSG00000196295	AC005154.6
ENSG00000196576	PLXNB2
ENSG00000196712	NF1
ENSG00000196914	ARHGEF12
ENSG00000196968	FUT11
ENSG00000197226	TBC1D9B
ENSG00000197429	IPP
ENSG00000197448	GSTK1
ENSG00000197530	MIB2
ENSG00000197776	KLHDC1
ENSG00000197808	ZNF461
ENSG00000197813	CTC-301O7.4
ENSG00000198162	MAN1A2
ENSG00000198169	ZNF251
ENSG00000198198	SZT2
ENSG00000198420	FAM115A
ENSG00000198440	ZNF583
ENSG00000198646	NCOA6
ENSG00000198873	GRK5
ENSG00000198960	ARMCX6
ENSG00000198961	PJA2
ENSG00000202290	RNA5SP37
ENSG00000203778	FAM229B
ENSG00000203896	LIME1
ENSG00000204072	ARMCX7P
ENSG00000204217	BMPR2
ENSG00000204231	RXRB
ENSG00000204406	MBD5
ENSG00000204427	ABHD16A
ENSG00000205356	TECPR1
ENSG00000205702	CYP2D7
ENSG00000205746	RP11-1212A22.1
ENSG00000205763	RP9P
ENSG00000205903	ZNF316
ENSG00000206127	GOLGA8O
ENSG00000206561	COLQ
ENSG00000206706	Y_RNA
ENSG00000206755	SNORA30
ENSG00000207294	Y_RNA
ENSG00000207425	Y_RNA
ENSG00000207638	MIR99A
ENSG00000207975	MIR181B1
ENSG00000213625	LEPROT
ENSG00000213676	ATF6B
ENSG00000213918	DNASE1
ENSG00000213930	GALT
ENSG00000214021	TTLL3
ENSG00000214544	GTF2IRD2P1
ENSG00000214655	ZSWIM8
ENSG00000214967	NPIPA7
ENSG00000215067	ALOX12-AS1
ENSG00000215068	AC025171.1
ENSG00000215105	TTC3P1
ENSG00000215302	CTD-3092A11.1
ENSG00000215374	FAM66B
ENSG00000218336	TENM3
ENSG00000221716	SNORA11
ENSG00000221978	CCNL2
ENSG00000222046	DCDC2B
ENSG00000223313	RNU6-516P
ENSG00000223509	RP11-632K20.7
ENSG00000223566	TNRC18P2
ENSG00000224138	AC000123.4
ENSG00000225080	PFN1P4
ENSG00000225393	RP11-218L14.4
ENSG00000225725	FAM66E
ENSG00000225762	LINC01389
ENSG00000225830	ERCC6
ENSG00000226029	RP4-798A10.2
ENSG00000226696	LENG8-AS1
ENSG00000226711	FAM66C
ENSG00000227775	RP1-283E3.4
ENSG00000227827	RP11-958N24.2
ENSG00000227953	LINC01341
ENSG00000228395	RP11-216B9.6
ENSG00000228882	CICP9
ENSG00000229809	ZNF688
ENSG00000229930	RP11-504P24.5
ENSG00000230772	VN1R108P
ENSG00000232160	RAP2C-AS1
ENSG00000232653	GOLGA8N
ENSG00000232710	RP4-669P10.16
ENSG00000232852	CICP4
ENSG00000233003	CICP26
ENSG00000233685	OR6L1P
ENSG00000233771	CICP5
ENSG00000233786	CDC27P1
ENSG00000234367	PFN1P3
ENSG00000234419	CICP13
ENSG00000234500	GS1-124K5.10
ENSG00000235016	SEMA3F-AS1
ENSG00000235106	LINC00094
ENSG00000235316	DUSP8P5
ENSG00000236088	COX10-AS1
ENSG00000236850	BMS1P20
ENSG00000237522	NONOP2
ENSG00000237854	LINC00674
ENSG00000239305	RNF103
ENSG00000239665	RP11-295P9.3
ENSG00000240356	RPL23AP7
ENSG00000240935	PLGLA
ENSG00000242588	RP11-274B21.1
ENSG00000243279	PRAF2
ENSG00000244257	PKD1P1
ENSG00000245156	RP11-867G23.3
ENSG00000245937	LINC01184
ENSG00000247271	ZBED5-AS1
ENSG00000248487	ABHD14A
ENSG00000248866	USP46-AS1
ENSG00000250067	YJEFN3
ENSG00000250091	DNAH10OS
ENSG00000250959	GLUD1P3
ENSG00000251143	RP11-849H4.4
ENSG00000251348	HSPD1P11
ENSG00000251562	MALAT1
ENSG00000253953	PCDHGB4
ENSG00000254461	RP11-755F10.3
ENSG00000254505	CHMP4A
ENSG00000254681	PKD1P5
ENSG00000255455	RP11-890B15.3
ENSG00000256087	ZNF432
ENSG00000256746	RP11-17G12.3
ENSG00000257621	FLJ31306
ENSG00000258199	RP11-977G19.5
ENSG00000258289	CHURC1
ENSG00000258441	LINC00641
ENSG00000258515	RP11-203M5.7
ENSG00000259933	RP11-304L19.1
ENSG00000260287	TBC1D3G
ENSG00000260447	RP11-304L19.2
ENSG00000260461	RP11-541N10.3
ENSG00000260565	ERVK13-1
ENSG00000260693	AC026150.8
ENSG00000260855	RP11-439E19.10
ENSG00000261052	SULT1A3
ENSG00000261064	RP11-1000B6.3
ENSG00000261101	RP4-545K15.5
ENSG00000261799	RP11-283I3.6
ENSG00000261882	RP11-502F1.2
ENSG00000262089	RP11-589P10.5
ENSG00000262879	RP11-156P1.3
ENSG00000262903	RP11-235E17.6
ENSG00000263956	NBPF11
ENSG00000265982	RP11-927P21.4
ENSG00000266338	NBPF15
ENSG00000266721	MIR5695
ENSG00000266935	CTD-3234P18.2
ENSG00000267010	RP11-108P20.1
ENSG00000267023	LRRC37A16P
ENSG00000267523	CTD-2537I9.12
ENSG00000267648	RP11-686D22.3
ENSG00000267680	ZNF224
ENSG00000267838	AC008746.12
ENSG00000267858	MZF1-AS1
ENSG00000268043	NBPF12
ENSG00000268364	SMC5-AS1
ENSG00000268392	AC003682.16
ENSG00000268543	CTD-2619J13.16
ENSG00000269713	NBPF9
ENSG00000269737	RP11-345P4.7
ENSG00000269751	CTC-273B12.8
ENSG00000269938	RP11-214K3.20
ENSG00000269951	RP11-797A18.6
ENSG00000269990	CTD-3074O7.12
ENSG00000269997	RP11-214K3.21
ENSG00000270048	RP11-214K3.22
ENSG00000270055	CTD-3092A11.2
ENSG00000270061	RP11-214K3.19
ENSG00000270095	RP11-214K3.18
ENSG00000270130	RP11-214K3.23
ENSG00000270231	NBPF8P
ENSG00000270789	RP11-632K20.8
ENSG00000271147	RP4-769N13.6
ENSG00000271254	AC240274.1
ENSG00000271327	RP11-1109F11.3
ENSG00000271553	RP11-274B21.10
ENSG00000271601	LIX1L
ENSG00000272010	CTD-3025N20.3
ENSG00000272072	CTA-363E19.2
ENSG00000272150	NBPF25P
ENSG00000272154	AC005754.7
ENSG00000272650	RP11-571I18.4
ENSG00000272953	RP11-1275H24.2
ENSG00000273136	CH17-3B23.1
ENSG00000273327	OR6L2P
ENSG00000273513	TBC1D3K
ENSG00000273576	RP11-390P24.1
ENSG00000273680	RP11-996F15.6
ENSG00000274226	TBC1D3B
ENSG00000274419	TBC1D3C
ENSG00000274561	RP11-147L13.12
ENSG00000274611	TBC1D3
ENSG00000274737	RP5-1057I20.6
ENSG00000274897	PANO
ENSG00000274933	TBC1D3I
ENSG00000275023	MLLT6
ENSG00000275111	ZNF2
ENSG00000275449	MIR6859-1
ENSG00000276008	RP11-137H15.4
ENSG00000276141	WHAMMP3
ENSG00000276505	CMB9-94B1.2
ENSG00000276663	RP11-407G23.7
ENSG00000276724	RP11-1000B6.7
ENSG00000277476	RP11-147L13.13
ENSG00000277692	RP11-358N2.2
ENSG00000277744	CTC-435M10.12
ENSG00000278455	RP11-261C10.8
ENSG00000278599	TBC1D3E
ENSG00000278730	LINC00674
ENSG00000278864	RP11-45M22.2
ENSG00000278948	RP5-1039K5.12
ENSG00000278991	RP11-797A18.5
ENSG00000279265	AC000123.3
ENSG00000279382	RP11-449J21.3
ENSG00000279571	MIR3911
ENSG00000280163	CTC-277H1.6
ENSG00000280254	RP11-81A22.4
ENSG00000280347	AC000123.2
ENSG00000280437	RPL23AP53
ipsc_lncRNA.1802	ipsc_lncRNA.1802
ipsc_lncRNA.32953	ipsc_lncRNA.32953

## Sheet: Cluster 2
gene.id	gene.name
ENSG00000000419	DPM1
ENSG00000000460	C1orf112
ENSG00000001084	GCLC
ENSG00000001497	LAS1L
ENSG00000002822	MAD1L1
ENSG00000003147	ICA1
ENSG00000003249	DBNDD1
ENSG00000003509	NDUFAF7
ENSG00000003987	MTMR7
ENSG00000004478	FKBP4
ENSG00000004779	NDUFAB1
ENSG00000004864	SLC25A13
ENSG00000004961	HCCS
ENSG00000005022	SLC25A5
ENSG00000005100	DHX33
ENSG00000005801	ZNF195
ENSG00000006047	YBX2
ENSG00000006432	MAP3K9
ENSG00000006451	RALA
ENSG00000006453	BAIAP2L1
ENSG00000006606	CCL26
ENSG00000006625	GGCT
ENSG00000006634	DBF4
ENSG00000006695	COX10
ENSG00000006740	ARHGAP44
ENSG00000006744	ELAC2
ENSG00000007062	PROM1
ENSG00000007255	TRAPPC6A
ENSG00000007264	MATK
ENSG00000007314	SCN4A
ENSG00000008018	PSMB1
ENSG00000008056	SYN1
ENSG00000008083	JARID2
ENSG00000008300	CELSR3
ENSG00000008311	AASS
ENSG00000008323	PLEKHG6
ENSG00000008324	SS18L2
ENSG00000008394	MGST1
ENSG00000009307	CSDE1
ENSG00000010165	METTL13
ENSG00000010244	ZNF207
ENSG00000010256	UQCRC1
ENSG00000010278	CD9
ENSG00000011009	LYPLA2
ENSG00000011258	MBTD1
ENSG00000011260	UTP18
ENSG00000011347	SYT7
ENSG00000011376	LARS2
ENSG00000011405	PIK3C2A
ENSG00000012048	BRCA1
ENSG00000013306	SLC25A39
ENSG00000013573	DDX11
ENSG00000013810	TACC3
ENSG00000014138	POLA2
ENSG00000014216	CAPN1
ENSG00000014641	MDH1
ENSG00000015479	MATR3
ENSG00000016391	CHDH
ENSG00000017483	SLC38A5
ENSG00000018699	TTC27
ENSG00000019505	SYT13
ENSG00000020426	MNAT1
ENSG00000020922	MRE11A
ENSG00000021776	AQR
ENSG00000022567	SLC45A4
ENSG00000023608	SNAPC1
ENSG00000023892	DEF6
ENSG00000024526	DEPDC1
ENSG00000025293	PHF20
ENSG00000025423	HSD17B6
ENSG00000025434	NR1H3
ENSG00000027001	MIPEP
ENSG00000028839	TBPL1
ENSG00000029639	TFB1M
ENSG00000029993	HMGB3
ENSG00000030066	NUP160
ENSG00000030110	BAK1
ENSG00000031691	CENPQ
ENSG00000033030	ZCCHC8
ENSG00000035141	FAM136A
ENSG00000035499	DEPDC1B
ENSG00000035928	RFC1
ENSG00000037280	FLT4
ENSG00000037474	NSUN2
ENSG00000038210	PI4K2B
ENSG00000038274	MAT2B
ENSG00000039068	CDH1
ENSG00000039123	SKIV2L2
ENSG00000040933	INPP4A
ENSG00000041357	PSMA4
ENSG00000041802	LSG1
ENSG00000042088	TDP1
ENSG00000043093	DCUN1D1
ENSG00000043143	JADE2
ENSG00000046889	PREX2
ENSG00000047230	CTPS2
ENSG00000048028	USP28
ENSG00000048162	NOP16
ENSG00000049541	RFC2
ENSG00000050344	NFE2L3
ENSG00000050748	MAPK9
ENSG00000051180	RAD51
ENSG00000051341	POLQ
ENSG00000051382	PIK3CB
ENSG00000051523	CYBA
ENSG00000051596	THOC3
ENSG00000052344	PRSS8
ENSG00000052749	RRP12
ENSG00000053770	AP5M1
ENSG00000053900	ANAPC4
ENSG00000054118	THRAP3
ENSG00000055044	NOP58
ENSG00000056487	PHF21B
ENSG00000057294	PKP2
ENSG00000057608	GDI2
ENSG00000057663	ATG5
ENSG00000057935	MTA3
ENSG00000058600	POLR3E
ENSG00000058804	NDC1
ENSG00000059804	SLC2A3
ENSG00000060069	CTDP1
ENSG00000060138	YBX3
ENSG00000060339	CCAR1
ENSG00000060688	SNRNP40
ENSG00000060749	QSER1
ENSG00000061794	MRPS35
ENSG00000062038	CDH3
ENSG00000062194	GPBP1
ENSG00000062650	WAPAL
ENSG00000063046	EIF4B
ENSG00000063176	SPHK2
ENSG00000063978	RNF4
ENSG00000064102	ASUN
ENSG00000064419	TNPO3
ENSG00000064703	DDX20
ENSG00000064933	PMS1
ENSG00000065057	NTHL1
ENSG00000065150	IPO5
ENSG00000065183	WDR3
ENSG00000065268	WDR18
ENSG00000065328	MCM10
ENSG00000065361	ERBB3
ENSG00000065427	KARS
ENSG00000065518	NDUFB4
ENSG00000065675	PRKCQ
ENSG00000065911	MTHFD2
ENSG00000065978	YBX1
ENSG00000066027	PPP2R5A
ENSG00000066557	LRRC40
ENSG00000066651	TRMT11
ENSG00000066735	KIF26A
ENSG00000067113	PPAP2A
ENSG00000067334	DNTTIP2
ENSG00000067533	RRP15
ENSG00000067840	PDZD4
ENSG00000067992	PDK3
ENSG00000068120	COASY
ENSG00000068489	PRR11
ENSG00000068650	ATP11A
ENSG00000068784	SRBD1
ENSG00000068878	PSME4
ENSG00000069248	NUP133
ENSG00000069275	NUCKS1
ENSG00000069345	DNAJA2
ENSG00000069482	GAL
ENSG00000069998	CECR5
ENSG00000070018	LRP6
ENSG00000070214	SLC44A1
ENSG00000070501	POLB
ENSG00000070610	GBA2
ENSG00000070669	ASNS
ENSG00000070756	PABPC1
ENSG00000070770	CSNK2A2
ENSG00000070814	TCOF1
ENSG00000070950	RAD18
ENSG00000071539	TRIP13
ENSG00000071626	DAZAP1
ENSG00000071994	PDCD2
ENSG00000072042	RDH11
ENSG00000072274	TFRC
ENSG00000072401	UBE2D1
ENSG00000072571	HMMR
ENSG00000072803	FBXW11
ENSG00000073536	NLE1
ENSG00000073849	ST6GAL1
ENSG00000074071	MRPS34
ENSG00000074211	PPP2R2C
ENSG00000074370	ATP2A3
ENSG00000074657	ZNF532
ENSG00000074800	ENO1
ENSG00000074964	ARHGEF10L
ENSG00000075043	KCNQ2
ENSG00000075089	ACTR6
ENSG00000075131	TIPIN
ENSG00000075188	NUP37
ENSG00000075239	ACAT1
ENSG00000075336	TIMM21
ENSG00000075340	ADD2
ENSG00000075388	FGF4
ENSG00000075643	MOCOS
ENSG00000075702	WDR62
ENSG00000075856	SART3
ENSG00000075914	EXOSC7
ENSG00000076003	MCM6
ENSG00000076108	BAZ2A
ENSG00000076248	UNG
ENSG00000076382	SPAG5
ENSG00000076716	GPC4
ENSG00000077009	NMRK2
ENSG00000077152	UBE2T
ENSG00000077312	SNRPA
ENSG00000077348	EXOSC5
ENSG00000077514	POLD3
ENSG00000077684	JADE1
ENSG00000077782	FGFR1
ENSG00000078140	UBE2K
ENSG00000078295	ADCY2
ENSG00000079246	XRCC5
ENSG00000079616	KIF22
ENSG00000080345	RIF1
ENSG00000080608	KIAA0020
ENSG00000080709	KCNN2
ENSG00000080819	CPOX
ENSG00000080824	HSP90AA1
ENSG00000081154	PCNP
ENSG00000081181	ARG2
ENSG00000081377	CDC14B
ENSG00000081760	AACS
ENSG00000082458	DLG3
ENSG00000082515	MRPL22
ENSG00000082516	GEMIN5
ENSG00000082898	XPO1
ENSG00000083093	PALB2
ENSG00000083307	GRHL2
ENSG00000083635	NUFIP1
ENSG00000083845	RPS5
ENSG00000084090	STARD7
ENSG00000084092	NOA1
ENSG00000084444	KIAA1467
ENSG00000084463	WBP11
ENSG00000084623	EIF3I
ENSG00000084628	NKAIN1
ENSG00000084774	CAD
ENSG00000085415	SEH1L
ENSG00000085449	WDFY1
ENSG00000085760	MTIF2
ENSG00000085840	ORC1
ENSG00000085999	RAD54L
ENSG00000086189	DIMT1
ENSG00000086200	IPO11
ENSG00000086300	SNX10
ENSG00000086475	SEPHS1
ENSG00000086712	TXLNG
ENSG00000086827	ZW10
ENSG00000087206	UIMC1
ENSG00000087258	GNAO1
ENSG00000087299	L2HGDH
ENSG00000087302	C14orf166
ENSG00000087338	GMCL1
ENSG00000087586	AURKA
ENSG00000088035	ALG6
ENSG00000088179	PTPN4
ENSG00000088205	DDX18
ENSG00000088305	DNMT3B
ENSG00000088899	LZTS3
ENSG00000088930	XRN2
ENSG00000088970	KIZ
ENSG00000088992	TESC
ENSG00000089006	SNX5
ENSG00000089022	MAPKAPK5
ENSG00000089048	ESF1
ENSG00000089094	KDM2B
ENSG00000089154	GCN1L1
ENSG00000089157	RPLP0
ENSG00000089248	ERP29
ENSG00000089250	NOS1
ENSG00000089351	GRAMD1A
ENSG00000089486	CDIP1
ENSG00000089685	BIRC5
ENSG00000089820	ARHGAP4
ENSG00000089847	ANKRD24
ENSG00000090060	PAPOLA
ENSG00000090061	CCNK
ENSG00000090273	NUDC
ENSG00000090447	TFAP4
ENSG00000090661	CERS4
ENSG00000090861	AARS
ENSG00000090905	TNRC6A
ENSG00000090932	DLL3
ENSG00000091009	RBM27
ENSG00000091127	PUS7
ENSG00000091409	ITGA6
ENSG00000091732	ZC3HC1
ENSG00000091972	CD200
ENSG00000092051	JPH4
ENSG00000092140	G2E3
ENSG00000092199	HNRNPC
ENSG00000092201	SUPT16H
ENSG00000092208	GEMIN2
ENSG00000092345	DAZL
ENSG00000092421	SEMA6A
ENSG00000092445	TYRO3
ENSG00000092621	PHGDH
ENSG00000092820	EZR
ENSG00000092853	CLSPN
ENSG00000093000	NUP50
ENSG00000093009	CDC45
ENSG00000094804	CDC6
ENSG00000095002	MSH2
ENSG00000095066	HOOK2
ENSG00000095203	EPB41L4B
ENSG00000095485	CWF19L1
ENSG00000096063	SRPK1
ENSG00000096080	MRPS18A
ENSG00000096384	HSP90AB1
ENSG00000096433	ITPR3
ENSG00000096717	SIRT1
ENSG00000097021	ACOT7
ENSG00000097046	CDC7
ENSG00000099783	HNRNPM
ENSG00000099800	TIMM13
ENSG00000099810	MTAP
ENSG00000099821	POLRMT
ENSG00000099901	RANBP1
ENSG00000099942	CRKL
ENSG00000099954	CECR2
ENSG00000099974	DDTL
ENSG00000099977	DDT
ENSG00000100028	SNRPD3
ENSG00000100033	PRODH
ENSG00000100077	ADRBK2
ENSG00000100138	NHP2L1
ENSG00000100167	2003-09-01
ENSG00000100206	DMC1
ENSG00000100207	TCF20
ENSG00000100209	HSCB
ENSG00000100216	TOMM22
ENSG00000100263	RHBDD3
ENSG00000100290	BIK
ENSG00000100297	MCM5
ENSG00000100304	TTLL12
ENSG00000100316	RPL3
ENSG00000100341	PNPLA5
ENSG00000100372	SLC25A17
ENSG00000100393	EP300
ENSG00000100401	RANGAP1
ENSG00000100410	PHF5A
ENSG00000100442	FKBP3
ENSG00000100462	PRMT5
ENSG00000100473	COCH
ENSG00000100479	POLE2
ENSG00000100519	PSMC6
ENSG00000100522	GNPNAT1
ENSG00000100526	CDKN3
ENSG00000100567	PSMA3
ENSG00000100575	TIMM9
ENSG00000100577	GSTZ1
ENSG00000100601	ALKBH1
ENSG00000100603	SNW1
ENSG00000100604	CHGA
ENSG00000100605	ITPK1
ENSG00000100632	ERH
ENSG00000100714	MTHFD1
ENSG00000100744	GSKIP
ENSG00000100749	VRK1
ENSG00000100796	SMEK1
ENSG00000100804	PSMB5
ENSG00000100814	CCNB1IP1
ENSG00000100823	APEX1
ENSG00000100888	CHD8
ENSG00000100889	PCK2
ENSG00000100902	PSMA6
ENSG00000100941	PNN
ENSG00000101003	GINS1
ENSG00000101040	ZMYND8
ENSG00000101057	MYBL2
ENSG00000101098	RIMS4
ENSG00000101115	SALL4
ENSG00000101132	PFDN4
ENSG00000101138	CSTF1
ENSG00000101180	HRH3
ENSG00000101187	SLCO4A1
ENSG00000101191	DIDO1
ENSG00000101193	GID8
ENSG00000101220	C20orf27
ENSG00000101282	RSPO4
ENSG00000101310	SEC23B
ENSG00000101311	FERMT1
ENSG00000101331	CCM2L
ENSG00000101347	SAMHD1
ENSG00000101361	NOP56
ENSG00000101365	IDH3B
ENSG00000101391	CDK5RAP1
ENSG00000101407	TTI1
ENSG00000101442	ACTR5
ENSG00000101443	WFDC2
ENSG00000101444	AHCY
ENSG00000101445	PPP1R16B
ENSG00000101447	FAM83D
ENSG00000101452	DHX35
ENSG00000101470	TNNC2
ENSG00000101473	ACOT8
ENSG00000101544	ADNP2
ENSG00000101557	USP14
ENSG00000101624	CEP76
ENSG00000101695	RNF125
ENSG00000101773	RBBP8
ENSG00000101868	POLA1
ENSG00000101888	NXT2
ENSG00000101911	PRPS2
ENSG00000101928	MOSPD1
ENSG00000101945	SUV39H1
ENSG00000102043	MTMR8
ENSG00000102096	PIM2
ENSG00000102119	EMD
ENSG00000102144	PGK¬†1,00
ENSG00000102172	SMS
ENSG00000102290	PCDH11X
ENSG00000102384	CENPI
ENSG00000102390	PBDC1
ENSG00000102393	GLA
ENSG00000102572	STK24
ENSG00000102738	MRPS31
ENSG00000102743	SLC25A15
ENSG00000102755	FLT1
ENSG00000102890	ELMO3
ENSG00000102967	DHODH
ENSG00000102974	CTCF
ENSG00000102981	PARD6A
ENSG00000103035	PSMD7
ENSG00000103044	HAS3
ENSG00000103047	TANGO6
ENSG00000103067	ESRP2
ENSG00000103091	WDR59
ENSG00000103126	AXIN1
ENSG00000103184	SEC14L5
ENSG00000103194	USP10
ENSG00000103316	CRYM
ENSG00000103326	CAPN15
ENSG00000103356	EARS2
ENSG00000103404	USP31
ENSG00000103423	DNAJA3
ENSG00000103429	BFAR
ENSG00000103490	PYCARD
ENSG00000103550	KNOP1
ENSG00000103707	MTFMT
ENSG00000103710	RASL12
ENSG00000103723	AP3B2
ENSG00000103932	RPAP1
ENSG00000103995	CEP152
ENSG00000104112	SCG3
ENSG00000104140	RHOV
ENSG00000104147	OIP5
ENSG00000104228	TRIM35
ENSG00000104332	SFRP1
ENSG00000104341	LAPTM4B
ENSG00000104369	JPH1
ENSG00000104381	GDAP1
ENSG00000104408	EIF3E
ENSG00000104413	ESRP1
ENSG00000104442	ARMC1
ENSG00000104472	CHRAC1
ENSG00000104497	SNX16
ENSG00000104517	UBR5
ENSG00000104635	SLC39A14
ENSG00000104643	MTMR9
ENSG00000104689	TNFRSF10A
ENSG00000104731	KLHDC4
ENSG00000104738	MCM4
ENSG00000104824	HNRNPL
ENSG00000104825	NFKBIB
ENSG00000104872	PIH1D1
ENSG00000104884	ERCC2
ENSG00000104886	PLEKHJ1
ENSG00000104889	RNASEH2A
ENSG00000104907	TRMT1
ENSG00000105048	TNNT1
ENSG00000105088	OLFM2
ENSG00000105131	EPHX3
ENSG00000105143	SLC1A6
ENSG00000105173	CCNE1
ENSG00000105186	ANKRD27
ENSG00000105193	RPS16
ENSG00000105197	TIMM50
ENSG00000105202	FBL
ENSG00000105220	GPI
ENSG00000105248	CCDC94
ENSG00000105255	FSD1
ENSG00000105258	POLR2I
ENSG00000105278	ZFR2
ENSG00000105287	PRKD2
ENSG00000105289	TJP3
ENSG00000105341	ATP5SL
ENSG00000105364	MRPL4
ENSG00000105372	RPS19
ENSG00000105409	ATP1A3
ENSG00000105427	CNFN
ENSG00000105538	RASIP1
ENSG00000105605	CACNG7
ENSG00000105607	GCDH
ENSG00000105640	RPL18A
ENSG00000105642	KCNN1
ENSG00000105676	ARMC6
ENSG00000105677	TMEM147
ENSG00000105699	LSR
ENSG00000105700	KXD1
ENSG00000105707	HPN
ENSG00000105821	DNAJC2
ENSG00000105835	NAMPT
ENSG00000105849	TWISTNB
ENSG00000105879	CBLL1
ENSG00000105889	STEAP1B
ENSG00000105939	ZC3HAV1
ENSG00000105983	LMBR1
ENSG00000105988	NHP2P1
ENSG00000105993	DNAJB6
ENSG00000106028	SSBP1
ENSG00000106078	COBL
ENSG00000106263	EIF3B
ENSG00000106268	NUDT1
ENSG00000106278	PTPRZ1
ENSG00000106305	AIMP2
ENSG00000106355	LSM¬†5,00
ENSG00000106392	C1GALT1
ENSG00000106399	RPA3
ENSG00000106554	CHCHD3
ENSG00000106588	PSMA2
ENSG00000106591	MRPL32
ENSG00000106603	COA1
ENSG00000106785	TRIM14
ENSG00000106789	CORO2A
ENSG00000107014	RLN2
ENSG00000107362	ABHD17B
ENSG00000107371	EXOSC3
ENSG00000107581	EIF3A
ENSG00000107643	MAPK8
ENSG00000107719	PALD1
ENSG00000107779	BMPR1A
ENSG00000107815	C10orf2
ENSG00000107833	NPM3
ENSG00000107902	LHPP
ENSG00000107937	GTPBP4
ENSG00000107938	EDRF1
ENSG00000107949	BCCIP
ENSG00000107951	MTPAP
ENSG00000108064	TFAM
ENSG00000108106	UBE2S
ENSG00000108256	NUFIP2
ENSG00000108349	CASC3
ENSG00000108395	TRIM37
ENSG00000108423	TUBD1
ENSG00000108424	KPNB1
ENSG00000108506	INTS2
ENSG00000108518	PFN1
ENSG00000108523	RNF167
ENSG00000108559	NUP88
ENSG00000108561	C1QBP
ENSG00000108592	FTSJ3
ENSG00000108604	SMARCD2
ENSG00000108671	PSMD11
ENSG00000108826	MRPL27
ENSG00000108830	RND2
ENSG00000108953	YWHAE
ENSG00000108958	AC016292.3
ENSG00000109107	ALDOC
ENSG00000109255	NMU
ENSG00000109332	UBE2D3
ENSG00000109519	GRPEL1
ENSG00000109534	GAR1
ENSG00000109606	DHX15
ENSG00000109832	DDX25
ENSG00000109854	HTATIP2
ENSG00000110060	PUS3
ENSG00000110074	FOXRED1
ENSG00000110075	PPP6R3
ENSG00000110104	CCDC86
ENSG00000110172	CHORDC1
ENSG00000110435	PDHX
ENSG00000110660	SLC35F2
ENSG00000110700	RPS13
ENSG00000110713	NUP98
ENSG00000110786	PTPN5
ENSG00000110955	ATP5B
ENSG00000110958	PTGES3
ENSG00000111142	METAP2
ENSG00000111144	LTA4H
ENSG00000111196	MAGOHB
ENSG00000111206	FOXM1
ENSG00000111231	GPN3
ENSG00000111247	RAD51AP1
ENSG00000111266	DUSP16
ENSG00000111300	NAA25
ENSG00000111319	SCNN1A
ENSG00000111371	SLC38A1
ENSG00000111445	RFC5
ENSG00000111581	NUP107
ENSG00000111602	TIMELESS
ENSG00000111639	MRPL51
ENSG00000111647	UHRF1BP1L
ENSG00000111669	TPI1
ENSG00000111670	GNPTAB
ENSG00000111679	PTPN6
ENSG00000111684	LPCAT3
ENSG00000111704	NANOG
ENSG00000111707	SUDS3
ENSG00000111716	LDHB
ENSG00000111726	CMAS
ENSG00000111752	PHC1
ENSG00000111775	COX6A1
ENSG00000111788	RP11-22B23.1
ENSG00000111802	TDP2
ENSG00000111845	PAK1IP1
ENSG00000111846	GCNT2
ENSG00000111879	FAM184A
ENSG00000111880	RNGTT
ENSG00000112029	FBXO5
ENSG00000112031	MTRF1L
ENSG00000112081	SRSF3
ENSG00000112110	MRPL18
ENSG00000112118	MCM3
ENSG00000112130	RNF8
ENSG00000112159	MDN1
ENSG00000112164	GLP1R
ENSG00000112237	CCNC
ENSG00000112293	GPLD1
ENSG00000112304	ACOT13
ENSG00000112306	RPS12
ENSG00000112308	C6orf62
ENSG00000112312	GMNN
ENSG00000112339	HBS1L
ENSG00000112357	PEX7
ENSG00000112365	ZBTB24
ENSG00000112379	KIAA1244
ENSG00000112578	BYSL
ENSG00000112592	TBP
ENSG00000112651	MRPL2
ENSG00000112685	EXOC2
ENSG00000112695	COX7A2
ENSG00000112739	PRPF4B
ENSG00000112742	TTK
ENSG00000112759	SLC29A1
ENSG00000112796	ENPP5
ENSG00000112812	PRSS16
ENSG00000112877	CEP72
ENSG00000112996	MRPS30
ENSG00000113013	HSPA9
ENSG00000113048	MRPS27
ENSG00000113119	TMCO6
ENSG00000113163	COL4A3BP
ENSG00000113296	THBS4
ENSG00000113328	CCNG1
ENSG00000113356	POLR3G
ENSG00000113368	LMNB1
ENSG00000113396	SLC27A6
ENSG00000113407	TARS
ENSG00000113456	RAD1
ENSG00000113460	BRIX1
ENSG00000113569	NUP155
ENSG00000113575	PPP2CA
ENSG00000113649	TCERG1
ENSG00000113749	HRH2
ENSG00000113763	UNC5A
ENSG00000114098	ARMC8
ENSG00000114209	PDCD10
ENSG00000114346	ECT2
ENSG00000114391	RPL24
ENSG00000114416	FXR1
ENSG00000114491	UMPS
ENSG00000114573	ATP6V1A
ENSG00000114738	MAPKAPK3
ENSG00000114739	ACVR2B
ENSG00000114767	RRP9
ENSG00000114790	ARHGEF26
ENSG00000114933	INO80D
ENSG00000114942	EEF1B2
ENSG00000114956	DGUOK
ENSG00000115053	NCL
ENSG00000115159	GPD2
ENSG00000115207	GTF3C2
ENSG00000115233	PSMD14
ENSG00000115241	PPM1G
ENSG00000115268	RPS15
ENSG00000115339	GALNT3
ENSG00000115364	MRPL19
ENSG00000115368	WDR75
ENSG00000115421	PAPOLG
ENSG00000115484	CCT4
ENSG00000115539	PDCL3
ENSG00000115540	MOB4
ENSG00000115541	HSPE1
ENSG00000115687	PASK
ENSG00000115750	TAF1B
ENSG00000115761	NOL10
ENSG00000115808	STRN
ENSG00000115816	CEBPZ
ENSG00000115827	DCAF17
ENSG00000115866	DARS
ENSG00000115875	SRSF7
ENSG00000115942	ORC2
ENSG00000115946	PNO1
ENSG00000116017	ARID3A
ENSG00000116030	SUMO1
ENSG00000116062	MSH6
ENSG00000116120	FARSB
ENSG00000116161	CACYBP
ENSG00000116221	MRPL37
ENSG00000116237	ICMT
ENSG00000116251	RPL22
ENSG00000116459	ATP5F1
ENSG00000116544	DLGAP3
ENSG00000116661	FBXO2
ENSG00000116670	MAD2L2
ENSG00000116691	MIIP
ENSG00000116750	UCHL5
ENSG00000116761	CTH
ENSG00000116771	AGMAT
ENSG00000116830	TTF2
ENSG00000116833	NR5A2
ENSG00000116898	MRPS15
ENSG00000116922	C1orf109
ENSG00000116957	TBCE
ENSG00000116990	MYCL
ENSG00000117010	ZNF684
ENSG00000117139	KDM5B
ENSG00000117153	KLHL12
ENSG00000117154	IGSF21
ENSG00000117245	KIF17
ENSG00000117266	CDK18
ENSG00000117395	EBNA1BP2
ENSG00000117399	CDC20
ENSG00000117407	ARTN
ENSG00000117448	AKR1A1
ENSG00000117450	PRDX1
ENSG00000117479	SLC19A2
ENSG00000117505	DR1
ENSG00000117523	PRRC2C
ENSG00000117569	PTBP2
ENSG00000117592	PRDX6
ENSG00000117593	DARS2
ENSG00000117676	RPS6KA1
ENSG00000117697	NSL1
ENSG00000117748	RPA2
ENSG00000117877	CD3EAP
ENSG00000118160	SLC8A2
ENSG00000118162	KPTN
ENSG00000118181	RPS25
ENSG00000118193	KIF14
ENSG00000118242	MREG
ENSG00000118246	FASTKD2
ENSG00000118496	FBXO30
ENSG00000118513	MYB
ENSG00000118640	VAMP8
ENSG00000118707	TGIF2
ENSG00000118777	ABCG2
ENSG00000118894	FAM86A
ENSG00000118939	UCHL3
ENSG00000119139	TJP2
ENSG00000119203	CPSF3
ENSG00000119285	HEATR1
ENSG00000119314	PTBP3
ENSG00000119318	RAD23B
ENSG00000119335	SET
ENSG00000119411	BSPRY
ENSG00000119414	PPP6C
ENSG00000119616	FCF1
ENSG00000119689	DLST
ENSG00000119705	SLIRP
ENSG00000119782	FKBP1B
ENSG00000119787	ATL2
ENSG00000119888	EPCAM
ENSG00000119929	CUTC
ENSG00000119969	HELLS
ENSG00000119979	FAM45A
ENSG00000120053	GOT1
ENSG00000120057	SFRP5
ENSG00000120063	GNA13
ENSG00000120158	RCL1
ENSG00000120159	CAAP1
ENSG00000120253	NUP43
ENSG00000120254	MTHFD1L
ENSG00000120438	TCP1
ENSG00000120526	NUDCD1
ENSG00000120539	MASTL
ENSG00000120647	CCDC77
ENSG00000120659	TNFSF11
ENSG00000120685	PROSER1
ENSG00000120705	ETF1
ENSG00000120727	PAIP2
ENSG00000120756	PLS1
ENSG00000120800	UTP20
ENSG00000120837	NFYB
ENSG00000120942	UBIAD1
ENSG00000120948	TARDBP
ENSG00000120949	TNFRSF8
ENSG00000120992	LYPLA1
ENSG00000121057	AKAP1
ENSG00000121104	FAM117A
ENSG00000121152	NCAPH
ENSG00000121207	LRAT
ENSG00000121211	MND1
ENSG00000121316	PLBD1
ENSG00000121390	PSPC1
ENSG00000121570	DPPA4
ENSG00000121578	B4GALT4
ENSG00000121579	NAA50
ENSG00000121644	DESI2
ENSG00000121741	ZMYM2
ENSG00000121892	PDS5A
ENSG00000121897	LIAS
ENSG00000121931	LRIF1
ENSG00000122026	RPL21
ENSG00000122140	MRPS2
ENSG00000122482	ZNF644
ENSG00000122566	HNRNPA2B1
ENSG00000122574	WIPF3
ENSG00000122591	FAM126A
ENSG00000122687	FTSJ2
ENSG00000122779	TRIM24
ENSG00000122824	NUDT10
ENSG00000122873	CISD1
ENSG00000122882	ECD
ENSG00000122952	ZWINT
ENSG00000122965	RBM19
ENSG00000123064	DDX54
ENSG00000123124	WWP1
ENSG00000123136	DDX39A
ENSG00000123179	EBPL
ENSG00000123213	NLN
ENSG00000123219	CENPK
ENSG00000123297	TSFM
ENSG00000123473	STIL
ENSG00000123485	HJURP
ENSG00000123505	AMD¬†1,00
ENSG00000123545	NDUFAF4
ENSG00000123552	USP45
ENSG00000123600	METTL8
ENSG00000123737	EXOSC9
ENSG00000123908	AGO2
ENSG00000123975	CKS2
ENSG00000124097	HMGB1P1
ENSG00000124194	GDAP1L1
ENSG00000124207	CSE1L
ENSG00000124233	SEMG1
ENSG00000124275	MTRR
ENSG00000124302	CHST8
ENSG00000124313	IQSEC2
ENSG00000124374	PAIP2B
ENSG00000124406	ATP8A1
ENSG00000124486	USP9X
ENSG00000124493	GRM4
ENSG00000124496	TRERF1
ENSG00000124507	PACSIN1
ENSG00000124532	MRS2
ENSG00000124562	SNRPC
ENSG00000124571	XPO5
ENSG00000124575	HIST1H1D
ENSG00000124588	NQO2
ENSG00000124596	OARD1
ENSG00000124613	ZNF391
ENSG00000124614	RPS10
ENSG00000124641	MED20
ENSG00000124702	KLHDC3
ENSG00000124767	GLO1
ENSG00000124789	NUP153
ENSG00000124795	DEK
ENSG00000124802	EEF1E1
ENSG00000124839	RAB17
ENSG00000125107	CNOT1
ENSG00000125166	GOT2
ENSG00000125319	C17orf53
ENSG00000125351	UPF3B
ENSG00000125445	MRPS7
ENSG00000125447	GGA3
ENSG00000125450	NUP85
ENSG00000125454	SLC25A19
ENSG00000125482	TTF1
ENSG00000125630	POLR1B
ENSG00000125703	ATG4C
ENSG00000125731	SH2D3A
ENSG00000125743	SNRPD2
ENSG00000125821	DTD1
ENSG00000125834	STK35
ENSG00000125835	SNRPB
ENSG00000125850	OVOL2
ENSG00000125863	MKKS
ENSG00000125870	SNRPB2
ENSG00000125871	MGME1
ENSG00000125878	TCF15
ENSG00000125885	MCM8
ENSG00000125895	TMEM74B
ENSG00000125898	FAM110A
ENSG00000125901	MRPS26
ENSG00000125977	EIF2S2
ENSG00000126010	GRPR
ENSG00000126226	PCID2
ENSG00000126249	PDCD2L
ENSG00000126261	UBA2
ENSG00000126267	COX6B1
ENSG00000126453	BCL2L12
ENSG00000126457	PRMT1
ENSG00000126460	PRRG2
ENSG00000126522	ASL
ENSG00000126583	PRKCG
ENSG00000126602	TRAP1
ENSG00000126698	DNAJC8
ENSG00000126749	EMG1
ENSG00000126787	DLGAP5
ENSG00000126953	TIMM8A
ENSG00000127152	BCL11B
ENSG00000127184	COX7C
ENSG00000127191	TRAF2
ENSG00000127311	HELB
ENSG00000127337	YEATS4
ENSG00000127423	AUNIP
ENSG00000127561	SYNGR3
ENSG00000127564	PKMYT1
ENSG00000127585	FBXL16
ENSG00000127774	EMC6
ENSG00000127804	METTL16
ENSG00000127824	TUBA4A
ENSG00000127837	AAMP
ENSG00000127922	SHFM1
ENSG00000127946	HIP1
ENSG00000127947	PTPN12
ENSG00000127948	POR
ENSG00000128050	PAICS
ENSG00000128059	PPAT
ENSG00000128242	GAL3ST1
ENSG00000128272	ATF4
ENSG00000128487	SPECC1
ENSG00000128567	PODXL
ENSG00000128626	MRPS12
ENSG00000128654	MTX2
ENSG00000128692	EIF2S2P4
ENSG00000128708	HAT1
ENSG00000128739	SNRPN
ENSG00000128789	PSMG2
ENSG00000128944	KNSTRN
ENSG00000128951	DUT
ENSG00000128973	CLN6
ENSG00000129194	SOX15
ENSG00000129195	FAM64A
ENSG00000129317	PUS7L
ENSG00000129347	KRI1
ENSG00000129354	AP1M2
ENSG00000129460	NGDN
ENSG00000129534	MIS18BP1
ENSG00000129691	ASH2L
ENSG00000129810	SGOL1
ENSG00000129991	TNNI3
ENSG00000130054	FAM155B
ENSG00000130119	GNL3L
ENSG00000130159	ECSIT
ENSG00000130182	ZSCAN10
ENSG00000130203	APOE
ENSG00000130204	TOMM40
ENSG00000130208	APOC1
ENSG00000130227	XPO7
ENSG00000130299	GTPBP3
ENSG00000130305	NSUN5
ENSG00000130312	MRPL34
ENSG00000130332	LSM¬†7,00
ENSG00000130347	RTN4IP1
ENSG00000130348	QRSL1
ENSG00000130396	MLLT4
ENSG00000130475	FCHO1
ENSG00000130520	LSM¬†4,00
ENSG00000130545	CRB3
ENSG00000130558	OLFM1
ENSG00000130699	TAF4
ENSG00000130713	EXOSC2
ENSG00000130726	TRIM28
ENSG00000130741	EIF2S3
ENSG00000130751	NPAS1
ENSG00000130764	LRRC47
ENSG00000130768	SMPDL3B
ENSG00000130770	ATPIF1
ENSG00000130775	THEMIS2
ENSG00000130803	ZNF317
ENSG00000130816	DNMT1
ENSG00000130826	DKC1
ENSG00000130844	ZNF331
ENSG00000130935	NOL11
ENSG00000131037	EPS8L1
ENSG00000131127	ZNF141
ENSG00000131143	COX4I1
ENSG00000131149	GSE1
ENSG00000131153	GINS2
ENSG00000131174	COX7B
ENSG00000131203	IDO1
ENSG00000131238	PPT1
ENSG00000131242	RAB11FIP4
ENSG00000131269	ABCB7
ENSG00000131351	HAUS8
ENSG00000131373	HACL1
ENSG00000131459	GFPT2
ENSG00000131462	TUBG1
ENSG00000131467	PSME3
ENSG00000131469	RPL27
ENSG00000131475	VPS25
ENSG00000131495	NDUFA2
ENSG00000131504	DIAPH1
ENSG00000131652	THOC6
ENSG00000131653	TRAF7
ENSG00000131778	CHD1L
ENSG00000131844	MCCC2
ENSG00000131876	SNRPA1
ENSG00000131914	LIN28A
ENSG00000131931	THAP1
ENSG00000132297	HHLA1
ENSG00000132300	PTCD3
ENSG00000132305	IMMT
ENSG00000132313	MRPL35
ENSG00000132330	SCLY
ENSG00000132341	RAN
ENSG00000132359	RAP1GAP2
ENSG00000132361	CLUH
ENSG00000132382	MYBBP1A
ENSG00000132383	RPA1
ENSG00000132388	UBE2G1
ENSG00000132423	COQ3
ENSG00000132463	GRSF1
ENSG00000132467	UTP3
ENSG00000132507	EIF5A
ENSG00000132541	HRSP12
ENSG00000132591	ERAL1
ENSG00000132603	NIP7
ENSG00000132623	ANKEF1
ENSG00000132646	PCNA
ENSG00000132664	POLR3F
ENSG00000132698	RAB25
ENSG00000132749	MTL¬†5,00
ENSG00000132768	DPH2
ENSG00000132780	NASP
ENSG00000132781	MUTYH
ENSG00000132849	INADL
ENSG00000132932	ATP8A2
ENSG00000132953	XPO4
ENSG00000132967	HMGB1P5
ENSG00000133028	SCO1
ENSG00000133104	SPG20
ENSG00000133119	RFC3
ENSG00000133124	IRS4
ENSG00000133226	SRRM1
ENSG00000133316	WDR74
ENSG00000133393	FOPNL
ENSG00000133422	MORC2
ENSG00000133477	FAM83F
ENSG00000133488	SEC14L4
ENSG00000133606	MKRN1
ENSG00000133627	ACTR3B
ENSG00000133636	NTS
ENSG00000133703	KRAS
ENSG00000133706	LARS
ENSG00000133773	CCDC59
ENSG00000133789	SWAP70
ENSG00000133818	RRAS2
ENSG00000133835	HSD17B4
ENSG00000133863	TEX15
ENSG00000133980	VRTN
ENSG00000133983	COX16
ENSG00000133985	TTC9
ENSG00000134056	MRPS36
ENSG00000134057	CCNB1
ENSG00000134058	CDK7
ENSG00000134077	THUMPD3
ENSG00000134207	SYT6
ENSG00000134287	ARF3
ENSG00000134297	PLEKHA8P1
ENSG00000134440	NARS
ENSG00000134463	ECHDC3
ENSG00000134602	STK26
ENSG00000134684	YARS
ENSG00000134709	HOOK1
ENSG00000134717	BTF3L4
ENSG00000134758	RNF138
ENSG00000134759	ELP2
ENSG00000134825	TMEM258
ENSG00000134873	CLDN10
ENSG00000134900	TPP2
ENSG00000134940	ACRV1
ENSG00000134987	WDR36
ENSG00000135049	AGTPBP1
ENSG00000135069	PSAT1
ENSG00000135070	ISCA1
ENSG00000135083	CCNJL
ENSG00000135185	TMEM243
ENSG00000135248	FAM71F1
ENSG00000135297	MTO1
ENSG00000135316	SYNCRIP
ENSG00000135324	MRAP2
ENSG00000135336	ORC3
ENSG00000135372	NAT10
ENSG00000135447	PPP1R1A
ENSG00000135469	COQ10A
ENSG00000135521	LTV1
ENSG00000135525	MAP7
ENSG00000135549	PKIB
ENSG00000135597	REPS1
ENSG00000135624	CCT7
ENSG00000135632	SMYD5
ENSG00000135749	PCNXL2
ENSG00000135750	KCNK1
ENSG00000135763	URB2
ENSG00000135778	NTPCR
ENSG00000135823	STX6
ENSG00000135829	DHX9
ENSG00000135900	MRPL44
ENSG00000135913	USP37
ENSG00000135917	SLC19A3
ENSG00000135940	COX5B
ENSG00000135972	MRPS9
ENSG00000136014	USP44
ENSG00000136045	PWP1
ENSG00000136051	KIAA1033
ENSG00000136110	LECT1
ENSG00000136111	TBC1D4
ENSG00000136122	BORA
ENSG00000136143	SUCLA2
ENSG00000136159	NUDT15
ENSG00000136231	IGF2BP3
ENSG00000136270	TBRG4
ENSG00000136425	CIB2
ENSG00000136450	SRSF1
ENSG00000136463	TACO1
ENSG00000136492	BRIP1
ENSG00000136504	KAT7
ENSG00000136518	ACTL6A
ENSG00000136522	MRPL47
ENSG00000136527	TRA2B
ENSG00000136628	EPRS
ENSG00000136636	KCTD3
ENSG00000136709	WDR33
ENSG00000136715	SAP130
ENSG00000136718	IMP4
ENSG00000136813	KIAA0368
ENSG00000136868	SLC31A1
ENSG00000136877	FPGS
ENSG00000136891	TEX10
ENSG00000136897	MRPL50
ENSG00000136942	RPL35
ENSG00000136943	CTSV
ENSG00000136982	DSCC1
ENSG00000137054	POLR1E
ENSG00000137055	PLAA
ENSG00000137074	APTX
ENSG00000137078	SIT¬†1,00
ENSG00000137135	ARHGEF39
ENSG00000137142	IGFBPL1
ENSG00000137168	PPIL1
ENSG00000137193	PIM1
ENSG00000137210	TMEM14B
ENSG00000137274	BPHL
ENSG00000137309	HMGA1
ENSG00000137393	RNF144B
ENSG00000137460	FHDC1
ENSG00000137513	NARS2
ENSG00000137547	MRPL15
ENSG00000137574	TGS1
ENSG00000137642	SORL1
ENSG00000137692	DCUN1D5
ENSG00000137713	PPP2R1B
ENSG00000137720	C11orf1
ENSG00000137760	ALKBH8
ENSG00000137776	SLTM
ENSG00000137876	RSL24D1
ENSG00000137942	FNBP1L
ENSG00000137944	CCBL2
ENSG00000137955	RABGGTB
ENSG00000137992	DBT
ENSG00000138018	EPT1
ENSG00000138030	KHK
ENSG00000138032	PPM1B
ENSG00000138035	PNPT1
ENSG00000138050	THUMPD2
ENSG00000138074	SLC5A6
ENSG00000138092	CENPO
ENSG00000138095	LRPPRC
ENSG00000138111	TMEM180
ENSG00000138160	KIF11
ENSG00000138161	CUZD1
ENSG00000138182	KIF20B
ENSG00000138326	RPS24
ENSG00000138336	TET1
ENSG00000138346	DNA2
ENSG00000138356	AOX1
ENSG00000138363	ATIC
ENSG00000138382	METTL5
ENSG00000138385	SSB
ENSG00000138398	PPIG
ENSG00000138399	FASTKD1
ENSG00000138413	IDH1
ENSG00000138442	WDR12
ENSG00000138459	SLC35A5
ENSG00000138592	USP8
ENSG00000138622	HCN4
ENSG00000138646	HERC5
ENSG00000138658	ZGRF1
ENSG00000138668	HNRNPD
ENSG00000138685	FGF2
ENSG00000138709	LARP1B
ENSG00000138738	PRDM5
ENSG00000138750	NUP54
ENSG00000138757	G3BP2
ENSG00000138768	USO1
ENSG00000138821	SLC39A8
ENSG00000139044	B4GALNT3
ENSG00000139131	YARS2
ENSG00000139132	FGD4
ENSG00000139146	FAM60A
ENSG00000139180	NDUFA9
ENSG00000139239	RPL14P1
ENSG00000139343	SNRPF
ENSG00000139517	LNX2
ENSG00000139618	BRCA2
ENSG00000139629	GALNT6
ENSG00000139832	RAB20
ENSG00000139835	GRTP1
ENSG00000139842	CUL4A
ENSG00000139921	TMX1
ENSG00000140006	WDR89
ENSG00000140157	NIPA2
ENSG00000140284	SLC27A2
ENSG00000140365	COMMD4
ENSG00000140451	PIF1
ENSG00000140525	FANCI
ENSG00000140534	TICRR
ENSG00000140545	MFGE8
ENSG00000140598	EFTUD1
ENSG00000140600	SH3GL3
ENSG00000140612	SEC11A
ENSG00000140694	PARN
ENSG00000140740	UQCRC2
ENSG00000140835	CHST4
ENSG00000140905	GCSH
ENSG00000140988	RPS2
ENSG00000141030	COPS3
ENSG00000141076	CIRH1A
ENSG00000141101	NOB1
ENSG00000141179	PCTP
ENSG00000141219	C17orf80
ENSG00000141314	RHBDL3
ENSG00000141378	PTRH2
ENSG00000141384	TAF4B
ENSG00000141385	AFG3L2
ENSG00000141401	IMPA2
ENSG00000141425	RPRD1A
ENSG00000141446	ESCO1
ENSG00000141456	PELP1
ENSG00000141480	ARRB2
ENSG00000141499	WRAP53
ENSG00000141569	TRIM65
ENSG00000141655	TNFRSF11A
ENSG00000141682	PMAIP1
ENSG00000141738	GRB7
ENSG00000141837	CACNA1A
ENSG00000141934	PPAP2C
ENSG00000142230	SAE1
ENSG00000142235	LMTK3
ENSG00000142252	GEMIN7
ENSG00000142273	CBLC
ENSG00000142408	CACNG8
ENSG00000142409	ZNF787
ENSG00000142453	CARM1
ENSG00000142507	PSMB6
ENSG00000142541	RPL13A
ENSG00000142549	IGLON5
ENSG00000142556	ZNF614
ENSG00000142632	ARHGEF19
ENSG00000142675	CNKSR1
ENSG00000142676	RPL11
ENSG00000142698	C1orf94
ENSG00000142731	PLK4
ENSG00000142864	SERBP1
ENSG00000142945	KIF2C
ENSG00000143033	MTF2
ENSG00000143106	PSMA5
ENSG00000143179	UCK2
ENSG00000143190	POU2F1
ENSG00000143294	PRCC
ENSG00000143368	SF3B4
ENSG00000143373	ZNF687
ENSG00000143374	TARS2
ENSG00000143376	SNX27
ENSG00000143401	ANP32E
ENSG00000143420	ENSA
ENSG00000143436	MRPL9
ENSG00000143457	GOLPH3L
ENSG00000143476	DTL
ENSG00000143494	VASH2
ENSG00000143554	SLC27A3
ENSG00000143570	SLC39A1
ENSG00000143578	CREB3L4
ENSG00000143621	ILF2
ENSG00000143627	PKLR
ENSG00000143674	MLK4
ENSG00000143727	ACP1
ENSG00000143742	SRP9
ENSG00000143748	NVL
ENSG00000143756	FBXO28
ENSG00000143771	CNIH4
ENSG00000143799	PARP1
ENSG00000143811	PYCR2
ENSG00000143842	SOX13
ENSG00000143858	SYT2
ENSG00000143942	CHAC2
ENSG00000143947	RPS27A
ENSG00000143970	ASXL2
ENSG00000143971	ETAA1
ENSG00000143977	SNRPG
ENSG00000144120	TMEM177
ENSG00000144158	RP11-395L14.17
ENSG00000144199	FAHD2B
ENSG00000144278	GALNT13
ENSG00000144354	CDCA7
ENSG00000144381	HSPD1
ENSG00000144395	CCDC150
ENSG00000144401	METTL21A
ENSG00000144524	COPS7B
ENSG00000144550	CPNE9
ENSG00000144554	FANCD2
ENSG00000144580	RQCD1
ENSG00000144649	FAM198A
ENSG00000144659	SLC25A38
ENSG00000144681	STAC
ENSG00000144741	SLC25A26
ENSG00000144848	ATG3
ENSG00000144895	EIF2A
ENSG00000145020	AMT
ENSG00000145088	EAF2
ENSG00000145220	LYAR
ENSG00000145293	ENOPH1
ENSG00000145375	SPATA5
ENSG00000145386	CCNA2
ENSG00000145388	METTL14
ENSG00000145414	NAF1
ENSG00000145494	NDUFS6
ENSG00000145569	FAM105A
ENSG00000145642	FAM159B
ENSG00000145703	IQGAP2
ENSG00000145741	BTF3
ENSG00000145781	COMMD10
ENSG00000145808	ADAMTS19
ENSG00000145833	DDX46
ENSG00000145907	G3BP1
ENSG00000145911	N4BP3
ENSG00000145912	NHP2
ENSG00000145916	RMND5B
ENSG00000145919	BOD1
ENSG00000145979	TBC1D7
ENSG00000145996	CDKAL1
ENSG00000146070	PLA2G7
ENSG00000146083	RNF44
ENSG00000146143	PRIM2
ENSG00000146215	CRIP3
ENSG00000146386	ABRACL
ENSG00000146409	SLC18B1
ENSG00000146410	MTFR2
ENSG00000146457	WTAP
ENSG00000146476	C6orf211
ENSG00000146477	SLC22A3
ENSG00000146530	VWDE
ENSG00000146670	CDCA5
ENSG00000146701	MDH2
ENSG00000146731	CCT6A
ENSG00000146733	PSPH
ENSG00000146776	ATXN7L1
ENSG00000146872	TLK2
ENSG00000146904	EPHA1
ENSG00000146909	NOM1
ENSG00000146918	NCAPG2
ENSG00000146938	NLGN4X
ENSG00000146955	RAB19
ENSG00000147119	CHST7
ENSG00000147202	DIAPH2
ENSG00000147224	PRPS1
ENSG00000147251	DOCK11
ENSG00000147257	GPC3
ENSG00000147324	MFHAS1
ENSG00000147419	CCDC25
ENSG00000147536	GINS4
ENSG00000147586	MRPS28
ENSG00000147596	PRDM14
ENSG00000147601	TERF1
ENSG00000147676	MAL2
ENSG00000147677	EIF3H
ENSG00000147684	NDUFB9
ENSG00000147687	TATDN1
ENSG00000147869	CER1
ENSG00000147874	HAUS6
ENSG00000147905	ZCCHC7
ENSG00000148090	AUH
ENSG00000148143	ZNF462
ENSG00000148187	MRRF
ENSG00000148200	NR6A1
ENSG00000148219	ASTN2
ENSG00000148296	SURF6
ENSG00000148297	MED22
ENSG00000148459	PDSS1
ENSG00000148680	HTR7
ENSG00000148688	RPP30
ENSG00000148798	INA
ENSG00000148835	TAF5
ENSG00000148843	PDCD11
ENSG00000149054	ZNF215
ENSG00000149100	EIF3M
ENSG00000149136	SSRP1
ENSG00000149150	SLC43A1
ENSG00000149269	PAK1
ENSG00000149273	RPS3
ENSG00000149308	NPAT
ENSG00000149418	ST14
ENSG00000149503	INCENP
ENSG00000149547	EI24
ENSG00000149554	CHEK1
ENSG00000149600	COMMD7
ENSG00000149636	DSN1
ENSG00000149782	PLCB3
ENSG00000149926	FAM57B
ENSG00000150401	DCUN1D2
ENSG00000150459	SAP18
ENSG00000150510	FAM124A
ENSG00000150712	MTMR12
ENSG00000150753	CCT5
ENSG00000150768	DLAT
ENSG00000150893	FREM2
ENSG00000150907	FOXO1
ENSG00000150990	DHX37
ENSG00000151012	SLC7A11
ENSG00000151014	CCRN4L
ENSG00000151131	C12orf45
ENSG00000151247	EIF4E
ENSG00000151364	KCTD14
ENSG00000151461	UPF2
ENSG00000151465	CDC123
ENSG00000151498	ACAD8
ENSG00000151500	THYN1
ENSG00000151503	NCAPD3
ENSG00000151576	QTRTD1
ENSG00000151718	WWC2
ENSG00000151725	CENPU
ENSG00000151729	SLC25A4
ENSG00000151748	SAV1
ENSG00000151846	PABPC3
ENSG00000151849	CENPJ
ENSG00000152061	RABGAP1L
ENSG00000152147	GEMIN6
ENSG00000152208	GRID2
ENSG00000152234	ATP5A1
ENSG00000152240	HAUS1
ENSG00000152256	PDK1
ENSG00000152284	TCF7L1
ENSG00000152404	CWF19L2
ENSG00000152413	HOMER1
ENSG00000152422	XRCC4
ENSG00000152454	ZNF256
ENSG00000152455	SUV39H2
ENSG00000152464	RPP38
ENSG00000152484	USP12
ENSG00000152782	PANK1
ENSG00000152939	MARVELD2
ENSG00000152942	RAD17
ENSG00000152969	JAKMIP1
ENSG00000153015	CWC27
ENSG00000153044	CENPH
ENSG00000153046	CDYL
ENSG00000153048	CARHSP1
ENSG00000153093	ACOXL
ENSG00000153107	ANAPC1
ENSG00000153147	SMARCA5
ENSG00000153179	RASSF3
ENSG00000153187	HNRNPU
ENSG00000153201	RANBP2
ENSG00000153207	AHCTF1
ENSG00000153339	TRAPPC8
ENSG00000153391	INO80C
ENSG00000153395	LPCAT1
ENSG00000153443	UBALD1
ENSG00000153551	CMTM7
ENSG00000153561	RMND5A
ENSG00000153767	GTF2E1
ENSG00000153989	NUS1
ENSG00000154001	PPP2R5E
ENSG00000154080	CHST9
ENSG00000154118	JPH3
ENSG00000154217	PITPNC1
ENSG00000154359	LONRF1
ENSG00000154473	BUB3
ENSG00000154518	ATP5G3
ENSG00000154582	TCEB1
ENSG00000154639	CXADR
ENSG00000154719	MRPL39
ENSG00000154783	FGD5
ENSG00000154814	OXNAD1
ENSG00000154822	PLCL2
ENSG00000154839	SKA1
ENSG00000155096	AZIN1
ENSG00000155097	ATP6V1C1
ENSG00000155100	OTUD6B
ENSG00000155189	AGPAT5
ENSG00000155229	MMS19
ENSG00000155313	USP25
ENSG00000155329	ZCCHC10
ENSG00000155367	PPM1J
ENSG00000155368	DBI
ENSG00000155380	SLC16A1
ENSG00000155438	NIFK
ENSG00000155508	CNOT8
ENSG00000155561	NUP205
ENSG00000155629	PIK3AP1
ENSG00000155760	FZD7
ENSG00000155961	RAB39B
ENSG00000156017	C9orf41
ENSG00000156076	WIF1
ENSG00000156261	CCT8
ENSG00000156304	SCAF4
ENSG00000156374	PCGF6
ENSG00000156453	PCDH1
ENSG00000156502	SUPV3L1
ENSG00000156504	FAM122B
ENSG00000156515	HK1
ENSG00000156574	NODAL
ENSG00000156735	BAG4
ENSG00000156787	TBC1D31
ENSG00000156876	SASS6
ENSG00000156925	ZIC3
ENSG00000156959	LHFPL4
ENSG00000156966	B3GNT7
ENSG00000156968	MPV17L
ENSG00000156970	BUB1B
ENSG00000156990	RPUSD3
ENSG00000157064	NMNAT2
ENSG00000157077	ZFYVE9
ENSG00000157106	SMG1
ENSG00000157150	TIMP4
ENSG00000157152	SYN2
ENSG00000157184	CPT2
ENSG00000157193	LRP8
ENSG00000157212	PAXIP1
ENSG00000157214	STEAP2
ENSG00000157224	CLDN12
ENSG00000157303	SUSD3
ENSG00000157404	KIT
ENSG00000157456	CCNB2
ENSG00000157557	ETS2
ENSG00000157734	SNX22
ENSG00000157741	UBN2
ENSG00000157992	KRTCAP3
ENSG00000158246	FAM46B
ENSG00000158402	CDC25C
ENSG00000158411	MITD1
ENSG00000158457	TSPAN33
ENSG00000158483	FAM86C1
ENSG00000158623	COPG2
ENSG00000158764	ITLN2
ENSG00000158769	F11R
ENSG00000158813	EDA
ENSG00000158825	CDA
ENSG00000158864	NDUFS2
ENSG00000159055	MIS18A
ENSG00000159063	ALG8
ENSG00000159079	C21orf59
ENSG00000159111	MRPL10
ENSG00000159131	GART
ENSG00000159147	DONSON
ENSG00000159166	LAD1
ENSG00000159199	ATP5G1
ENSG00000159217	IGF2BP1
ENSG00000159228	CBR1
ENSG00000159247	TUBBP5
ENSG00000159259	CHAF1B
ENSG00000159352	PSMD4
ENSG00000159377	PSMB4
ENSG00000159399	HK2
ENSG00000159592	GPBP1L1
ENSG00000159593	NAE1
ENSG00000159596	TMEM69
ENSG00000159618	GPR114
ENSG00000159685	CHCHD6
ENSG00000159712	ANKRD18CP
ENSG00000159753	RLTPR
ENSG00000159784	FAM131B
ENSG00000159873	CCDC117
ENSG00000160049	DFFA
ENSG00000160072	ATAD3B
ENSG00000160117	ANKLE1
ENSG00000160124	CCDC58
ENSG00000160172	FAM86C2P
ENSG00000160193	WDR4
ENSG00000160200	CBS
ENSG00000160201	U2AF1
ENSG00000160208	RRP1B
ENSG00000160221	C21orf33
ENSG00000160229	ZNF66
ENSG00000160256	FAM207A
ENSG00000160336	ZNF761
ENSG00000160352	ZNF714
ENSG00000160447	PKN3
ENSG00000160539	PPAPDC3
ENSG00000160570	DEDD2
ENSG00000160602	NEK8
ENSG00000160606	TLCD1
ENSG00000160688	FLAD1
ENSG00000160746	ANO10
ENSG00000160783	PMF1
ENSG00000160796	NBEAL2
ENSG00000160799	CCDC12
ENSG00000160813	PPP1R35
ENSG00000160818	GPATCH4
ENSG00000160867	FGFR4
ENSG00000160877	NACC1
ENSG00000160917	CPSF4
ENSG00000160949	TONSL
ENSG00000160957	RECQL4
ENSG00000160973	FOXH1
ENSG00000160993	ALKBH4
ENSG00000160999	SH2B2
ENSG00000161016	RPL8
ENSG00000161082	CELF5
ENSG00000161179	YDJC
ENSG00000161243	FBXO27
ENSG00000161249	DMKN
ENSG00000161267	BDH1
ENSG00000161547	SRSF2
ENSG00000161558	TMEM143
ENSG00000161618	ALDH16A1
ENSG00000161653	NAGS
ENSG00000161654	LSM¬†12,00
ENSG00000161813	LARP4
ENSG00000161920	MED11
ENSG00000161940	BCL6B
ENSG00000161956	SENP3
ENSG00000161970	RPL26
ENSG00000161980	POLR3K
ENSG00000162062	C16orf59
ENSG00000162063	CCNF
ENSG00000162069	CCDC64B
ENSG00000162105	SHANK2
ENSG00000162139	NEU3
ENSG00000162244	RPL29
ENSG00000162377	COA7
ENSG00000162385	MAGOH
ENSG00000162396	PARS2
ENSG00000162433	AK4
ENSG00000162490	DRAXIN
ENSG00000162551	ALPL
ENSG00000162601	MYSM1
ENSG00000162623	TYW3
ENSG00000162636	FAM102B
ENSG00000162702	ZNF281
ENSG00000162714	ZNF496
ENSG00000162729	IGSF8
ENSG00000162757	C1orf74
ENSG00000162769	FLVCR1
ENSG00000162775	RBM15
ENSG00000162817	C1orf115
ENSG00000162851	TFB2M
ENSG00000162961	DPY30
ENSG00000162971	TYW5
ENSG00000162972	C2orf47
ENSG00000163002	NUP35
ENSG00000163026	C2orf44
ENSG00000163029	SMC6
ENSG00000163032	VSNL1
ENSG00000163041	H3F3A
ENSG00000163050	ADCK3
ENSG00000163104	SMARCAD1
ENSG00000163166	IWS1
ENSG00000163170	BOLA3
ENSG00000163249	CCNYL1
ENSG00000163286	ALPPL2
ENSG00000163319	MRPS18C
ENSG00000163362	C1orf106
ENSG00000163376	KBTBD8
ENSG00000163377	FAM19A4
ENSG00000163412	EIF4E3
ENSG00000163444	TMEM183A
ENSG00000163467	TSACC
ENSG00000163468	CCT3
ENSG00000163507	KIAA1524
ENSG00000163510	CWC22
ENSG00000163528	CHCHD4
ENSG00000163535	SGOL2
ENSG00000163558	PRKCI
ENSG00000163584	RPL22L1
ENSG00000163597	SNHG16
ENSG00000163666	HESX1
ENSG00000163710	PCOLCE2
ENSG00000163714	U2SURP
ENSG00000163719	MTMR14
ENSG00000163743	RCHY1
ENSG00000163807	KIAA1143
ENSG00000163811	WDR43
ENSG00000163827	LRRC2
ENSG00000163832	ELP6
ENSG00000163882	POLR2H
ENSG00000163884	KLF15
ENSG00000163888	CAMK2N2
ENSG00000163904	SENP2
ENSG00000163918	RFC4
ENSG00000163923	RPL39L
ENSG00000163931	TKT
ENSG00000163938	GNL3
ENSG00000163960	UBXN7
ENSG00000163961	RNF168
ENSG00000164022	AIMP1
ENSG00000164024	METAP1
ENSG00000164032	H2AFZ
ENSG00000164045	CDC25A
ENSG00000164048	ZNF589
ENSG00000164062	APEH
ENSG00000164074	C4orf29
ENSG00000164076	CAMKV
ENSG00000164087	POC1A
ENSG00000164109	MAD2L1
ENSG00000164134	NAA15
ENSG00000164142	FAM160A1
ENSG00000164144	ARFIP1
ENSG00000164163	ABCE1
ENSG00000164164	OTUD4
ENSG00000164167	LSM¬†6,00
ENSG00000164182	NDUFAF2
ENSG00000164265	SCGB3A2
ENSG00000164284	GRPEL2
ENSG00000164323	CFAP97
ENSG00000164338	UTP15
ENSG00000164344	KLKB1
ENSG00000164362	TERT
ENSG00000164430	MB21D1
ENSG00000164588	HCN1
ENSG00000164591	MYOZ3
ENSG00000164611	PTTG1
ENSG00000164615	CAMLG
ENSG00000164626	KCNK5
ENSG00000164647	STEAP1
ENSG00000164649	CDCA7L
ENSG00000164654	MIOS
ENSG00000164663	USP49
ENSG00000164715	LMTK2
ENSG00000164742	ADCY1
ENSG00000164841	TMEM74
ENSG00000164904	ALDH7A1
ENSG00000164934	DCAF13
ENSG00000164985	PSIP1
ENSG00000165060	FXN
ENSG00000165138	ANKS6
ENSG00000165175	MID1IP1
ENSG00000165209	STRBP
ENSG00000165215	CLDN3
ENSG00000165283	STOML2
ENSG00000165288	BRWD3
ENSG00000165304	MELK
ENSG00000165322	ARHGAP12
ENSG00000165349	SLC7A3
ENSG00000165389	SPTSSA
ENSG00000165392	WRN
ENSG00000165480	SKA3
ENSG00000165490	DDIAS
ENSG00000165501	LRR1
ENSG00000165502	RPL36AL
ENSG00000165506	DNAAF2
ENSG00000165526	RPUSD4
ENSG00000165591	FAAH2
ENSG00000165609	NUDT5
ENSG00000165637	VDAC2
ENSG00000165644	COMTD1
ENSG00000165671	NSD1
ENSG00000165672	PRDX3
ENSG00000165689	SDCCAG3
ENSG00000165704	HPRT1
ENSG00000165732	DDX21
ENSG00000165733	BMS1
ENSG00000165816	VWA2
ENSG00000165821	SALL2
ENSG00000165863	C10orf82
ENSG00000165895	ARHGAP42
ENSG00000165898	ISCA2
ENSG00000165905	GYLTL1B
ENSG00000165929	TC2N
ENSG00000165934	CPSF2
ENSG00000166012	TAF1D
ENSG00000166073	GPR176
ENSG00000166105	GLB1L3
ENSG00000166123	GPT2
ENSG00000166133	RPUSD2
ENSG00000166145	SPINT1
ENSG00000166153	DEPDC4
ENSG00000166181	API5
ENSG00000166197	NOLC1
ENSG00000166206	GABRB3
ENSG00000166261	ZNF202
ENSG00000166347	CYB5A
ENSG00000166441	RPL27A
ENSG00000166451	CENPN
ENSG00000166478	ZNF143
ENSG00000166492	FAM86GP
ENSG00000166508	MCM7
ENSG00000166529	ZSCAN21
ENSG00000166736	HTR3A
ENSG00000166788	SAAL1
ENSG00000166797	FAM96A
ENSG00000166803	KIAA0101
ENSG00000166816	LDHD
ENSG00000166822	TMEM170A
ENSG00000166831	RBPMS2
ENSG00000166840	GLYATL1
ENSG00000166845	C18orf54
ENSG00000166851	PLK1
ENSG00000166855	CLPX
ENSG00000166860	ZBTB39
ENSG00000166863	TAC3
ENSG00000166900	STX3
ENSG00000166902	MRPL16
ENSG00000166986	MARS
ENSG00000167005	NUDT21
ENSG00000167085	PHB
ENSG00000167088	SNRPD1
ENSG00000167130	DOLPP1
ENSG00000167173	C15orf39
ENSG00000167258	CDK12
ENSG00000167264	DUS2
ENSG00000167311	ART5
ENSG00000167315	ACAA2
ENSG00000167325	RRM1
ENSG00000167513	CDT1
ENSG00000167525	PROCA1
ENSG00000167550	RHEBL1
ENSG00000167553	TUBA1C
ENSG00000167600	CYP2S1
ENSG00000167635	ZNF146
ENSG00000167645	YIF1B
ENSG00000167654	ATCAY
ENSG00000167670	CHAF1A
ENSG00000167680	SEMA6B
ENSG00000167700	MFSD3
ENSG00000167721	TSR1
ENSG00000167747	C19orf48
ENSG00000167862	ICT1
ENSG00000167863	ATP5H
ENSG00000167900	TK1
ENSG00000167964	RAB26
ENSG00000168004	HRASLS5
ENSG00000168005	C11orf84
ENSG00000168028	RPSA
ENSG00000168040	FADD
ENSG00000168071	CCDC88B
ENSG00000168092	PAFAH1B2
ENSG00000168152	THAP9
ENSG00000168214	RBPJ
ENSG00000168234	TTC39C
ENSG00000168259	DNAJC7
ENSG00000168263	KCNV2
ENSG00000168275	COA6
ENSG00000168286	THAP11
ENSG00000168291	PDHB
ENSG00000168411	RFWD3
ENSG00000168439	STIP1
ENSG00000168490	PHYHIP
ENSG00000168496	FEN1
ENSG00000168569	TMEM223
ENSG00000168612	ZSWIM1
ENSG00000168653	NDUFS5
ENSG00000168671	UGT3A2
ENSG00000168724	DNAJC21
ENSG00000168827	GFM1
ENSG00000168883	USP39
ENSG00000168913	ENHO
ENSG00000169020	ATP5I
ENSG00000169021	UQCRFS1
ENSG00000169032	MAP2K1
ENSG00000169093	ASMTL
ENSG00000169139	UBE2V2
ENSG00000169213	RAB3B
ENSG00000169230	PRELID1
ENSG00000169288	MRPL1
ENSG00000169375	SIN3A
ENSG00000169418	NPR¬†1,00
ENSG00000169564	PCBP1
ENSG00000169570	DTWD2
ENSG00000169627	BOLA2B
ENSG00000169679	BUB1
ENSG00000169684	CHRNA5
ENSG00000169689	STRA13
ENSG00000169714	CNBP
ENSG00000169750	RAC3
ENSG00000169764	UGP2
ENSG00000169783	LINGO1
ENSG00000169813	HNRNPF
ENSG00000169860	P2RY1
ENSG00000169894	MUC3A
ENSG00000170089	RP11-423H2.1
ENSG00000170234	PWWP2A
ENSG00000170260	ZNF212
ENSG00000170293	CMTM8
ENSG00000170340	B3GNT2
ENSG00000170448	NFXL1
ENSG00000170468	C14orf169
ENSG00000170469	SPATA24
ENSG00000170473	WIBG
ENSG00000170515	PA2G4
ENSG00000170545	SMAGP
ENSG00000170561	IRX2
ENSG00000170571	EMB
ENSG00000170606	HSPA4
ENSG00000170608	FOXA3
ENSG00000170633	RNF34
ENSG00000170647	TMEM133
ENSG00000170681	MURC
ENSG00000170684	ZNF296
ENSG00000170779	CDCA4
ENSG00000170791	CHCHD7
ENSG00000170837	GPR27
ENSG00000170855	TRIAP1
ENSG00000170860	LSM¬†3,00
ENSG00000171084	FAM86JP
ENSG00000171097	CCBL1
ENSG00000171103	TRMT61B
ENSG00000171126	KCNG3
ENSG00000171202	TMEM126A
ENSG00000171204	TMEM126B
ENSG00000171219	CDC42BPG
ENSG00000171224	C10orf35
ENSG00000171311	EXOSC1
ENSG00000171314	PGAM1
ENSG00000171320	ESCO2
ENSG00000171425	ZNF581
ENSG00000171490	RSL1D1
ENSG00000171492	LRRC8D
ENSG00000171497	PPID
ENSG00000171517	LPAR3
ENSG00000171530	TBCA
ENSG00000171551	ECEL1
ENSG00000171634	BPTF
ENSG00000171649	ZIK1
ENSG00000171720	HDAC3
ENSG00000171793	CTPS1
ENSG00000171794	UTF1
ENSG00000171858	RPS21
ENSG00000171863	RPS7
ENSG00000171865	RNASEH1
ENSG00000171940	ZNF217
ENSG00000171956	FOXB1
ENSG00000171960	PPIH
ENSG00000171988	JMJD1C
ENSG00000172009	THOP1
ENSG00000172058	SERF1A
ENSG00000172062	SMN1
ENSG00000172115	CYCS
ENSG00000172172	MRPL13
ENSG00000172186	HMGN1P35
ENSG00000172244	C5orf34
ENSG00000172336	POP7
ENSG00000172340	SUCLG2
ENSG00000172366	FAM195A
ENSG00000172409	CLP¬†1
ENSG00000172461	FUT9
ENSG00000172534	HCFC1
ENSG00000172554	SNTG2
ENSG00000172586	CHCHD1
ENSG00000172602	RND1
ENSG00000172687	ZNF738
ENSG00000172746	RP11-344H11.4
ENSG00000172766	NAA16
ENSG00000172795	DCP2
ENSG00000172799	ZBTB8OSP2
ENSG00000172809	RPL38
ENSG00000172840	PDP2
ENSG00000172869	DMXL1
ENSG00000172889	EGFL7
ENSG00000172954	LCLAT1
ENSG00000172974	AC007318.5
ENSG00000173065	FAM222B
ENSG00000173085	COQ2
ENSG00000173141	MRPL57
ENSG00000173145	NOC3L
ENSG00000173153	ESRRA
ENSG00000173157	ADAMTS20
ENSG00000173163	COMMD1
ENSG00000173207	CKS1B
ENSG00000173231	TERF1P1
ENSG00000173258	ZNF483
ENSG00000173262	SLC2A14
ENSG00000173281	PPP1R3B
ENSG00000173456	RNF26
ENSG00000173465	SSSCA1
ENSG00000173473	SMARCC1
ENSG00000173660	UQCRH
ENSG00000173673	HES3
ENSG00000173674	EIF1AX
ENSG00000173692	PSMD1
ENSG00000173698	GPR64
ENSG00000173726	TOMM20
ENSG00000173744	AGFG1
ENSG00000173894	CBX2
ENSG00000173928	SWSAP1
ENSG00000173930	SLCO4C1
ENSG00000174013	FBXO45
ENSG00000174173	TRMT10C
ENSG00000174206	C12orf66
[truncated: 2,092 more rows]

## Sheet: Cluster 3
gene.id	gene.name
ENSG00000008735	MAPK8IP2
ENSG00000010626	LRRC23
ENSG00000030419	IKZF2
ENSG00000034533	ASTE1
ENSG00000042317	SPATA7
ENSG00000048540	LMO3
ENSG00000064199	SPA17
ENSG00000066136	NFYC
ENSG00000067141	NEO1
ENSG00000068976	PYGM
ENSG00000069188	SDK2
ENSG00000069702	TGFBR3
ENSG00000072415	MPP5
ENSG00000075035	WSCD2
ENSG00000078081	LAMP3
ENSG00000080298	RFX3
ENSG00000081479	LRP2
ENSG00000085185	BCORL1
ENSG00000087076	HSD17B14
ENSG00000092850	TEKT2
ENSG00000097096	SYDE2
ENSG00000099256	PRTFDC1
ENSG00000099622	CIRBP
ENSG00000101144	BMP7
ENSG00000102053	ZC3H12B
ENSG00000104885	DOT1L
ENSG00000104960	PTOV1
ENSG00000105808	RASA4
ENSG00000106571	GLI3
ENSG00000106804	C5
ENSG00000107560	RAB11FIP2
ENSG00000107890	ANKRD26
ENSG00000109072	VTN
ENSG00000110195	FOLR1
ENSG00000110693	SOX6
ENSG00000112280	COL9A1
ENSG00000114854	TNNC1
ENSG00000115137	DNAJC27
ENSG00000115474	KCNJ13
ENSG00000118557	PMFBP1
ENSG00000118733	OLFM3
ENSG00000120332	TNN
ENSG00000121413	ZSCAN18
ENSG00000122481	RWDD3
ENSG00000123191	ATP7B
ENSG00000123411	IKZF4
ENSG00000125249	RAP2A
ENSG00000125355	TMEM255A
ENSG00000126016	AMOT
ENSG00000128000	ZNF780B
ENSG00000128881	TTBK2
ENSG00000130024	PHF10
ENSG00000130723	PRRC2B
ENSG00000131626	PPFIA1
ENSG00000132424	PNISR
ENSG00000132854	KANK4
ENSG00000133641	C12orf29
ENSG00000134698	AGO4
ENSG00000135414	GDF11
ENSG00000136002	ARHGEF4
ENSG00000137269	LRRC1
ENSG00000137819	PAQR5
ENSG00000138722	MMRN1
ENSG00000139219	COL2A1
ENSG00000139445	FOXN4
ENSG00000139890	REM2
ENSG00000140022	STON2
ENSG00000141052	MYOCD
ENSG00000143167	GPA33
ENSG00000143194	MAEL
ENSG00000143195	ILDR2
ENSG00000144152	FBLN7
ENSG00000144339	TMEFF2
ENSG00000144451	SPAG16
ENSG00000145335	SNCA
ENSG00000146281	PM20D2
ENSG00000146802	TMEM168
ENSG00000147576	ADHFE1
ENSG00000148057	IDNK
ENSG00000149050	ZNF214
ENSG00000150627	WDR17
ENSG00000152078	TMEM56
ENSG00000153291	SLC25A27
ENSG00000153404	PLEKHG4B
ENSG00000154640	BTG3
ENSG00000157796	WDR19
ENSG00000159173	TNNI1
ENSG00000159239	C2orf81
ENSG00000159958	TNFRSF13C
ENSG00000161048	NAPEPLD
ENSG00000161149	TUBA3FP
ENSG00000162148	PPP1R32
ENSG00000162444	RBP7
ENSG00000162669	HFM1
ENSG00000162931	TRIM17
ENSG00000163053	SLC16A14
ENSG00000163596	ICA1L
ENSG00000164031	DNAJB14
ENSG00000164327	RICTOR
ENSG00000164542	KIAA0895
ENSG00000165115	KIF27
ENSG00000165121	RP11-213G2.3
ENSG00000165312	OTUD1
ENSG00000166596	CFAP52
ENSG00000166704	ZNF606
ENSG00000167186	COQ7
ENSG00000167232	ZNF91
ENSG00000167371	PRRT2
ENSG00000167874	TMEM88
ENSG00000168135	KCNJ4
ENSG00000168795	ZBTB5
ENSG00000168852	TPTE2P5
ENSG00000169247	SH3TC2
ENSG00000169760	NLGN1
ENSG00000170035	UBE2E3
ENSG00000170322	NFRKB
ENSG00000170629	DPY19L2P2
ENSG00000170667	RASA4B
ENSG00000170743	SYT9
ENSG00000171791	BCL2
ENSG00000172613	RAD9A
ENSG00000174652	ZNF266
ENSG00000174684	B3GNT1
ENSG00000175161	CADM2
ENSG00000175548	ALG10B
ENSG00000175906	ARL4D
ENSG00000176401	EID2B
ENSG00000176714	CCDC121
ENSG00000176956	LY6H
ENSG00000178467	P4HTM
ENSG00000178538	CA8
ENSG00000178568	ERBB4
ENSG00000179941	BBS10
ENSG00000180447	GAS1
ENSG00000180592	SKIDA1
ENSG00000181101	SDCCAG3P2
ENSG00000182504	CEP97
ENSG00000183346	C10orf107
ENSG00000183628	DGCR6
ENSG00000184349	EFNA5
ENSG00000184911	DMRTC1B
ENSG00000185149	NPY2R
ENSG00000185278	ZBTB37
ENSG00000185522	LMNTD2
ENSG00000186638	KIF24
ENSG00000187535	IFT140
ENSG00000188343	FAM92A1
ENSG00000189195	BTBD8
ENSG00000196151	WDSUB1
ENSG00000196860	TOMM20L
ENSG00000196865	NHLRC2
ENSG00000196972	LINC00087
ENSG00000197363	ZNF517
ENSG00000197415	VEPH1
ENSG00000198382	UVRAG
ENSG00000198707	CEP290
ENSG00000201047	Y_RNA
ENSG00000201229	SNORA63
ENSG00000203965	EFCAB7
ENSG00000205084	TMEM231
ENSG00000205133	TRIQK
ENSG00000205758	CRYZL1
ENSG00000206690	Y_RNA
ENSG00000207344	SNORA22
ENSG00000212464	SNORA12
ENSG00000213068	RP11-277B15.1
ENSG00000213753	CENPBD1P1
ENSG00000214870	AC004540.5
ENSG00000221436	MIR548F3
ENSG00000221782	MIR548F2
ENSG00000222305	Y_RNA
ENSG00000222578	RNA5SP345
ENSG00000223624	RP1-125I3.4
ENSG00000225264	ZNRF2P2
ENSG00000225882	LINC01456
ENSG00000226491	FTOP1
ENSG00000226786	RP1-167F1.2
ENSG00000227745	AC098826.5
ENSG00000227855	DPY19L2P3
ENSG00000228109	MFI2-AS1
ENSG00000228506	RP11-98I9.4
ENSG00000228852	RP11-57H12.5
ENSG00000228903	RASA4CP
ENSG00000228986	RP13-228J13.8
ENSG00000229036	VDAC1P8
ENSG00000229852	RP11-398K22.12
ENSG00000231550	PTCHD3P2
ENSG00000231563	RP11-245P10.4
ENSG00000231772	RP1-154K9.2
ENSG00000232104	RFX3-AS1
ENSG00000233247	GS1-257G1.1
ENSG00000233297	RASA4DP
ENSG00000233766	AC098617.1
ENSG00000235032	BMP7-AS1
ENSG00000235257	ITGA9-AS1
ENSG00000235706	DICER1-AS1
ENSG00000236411	NDUFAF4P3
ENSG00000236577	SNRPGP14
ENSG00000236861	AC006378.2
ENSG00000237004	ZNRF2P1
ENSG00000237298	TTN-AS1
ENSG00000237440	ZNF737
ENSG00000238151	MLLT10P1
ENSG00000239185	RNU7-190P
ENSG00000239519	CADM2-AS1
ENSG00000239827	SUGT1P3
ENSG00000239922	RP11-71N10.1
ENSG00000241269	AC093620.5
ENSG00000241648	CADM2-AS2
ENSG00000241943	RN7SL188P
ENSG00000242531	RP11-299J3.6
ENSG00000242686	RP11-1191J2.2
ENSG00000243230	RP11-286H14.8
ENSG00000243915	PRKRIRP2
ENSG00000245556	SCAMP1-AS1
ENSG00000248249	RP11-598O12.1
ENSG00000248489	CTD-2007H13.3
ENSG00000249430	CTD-2231H16.1
ENSG00000251247	ZNF345
ENSG00000252242	RNU7-115P
ENSG00000252959	RNA5SP170
ENSG00000253347	CTD-2026D20.2
ENSG00000253854	RP11-10N23.2
ENSG00000255241	RP11-164N3.3
ENSG00000255445	RP11-573M3.3
ENSG00000256564	RP11-424M22.3
ENSG00000257027	RP11-705C15.3
ENSG00000257698	RP11-620J15.3
ENSG00000258636	CTD-2298J14.2
ENSG00000259645	RP11-253M7.6
ENSG00000259768	RP5-991G20.1
ENSG00000261024	GS1-279B7.1
ENSG00000261485	PAN3-AS1
ENSG00000261604	CTD-2636A23.2
ENSG00000261788	RP11-480G7.1
ENSG00000262583	RP11-77K12.5
ENSG00000263327	TAPT1-AS1
ENSG00000263445	MIR4450
ENSG00000264084	MIR5688
ENSG00000266075	RN7SL574P
ENSG00000267390	RP11-635N19.1
ENSG00000267701	RP11-28F1.2
ENSG00000267904	CTC-429P9.5
ENSG00000268366	CTC-492K19.4
ENSG00000269427	CTC-429P9.1
ENSG00000270083	RP1-257I20.14
ENSG00000271133	CTA-293F17.1
ENSG00000271745	AC093668.2
ENSG00000271803	RP1-63M2.5
ENSG00000271926	CTD-2376I4.1
ENSG00000272081	CTD-2376I4.2
ENSG00000272356	RP5-1112D6.8
ENSG00000272447	RP11-182L21.6
ENSG00000272894	RP5-1159O4.1
ENSG00000272927	RP11-1191J2.5
ENSG00000274494	MIR6832
ENSG00000274634	AC018361.1
ENSG00000275277	AC096750.1
ENSG00000275520	LINC00684
ENSG00000276768	RP5-1116H23.5
ENSG00000277155	AC105921.1
ENSG00000277425	RP5-1116H23.3
ENSG00000277954	RP11-679B19.1
ENSG00000278616	BEND3P3
ENSG00000278817	DGCR6
ENSG00000278962	RP11-399B17.1
ENSG00000279168	HSPC047
ENSG00000279792	RP11-893F2.18
ENSG00000280099	RP11-33E12.2
ENSG00000280100	ABBA01031663.1
ENSG00000280187	CTC-351M12.1

## Sheet: Cluster 4
gene.id	gene.name
ENSG00000004799	PDK4
ENSG00000008441	NFIX
ENSG00000012504	NR1H4
ENSG00000013588	GPRC5A
ENSG00000014914	MTMR11
ENSG00000042286	AIFM2
ENSG00000049323	LTBP1
ENSG00000049540	ELN
ENSG00000062716	VMP1
ENSG00000065357	DGKA
ENSG00000065534	MYLK
ENSG00000066382	MPPED2
ENSG00000068137	PLEKHH3
ENSG00000069431	ABCC9
ENSG00000070404	FSTL3
ENSG00000072195	SPEG
ENSG00000072952	MRVI1
ENSG00000077092	RARB
ENSG00000078269	SYNJ2
ENSG00000079257	LXN
ENSG00000081052	COL4A4
ENSG00000081923	ATP8B1
ENSG00000082512	TRAF5
ENSG00000086289	EPDR1
ENSG00000088386	SLC15A1
ENSG00000092295	TGM1
ENSG00000095383	TBC1D2
ENSG00000099785	2002-03-01
ENSG00000100003	SEC14L2
ENSG00000100336	APOL4
ENSG00000100427	MLC1
ENSG00000101265	RASSF2
ENSG00000102683	SGCG
ENSG00000102802	MEDAG
ENSG00000103196	CRISPLD2
ENSG00000103811	CTSH
ENSG00000104870	FCGRT
ENSG00000106483	SFRP4
ENSG00000108370	RGS9
ENSG00000108691	CCL2
ENSG00000108784	NAGLU
ENSG00000108846	ABCC3
ENSG00000110090	CPT1A
ENSG00000111341	MGP
ENSG00000112079	STK38
ENSG00000114115	RBP1
ENSG00000115380	EFEMP1
ENSG00000115641	FHL2
ENSG00000116678	LEPR
ENSG00000117115	PADI2
ENSG00000117122	MFAP2
ENSG00000117152	RGS4
ENSG00000117600	LPPR4
ENSG00000118194	TNNT2
ENSG00000118849	RARRES1
ENSG00000118855	MFSD1
ENSG00000119138	KLF9
ENSG00000119938	PPP1R3C
ENSG00000120093	HOXB3
ENSG00000120899	PTK2B
ENSG00000121440	PDZRN3
ENSG00000122359	ANXA11
ENSG00000123684	LPGAT1
ENSG00000124212	PTGIS
ENSG00000125384	PTGER2
ENSG00000125434	SLC25A35
ENSG00000126603	GLIS2
ENSG00000127528	KLF2
ENSG00000128016	ZFP36
ENSG00000128335	APOL2
ENSG00000128510	CPA4
ENSG00000132821	VSTM2L
ENSG00000133392	MYH11
ENSG00000133401	PDZD2
ENSG00000134259	NGF
ENSG00000135722	FBXL8
ENSG00000136275	C7orf69
ENSG00000136542	GALNT5
ENSG00000136999	NOV
ENSG00000137507	LRRC32
ENSG00000138449	SLC40A1
ENSG00000139278	GLIPR1
ENSG00000140092	FBLN5
ENSG00000141338	ABCA8
ENSG00000141448	GATA6
ENSG00000141753	IGFBP4
ENSG00000142910	TINAGL1
ENSG00000143867	OSR1
ENSG00000145632	PLK2
ENSG00000145777	TSLP
ENSG00000145936	KCNMB1
ENSG00000146674	IGFBP3
ENSG00000147223	RIPPLY1
ENSG00000147485	PXDNL
ENSG00000147862	NFIB
ENSG00000148120	C9orf3
ENSG00000148123	RP11-35N6.1
ENSG00000149489	ROM1
ENSG00000150051	MKX
ENSG00000152049	KCNE4
ENSG00000152527	PLEKHH2
ENSG00000152779	SLC16A12
ENSG00000152952	PLOD2
ENSG00000156218	ADAMTSL3
ENSG00000156466	GDF6
ENSG00000158050	DUSP2
ENSG00000158286	RNF207
ENSG00000159263	SIM2
ENSG00000159403	C1R
ENSG00000160097	FNDC5
ENSG00000162496	DHRS3
ENSG00000163406	SLC15A2
ENSG00000163947	ARHGEF3
ENSG00000164023	SGMS2
ENSG00000164488	DACT2
ENSG00000164694	FNDC1
ENSG00000164764	SBSPON
ENSG00000165152	TMEM246
ENSG00000165376	CLDN2
ENSG00000166106	ADAMTS15
ENSG00000166398	KIAA0355
ENSG00000166979	EVA1C
ENSG00000167772	ANGPTL4
ENSG00000168056	LTBP3
ENSG00000168077	SCARA3
ENSG00000168386	FILIP1L
ENSG00000168405	CMAHP
ENSG00000168453	HR
ENSG00000168497	SDPR
ENSG00000168958	MFF
ENSG00000169031	COL4A3
ENSG00000170345	FOS
ENSG00000170485	NPAS2
ENSG00000171819	ANGPTL7
ENSG00000172345	STARD5
ENSG00000172346	CSDC2
ENSG00000173641	HSPB7
ENSG00000173918	C1QTNF1
ENSG00000174353	STAG3L3
ENSG00000175315	CST6
ENSG00000178537	SLC25A20
ENSG00000179841	AKAP5
ENSG00000180139	ACTA2-AS1
ENSG00000181195	PENK
ENSG00000183087	GAS6
ENSG00000183208	GDPGP1
ENSG00000183779	ZNF703
ENSG00000184347	SLIT3
ENSG00000185567	AHNAK2
ENSG00000185652	NTF3
ENSG00000185972	CCIN
ENSG00000186479	RGS7BP
ENSG00000187720	THSD4
ENSG00000187955	COL14A1
ENSG00000188624	IGFL3
ENSG00000196562	SULF2
ENSG00000197182	MIRLET7BHG
ENSG00000197442	MAP3K5
ENSG00000197614	MFAP5
ENSG00000197879	MYO1C
ENSG00000198959	TGM2
ENSG00000200288	SNORA18
ENSG00000201852	RNU6-702P
ENSG00000201984	Y_RNA
ENSG00000202260	RN7SKP69
ENSG00000204219	TCEA3
ENSG00000204866	IGFL2
ENSG00000205403	CFI
ENSG00000206190	ATP10A
ENSG00000207864	MIR27B
ENSG00000207971	MIR125B1
ENSG00000207994	MIR100
ENSG00000213538	KRT8P41
ENSG00000214282	KRT8P14
ENSG00000215861	WI2-1896O14.1
ENSG00000221340	RNU6ATAC18P
ENSG00000221955	SLC12A8
ENSG00000222123	RNA5SP390
ENSG00000223800	RP11-598C10.2
ENSG00000223930	RP11-33A14.1
ENSG00000224269	AP000697.6
ENSG00000224389	C4B
ENSG00000226065	ZBTB45P2
ENSG00000227658	AC005160.3
ENSG00000227825	SLC9A7P1
ENSG00000228221	LINC00578
ENSG00000228561	RP11-114M1.1
ENSG00000229421	AC133141.1
ENSG00000229720	RP3-495K2.2
ENSG00000229776	C4B-AS1
ENSG00000231203	KRT8P10
ENSG00000232034	AC092168.2
ENSG00000232131	NCOA7-AS1
ENSG00000232415	CTB-51J22.1
ENSG00000232893	IQCA1-AS1
ENSG00000233330	RP1-12G14.7
ENSG00000233521	RP5-1172A22.1
ENSG00000233627	C4A-AS1
ENSG00000235026	DPP10-AS1
ENSG00000235124	KRT8P17
ENSG00000235386	RP11-397A15.4
ENSG00000236304	AP001189.4
ENSG00000236385	RP11-114M1.2
ENSG00000237061	RP11-956J14.1
ENSG00000237149	ZNF503-AS2
ENSG00000237523	LINC00857
ENSG00000238195	CTA-503F6.2
ENSG00000238273	AC012360.6
ENSG00000239697	TNFSF12
ENSG00000240207	RP11-379F4.4
ENSG00000242861	RP11-285F7.2
ENSG00000243415	RP11-274H2.2
ENSG00000244731	C4A
ENSG00000246575	AC093162.5
ENSG00000249035	CTB-113P19.1
ENSG00000250174	MYLK-AS2
ENSG00000251792	Y_RNA
ENSG00000252028	RN7SKP52
ENSG00000252620	RNU6ATAC24P
ENSG00000254343	RP11-760H22.2
ENSG00000254453	NAV2-AS2
ENSG00000255557	RP11-770G2.2
ENSG00000257256	RP3-405J10.4
ENSG00000257556	RP11-44N21.1
ENSG00000257910	RP11-461F16.3
ENSG00000259015	RP11-109N23.6
ENSG00000259519	RP11-519G16.2
ENSG00000259847	RP11-95H3.1
ENSG00000260336	RP11-395B7.7
ENSG00000260859	RP11-254F19.2
ENSG00000261051	RP11-274H2.5
ENSG00000261801	LOXL1-AS1
ENSG00000264012	RP11-627G18.2
ENSG00000264230	ANXA8L1
ENSG00000264843	RP11-856M7.2
ENSG00000264878	Z85986.1
ENSG00000265033	RN7SL262P
ENSG00000265249	AC025280.1
ENSG00000265666	RARA-AS1
ENSG00000267405	CTC-296K1.4
ENSG00000267417	CTC-239J10.1
ENSG00000267573	KRT8P5
ENSG00000268756	AC104534.2
ENSG00000268812	RP1-102K2.8
ENSG00000269386	RAB11B-AS1
ENSG00000269729	AC006262.4
ENSG00000270131	KB-1043D8.8
ENSG00000272327	RP11-1002K11.1
ENSG00000272482	RP11-474O21.5
ENSG00000272695	GAS6-AS2
ENSG00000273760	CH17-360D5.3
ENSG00000274444	RP11-128A17.2
ENSG00000274642	CH17-472G23.1
ENSG00000275894	RP3-453C12.14
ENSG00000277241	RP11-114M1.3
ENSG00000277831	RP11-269C23.5
ENSG00000277872	MIR6817
ENSG00000278408	RP11-1123I8.1
ENSG00000279044	AC007787.3
ENSG00000280060	RP11-5G9.6
ipsc_lncRNA.26473	ipsc_lncRNA.26473
ipsc_lncRNA.32988	ipsc_lncRNA.32988
ipsc_lncRNA.32989	ipsc_lncRNA.32989
ipsc_lncRNA.856	ipsc_lncRNA.856
