# Supplementary material for: Transcriptome Dynamics of Human Neuronal Differentiation From iPSC
Source: Front Cell Dev Biol. 2021 Dec 14;9:727747. doi: 10.3389/fcell.2021.727747 (PMC8712770; doi:10.3389/fcell.2021.727747)
Supplement: Supplementary file 9 [file Table4.XLSX]

## Sheet: IvP
gene_id	gene_name.x	logFC	logCPM	LR	PValue	FDR	gene_biotype	seqnames	start	end	strand	I1	I2	P1	P2	G1	G2	D1	D2	M1	M2	gene_category
ENSG00000241186	TDGF1	-12.9425	8.23906	218.682	1.75361e-49	4.20532e-45	protein_coding	3	46574555	46626543	+	103.585	145.638	0.0202874	0.00855818	0.024221	0.0267768	0.00353549	0.0251371	0	0.00324033	Protein_Coding
ENSG00000133980	VRTN	-11.2712	6.35051	207.624	4.53253e-47	5.43473e-43	protein_coding	14	74303069	74360008	+	56.1394	36.7944	0.0163331	0.0153113	0.00541666	0.0159686	0	0.0252969	0.00452582	0.00434791	Protein_Coding
ENSG00000130182	ZSCAN10	-10.7299	6.09843	195.218	2.30957e-44	1.84619e-40	protein_coding	16	3088890	3099317	-	44.808	41.8254	0.0183852	0.0258525	0.0426805	0.0134812	0.0427199	0.0284752	0.0254722	0.00489418	Protein_Coding
ENSG00000253507	CTD-2501M5.1	-15.8015	5.73273	184.236	5.76189e-42	3.4544e-38	lincRNA	8	131308545	131317632	+	15.9658	196.371	0	0	0.123394	0.0151572	0	0.0640306	0.0343668	0.0825395	Annotated_lncRNA
ENSG00000265992	ESRG	-10.5794	8.0978	173.079	1.5726e-39	7.5425e-36	sense_intronic	3	54632122	54639857	-	119.166	237.02	0.123078	0.0774243	0.0837823	0.132997	0.0225776	0.0902954	0.0538486	0.0931172	Annotated_lncRNA
ENSG00000204531	POU5F1	-9.7968	8.85686	170.241	6.55446e-39	2.24546e-35	protein_coding	6	31164337	31180731	-	417.856	267.254	0.451847	0.24819	0.273943	0.191546	0.246073	0.246032	0.258234	0.32138	Protein_Coding
ENSG00000235602	POU5F1P3	-8.8888	6.71852	170.357	6.18326e-39	2.24546e-35	processed_pseudogene	12	8133772	8134849	-	256.565	159.267	0.471711	0.305117	0.825985	0.594928	1.03578	0.599084	0.517606	0.587669	Other
ENSG00000225366	TDGF1P3	-10.0908	6.41971	164.973	9.27297e-38	2.77969e-34	transcribed_processed_pseudogene	X	110520312	110523021	+	59.0098	72.1495	0.0900672	0.0263851	0.074674	0.0440286	0.01962	0.0639361	0.00623929	0.0239761	Other
ENSG00000254277	RP11-1144P22.1	-11.8777	5.21764	164.144	1.40683e-37	3.74857e-34	lincRNA	8	71675300	71702786	+	60.223	108.844	0.0225751	0.0158721	0.0224602	0.0165535	0	0.0174823	0	0.0540858	Annotated_lncRNA
ENSG00000254934	LINC00678	-9.09959	5.98598	162.574	3.09914e-37	7.43205e-34	lincRNA	11	27617626	27634627	-	77.8897	144.395	0.157134	0.196405	0.416892	0.256046	0.0152132	0.121686	0.203192	0.153375	Annotated_lncRNA
ENSG00000147596	PRDM14	-11.3142	5.24346	160.663	8.10566e-37	1.76711e-33	protein_coding	8	70051651	70071693	-	25.2017	38.6415	0.0166518	0.00585375	0.0248506	0.0122102	0.0580382	0.0773714	0.0138424	0.0465438	Protein_Coding
ENSG00000248329	APELA	-11.1058	5.26542	158.139	2.88608e-36	5.76759e-33	protein_coding	4	164877004	164898965	+	29.4616	23.1275	0	0.0185183	0.0458584	0.111052	0.223766	1.9938	0.13137	0.352325	Protein_Coding
ENSG00000104413	ESRP1	-8.01138	6.24094	149.885	1.83716e-34	3.38899e-31	protein_coding	8	94641074	94707466	+	28.1691	35.9503	0.0834469	0.143741	0.00415111	0.0183566	0.0145423	0.00323108	0.0138736	0.0133282	Protein_Coding
ENSG00000188848	BEND4	-8.48232	6.01013	147.837	5.15069e-34	8.82276e-31	protein_coding	4	42110938	42152878	-	15.744	15.0124	0.0208855	0.0619997	0.0300144	0.0340324	0.00202207	0.136579	0	0.0630107	Protein_Coding
ENSG00000226792	LINC00371	-10.7053	5.02567	144.828	2.34228e-33	3.74469e-30	lincRNA	13	51082119	51172388	-	19.5995	23.4375	0.0194086	0.00454857	0.0128732	0.0142316	0.0225489	0.0100201	0.0215121	0.0051666	Annotated_lncRNA
ENSG00000131203	IDO1	-14.4414	4.48656	135.887	2.11242e-31	3.16612e-28	protein_coding	8	39902275	39928444	+	10.4057	17.7794	0	0	0	0.00457366	0.00543496	0.0144908	0.00518506	0.0398498	Protein_Coding
ENSG00000111704	NANOG	-7.43114	6.21704	134.149	5.06881e-31	7.1503e-28	protein_coding	12	7787794	7799141	+	29.3213	28.1939	0.181036	0.121979	0.116324	0.201886	0.052582	0.160641	0.0752463	0.138553	Protein_Coding
ENSG00000249152	RP11-562F9.2	-14.369	4.38533	130.657	2.94251e-30	3.92023e-27	lincRNA	4	92268767	92277075	-	40.697	96.8564	0	0	0	0	0	0	0	0	Annotated_lncRNA
ENSG00000069482	GAL	-10.1217	4.47749	114.431	1.04873e-26	1.32366e-23	protein_coding	11	68683779	68691175	+	28.062	42.4389	0.0469389	0.0110006	0.2335	0.206511	0.0818003	0.327147	0.0390196	0.0374857	Protein_Coding
ENSG00000107249	GLIS3	6.5889	6.81305	113.708	1.50989e-26	1.81044e-23	protein_coding	9	3824127	4348392	-	0.469926	0.0543078	29.127	6.67771	11.4122	7.79286	4.06206	5.22098	3.68803	9.12255	Protein_Coding
ENSG00000240563	L1TD1	-7.04666	8.37873	112.662	2.55915e-26	2.92243e-23	protein_coding	1	62194831	62212328	+	186.157	174.279	1.50081	0.988306	0.462672	0.123999	0.151954	0.188249	0.105431	0.109727	Protein_Coding
ENSG00000148680	HTR7	-8.87105	4.58161	111.147	5.49342e-26	5.72773e-23	protein_coding	10	90740823	90857698	-	18.8107	13.5216	0.0324819	0.0274048	1.14401	0.381085	2.10009	1.33317	4.88191	1.57198	Protein_Coding
ENSG00000173673	HES3	-13.4337	3.58828	111.228	5.27411e-26	5.72773e-23	protein_coding	1	6244192	6245578	+	43.1001	29.9791	0	0	0.116136	0.106992	0.203425	0.0903962	0	0	Protein_Coding
ENSG00000167600	CYP2S1	-7.505	6.07531	110.403	7.99802e-26	7.99169e-23	protein_coding	19	41193049	41207539	+	56.529	42.2149	0.120314	0.432903	0.126743	0.150496	0.0863353	0.0493263	0.129432	0.135647	Protein_Coding
ENSG00000203727	SAMD5	6.70304	6.04822	109.248	1.43169e-25	1.37333e-22	protein_coding	6	147508927	147737547	+	0.439497	0.0888634	23.9448	14.8189	7.69761	31.4743	5.98165	29.0805	11.3276	4.74719	Protein_Coding
ENSG00000168542	COL3A1	7.19751	10.2153	109.077	1.56112e-25	1.43989e-22	protein_coding	2	188974320	189012746	+	5.53536	0.0509295	634.864	7.76031	2092.59	200.115	2564.27	160.589	2751.93	598.745	Protein_Coding
ENSG00000228592	D21S2088E	-13.3071	3.51695	108.818	1.77849e-25	1.57963e-22	lincRNA	21	23361104	23384861	-	19.3739	9.12567	0	0	0.0117314	0	0	0	0	0	Annotated_lncRNA
ENSG00000102755	FLT1	-7.21768	6.24529	106.077	7.09148e-25	6.0736e-22	protein_coding	13	28300344	28495128	-	14.1718	11.1665	0.149107	0.036464	0.517607	0.121219	2.40078	2.214	1.24624	0.485372	Protein_Coding
ENSG00000248131	LINC01194	-10.8017	4.32736	105.142	1.13666e-24	9.3994e-22	lincRNA	5	12574857	12804363	+	12.7559	30.7056	0.0217426	0	0	0	0.00947269	0	0.00903713	0	Annotated_lncRNA
ENSG00000185847	LINC01405	-13.0438	3.16827	101.144	8.55201e-24	6.83619e-21	lincRNA	12	110936585	110958208	+	13.1585	11.6018	0	0	0	0.0293982	0	0.0310477	0.0555469	0.0213453	Annotated_lncRNA
ENSG00000260834	RP11-256I9.2	-8.73473	4.85017	100.93	9.53133e-24	7.37325e-21	lincRNA	16	65190973	65234914	-	24.145	55.681	0.111149	0.0488413	0.110583	0.163002	0.181592	0.0968332	0.069297	0.0776684	Annotated_lncRNA
ENSG00000111319	SCNN1A	-7.47932	4.89928	98.984	2.54553e-23	1.90763e-20	protein_coding	12	6346843	6377730	-	9.7793	11.2389	0.0692314	0.03894	0.0792108	0.0431501	0.063341	0.0241259	0.189918	0.149279	Protein_Coding
ENSG00000131914	LIN28A	-6.5072	10.2283	96.9424	7.13753e-23	5.18682e-20	protein_coding	1	26410778	26429722	+	743.83	514.201	7.1962	5.13798	0.545299	0.204668	0.101706	0.145411	0.0548428	0.109427	Protein_Coding
ENSG00000237872	POU5F1P4	-6.35522	5.36286	95.4967	1.48135e-22	1.04483e-19	processed_pseudogene	1	155433178	155434262	+	99.5799	60.257	1.1248	0.632659	1.88378	0.866015	0.669732	0.8275	0.903863	0.778504	Other
ENSG00000280142	RP13-16D10.1	-12.9334	2.97094	94.724	2.18865e-22	1.4996e-19	TEC	X	122242008	122242616	+	17.5176	34.8264	0	0	0	0	0	0	0	0.0266729	Other
ENSG00000113389	NPR3	8.52749	5.79787	93.4995	4.06297e-22	2.7065e-19	protein_coding	5	32689070	32791724	+	0.0286914	0.00837125	19.9794	0.911732	0.434844	0.4641	2.93893	1.85678	5.66758	6.41783	Protein_Coding
ENSG00000274652	RP11-457D13.4	-12.9678	2.97701	93.1183	4.92589e-22	3.19265e-19	lincRNA	13	51180178	51180967	+	10.2792	29.7745	0	0	0	0	0	0.0199387	0	0	Annotated_lncRNA
ENSG00000280056	RP11-562F9.3	-12.8901	2.89898	91.1728	1.31657e-21	8.30859e-19	TEC	4	92260367	92260751	-	19.7597	58.0495	0	0	0	0	0	0	0	0	Other
ENSG00000132669	RIN2	6.17306	5.52149	91.0509	1.4002e-21	8.60982e-19	protein_coding	20	19886521	20002457	+	0.553199	0.104607	22.051	11.3913	18.1221	10.4518	13.332	7.44714	11.3839	13.9067	Protein_Coding
ENSG00000249790	RP11-20D14.6	-5.50412	6.159	90.2992	2.0474e-21	1.22747e-18	lincRNA	12	8788257	8795789	+	61.6071	66.4422	0.981755	1.61267	1.918	1.27616	2.96297	3.22081	2.17384	1.6536	Annotated_lncRNA
ENSG00000160973	FOXH1	-7.68839	4.29279	90.1906	2.16291e-21	1.26509e-18	protein_coding	8	144473412	144476335	-	18.8228	14.1292	0.0650106	0.0742746	0.0565947	0.0536286	0.0991321	0.0818098	0.0675528	0.0908562	Protein_Coding
ENSG00000232301	RP11-132A1.3	-8.94432	3.41001	89.3869	3.24679e-21	1.85384e-18	antisense	7	101299613	101301270	+	25.2273	32.7741	0.026905	0.0756652	0	0	0.070331	0.0625061	0	0	Annotated_lncRNA
ENSG00000120949	TNFRSF8	-8.63938	3.50113	89.0307	3.88727e-21	2.16792e-18	protein_coding	1	12063377	12144207	+	7.0332	5.68723	0.0163244	0.0114773	0.113689	0.0159601	0.0142242	0.0126417	0.0407106	0.0130367	Protein_Coding
ENSG00000197462	AC005276.1	-10.7939	3.10884	88.4147	5.30742e-21	2.89267e-18	lincRNA	7	125917871	125933832	+	7.75736	33.2534	0	0.0170857	0.0483552	0.0178192	0	0	0.0202013	0	Annotated_lncRNA
ENSG00000144810	COL8A1	5.82693	6.34509	88.3084	5.60052e-21	2.98458e-18	protein_coding	3	99638475	99799226	+	0.351656	0.136949	27.237	4.4933	18.9439	5.19034	169.148	32.7521	99.4164	42.1858	Protein_Coding
ENSG00000141682	PMAIP1	-5.42693	5.94295	85.6044	2.19785e-20	1.12142e-17	protein_coding	18	59899948	59904306	+	53.8988	58.3419	0.891874	1.51645	9.7154	3.28324	8.76258	1.79011	2.36794	2.81268	Protein_Coding
ENSG00000179046	TRIML2	-8.42989	3.93814	85.609	2.19271e-20	1.12142e-17	protein_coding	4	188091273	188109603	-	7.73221	12.8192	0.0400135	0.0140663	0.152604	0.0537907	0.0522986	0.0309866	0.0831564	0.0426066	Protein_Coding
ENSG00000198597	ZNF536	7.20046	4.99262	83.3034	7.03791e-20	3.51617e-17	protein_coding	19	30228290	30713538	+	0.120938	0.0191382	7.08643	6.64086	1.91558	15.5714	3.86666	21.2813	6.19448	7.75019	Protein_Coding
ENSG00000179059	ZFP42	-5.69645	6.07558	82.9929	8.23495e-20	4.03025e-17	protein_coding	4	187995771	188005050	+	72.6192	34.0749	1.9605	0.366133	3.70294	0.4717	1.25452	1.15646	2.21542	1.67575	Protein_Coding
ENSG00000274090	RP11-415G4.1	-9.08644	3.06342	82.6462	9.81386e-20	4.70692e-17	lincRNA	13	55535697	55583524	-	13.7992	28.1156	0	0.0707081	0	0.110616	0	0.0584111	0	0	Annotated_lncRNA
ENSG00000249532	RP11-148B6.1	-6.66507	4.6097	81.2772	1.96173e-19	9.22436e-17	antisense	4	112646476	112650051	-	63.6002	71.8973	0.574891	0.615913	0.463019	0.321178	0.548638	0.381598	0.295841	0.590286	Annotated_lncRNA
ENSG00000086696	HSD17B2	5.72505	5.33523	81.1705	2.07057e-19	9.54893e-17	protein_coding	16	82035004	82098534	+	0.0648393	0.285392	3.46955	12.1968	0.347519	2.02403	1.76492	3.4307	4.51837	4.20467	Protein_Coding
ENSG00000101115	SALL4	-5.46237	7.16532	81.0586	2.19127e-19	9.9149e-17	protein_coding	20	51784042	51802520	-	75.8297	69.1232	0.90156	2.37348	1.27569	0.782278	1.76754	0.969683	1.49474	1.51198	Protein_Coding
ENSG00000255248	RP11-166D19.1	5.51989	5.57639	80.6454	2.70085e-19	1.19943e-16	sense_overlapping	11	122028355	122116323	-	0.417624	0.213527	11.5719	13.081	8.172	8.58586	13.1637	12.9474	27.6114	19.0648	Annotated_lncRNA
ENSG00000164626	KCNK5	-6.83008	4.40094	80.1257	3.51339e-19	1.5319e-16	protein_coding	6	39188973	39229450	-	10.3768	12.758	0.0704	0.114223	0.237064	0.142952	0.146279	0.146779	0.346633	0.147042	Protein_Coding
ENSG00000176654	NANOGP1	-7.72489	3.57469	79.9791	3.78392e-19	1.6204e-16	transcribed_unprocessed_pseudogene	12	7892576	7900140	+	11.4167	13.4179	0.0615747	0.0432918	0.0816817	0.188127	0.0178844	0.143051	0.017062	0.0655652	Other
ENSG00000146904	EPHA1	-6.04492	5.6331	79.737	4.27711e-19	1.79946e-16	protein_coding	7	143390289	143408892	-	21.841	21.3413	0.511405	0.163161	0.885059	0.393902	0.808843	0.619012	0.625181	0.79623	Protein_Coding
ENSG00000038295	TLL1	6.3329	4.74359	79.6537	4.46138e-19	1.84463e-16	protein_coding	4	165873258	166103895	+	0.108193	0.0768592	6.39247	6.82145	0.723698	5.6986	2.43161	2.15479	2.81433	3.39258	Protein_Coding
ENSG00000231698	AP002856.5	-12.2304	2.29969	79.2323	5.52192e-19	2.24443e-16	lincRNA	11	131253422	131350917	+	6.77718	10.1213	0	0	0	0	0.0594247	0.0132033	0	0.0136159	Annotated_lncRNA
ENSG00000255192	NANOGP8	-6.71028	4.5471	78.5989	7.60903e-19	3.0412e-16	processed_pseudogene	15	35084195	35085110	-	49.7921	55.5053	0.555136	0.359079	0.530218	0.60245	0.116092	0.653448	0.203049	0.461068	Other
ENSG00000235152	RP5-865N13.2	-12.2866	2.31919	78.2933	8.88238e-19	3.49194e-16	lincRNA	1	232160091	232185643	+	7.54824	17.0836	0	0	0.0247392	0.0182331	0	0.0192562	0	0	Annotated_lncRNA
ENSG00000010278	CD9	-6.20001	5.0594	77.9317	1.06666e-18	4.12573e-16	protein_coding	12	6199715	6238271	+	18.5767	22.8019	0.363768	0.16906	0.26377	0.144671	0.821971	1.24141	2.60879	4.98786	Protein_Coding
ENSG00000182866	LCK	-8.09868	3.62494	77.8788	1.0956e-18	4.1704e-16	protein_coding	1	32251239	32286165	+	7.46036	7.87568	0.0487336	0.00856587	0.0242428	0.0312677	0.005308	0.0283046	0	0.0145946	Protein_Coding
ENSG00000170608	FOXA3	-8.58488	2.83557	77.462	1.353e-18	5.06972e-16	protein_coding	19	45863989	45873797	+	7.7644	5.91548	0.00927928	0.0195722	0.0276961	0.0680415	0.0808549	0.0287437	0.0617098	0.0592839	Protein_Coding
ENSG00000175832	ETV4	-5.58714	5.25494	77.2806	1.48315e-18	5.38899e-16	protein_coding	17	43527844	43579620	-	25.0295	18.8308	0.518796	0.313212	10.3848	10.908	2.94817	5.92593	2.26884	1.24744	Protein_Coding
ENSG00000184344	GDF3	-10.0216	2.45087	77.2839	1.48069e-18	5.38899e-16	protein_coding	12	7689782	7695776	-	9.11009	9.22563	0	0.0115421	0.016333	0.0842639	0	0.305114	0	0.353981	Protein_Coding
ENSG00000128052	KDR	-5.01184	6.2762	76.7614	1.92914e-18	6.9049e-16	protein_coding	4	55078477	55125589	-	20.2641	29.1753	0.380221	1.18354	17.9087	5.88105	2.67309	1.82958	8.95266	6.81517	Protein_Coding
ENSG00000092969	TGFB2	6.82318	6.65677	76.6205	2.07178e-18	7.30636e-16	protein_coding	1	218346235	218444619	+	0.752187	0.163546	31.6534	41.303	25.0807	67.0771	57.7051	94.5642	95.5718	117.235	Protein_Coding
ENSG00000156966	B3GNT7	-5.64232	5.2081	76.5497	2.14736e-18	7.46318e-16	protein_coding	2	231395543	231401164	+	21.4664	18.584	0.261868	0.480949	0.191413	0.826853	0.521551	0.289702	0.519782	0.72555	Protein_Coding
ENSG00000088305	DNMT3B	-5.73254	9.38386	75.7802	3.17063e-18	1.08621e-15	protein_coding	20	32762385	32809356	+	218.726	360.363	1.99009	11.1626	5.0526	4.6548	2.3006	5.01804	2.35185	2.02784	Protein_Coding
ENSG00000124839	RAB17	-8.01889	3.14633	75.6574	3.37409e-18	1.13365e-15	protein_coding	2	237574322	237601614	-	3.0479	4.53101	0.0170104	0.00896972	0.0550024	0.0841934	0.122281	0.533504	1.5802	1.03243	Protein_Coding
ENSG00000178573	MAF	5.05577	7.23746	75.6402	3.40366e-18	1.13365e-15	protein_coding	16	79585843	79600714	-	1.78034	0.691413	60.6036	17.9517	27.0073	81.8427	21.9053	105.088	27.5296	27.6792	Protein_Coding
ENSG00000116729	WLS	5.47997	9.19497	75.5368	3.58663e-18	1.17823e-15	protein_coding	1	68098473	68233120	-	15.8193	0.768801	428.191	45.5293	103.366	61.2908	87.0584	69.2447	71.6368	122.644	Protein_Coding
ENSG00000164265	SCGB3A2	-8.09656	3.20128	75.3872	3.86888e-18	1.25378e-15	protein_coding	5	147870682	147882191	+	7.78442	26.3676	0.0378422	0.066515	0.0188248	0.138741	0.362712	0.674019	0.377491	1.39017	Protein_Coding
ENSG00000110693	SOX6	5.24437	6.1878	75.2049	4.24308e-18	1.35671e-15	protein_coding	11	15966449	16739591	-	0.403644	0.0958988	7.38984	6.114	1.77674	1.50772	0.984734	3.72932	0.985954	1.64208	Protein_Coding
ENSG00000083067	TRPM3	5.29972	8.77222	74.8829	4.99476e-18	1.57604e-15	protein_coding	9	70529063	71446904	-	1.59308	0.80633	44.3179	35.9931	3.59568	30.6376	3.56836	35.6799	10.9083	9.33985	Protein_Coding
ENSG00000165349	SLC7A3	-5.25254	6.04528	74.6436	5.63852e-18	1.75607e-15	protein_coding	X	70925582	70931125	-	68.2601	51.7058	0.862101	2.21614	0.321642	0.177791	0.672942	0.180812	0.470302	0.344239	Protein_Coding
ENSG00000187678	SPRY4	-4.9896	5.98571	73.6726	9.2209e-18	2.79907e-15	protein_coding	5	142310427	142326455	-	28.3726	15.8273	0.998144	0.354503	23.3148	4.89192	5.6697	6.17046	5.17804	3.0981	Protein_Coding
ENSG00000212993	POU5F1B	-5.90106	6.58859	73.6874	9.15211e-18	2.79907e-15	protein_coding	8	127414290	127420069	+	43.6916	30.8698	1.20675	0.24546	0.230305	0.133565	0.317434	0.287994	0.425866	0.360636	Protein_Coding
ENSG00000236372	RP5-865N13.1	-9.96537	2.62615	73.5295	9.91441e-18	2.97197e-15	lincRNA	1	232174932	232180113	-	2.32891	8.64604	0.00907639	0	0.00903018	0.0332769	0.0158174	0	0	0	Annotated_lncRNA
ENSG00000236673	RP11-69I8.2	-9.38778	5.77901	73.2572	1.13807e-17	3.36938e-15	lincRNA	6	131901963	131920565	+	9.95717	62.1415	0.0404511	0.0284403	0.0335377	0.0346049	0.0176235	0.0365465	0.028022	0.0107682	Annotated_lncRNA
ENSG00000149418	ST14	-6.99826	3.63911	72.8483	1.40005e-17	4.09447e-15	protein_coding	11	130159562	130210376	+	6.28366	5.63515	0.0514349	0.0328752	0.0232605	0.0891454	0.00407435	0.141221	0.023322	0.119494	Protein_Coding
ENSG00000181885	CLDN7	-6.37005	4.3633	72.8011	1.43398e-17	4.14317e-15	protein_coding	17	7259903	7263983	-	18.7	15.6631	0.163244	0.206591	0.12993	0.0718204	0.0853454	0.120096	0.067851	0.130367	Protein_Coding
ENSG00000139269	INHBE	-6.72094	4.06061	72.7118	1.50036e-17	4.28336e-15	protein_coding	12	57452323	57459280	+	19.1647	4.87052	0.12818	0.0521751	0.456415	0.113777	9.79343	0.13061	0.38696	0.393299	Protein_Coding
ENSG00000263426	RN7SL471P	-4.94569	5.91748	72.678	1.52625e-17	4.30601e-15	misc_RNA	6	28977475	28977773	+	576.198	268.599	11.5647	11.2397	16.988	15.4634	90.4546	224.525	42.6388	58.8905	Other
ENSG00000152977	ZIC1	4.96496	6.97786	72.6285	1.56501e-17	4.36401e-15	protein_coding	3	147393422	147510293	+	2.80741	0.033978	65.1657	1.18717	35.4335	3.05263	20.3535	3.59652	10.9734	12.3129	Protein_Coding
ENSG00000274524	AC008753.1	-12.0834	2.0949	72.5893	1.59641e-17	4.40039e-15	miRNA	19	53831859	53831926	-	59.5799	191.173	0	0	0	0	0	0	0	0	Other
ENSG00000185666	SYN3	-6.62574	4.18031	72.2666	1.88004e-17	5.12332e-15	protein_coding	22	32512552	33058372	-	5.77813	7.84945	0.0672526	0.0551644	0.104083	0.0575328	0.0716229	0.0578675	0.0714355	0.14919	Protein_Coding
ENSG00000144339	TMEFF2	5.16833	5.61032	72.2113	1.93344e-17	5.20965e-15	protein_coding	2	191949043	192195709	-	0.394812	0.37111	7.87906	19.2603	0.585862	4.28191	0.772326	1.08304	2.90901	3.03959	Protein_Coding
ENSG00000269962	RP13-238F13.5	-9.67135	2.30973	72.1187	2.02637e-17	5.39939e-15	lincRNA	10	124445239	124445775	-	28.3333	11.3197	0	0.0266308	0	0	0.0330045	0	0	0.0302491	Annotated_lncRNA
ENSG00000177108	ZDHHC22	-6.91981	3.84945	72.0964	2.04942e-17	5.40077e-15	protein_coding	14	77131270	77142734	-	8.24123	7.29245	0.084268	0.0370293	0.0785991	0.0926859	0.0826052	0.909527	0.0481598	0.399575	Protein_Coding
ENSG00000253661	ZFHX4-AS1	6.97983	3.96242	71.6635	2.55216e-17	6.65254e-15	antisense	8	76491200	76683278	-	0.267225	0.0146763	22.5902	2.90334	7.38085	1.68296	3.73995	1.86135	12.1311	4.8854	Annotated_lncRNA
ENSG00000165905	GYLTL1B	-5.66717	4.99563	71.5926	2.64548e-17	6.82163e-15	protein_coding	11	45921621	45929096	+	23.4964	18.862	0.26119	0.514183	0.155916	0.220249	0.119484	0.328684	0.168271	0.172085	Protein_Coding
ENSG00000000971	CFH	9.22958	2.32895	71.371	2.95994e-17	7.55132e-15	protein_coding	1	196651878	196747504	+	0.00434476	0	1.68336	0.60757	28.0242	2.68296	17.9345	2.7658	26.7953	14.313	Protein_Coding
ENSG00000150347	ARID5B	5.00003	5.90641	71.199	3.2295e-17	8.15228e-15	protein_coding	10	61901300	62096944	+	0.541764	0.265051	21.1474	5.53531	9.26067	7.47197	24.7181	19.8901	25.955	35.8302	Protein_Coding
ENSG00000204121	AC068134.5	-8.33459	3.20657	71.0321	3.51461e-17	8.77958e-15	unprocessed_pseudogene	2	232415818	232419816	-	2.85385	18.0353	0.0233527	0.0246281	0	0	0	0	0	0	Other
ENSG00000101311	FERMT1	-7.19689	3.92939	70.7049	4.14854e-17	1.02563e-14	protein_coding	20	6074845	6123544	-	6.00513	5.79784	0.0683193	0.0160113	0.517339	0.100192	0.284421	0.141085	0.145137	0.581975	Protein_Coding
ENSG00000148200	NR6A1	-5.13874	7.66209	70.6723	4.21769e-17	1.03209e-14	protein_coding	9	124517275	124771310	-	89.9245	30.7779	1.31052	1.35901	0.798217	0.401968	0.420446	0.29407	0.27532	0.360264	Protein_Coding
ENSG00000187098	MITF	5.45779	5.53328	69.317	8.38426e-17	2.03094e-14	protein_coding	3	69739435	69968337	+	0.137737	0.273274	2.66659	21.3944	0.891841	2.24975	2.60196	12.4164	3.11231	1.50627	Protein_Coding
ENSG00000135480	KRT7	-11.5306	1.68294	68.6179	1.19516e-16	2.86612e-14	protein_coding	12	52232520	52252186	+	1.84569	1.43268	0	0	0.0395537	0.247789	0.900676	1.33155	1.85898	14.2991	Protein_Coding
ENSG00000091656	ZFHX4	5.61972	8.44058	68.4126	1.32628e-16	3.14906e-14	protein_coding	8	76681219	76867285	+	2.69771	0.275881	52.9594	27.4227	27.3795	14.9176	19.9525	15.5256	39.064	21.3985	Protein_Coding
ENSG00000171408	PDE7B	7.6259	2.95941	68.1137	1.54333e-16	3.6285e-14	protein_coding	6	135851696	136195574	+	0.0148771	0.00833408	1.17334	3.73512	1.20481	0.915551	0.482878	0.256962	3.62853	1.12007	Protein_Coding
ENSG00000229544	NKX1-2	-8.85995	2.49208	67.9409	1.6847e-16	3.92241e-14	protein_coding	10	124447023	124450184	-	12.3059	3.18863	0	0.0181022	0.012808	0	0	0.00996933	0	0.0102809	Protein_Coding
ENSG00000075223	SEMA3C	5.55286	7.95769	67.1556	2.50903e-16	5.78549e-14	protein_coding	7	80742538	80922359	-	1.70483	0.508615	134.139	11.3051	66.7118	15.7261	40.5026	12.4369	45.1684	46.1398	Protein_Coding
ENSG00000141431	ASXL3	4.48206	6.26525	66.9603	2.77031e-16	6.32713e-14	protein_coding	18	33578615	33751192	+	0.908142	0.262005	15.9093	5.98428	6.48102	3.86717	4.04025	2.70435	3.58493	3.35467	Protein_Coding
ENSG00000184226	PCDH9	6.31021	8.21472	66.5859	3.34977e-16	7.57838e-14	protein_coding	13	66302834	67230445	-	0.360767	0.13879	9.69156	26.1872	19.3453	12.0526	5.23157	7.17788	12.6059	4.27302	Protein_Coding
ENSG00000129354	AP1M2	-6.02586	4.75522	66.1388	4.20258e-16	9.41889e-14	protein_coding	19	10572671	10587315	-	21.1919	28.4703	0.505289	0.219614	0.0274209	0.0471558	0.136088	0.305924	0.18329	0.572274	Protein_Coding
ENSG00000106278	PTPRZ1	-4.65041	7.55214	66.0971	4.29247e-16	9.4985e-14	protein_coding	7	121873089	122062036	+	44.673	32.5216	1.32087	1.39445	0.812159	0.879813	3.25087	6.83144	4.04426	4.93521	Protein_Coding
ipsc_lncRNA.27866	ipsc_lncRNA.27866	-12.0674	2.04189	66.0857	4.31732e-16	9.4985e-14	novel_intergenic	6	80650755	80651025	*	6.33251	53.1506	0	0	0.074674	0	0.0654	0.0581237	1.43504	0	Novel_lncRNA
ENSG00000130477	UNC13A	-6.73884	5.56676	66.0435	4.41088e-16	9.61612e-14	protein_coding	19	17601328	17688365	-	10.4999	7.21877	0.183261	0.0267899	9.64716	2.52659	3.98895	3.26974	1.46007	0.878121	Protein_Coding
ENSG00000139793	MBNL2	4.96379	5.80069	65.977	4.56208e-16	9.83494e-14	protein_coding	13	97221434	97394120	+	1.27606	0.420694	19.1881	22.0542	14.023	11.8394	17.6006	15.3728	15.6476	17.8556	Protein_Coding
ENSG00000244342	LINC00698	-7.86027	3.28279	65.9636	4.59328e-16	9.83494e-14	lincRNA	3	62950430	63125062	+	2.72629	11.3551	0.0296396	0.0156292	0.0368609	0.0163002	0	0.0114765	0.0184792	0.207116	Annotated_lncRNA
ENSG00000099260	PALMD	6.98551	2.86153	64.9284	7.76685e-16	1.64829e-13	protein_coding	1	99645943	99694541	+	0.0193143	0.0100183	1.58152	1.69478	0.945064	0.168252	2.84211	0.575111	6.29043	2.67577	Protein_Coding
ENSG00000052344	PRSS8	-5.75638	4.53463	64.7711	8.41243e-16	1.76964e-13	protein_coding	16	31131433	31135762	-	15.6288	15.9474	0.182453	0.365832	0.0874008	0.0891909	0.100099	0.156992	0.157288	0.140312	Protein_Coding
ENSG00000206557	TRIM71	-4.90925	9.18578	64.4795	9.7542e-16	2.03405e-13	protein_coding	3	32818018	32897826	+	148.565	124.866	3.07972	5.33334	0.719991	0.614791	0.232639	0.19406	0.0798212	0.0504988	Protein_Coding
ENSG00000183742	MACC1	-5.62527	4.65167	64.1815	1.13468e-15	2.34576e-13	protein_coding	7	20134655	20217404	-	5.1281	5.26184	0.0616494	0.140146	0.0613355	0.0391778	0.0143248	0.0366019	0.00854136	0.0246168	Protein_Coding
ENSG00000083307	GRHL2	-5.82972	4.36459	64.13	1.16477e-15	2.38738e-13	protein_coding	8	101492432	101669726	+	7.3103	6.70266	0.0839117	0.141591	0.584391	0.812187	0.076041	0.418481	0.0864955	0.179593	Protein_Coding
ipsc_lncRNA.6509	ipsc_lncRNA.6509	-9.27449	1.82466	64.0964	1.18478e-15	2.40782e-13	novel_intergenic	12	7905353	7906064	+	9.74046	10.7646	0.0285677	0	0	0	0.0248924	0.0442459	0	0	Novel_lncRNA
ENSG00000075340	ADD2	-4.42343	6.94146	63.9285	1.2902e-15	2.60002e-13	protein_coding	2	70607618	70768225	-	22.437	16.7827	0.982261	0.66578	0.309785	4.15559	0.644716	14.1718	2.69778	7.15096	Protein_Coding
ENSG00000163032	VSNL1	-5.73136	4.54618	63.8182	1.36448e-15	2.72681e-13	protein_coding	2	17539126	17657018	+	13.0947	11.9932	0.143278	0.302207	1.27766	0.330746	1.04038	0.234239	1.81304	0.707725	Protein_Coding
ENSG00000142273	CBLC	-8.30605	2.31778	63.689	1.45698e-15	2.88759e-13	protein_coding	19	44777869	44800634	+	4.2689	8.49445	0.0257634	0.00905682	0	0.00944566	0.0112244	0	0.107083	0.0308622	Protein_Coding
ENSG00000171956	FOXB1	-8.32155	2.16477	63.3262	1.7516e-15	3.44304e-13	protein_coding	15	60004222	60061730	+	3.58731	1.69065	0.0168798	0	0	0.00825157	0	0.152504	0	0.265113	Protein_Coding
ENSG00000134207	SYT6	-5.24746	4.86237	62.8938	2.18159e-15	4.2534e-13	protein_coding	1	114089291	114153919	-	10.8668	12.2397	0.191287	0.381054	0.71764	0.090587	1.23272	0.311698	0.685747	0.340534	Protein_Coding
ENSG00000164251	F2RL1	-5.87992	4.16602	62.7388	2.36017e-15	4.56445e-13	protein_coding	5	76818933	76835315	+	10.4907	14.1616	0.123774	0.270737	3.33173	10.4776	1.52788	2.79033	1.88062	4.27237	Protein_Coding
ENSG00000147869	CER1	-7.57657	2.66219	62.2737	2.98896e-15	5.69166e-13	protein_coding	9	14719724	14722717	-	19.3227	3.43958	0.133927	0	0.749505	0.0982038	0.466789	0.194463	0.0834986	0.120324	Protein_Coding
ENSG00000166105	GLB1L3	-5.40101	4.66127	62.2727	2.99049e-15	5.69166e-13	protein_coding	11	134274245	134319564	+	5.97508	5.61377	0.111422	0.134294	0.0203611	0.0450192	0.00990688	0.0721982	0.0113416	0.0526629	Protein_Coding
ENSG00000109436	TBC1D9	4.76629	5.94468	62.2299	3.05614e-15	5.77082e-13	protein_coding	4	140620765	140756120	-	2.15978	0.235847	27.9963	11.0542	11.814	15.4764	17.2015	18.9142	20.9372	17.9282	Protein_Coding
ENSG00000113721	PDGFRB	4.4039	7.10189	62.1236	3.22559e-15	6.04319e-13	protein_coding	5	150113837	150155872	-	2.28058	1.22434	48.0561	20.8229	40.8476	12.2586	99.9757	16.6697	40.9907	27.0684	Protein_Coding
ENSG00000128965	CHAC1	-5.90281	4.57364	62.0307	3.38146e-15	6.28611e-13	protein_coding	15	40952962	40956519	+	39.6304	10.362	0.286621	0.312698	0.344161	0.420337	11.54	1.01796	1.42958	1.42863	Protein_Coding
ENSG00000007264	MATK	-7.27848	2.55286	61.9346	3.55053e-15	6.54964e-13	protein_coding	19	3777970	3802129	-	3.08465	2.79624	0.0245595	0.0103603	0.0244345	0.0576274	0	0.0646646	0.00408319	0.0196134	Protein_Coding
ENSG00000089250	NOS1	-6.77514	2.84215	61.6947	4.01056e-15	7.34178e-13	protein_coding	12	117208142	117452170	-	1.248	1.02664	0.0124092	0.00654345	0.0108028	0.0363967	0.0121643	0.607815	0.00773666	0.0185813	Protein_Coding
ENSG00000247809	NR2F2-AS1	7.2374	3.7596	61.6093	4.18838e-15	7.6092e-13	antisense	15	96110040	96327361	-	0.105048	0.00272442	5.91117	2.33274	5.9979	0.922483	2.4438	0.740423	3.77045	1.43871	Annotated_lncRNA
ENSG00000112379	KIAA1244	-4.37843	6.14422	61.5677	4.27779e-15	7.65565e-13	protein_coding	6	138161921	138344663	+	9.05701	9.86736	0.485364	0.340287	0.202679	0.604528	0.154873	1.06196	0.139796	0.63547	Protein_Coding
ENSG00000255356	RP11-277E18.2	-7.24671	2.48065	61.5809	4.24924e-15	7.65565e-13	processed_pseudogene	12	7896608	7896956	-	31.4297	34.4562	0.174844	0.204881	0.173954	0.256413	0	0.0451333	0	0.232719	Other
ENSG00000237923	XXbac-BPG27H4.8	-7.09782	2.5437	61.3822	4.70047e-15	8.34977e-13	lincRNA	6	30839526	30848159	-	18.2233	12.3834	0.101828	0.0894914	0.0759824	0.0560001	0.0887279	0.0591422	0.275107	0.0406603	Annotated_lncRNA
ENSG00000092345	DAZL	-8.67238	2.20565	60.9544	5.84125e-15	1.02999e-12	protein_coding	3	16586792	16670306	-	1.61278	3.50743	0.0112036	0	0.139332	0.0287532	0.0146434	0.0173523	0.125731	0.00894728	Protein_Coding
ENSG00000199102	MIR302C	-7.80203	2.10596	60.3816	7.81397e-15	1.36779e-12	miRNA	4	112648363	112648430	-	149.34	114.898	0.897361	0.210305	0.297598	0.438668	0.781915	1.62148	0.248654	1.1944	Other
ENSG00000232293	PAICSP7	-11.7617	1.7359	59.6622	1.1262e-14	1.95706e-12	processed_pseudogene	X	94636663	94639570	-	1.177	12.3113	0	0	0	0.0155039	0	0	0	0	Other
ENSG00000159713	TPPP3	6.56048	3.38322	59.5061	1.21917e-14	2.10337e-12	protein_coding	16	67389809	67393535	-	0.0946089	0.0378567	12.9282	1.75891	0.42514	0.575395	0.155706	0.433197	0.381054	2.57493	Protein_Coding
ENSG00000164362	TERT	-6.19899	3.21145	59.096	1.50166e-14	2.57224e-12	protein_coding	5	1253147	1295069	-	3.63342	4.55179	0.0308452	0.0743538	0	0.0290798	0.00383956	0.00341238	0	0	Protein_Coding
ENSG00000156959	LHFPL4	-5.92757	3.50891	58.9922	1.58297e-14	2.69228e-12	protein_coding	3	9498361	9553802	-	5.94598	3.05317	0.0801546	0.0483042	0.125316	0.13714	0.126382	0.133012	0.0824958	0.158506	Protein_Coding
ENSG00000156453	PCDH1	-4.13329	6.32929	58.9327	1.63154e-14	2.73608e-12	protein_coding	5	141853111	141879246	-	35.3178	19.8761	1.56092	1.1677	0.997605	0.621551	4.08632	2.14806	2.3803	2.28398	Protein_Coding
ENSG00000180447	GAS1	4.7283	7.12657	58.9421	1.62381e-14	2.73608e-12	protein_coding	9	86944363	86947189	-	5.08164	2.5008	59.4449	120.527	16.5787	5.2125	16.3191	8.09028	50.3366	10.314	Protein_Coding
ENSG00000113356	POLR3G	-4.32081	6.45862	58.8988	1.65993e-14	2.76435e-12	protein_coding	5	90471748	90514553	+	59.19	29.588	3.6338	0.960735	1.45015	1.13929	0.90403	1.80678	0.504856	0.889184	Protein_Coding
ENSG00000134853	PDGFRA	4.423	5.74454	58.7864	1.75749e-14	2.90665e-12	protein_coding	4	54229097	54298247	+	0.403575	0.507493	5.02862	14.9781	17.286	53.9225	18.8088	40.7675	23.8373	8.94977	Protein_Coding
ENSG00000227838	RP1-213J1P__B.1	-9.14939	1.82848	58.7583	1.78284e-14	2.92837e-12	lincRNA	22	27676559	27714970	-	3.86672	13.3517	0.0248354	0	0.0494179	0	0	0.0384653	0.103226	0.0396674	Annotated_lncRNA
ENSG00000166736	HTR3A	-10.9665	1.05883	58.606	1.92627e-14	3.14244e-12	protein_coding	11	113974881	113990313	+	1.27647	1.77576	0	0	0	0	0.00639372	0	0	0	Protein_Coding
ENSG00000165023	DIRAS2	6.75285	2.69207	58.5574	1.97444e-14	3.19926e-12	protein_coding	9	90609832	90643104	-	0.0605195	0.00753393	4.04484	1.38278	1.45833	0.812911	4.88657	1.75656	5.19786	3.75626	Protein_Coding
ENSG00000159166	LAD1	-6.2047	3.1708	57.9797	2.64843e-14	4.26255e-12	protein_coding	1	201373244	201399608	-	5.44911	5.96021	0.0879711	0.0530147	0.0250067	0.0138227	0.0492773	0.0291965	0.062682	0.185672	Protein_Coding
ipsc_lncRNA.14417	ipsc_lncRNA.14417	-9.23899	1.56549	57.7237	3.01652e-14	4.82262e-12	novel_intergenic	17	53455820	53456101	*	8.90867	32.6263	0	0.0507118	0.0717611	0.052889	0	0.0558565	0.119918	0.115204	Novel_lncRNA
ENSG00000227681	RP11-307P5.1	7.41412	2.4196	57.6706	3.09906e-14	4.92175e-12	lincRNA	6	147660703	147953937	+	0.0418907	0.0391116	12.6986	2.91206	3.51386	12.7134	1.17503	10.7165	2.88258	1.26925	Annotated_lncRNA
ENSG00000163286	ALPPL2	-7.30138	2.78507	57.6071	3.20071e-14	5.04974e-12	protein_coding	2	232406843	232410714	+	1.249	9.57429	0.0163178	0.0344181	0	0.0478611	0.0213278	0	0	0.123799	Protein_Coding
ENSG00000127824	TUBA4A	-5.9116	3.33711	57.3378	3.67026e-14	5.75271e-12	protein_coding	2	219249711	219278170	-	5.72958	4.5355	0.0698119	0.0806366	0.203408	0.277891	0.877697	0.590827	0.431106	0.72876	Protein_Coding
ENSG00000158769	F11R	-4.22282	5.90421	57.3241	3.69592e-14	5.75531e-12	protein_coding	1	160995211	161021348	-	22.0816	24.712	1.20853	1.036	0.707044	3.12661	0.398829	1.19396	0.740956	1.5936	Protein_Coding
ENSG00000120659	TNFSF11	-8.26015	1.62075	57.1448	4.04884e-14	6.2642e-12	protein_coding	13	42562736	42608013	+	2.96483	1.76484	0.0148849	0	1.56236	0.27832	0.252914	0.0461077	0.38358	0.0475486	Protein_Coding
ENSG00000224557	HLA-DPB2	-6.22849	2.96463	57.0261	4.30056e-14	6.611e-12	transcribed_unprocessed_pseudogene	6	33112451	33129084	+	7.35318	12.3267	0.0635631	0.187697	0.0758874	0.0838952	0.0553856	0.0196894	0	0.0812189	Other
ENSG00000146648	EGFR	4.14023	7.02388	56.8956	4.59563e-14	7.01961e-12	protein_coding	7	55019021	55256620	+	1.14661	1.1024	19.692	15.9723	24.2759	22.1977	12.281	11.2634	11.5076	16.1009	Protein_Coding
ENSG00000156466	GDF6	5.76012	4.22309	56.859	4.68199e-14	7.10626e-12	protein_coding	8	96142330	96160792	-	0.478029	0.0624842	11.904	6.507	0.699889	2.60735	6.27814	5.0221	17.2009	24.2186	Protein_Coding
ENSG00000105605	CACNG7	-5.8606	3.51433	56.6828	5.12101e-14	7.72371e-12	protein_coding	19	53909335	53943941	+	9.84425	7.0969	0.196137	0.0817184	0.173457	0.213067	0.0253191	0.607559	0.0181162	2.09429	Protein_Coding
ENSG00000176956	LY6H	6.70413	2.44467	56.3131	6.18018e-14	9.26292e-12	protein_coding	8	143157914	143160711	-	0.0658389	0.0439079	7.06121	3.6265	1.22646	0.198228	0.0471117	0.510815	0.0898909	2.42664	Protein_Coding
ENSG00000113361	CDH6	4.68229	8.50911	56.2842	6.27173e-14	9.34176e-12	protein_coding	5	31193750	31329146	+	7.64899	0.25353	91.6286	11.2879	112.268	70.9747	62.4049	28.9925	47.3052	55.5417	Protein_Coding
ENSG00000170381	SEMA3E	4.7955	6.0864	56.0334	7.12521e-14	1.05475e-11	protein_coding	7	83363906	83649010	-	0.506006	0.589934	5.86574	31.3268	5.94084	8.30166	4.43873	2.90381	5.02894	4.73978	Protein_Coding
ENSG00000164125	FAM198B	5.73265	4.15777	56.0104	7.20879e-14	1.06058e-11	protein_coding	4	158124474	158173318	-	0.186348	0.0377318	4.53008	3.76936	10.2056	3.73246	20.5439	4.58953	26.4721	18.6948	Protein_Coding
ENSG00000215386	MIR99AHG	5.95975	4.02663	55.9359	7.48744e-14	1.09486e-11	lincRNA	21	16070522	16627397	+	0.244336	0.0330183	6.4166	4.436	3.59648	4.61833	6.77631	6.53189	6.02535	10.2634	Annotated_lncRNA
ipsc_lncRNA.12973	ipsc_lncRNA.12973	-9.09716	1.42731	55.8953	7.64354e-14	1.11091e-11	novel_intergenic	16	86747296	86747655	*	6.78188	22.8042	0	0.0397242	0.112426	0.0414297	0	0	0.046968	0	Novel_lncRNA
ENSG00000133477	FAM83F	-5.11902	4.5853	55.8497	7.82288e-14	1.13012e-11	protein_coding	22	39994949	40043529	+	3.2903	2.70918	0.0645366	0.0907484	0.0728514	0.0527825	0.033524	0.064394	0.0639652	0.0545127	Protein_Coding
ENSG00000138061	CYP1B1	4.019	6.28873	55.746	8.24638e-14	1.18417e-11	protein_coding	2	38066973	38109902	-	2.08278	0.999768	32.3772	13.516	81.6263	10.6962	36.0598	10.0287	48.5352	20.3331	Protein_Coding
ENSG00000184347	SLIT3	4.58236	5.822	55.7145	8.37998e-14	1.19619e-11	protein_coding	5	168661733	169301129	-	0.339942	0.180703	11.973	2.34267	3.81743	4.80701	3.90139	4.93092	16.3927	16.2335	Protein_Coding
ipsc_lncRNA.28596	ipsc_lncRNA.28596	-10.6276	0.805564	55.6463	8.67569e-14	1.23107e-11	novel_intronic	6	167278571	167278881	*	13.596	9.71968	0	0	0	0	0	0	0	0.0522308	Novel_lncRNA
ENSG00000198796	ALPK2	4.29181	5.61474	55.6305	8.74573e-14	1.23371e-11	protein_coding	18	58481247	58628957	-	0.879809	0.0910766	17.0641	1.42385	11.2245	9.98689	13.185	9.44324	12.265	41.0202	Protein_Coding
ENSG00000258649	CTD-2142D14.1	-7.60325	2.57968	55.5314	9.19798e-14	1.28992e-11	lincRNA	14	38190983	38202923	+	7.963	36.5203	0.114916	0.0538633	0.228663	0.0561759	0.0667548	0.0296639	0.0318427	0.0305909	Annotated_lncRNA
ENSG00000237087	AC068134.6	-11.1084	1.11881	55.3746	9.96165e-14	1.3889e-11	lincRNA	2	232420661	232421461	-	2.73364	12.0732	0	0	0	0	0	0	0	0	Annotated_lncRNA
ENSG00000164344	KLKB1	-6.32986	3.01406	54.9106	1.26141e-13	1.74854e-11	protein_coding	4	186208979	186258471	+	3.84033	7.17669	0.0757677	0.043585	0.692144	0.29294	0.22807	0.485401	0.188953	0.220031	Protein_Coding
ENSG00000101197	BIRC7	7.13749	3.45945	54.8036	1.33198e-13	1.83576e-11	protein_coding	20	63235883	63240507	+	0.0113264	0.137475	0.429722	26.1478	1.2826	5.85321	1.29351	7.56316	0.671143	3.1302	Protein_Coding
ENSG00000171794	UTF1	-8.08361	2.08998	54.5274	1.53294e-13	2.10065e-11	protein_coding	10	133230274	133231558	+	1.42208	12.9204	0	0.0494407	0	0	0	0.0408424	0.0146141	0.0140396	Protein_Coding
ENSG00000160867	FGFR4	-4.61571	5.01387	54.4479	1.59623e-13	2.17496e-11	protein_coding	5	177086886	177098144	+	15.7831	11.4522	0.425421	0.562671	0.343633	0.274883	0.745051	0.94594	0.31513	0.316197	Protein_Coding
ENSG00000141738	GRB7	-5.94482	3.13784	54.3358	1.68998e-13	2.28969e-11	protein_coding	17	39737927	39747291	+	5.40544	4.68404	0.107441	0.0477088	0.129397	0.0414643	0.2168	0.144509	0.371356	0.835446	Protein_Coding
ENSG00000183421	RIPK4	-6.86863	2.14668	54.3234	1.70064e-13	2.29118e-11	protein_coding	21	41739369	41767106	-	2.5882	1.97825	0.0252172	0.0106378	0.918251	0.299551	0.531746	0.456962	1.4003	0.853876	Protein_Coding
ENSG00000171126	KCNG3	-5.29804	4.09386	53.7171	2.31542e-13	3.10201e-11	protein_coding	2	42442017	42494097	-	8.62385	9.51607	0.202125	0.209425	0.015876	0.027302	0.0278087	0.0617869	0.0530601	0.029735	Protein_Coding
ENSG00000091986	CCDC80	4.25629	6.76641	53.6523	2.39297e-13	3.18811e-11	protein_coding	3	112604560	112649530	-	2.39115	0.884289	63.9038	9.62367	38.1387	12.1511	140.144	45.7433	124.97	58.003	Protein_Coding
ENSG00000116833	NR5A2	-6.51816	2.83844	53.6066	2.44934e-13	3.24518e-11	protein_coding	1	200027602	200177424	+	1.97304	1.923	0.037672	0.00756752	0.0187401	0.0197311	0.152404	0.0479277	0.136449	0.333085	Protein_Coding
ENSG00000017483	SLC38A5	-5.72975	3.14278	53.5027	2.58234e-13	3.40005e-11	protein_coding	X	48458537	48470256	-	5.7915	3.40321	0.0861443	0.0641288	0.478944	0.226656	0.702048	0.596471	0.871962	0.602971	Protein_Coding
ENSG00000128165	ADM2	-5.66475	3.57463	53.4866	2.60357e-13	3.40005e-11	protein_coding	22	50481556	50486440	+	8.84179	3.04017	0.0903797	0.0902992	0.0946522	0.118592	3.95005	0.165767	0.684089	0.383681	Protein_Coding
ENSG00000215866	LINC01356	-5.51819	3.68906	53.4827	2.60877e-13	3.40005e-11	lincRNA	1	112820170	112850643	-	7.44358	20.514	0.156205	0.376541	0.0777052	0.130903	0.087499	0.138247	0.0742006	0.124747	Annotated_lncRNA
ENSG00000166073	GPR176	-3.88702	6.41764	53.4023	2.71776e-13	3.52295e-11	protein_coding	15	39799023	39920892	-	36.6154	29.348	1.99118	1.97165	2.69138	1.64038	7.42392	4.02389	4.71841	5.70496	Protein_Coding
ENSG00000131018	SYNE1	3.93892	6.42377	53.3261	2.82526e-13	3.64262e-11	protein_coding	6	152121684	152637801	-	0.274611	0.187902	4.31584	2.24954	3.94945	4.97103	3.96414	4.59682	3.9298	6.27761	Protein_Coding
ENSG00000139219	COL2A1	5.54947	10.0948	53.2621	2.91891e-13	3.74323e-11	protein_coding	12	47972965	48004486	-	28.0747	1.57018	402.292	193.146	10.0324	8.22841	4.19708	8.76651	3.58882	12.4808	Protein_Coding
ENSG00000100341	PNPLA5	-7.92935	1.32519	53.2374	2.95573e-13	3.77029e-11	protein_coding	22	43879678	43892013	-	2.22539	1.8505	0.00799536	0.00562135	0.0159093	0.0117254	0.0487672	0.0742997	0.0199392	0.0319257	Protein_Coding
ENSG00000165731	RET	-5.81321	3.22237	53.2208	2.98082e-13	3.78217e-11	protein_coding	10	43077027	43130351	+	3.03319	2.72781	0.0671797	0.0300571	1.29422	0.154499	0.867412	0.241203	7.7219	0.858401	Protein_Coding
ENSG00000130768	SMPDL3B	-5.28045	4.40044	52.8986	3.51217e-13	4.43292e-11	protein_coding	1	27934993	27959157	+	13.2391	18.5968	0.464701	0.278516	0.0985305	0.329576	0.5244	0.613543	2.48878	1.18026	Protein_Coding
ENSG00000225263	PCDH9-AS3	10.3975	0.602143	52.8554	3.59037e-13	4.50789e-11	antisense	13	66977432	66985776	+	0	0	3.01493	8.68791	5.87243	4.26579	1.81304	3.68303	3.31816	1.22083	Annotated_lncRNA
ENSG00000259203	RP11-209K10.2	-10.4197	0.716353	52.7979	3.69694e-13	4.61752e-11	lincRNA	15	52801614	52804942	-	9.24802	2.97442	0	0	0	0	0	0	0	0.0283982	Annotated_lncRNA
ENSG00000187634	SAMD11	5.75824	4.49675	52.72	3.84654e-13	4.77947e-11	protein_coding	1	924880	944581	+	0.341287	0.159322	6.84757	19.2486	5.23231	1.7402	3.89319	4.34221	16.9085	9.42584	Protein_Coding
ENSG00000182645	CCDC172	-10.3478	0.533931	52.176	5.07424e-13	6.27244e-11	protein_coding	10	116324428	116380029	+	1.97129	1.39433	0	0	0.0569405	0	0	0	0	0	Protein_Coding
ENSG00000128567	PODXL	-4.73413	9.08963	52.1395	5.1694e-13	6.3573e-11	protein_coding	7	131500262	131558217	-	179.032	141.322	2.70749	10.5289	4.69264	2.49085	8.74826	8.77402	11.0296	14.1241	Protein_Coding
ENSG00000222024	AC004945.1	10.3836	0.517749	52.1259	5.20534e-13	6.36884e-11	processed_pseudogene	7	79353410	79354392	+	0	0	3.89009	1.46935	1.21461	8.10219	0.576957	16.2323	1.29007	1.50375	Other
ENSG00000158825	CDA	-10.3121	0.524722	51.8531	5.98121e-13	7.24421e-11	protein_coding	1	20588948	20618908	+	3.91315	2.29847	0	0	0.147099	0	0.0736175	0.0327135	0.316046	0.101207	Protein_Coding
ENSG00000211772	TRBC2	-7.94217	1.26263	51.8603	5.95936e-13	7.24421e-11	TR_C_gene	7	142670777	142802748	+	3.63867	2.40101	0	0.0172506	0.244109	0.260872	1.32551	2.30858	0.101981	0.764183	Other
ipsc_lncRNA.19212	ipsc_lncRNA.19212	-6.81888	1.90059	51.8387	6.02529e-13	7.26093e-11	novel_intergenic	2	183264340	183264654	*	22.0165	26.3766	0.193716	0.181596	0.0642433	0.0946965	0.0562648	0.10001	0.0536777	0.103135	Novel_lncRNA
ENSG00000115295	CLIP4	5.4652	3.6671	51.8172	6.09146e-13	7.30396e-11	protein_coding	2	29097705	29189643	+	0.134253	0.0403659	3.25181	2.71852	1.29098	2.42088	2.65338	2.49188	4.35162	4.19936	Protein_Coding
ENSG00000074370	ATP2A3	-5.42531	3.6196	51.6185	6.74037e-13	8.04183e-11	protein_coding	17	3923870	3964464	-	2.56921	4.53871	0.0354102	0.134854	0.0822031	0.0540937	0.187699	0.105117	0.399838	0.155533	Protein_Coding
ENSG00000232284	GNG12-AS1	4.96795	5.07588	51.5168	7.09885e-13	8.42761e-11	antisense	1	67832303	68202987	+	0.673975	0.143014	33.2898	2.15027	8.85974	4.12791	4.32216	3.31396	3.56713	6.33812	Annotated_lncRNA
ENSG00000124233	SEMG1	-10.374	0.48871	51.4477	7.35297e-13	8.68629e-11	protein_coding	20	45206997	45209772	+	1.50093	1.90823	0	0	0	0	0	0	0	0	Protein_Coding
ENSG00000039068	CDH1	-7.61087	6.56474	51.4171	7.46869e-13	8.77974e-11	protein_coding	16	68737225	68835548	+	27.4443	35.6917	0.302946	0.0648244	0.0360374	0.0507056	0.137724	0.0969011	4.28118	13.3011	Protein_Coding
ENSG00000230001	RP11-70J12.1	6.6932	2.24308	51.1744	8.45119e-13	9.88624e-11	sense_intronic	9	4070906	4071884	-	0.306473	0.0260128	23.5434	3.82854	8.54082	5.59008	1.36763	2.50536	1.70416	4.29757	Annotated_lncRNA
ENSG00000255666	RP11-867G2.6	-7.34307	2.11383	50.9629	9.41281e-13	1.09577e-10	lincRNA	11	94641907	94651631	+	6.07914	13.0617	0.0896043	0.0157497	0.222871	0.0492777	0.0195192	0.104085	0.0372433	0.0178896	Annotated_lncRNA
ENSG00000234675	RP11-242F11.2	8.05272	1.15793	50.868	9.87921e-13	1.13901e-10	lincRNA	6	148017422	148020974	-	0.0793357	0	14.457	3.97598	3.94751	16.6202	1.39085	12.6436	2.995	2.14884	Annotated_lncRNA
ENSG00000236336	RP3-430A16.1	-10.5125	0.567307	50.8769	9.83434e-13	1.13901e-10	antisense	6	4774526	4775408	-	4.60276	11.2807	0	0	0	0.161677	0	0.0853742	0.0458224	0.0440211	Annotated_lncRNA
ENSG00000196542	SPTSSB	-6.4284	2.35337	50.7448	1.05192e-12	1.20699e-10	protein_coding	3	161344792	161372880	-	1.79044	3.67854	0.0271565	0.0267303	0.0378255	0.0318605	0.0236628	0.0210301	0.0225747	0.0346997	Protein_Coding
ENSG00000277960	AC074289.2	-10.4764	0.537105	50.7325	1.05854e-12	1.20881e-10	miRNA	2	64252900	64252967	-	25.7573	58.7851	0	0	0	0	0	0.694921	0.248654	0.238879	Other
ipsc_lncRNA.23428	ipsc_lncRNA.23428	-10.7375	0.754169	50.6772	1.08875e-12	1.23741e-10	novel_intronic	3	170688994	170689255	-	4.52425	20.6162	0	0	0.0772391	0.284632	0	0.120241	0.129072	0.309996	Novel_lncRNA
ENSG00000206052	DOK6	4.97957	4.23217	50.4811	1.20319e-12	1.36102e-10	protein_coding	18	69401055	69849087	+	0.179048	0.0809454	4.8884	2.36593	2.05665	2.04805	0.547543	1.38772	0.646654	2.08866	Protein_Coding
ENSG00000181274	FRAT2	-4.08566	5.46094	50.267	1.34186e-12	1.51076e-10	protein_coding	10	97332497	97334709	-	34.4484	43.2995	1.34192	3.06952	1.90204	1.85339	1.80998	2.29903	1.55103	1.76898	Protein_Coding
ENSG00000113657	DPYSL3	-4.14338	8.72364	50.1891	1.39621e-12	1.5646e-10	protein_coding	5	147390811	147510056	-	149.255	89.4986	5.24688	6.51956	25.1235	106.458	53.6724	66.7879	45.5755	164.499	Protein_Coding
ENSG00000166147	FBN1	4.04416	7.8175	50.1707	1.40933e-12	1.57196e-10	protein_coding	15	48408306	48645849	-	2.78319	0.993743	27.6544	21.7971	75.2324	60.6546	310.732	100.711	157.192	139.244	Protein_Coding
ENSG00000165929	TC2N	-6.16649	4.66286	50.1349	1.43534e-12	1.59356e-10	protein_coding	14	91779751	91867536	-	5.96924	10.6574	0.168757	0.0558349	0.0460896	0.0582321	0.196062	0.140936	1.44961	1.5274	Protein_Coding
ENSG00000233840	PCDH9-AS4	8.30862	0.821019	49.9397	1.58547e-12	1.75213e-10	antisense	13	66990886	67002007	+	0.0405777	0	4.80514	10.1679	6.21952	5.30225	2.1138	3.79337	4.57615	1.60202	Annotated_lncRNA
ENSG00000125850	OVOL2	-7.69281	1.08428	49.8165	1.68819e-12	1.84861e-10	protein_coding	20	17956979	18059188	-	1.97661	2.01256	0.00935181	0.00657504	0.046521	0.0274293	0.00814869	0.0217263	0.00777401	0.0746841	Protein_Coding
ENSG00000159618	GPR114	-6.51124	1.95642	49.8175	1.6873e-12	1.84861e-10	protein_coding	16	57542421	57591681	+	1.23952	1.46495	0.0139031	0.0122187	0.0207484	0.050973	0.00908582	0.107666	0.0346722	0.036085	Protein_Coding
ENSG00000119411	BSPRY	-6.8086	1.64915	49.806	1.69721e-12	1.85004e-10	protein_coding	9	113349541	113371233	+	3.10118	2.45053	0.0173922	0.0244561	0.0692147	0.0191296	0.0530414	0.0202029	0.0939761	0.0625028	Protein_Coding
ENSG00000228842	PCDH9-AS2	7.62946	1.47412	49.6747	1.81468e-12	1.96913e-10	antisense	13	66825169	66915031	+	0.0786305	0	4.76111	10.5296	8.39446	5.45768	2.15307	3.96705	3.80754	1.20324	Annotated_lncRNA
ipsc_lncRNA.19356	ipsc_lncRNA.19356	-8.19825	1.81818	49.3902	2.09796e-12	2.26626e-10	novel_intergenic	2	199248406	199249523	*	1.23432	11.0515	0.0181934	0.0127913	0.0181008	0.026681	0	0.0281781	0.0302477	0	Novel_lncRNA
ENSG00000253838	RP11-44K6.2	-10.539	0.568112	49.1958	2.31641e-12	2.49102e-10	sense_intronic	8	39914229	39915721	+	11.7946	45.02	0	0	0	0	0	0.154427	0	0	Annotated_lncRNA
ENSG00000184012	TMPRSS2	-7.63276	2.43294	49.1406	2.38263e-12	2.55079e-10	protein_coding	21	41464551	41531116	-	2.05928	1.62022	0.0232763	0	0.0860148	0.0121912	0.043461	0.0540759	0.149266	0.0132776	Protein_Coding
ENSG00000169851	PCDH7	5.30545	8.88775	49.0541	2.48998e-12	2.65388e-10	protein_coding	4	30720415	31146805	+	3.77698	0.949365	47.8075	94.1333	44.6002	42.8629	27.2601	29.0263	25.7651	19.4915	Protein_Coding
ENSG00000152582	SPEF2	5.04096	3.96792	48.9681	2.60163e-12	2.76061e-10	protein_coding	5	35617844	35814611	+	0.092696	0.0355062	2.7859	1.02402	0.83736	0.492916	0.330967	0.342816	0.26691	0.370987	Protein_Coding
ENSG00000141655	TNFRSF11A	-5.22359	3.45483	48.9352	2.64558e-12	2.79488e-10	protein_coding	18	62325287	62391292	+	2.5142	2.44659	0.0452356	0.0763299	0.0135016	0.079607	0.0315328	0.185662	0.0169216	0.019869	Protein_Coding
ENSG00000277954	RP11-679B19.1	5.42987	2.98763	48.8729	2.73093e-12	2.87238e-10	antisense	16	79202624	79206739	-	0.107458	0.0762499	3.82985	3.21731	0.678488	2.06907	0.568389	1.07153	1.19953	1.53913	Annotated_lncRNA
ENSG00000162576	MXRA8	3.78649	5.83439	48.6249	3.09915e-12	3.23509e-10	protein_coding	1	1352689	1361777	-	2.44228	2.04311	26.2423	28.9805	44.6189	51.6291	48.6439	37.4784	41.767	58.3198	Protein_Coding
ENSG00000170390	DCLK2	5.05172	4.20118	48.6226	3.10275e-12	3.23509e-10	protein_coding	4	150078274	150257457	+	0.477638	0.11868	8.25033	6.24275	1.96066	2.71472	2.47348	2.66127	4.80785	20.3534	Protein_Coding
ENSG00000166145	SPINT1	-4.02134	5.351	48.4966	3.30867e-12	3.43486e-10	protein_coding	15	40844018	40858207	+	21.2932	23.9564	1.13703	1.36063	0.405647	1.78539	0.315238	0.840497	0.806757	2.16003	Protein_Coding
ENSG00000096433	ITPR3	-3.9917	5.40407	48.4432	3.39989e-12	3.51434e-10	protein_coding	6	33620365	33696574	+	7.11976	9.60127	0.397736	0.54334	0.881637	1.52925	0.967874	1.13947	0.716083	1.64413	Protein_Coding
ENSG00000158764	ITLN2	-10.2171	0.296559	48.2185	3.81265e-12	3.92409e-10	protein_coding	1	160945025	160954799	-	1.00571	1.96885	0	0	0	0.00911657	0	0	0	0.0198579	Protein_Coding
ipsc_lncRNA.18206	ipsc_lncRNA.18206	-8.00747	1.6763	48.2	3.84886e-12	3.93618e-10	novel_intergenic	2	71162902	71163793	*	3.31226	10.8886	0.0456058	0	0.0226868	0.033441	0	0.052976	0	0.0182105	Novel_lncRNA
ipsc_lncRNA.20950	ipsc_lncRNA.20950	-10.0569	0.208801	48.1958	3.85723e-12	3.93618e-10	novel_intergenic	21	40954827	40955077	*	9.37457	9.27912	0	0	0	0.0594211	0	0.0627551	0	0.129433	Novel_lncRNA
ENSG00000188883	KLRG2	-5.2726	3.20013	48.1702	3.90778e-12	3.97087e-10	protein_coding	7	139452690	139483712	-	8.89827	8.17261	0.185163	0.208294	0.0460552	0.061098	0.0242013	0.114713	0.0153923	0.273564	Protein_Coding
ENSG00000178568	ERBB4	5.72572	6.4503	47.8472	4.60765e-12	4.66228e-10	protein_coding	2	211375717	212538841	-	0.440157	0.135717	8.09515	16.7583	0.198901	1.2804	0.168755	3.6479	0.273953	2.59816	Protein_Coding
ENSG00000229335	RP1-241P17.1	-6.62368	2.16758	47.8264	4.65691e-12	4.69232e-10	antisense	X	115840964	115843050	+	18.8819	22.2217	0.364846	0.0641288	0.0907473	0.167205	0	1.23611	0	0	Annotated_lncRNA
ENSG00000124302	CHST8	-6.97677	2.31427	47.6352	5.13376e-12	5.15116e-10	protein_coding	19	33621955	33773509	+	1.68107	4.80606	0.0333227	0.00937138	0.0198918	0.112398	0.00580714	0.0516105	0.00554013	0.505622	Protein_Coding
ENSG00000159712	ANKRD18CP	-4.0996	5.23914	47.4294	5.70201e-12	5.69749e-10	unprocessed_pseudogene	9	97156570	97221235	-	18.1134	31.1572	1.13304	1.35809	0.848852	2.50247	0.3509	1.88173	1.03267	1.32458	Other
ENSG00000146197	SCUBE3	3.77296	7.01795	47.3552	5.9221e-12	5.89285e-10	protein_coding	6	35214419	35253079	+	3.40321	1.84583	27.4189	34.2821	8.88861	6.66458	8.32441	5.88862	26.3373	17.381	Protein_Coding
ENSG00000234456	MAGI2-AS3	6.18493	5.80003	47.2765	6.16481e-12	6.10902e-10	processed_transcript	7	79452877	79471208	+	0.382947	0.045583	9.33866	8.33674	3.69097	12.9751	4.19242	30.722	7.30377	6.7519	Other
ENSG00000253939	RP11-44K6.3	-10.3667	0.400221	47.1442	6.59532e-12	6.50873e-10	antisense	8	39903775	39995248	-	2.11456	8.12745	0	0	0	0	0.0353056	0	0	0.0323581	Annotated_lncRNA
ENSG00000182095	TNRC18	3.92783	8.29414	47.1334	6.63144e-12	6.51757e-10	protein_coding	7	5306790	5425414	-	5.24057	1.92484	50.2049	37.2522	28.1868	21.2521	31.102	30.8453	29.7983	26.6668	Protein_Coding
ENSG00000121207	LRAT	-5.01542	4.05749	46.933	7.34548e-12	7.18988e-10	protein_coding	4	154626945	154753118	+	5.09559	3.89253	0.201734	0.073754	0.120424	0.0315572	0.0257812	0.152058	0.0201238	1.11915	Protein_Coding
ENSG00000081479	LRP2	4.22506	8.22972	46.664	8.42622e-12	8.2142e-10	protein_coding	2	169127109	169362685	-	4.87233	0.717208	39.8147	24.6314	0.369636	0.578793	0.16023	0.745921	0.0894298	2.10989	Protein_Coding
ENSG00000121570	DPPA4	-4.67235	8.23893	46.6248	8.59665e-12	8.3464e-10	protein_coding	3	109326141	109337572	-	106.293	133.782	7.63368	2.28708	9.46618	1.05084	2.59324	1.32104	1.56359	6.37916	Protein_Coding
ENSG00000261888	AC144831.1	5.50055	2.90089	46.592	8.74173e-12	8.45304e-10	lincRNA	17	83104255	83106910	+	0.146544	0.0746302	8.10238	2.16449	0.761922	1.51056	5.56526	6.99805	3.82605	2.61148	Annotated_lncRNA
ENSG00000256288	RP11-277P12.10	-6.86929	1.60073	46.4411	9.44159e-12	9.09312e-10	lincRNA	12	10332861	10338292	-	4.57971	13.8966	0.0626816	0.066105	0.280631	0.114905	0.21847	0.0242705	0.130266	0.150174	Annotated_lncRNA
ENSG00000273867	AC148036.1	-7.42431	0.820987	46.2011	1.06718e-11	1.02368e-09	miRNA	2	5001221	5001288	-	48.1323	57.0848	0.29912	0.210305	0.297598	0	0.260638	0.23164	0	0.716637	Other
ENSG00000249678	RP11-619J20.1	6.05574	2.19909	45.8325	1.2881e-11	1.23067e-09	antisense	4	30776257	30793970	-	1.37603	0.36707	41.4714	52.436	35.1893	35.1324	6.89243	17.1517	10.1451	7.12922	Annotated_lncRNA
ENSG00000107562	CXCL12	-4.31441	4.76428	45.8031	1.30756e-11	1.23939e-09	protein_coding	10	44370165	44386493	-	7.14137	10.4159	0.284502	0.527129	5.59779	8.57037	22.521	4.03314	6.60257	11.8253	Protein_Coding
ENSG00000230205	RP11-631F7.2	10.0427	0.187224	45.8035	1.30726e-11	1.23939e-09	lincRNA	6	148133809	148137404	-	0	0	8.11698	1.67849	2.28019	8.19258	0.665668	7.94972	1.54796	0.953274	Annotated_lncRNA
ENSG00000111344	RASAL1	-6.46851	1.47774	45.6336	1.42575e-11	1.3461e-09	protein_coding	12	113098819	113136239	-	1.03659	1.30759	0.00845219	0.0148563	0.0336366	0.0929651	0.0736481	3.87816	0.235377	0.553497	Protein_Coding
ENSG00000080709	KCNN2	-4.98777	3.36618	45.6007	1.44992e-11	1.36355e-09	protein_coding	5	114360945	114496640	+	5.67734	4.83347	0.147651	0.146766	0.0506549	0.0896002	0.0488004	0.122227	0.575608	0.260226	Protein_Coding
ENSG00000143669	LYST	4.64098	4.38547	45.5928	1.45573e-11	1.36367e-09	protein_coding	1	235661041	235883640	-	0.102828	0.0572669	2.78648	1.04992	2.80325	3.8454	2.09818	2.54816	3.09566	2.93587	Protein_Coding
ENSG00000169894	MUC3A	-6.64438	3.0736	45.5796	1.46559e-11	1.36756e-09	protein_coding	7	100949555	100968346	+	1.05927	1.92716	0.0250363	0.00502927	0.0302464	0.00786779	0.0124659	0.00830923	0.00891954	0.00999705	Protein_Coding
ENSG00000174951	FUT1	-5.28366	3.63703	45.4987	1.52742e-11	1.41974e-09	protein_coding	19	48748011	48755390	-	7.49959	4.38531	0.0749351	0.214033	0.0512556	0.14767	0.138751	0.253882	0.218023	0.149609	Protein_Coding
ENSG00000252213	SNORA74	-5.19312	2.95131	45.4533	1.56322e-11	1.4474e-09	snoRNA	5	139276180	139276320	+	144.923	82.4736	3.3179	2.12989	3.8751	2.64445	3.77094	4.02167	2.75812	3.68653	Other
ENSG00000176692	FOXC2	6.37454	2.17447	45.4216	1.5887e-11	1.46533e-09	protein_coding	16	86567251	86569728	+	0.0928144	0.0133318	2.73337	3.99358	5.57773	7.64996	15.1414	9.76366	11.9547	13.8708	Protein_Coding
ENSG00000104154	SLC30A4	5.34106	3.12941	45.1879	1.79007e-11	1.64474e-09	protein_coding	15	45479611	45522807	-	0.103	0.0265993	1.935	2.01588	1.83491	2.43313	2.65862	2.7472	4.7921	3.8874	Protein_Coding
ENSG00000204262	COL5A2	3.80106	8.0322	45.1441	1.83059e-11	1.67555e-09	protein_coding	2	189031896	189179879	-	5.80004	3.99796	86.5481	41.6432	216.639	66.6014	401.085	68.3352	356.167	168.428	Protein_Coding
ENSG00000280061	CTD-2001J20.1	5.96764	2.16428	45.1277	1.846e-11	1.68323e-09	TEC	19	30553956	30558058	+	0.0776148	0.0120776	2.38946	1.60678	0.961771	5.69616	0.894161	8.18481	1.58246	2.05868	Other
ENSG00000104044	OCA2	5.0059	3.27793	45.1162	1.85684e-11	1.6867e-09	protein_coding	15	27754875	28099358	-	0.144795	0.230323	4.53169	6.16418	0.539807	1.88525	0.709151	6.86593	1.81949	3.13157	Protein_Coding
ENSG00000102096	PIM2	-3.66201	5.68669	44.5178	2.52053e-11	2.27236e-09	protein_coding	X	48913182	48919024	-	29.7897	41.8129	2.28376	2.72444	3.98723	2.67395	2.00279	3.12064	1.85558	2.47098	Protein_Coding
ENSG00000112164	GLP1R	-6.6602	1.18846	44.5219	2.51522e-11	2.27236e-09	protein_coding	6	39048798	39087743	+	1.68657	1.33528	0.00655078	0.0184228	0.0260697	0.0144103	0.0285401	0.0304377	0.087129	0.0680094	Protein_Coding
ENSG00000238042	RP11-815M8.1	-7.08269	1.44655	44.4147	2.65683e-11	2.38627e-09	lincRNA	1	221880981	221978523	-	1.68409	8.97077	0.0203809	0.0429881	0.425821	0.134501	0.0355178	0.0473493	0.0677694	0.0813817	Annotated_lncRNA
ENSG00000164604	GPR85	5.28989	2.97685	44.335	2.7672e-11	2.47613e-09	protein_coding	7	113078331	113087778	-	0.105252	0.0268007	2.03787	1.83303	0.971337	0.80462	1.19338	0.557991	1.33055	1.03445	Protein_Coding
ENSG00000170745	KCNS3	-5.07897	3.19723	44.2687	2.86264e-11	2.552e-09	protein_coding	2	17877847	18361616	+	4.55434	7.13271	0.155913	0.146159	1.7968	0.690716	2.20198	2.67137	5.60556	1.22957	Protein_Coding
ENSG00000145147	SLIT2	3.68157	7.49606	44.2208	2.93352e-11	2.60551e-09	protein_coding	4	20253260	20620561	+	5.47952	1.23478	43.1119	20.7016	31.1655	24.4606	10.3599	11.4341	25.361	13.1178	Protein_Coding
ENSG00000169247	SH3TC2	4.9077	3.31366	44.2098	2.94998e-11	2.61046e-09	protein_coding	5	148923639	149063163	-	0.0470309	0.0417153	1.30176	1.09296	0.156008	0.0753318	0.0883402	0.199943	0.128103	0.254771	Protein_Coding
ENSG00000137642	SORL1	-4.0148	6.80733	44.1687	3.01265e-11	2.65612e-09	protein_coding	11	121452203	121633693	+	9.89794	12.2028	0.26041	1.40735	0.780373	4.81129	0.524895	2.40051	1.80743	1.45993	Protein_Coding
ENSG00000272761	LINC01279	4.48777	4.76557	44.1531	3.03669e-11	2.66751e-09	lincRNA	3	112596794	112601902	-	0.547135	0.17459	16.9442	2.2281	7.69618	3.08278	52.1399	14.2716	38.4669	15.8305	Annotated_lncRNA
ENSG00000153093	ACOXL	-4.8773	3.43694	44.1082	3.10718e-11	2.71946e-09	protein_coding	2	110732573	111118222	+	3.84191	3.77098	0.130953	0.102024	0.158456	0.0674756	0.111022	0.0849656	0.120628	0.161109	Protein_Coding
ENSG00000253313	C1orf210	-6.37945	1.41019	43.9372	3.39091e-11	2.957e-09	protein_coding	1	43281883	43285617	-	2.56742	4.44552	0.026834	0.047166	0.0266974	0.0098382	0.0116909	0.0311706	0.0223067	0	Protein_Coding
ENSG00000277098	AC003013.1	-9.97933	0.0438078	43.9261	3.4101e-11	2.96296e-09	miRNA	X	109870352	109870419	+	15.8706	43.2387	0	0	0.297598	0.438668	0	0	0	0.238879	Other
ENSG00000229271	AC091493.2	-9.81586	-0.0715655	43.7737	3.68625e-11	3.19134e-09	lincRNA	3	16687986	16697479	-	3.57281	5.58643	0	0	0.19695	0.0362888	0.0431226	0	0.287979	0	Annotated_lncRNA
ipsc_lncRNA.27401	ipsc_lncRNA.27401	-9.91433	-0.00730866	43.7663	3.70017e-11	3.19186e-09	novel_antisense	6	33128099	33128634	-	2.21148	5.05406	0	0	0	0.0278259	0	0	0	0	Novel_lncRNA
ENSG00000101445	PPP1R16B	-5.33999	3.11456	43.7056	3.81671e-11	3.28059e-09	protein_coding	20	38805705	38923024	+	2.4271	3.02488	0.0953446	0.0357518	0.0569156	0.0862256	0.00830785	0.0492235	0.0105678	0.0380714	Protein_Coding
ENSG00000100604	CHGA	-5.59448	2.84846	43.4821	4.27847e-11	3.6586e-09	protein_coding	14	92923080	92935293	+	8.57217	1.50165	0.0655712	0.0645423	0.228331	0.177899	0.0457083	0.375762	0.109017	0.361322	Protein_Coding
ENSG00000154678	PDE1C	4.89557	4.39464	43.4782	4.287e-11	3.6586e-09	protein_coding	7	31751179	32299329	-	0.103686	0.040635	4.9434	0.58668	2.00741	4.86905	5.83984	8.14986	9.86175	7.04826	Protein_Coding
ENSG00000171533	MAP6	4.88705	5.08201	43.4667	4.31228e-11	3.66712e-09	protein_coding	11	75586918	75669120	-	1.23483	0.0718962	13.675	4.88843	1.56029	4.04341	1.48774	8.93477	3.5825	6.08795	Protein_Coding
ENSG00000155760	FZD7	-3.74417	7.90421	43.3611	4.55138e-11	3.85677e-09	protein_coding	2	202034587	202038445	+	141.622	102.816	6.03512	10.7394	5.98342	10.787	13.9068	9.00438	14.893	13.8781	Protein_Coding
ENSG00000118160	SLC8A2	-5.78817	1.97975	43.2966	4.70396e-11	3.97203e-09	protein_coding	19	47428017	47472168	-	1.42594	1.46835	0.0293403	0.01805	0.0583819	0.0349605	0.0862842	0.139168	0.0426828	0.304608	Protein_Coding
ENSG00000162433	AK4	-3.48369	6.43005	43.1146	5.16262e-11	4.34403e-09	protein_coding	1	65147549	65232145	+	24.3619	19.5938	2.32176	1.31345	1.28181	0.568798	1.79853	0.57369	3.34689	2.23786	Protein_Coding
ENSG00000153071	DAB2	3.87685	6.27811	42.768	6.16315e-11	5.16778e-09	protein_coding	5	39371675	39462300	-	1.34345	0.742749	29.8711	5.75216	23.7112	8.99482	41.5307	15.229	29.494	19.6201	Protein_Coding
ENSG00000250046	RP11-148B6.2	-6.5024	1.04864	42.5382	6.93168e-11	5.79194e-09	lincRNA	4	112693047	112706810	-	6.67031	4.84383	0.0274867	0.0773012	0.109387	0.020155	0	0.0425717	0.0228493	0.175608	Annotated_lncRNA
ENSG00000106789	CORO2A	-4.30348	4.51546	42.4129	7.39e-11	6.15346e-09	protein_coding	9	98120975	98192640	-	6.92882	8.8326	0.256165	0.48778	0.300877	0.889612	2.26929	1.96722	1.57935	1.33258	Protein_Coding
ENSG00000161249	DMKN	-4.52999	5.34665	42.3694	7.55634e-11	6.2702e-09	protein_coding	19	35497220	35513658	-	11.8976	9.91887	0.888039	0.195953	0.133207	0.0941686	0.249994	0.228528	1.01533	0.779021	Protein_Coding
ENSG00000109452	INPP4B	4.56384	4.17163	42.2261	8.13071e-11	6.72353e-09	protein_coding	4	142023160	142847432	-	0.197507	0.0560214	2.64438	1.9067	2.39929	0.582762	2.62226	1.15746	2.02859	1.21085	Protein_Coding
ENSG00000142611	PRDM16	4.45169	4.18346	42.0972	8.68484e-11	7.15708e-09	protein_coding	1	3069168	3438621	+	0.222801	0.113312	4.51287	2.14357	0.646445	0.0977312	0.40829	0.28384	0.753065	1.94087	Protein_Coding
ENSG00000276683	AC016743.1	-10.0646	0.0953905	42.076	8.77957e-11	7.21037e-09	miRNA	2	209299795	209299862	-	9.62645	50.769	0	0	0	0	0	0	0.248654	0	Other
ENSG00000175662	TOM1L2	3.84917	5.21177	42.0445	8.9221e-11	7.30242e-09	protein_coding	17	17843511	17972422	-	0.645754	0.586107	10.6008	5.93635	8.74013	6.18553	11.2837	10.1485	10.6121	15.0229	Protein_Coding
ENSG00000136237	RAPGEF5	-4.5659	3.95362	42.031	8.98361e-11	7.32776e-09	protein_coding	7	22118238	22357144	-	3.50383	2.62807	0.0992688	0.131212	0.590606	1.5184	0.179915	3.34403	0.272318	0.397969	Protein_Coding
ENSG00000119283	TRIM67	5.36042	2.48491	41.9354	9.43377e-11	7.66886e-09	protein_coding	1	231162112	231221556	+	0.0531173	0.00885596	1.81897	0.357288	0.373226	1.35138	1.92894	1.04211	1.46675	0.991069	Protein_Coding
ENSG00000234261	RP11-146I2.1	-9.69902	-0.192774	41.9269	9.47494e-11	7.6763e-09	lincRNA	6	14976788	15090003	-	1.23512	2.14395	0	0	0.0397967	0	0	0.0464647	0	0	Annotated_lncRNA
ipsc_lncRNA.19213	ipsc_lncRNA.19213	-5.57741	2.09932	41.8878	9.66615e-11	7.80485e-09	novel_intergenic	2	183265485	183266112	*	14.4803	13.3355	0.356277	0.182175	0.290016	0.0474991	0.056444	0.0752462	0.0538486	0.0775977	Novel_lncRNA
ENSG00000185275	CD24P4	-3.68714	5.58678	41.8513	9.84852e-11	7.92541e-09	processed_pseudogene	Y	18992467	18992709	-	378.81	383.18	16.0713	43.2553	1.99868	84.5167	2.33395	91.6571	4.45326	45.5895	Other
ipsc_lncRNA.25085	ipsc_lncRNA.25085	-6.71613	0.657525	41.75	1.0372e-10	8.31873e-09	novel_intergenic	4	182816655	182817146	*	7.80312	5.37175	0.0413418	0.058133	0.0411314	0.0303144	0	0.0960459	0.1031	0.0990475	Novel_lncRNA
ENSG00000197558	SSPO	4.46892	4.10672	41.7352	1.04509e-10	8.35411e-09	polymorphic_pseudogene	7	149776042	149833979	+	0.0751317	0.0693679	1.15651	1.77266	1.0876	0.545411	0.613834	0.498716	1.44807	0.635403	Other
ENSG00000256969	RP11-320N7.2	-8.07353	0.875663	41.6765	1.07694e-10	8.58012e-09	lincRNA	12	4020977	4026658	+	1.7752	10.3379	0.0345922	0	0	0	0	0	0.0287559	0.055251	Annotated_lncRNA
ENSG00000241003	RP11-22C11.1	-9.83624	-0.10071	41.5704	1.13702e-10	9.02875e-09	processed_pseudogene	8	94688228	94688610	+	2.30964	7.11617	0	0	0	0	0	0	0	0	Other
ENSG00000120149	MSX2	4.03598	4.8773	41.4702	1.19679e-10	9.4409e-09	protein_coding	5	174724533	174730893	+	2.65768	0.261962	42.132	3.51533	56.1634	5.82133	36.657	5.53038	14.8526	5.27386	Protein_Coding
ENSG00000229546	LINC00428	-9.72283	-0.187491	41.4728	1.1952e-10	9.4409e-09	lincRNA	13	42842414	42842887	-	4.7542	10.3329	0	0	0.802334	0	0.624613	0.06939	0.372433	0	Annotated_lncRNA
ENSG00000065609	SNAP91	4.65623	4.03576	41.3047	1.30254e-10	1.02414e-08	protein_coding	6	83552880	83709691	-	0.146302	0.255806	5.02465	3.84449	0.301222	1.30961	1.8307	2.17173	7.40556	2.64502	Protein_Coding
ENSG00000173482	PTPRM	3.32475	6.27116	41.237	1.34844e-10	1.0554e-08	protein_coding	18	7566782	8406861	+	1.64767	1.34147	13.3382	13.3127	12.2442	10.1887	17.2114	12.2894	11.8889	11.7628	Protein_Coding
ENSG00000233766	AC098617.1	5.51883	2.35672	41.2332	1.35111e-10	1.0554e-08	antisense	2	191846539	192044183	+	0.0229466	0.0892679	1.80274	2.23507	0.310593	1.15745	0.176238	0.357525	0.515368	0.575871	Annotated_lncRNA
ENSG00000117595	IRF6	-5.22428	2.84835	41.2033	1.37194e-10	1.0682e-08	protein_coding	1	209785623	209806175	-	2.82566	3.08518	0.115875	0.0407345	0.411732	0.209382	0.526473	0.52238	2.49757	1.69874	Protein_Coding
ENSG00000103044	HAS3	-3.85907	5.11915	41.1794	1.38876e-10	1.07779e-08	protein_coding	16	69105564	69118719	+	16.0762	10.1064	0.634549	0.967982	0.550969	0.52451	0.747272	0.887494	6.65917	2.31879	Protein_Coding
ENSG00000005108	THSD7A	3.4556	5.91116	41.1149	1.43536e-10	1.1068e-08	protein_coding	7	11370357	11832198	-	1.41159	0.361226	15.9163	3.07631	3.46258	4.23873	1.44654	5.24763	0.711675	1.25592	Protein_Coding
ENSG00000077009	NMRK2	-4.64537	3.94822	41.1167	1.43403e-10	1.1068e-08	protein_coding	19	3933103	3942416	+	24.8244	28.8959	0.499146	1.76722	0.319246	0.156859	0.357264	0.11044	0.326018	0.427093	Protein_Coding
ENSG00000250624	RP11-93M12.1	5.71778	1.61249	41.0786	1.46229e-10	1.12395e-08	unprocessed_pseudogene	4	30884443	30885182	-	0.215171	0.111609	7.44891	7.65282	7.19221	6.79224	2.1795	3.21416	2.42202	1.62438	Other
ipsc_lncRNA.28598	ipsc_lncRNA.28598	-6.66066	0.591754	41.0377	1.49319e-10	1.14403e-08	novel_intergenic	6	167408001	167408463	*	7.60406	5.70821	0.0439313	0.0617742	0	0	0	0	0	0.0350838	Novel_lncRNA
ENSG00000204252	HLA-DOA	-5.04127	3.53881	40.9903	1.52987e-10	1.1684e-08	protein_coding	6	33004178	33009612	-	4.63904	6.90863	0.238282	0.0962411	1.20048	0.178441	0.212045	0.0706699	0.349801	0.178147	Protein_Coding
ENSG00000175785	PRIMA1	-6.41179	1.45767	40.9114	1.5929e-10	1.21267e-08	protein_coding	14	93718298	93788481	-	1.31825	1.54062	0.0313569	0.00367439	0.244379	0.026825	0.774147	0.226641	1.28595	0.64274	Protein_Coding
ENSG00000006128	TAC1	-5.75156	2.32543	40.8915	1.60918e-10	1.22119e-08	protein_coding	7	97731908	97740472	+	10.5982	1.03238	0.0861872	0.0378727	0.793173	0.0236992	0.122036	0.0750868	0.035823	0.0258111	Protein_Coding
ENSG00000075643	MOCOS	-4.30056	4.3221	40.8045	1.68243e-10	1.27276e-08	protein_coding	18	36187519	36272157	+	9.62757	3.54505	0.346505	0.202637	0.0708814	0.104481	0.239849	0.12539	0.2692	0.325858	Protein_Coding
ENSG00000213468	FIRRE	-3.51266	5.54701	40.7869	1.69764e-10	1.28022e-08	lincRNA	X	131702650	131830643	-	43.3475	19.9594	3.0288	1.7534	7.14641	2.94423	2.58466	1.61927	1.01636	0.632442	Annotated_lncRNA
ENSG00000226169	RP11-375H17.1	-8.15018	0.49247	40.6466	1.82408e-10	1.37126e-08	antisense	22	27716480	27721677	+	1.52989	10.4749	0	0.0317089	0.0448706	0	0.039298	0	0.0374911	0.108052	Annotated_lncRNA
ENSG00000141314	RHBDL3	-5.18438	3.68747	40.6277	1.84179e-10	1.38025e-08	protein_coding	17	32266176	32324661	+	5.12684	4.52996	0.25971	0.0502801	0.074895	0.0413991	0.111509	0.189461	0.134542	1.38271	Protein_Coding
ENSG00000181444	ZNF467	5.04518	3.42829	40.6039	1.86437e-10	1.39282e-08	protein_coding	7	149764182	149773479	-	0.304139	0.151044	3.95049	10.4928	1.55439	1.30926	2.44394	1.26174	3.9148	2.53104	Protein_Coding
ipsc_lncRNA.10694	ipsc_lncRNA.10694	-9.77084	-0.165799	40.5558	1.91081e-10	1.42308e-08	novel_intergenic	15	52740728	52740931	*	3.98934	12.8744	0	0	0.0991992	0	0	0.0772134	0	0	Novel_lncRNA
ENSG00000178860	MSC	-9.55933	-0.316204	40.4969	1.96928e-10	1.46209e-08	protein_coding	8	71841549	71844468	-	0.5861	0.906817	0	0	0.842794	0.176464	28.9714	3.36947	9.40249	8.34099	Protein_Coding
ENSG00000124493	GRM4	-6.09134	3.70115	40.419	2.0494e-10	1.51688e-08	protein_coding	6	34018645	34155622	-	1.66173	1.60621	0.054906	0.00701876	0.0881473	0.143657	0.0706761	0.0502503	0.0228213	0.019931	Protein_Coding
ENSG00000122642	FKBP9	3.4565	5.98773	40.3588	2.11349e-10	1.55949e-08	protein_coding	7	32957404	33006931	+	2.74788	1.63264	17.2203	25.1493	31.3061	25.0636	47.0921	22.1344	41.4699	33.4898	Protein_Coding
ENSG00000105048	TNNT1	-4.70284	4.00078	40.2181	2.27138e-10	1.67086e-08	protein_coding	19	55132794	55149354	-	18.2786	11.6182	1.04933	0.230551	0.643173	0.151139	1.49396	0.798097	1.03585	0.261876	Protein_Coding
ENSG00000168671	UGT3A2	-4.54086	3.55152	40.211	2.27966e-10	1.67182e-08	protein_coding	5	36035017	36071358	-	8.81966	8.62083	0.369959	0.302576	0.157747	0.376466	0.243417	0.69578	0.13808	0.120592	Protein_Coding
ENSG00000166831	RBPMS2	-3.31364	6.07497	40.1223	2.38549e-10	1.7441e-08	protein_coding	15	64739892	64775587	-	64.8308	57.7781	5.82808	5.20026	2.01307	2.4846	1.40033	1.40947	2.08439	2.04884	Protein_Coding
ENSG00000053328	METTL24	5.00881	2.61837	40.1109	2.39951e-10	1.74902e-08	protein_coding	6	110245928	110358272	-	0.378969	0.0931124	9.20697	3.27288	0.136888	1.75714	0.329691	1.51833	2.52579	2.65541	Protein_Coding
ENSG00000228648	RP11-568A7.2	-6.08549	1.22813	40.0839	2.43287e-10	1.76796e-08	lincRNA	6	167241891	167245916	+	20.1083	25.865	0.396882	0.209279	0	0	0	0	0.0824804	0.079238	Annotated_lncRNA
ENSG00000277200	RP11-74E22.8	-5.18412	2.35002	40.0537	2.47073e-10	1.79005e-08	lincRNA	17	2720801	2723947	-	2.99643	3.52198	0.0775603	0.0817963	0.0192914	0.00947868	0.0450547	0.0450473	0.048356	0.0619401	Annotated_lncRNA
ENSG00000198576	ARC	-5.37395	1.98298	39.8923	2.68364e-10	1.93845e-08	protein_coding	8	142611044	142614472	-	3.9335	1.60156	0.0748051	0.03825	0.0811901	0.418868	0.207395	1.60096	0.339187	0.249821	Protein_Coding
ENSG00000105855	ITGB8	3.26076	6.3815	39.8571	2.73244e-10	1.96249e-08	protein_coding	7	20330702	20415754	+	1.45681	0.778171	11.2491	7.4089	5.59592	6.38864	2.42182	10.5197	5.17317	13.6758	Protein_Coding
ENSG00000110237	ARHGEF17	3.32974	7.00619	39.8565	2.73329e-10	1.96249e-08	protein_coding	11	73308289	73369091	+	3.3848	1.92559	23.7945	22.1609	11.5811	17.7056	23.0726	19.4653	22.5754	20.7786	Protein_Coding
ENSG00000254946	RP11-531H8.1	-9.53976	-0.349513	39.7352	2.90829e-10	2.0819e-08	lincRNA	11	15552855	15591098	+	1.89002	3.47141	0	0	0	0	0	0	0	0	Annotated_lncRNA
ENSG00000166963	MAP1A	3.26514	6.65179	39.6369	3.05848e-10	2.1829e-08	protein_coding	15	43510958	43531620	+	3.18084	0.899803	22.4146	9.4504	17.9082	7.94216	46.7222	16.1146	22.683	21.2045	Protein_Coding
ENSG00000232480	TGFB2-AS1	5.14039	2.2639	39.6149	3.09308e-10	2.19404e-08	antisense	1	218344196	218345678	-	0.476441	0.504144	13.9131	17.4587	10.9721	28.7851	31.4057	52.8539	54.52	60.6007	Annotated_lncRNA
ENSG00000280058	RP1-131F15.3	-9.61772	3.72514	39.6096	3.10154e-10	2.19404e-08	TEC	6	131910191	131911527	+	4.37996	34.5806	0.0304266	0	0	0	0.0132561	0.0353438	0	0.0121494	Other
ipsc_lncRNA.1675	ipsc_lncRNA.1675	-6.94562	0.375581	39.6208	3.0838e-10	2.19404e-08	novel_intergenic	1	114014915	114022785	-	3.87359	6.92023	0.0428214	0.0301068	0.0426035	0.0313994	0.0746249	0.0331611	0.0355968	0.0683949	Novel_lncRNA
ENSG00000172461	FUT9	-4.71104	3.94824	39.5486	3.19988e-10	2.25695e-08	protein_coding	6	96015984	96215612	+	2.4644	2.06492	0.0385483	0.145936	0.0840796	0.10328	0.0245459	0.279002	0.0603918	0.273512	Protein_Coding
ENSG00000143772	ITPKB	3.32209	6.45502	39.4831	3.30913e-10	2.32036e-08	protein_coding	1	226631690	226739323	-	2.73826	1.73492	30.0015	12.6666	14.5246	5.09169	6.50396	3.49014	9.32417	11.578	Protein_Coding
ENSG00000157150	TIMP4	-5.74143	1.79465	39.4843	3.30701e-10	2.32036e-08	protein_coding	3	12153051	12159351	-	4.10666	4.40484	0.123274	0.0346684	0.919847	0.253098	0.569297	0.677793	0.163961	0.886025	Protein_Coding
ENSG00000275322	RP11-262A16.1	6.32488	1.01143	39.4064	3.44162e-10	2.40622e-08	lincRNA	15	96342953	96345651	+	0.12492	0	4.21884	2.25934	3.41147	0.789834	3.37887	0.875858	4.49201	1.57707	Annotated_lncRNA
ENSG00000125355	TMEM255A	4.43943	3.87512	39.3822	3.48466e-10	2.42924e-08	protein_coding	X	120258650	120311556	-	0.655763	0.16698	8.66224	4.85216	1.61033	1.05153	0.450206	0.379703	0.495246	2.25257	Protein_Coding
ENSG00000171243	SOSTDC1	4.90404	3.04103	39.3267	3.585e-10	2.49194e-08	protein_coding	7	16461481	16530580	-	0.243236	0.166985	3.37221	8.79555	0.319138	1.42332	0.301004	1.5605	2.37252	0.991836	Protein_Coding
ENSG00000137959	IFI44L	10.1068	3.33027	39.3045	3.62597e-10	2.51313e-08	protein_coding	1	78619922	78646145	+	0	0.0016131	3.61912	0.0167587	64.9628	3.48689	4.39104	0.606065	2.031	2.59044	Protein_Coding
ENSG00000268894	PLCE1-AS1	6.35468	1.08079	39.2654	3.69931e-10	2.55657e-08	antisense	10	94279277	94287071	-	0.0277883	0.0172965	3.35453	0.696318	1.37736	0.304541	1.2063	1.48444	2.2043	2.36428	Annotated_lncRNA
ENSG00000234273	AC073071.1	-8.27515	0.617904	39.2199	3.78665e-10	2.60942e-08	lincRNA	7	109521981	109597166	-	1.13994	14.0064	0	0.0368575	0.0521563	0.11532	0	0	0.0435785	0.125596	Annotated_lncRNA
ENSG00000272398	CD24	-3.76257	9.64618	39.0837	4.06019e-10	2.7899e-08	protein_coding	6	106969831	106975627	-	535.891	470.087	19.7622	55.3327	3.09725	107.283	3.00445	105.185	4.83723	54.4432	Protein_Coding
ENSG00000223764	RP11-54O7.3	5.64481	3.83999	38.9711	4.30126e-10	2.9471e-08	lincRNA	1	916865	921016	-	0.157659	0.0755888	2.40046	10.4362	2.29563	1.16386	1.8099	2.22691	7.6194	2.8051	Annotated_lncRNA
ENSG00000133519	ZDHHC8P1	4.6737	3.39285	38.813	4.66406e-10	3.18658e-08	transcribed_unprocessed_pseudogene	22	23390606	23402726	-	0.254364	0.202119	3.16085	8.54368	1.03381	0.442559	0.824092	0.742042	2.89653	3.15037	Other
ENSG00000152969	JAKMIP1	-5.68493	1.68448	38.7743	4.75746e-10	3.24116e-08	protein_coding	4	6026199	6200591	-	1.82072	1.73141	0.0110755	0.0584021	0.0275478	0.0243638	0.0289519	0.0214423	0.0828621	0.0486473	Protein_Coding
ENSG00000133863	TEX15	-4.01076	4.76634	38.7437	4.8326e-10	3.28302e-08	protein_coding	8	30831544	30890606	-	4.72369	4.44006	0.158703	0.402181	0.112782	0.200772	0.135247	0.229595	0.0420428	0.0807802	Protein_Coding
ENSG00000101695	RNF125	-4.36713	3.91308	38.6538	5.06035e-10	3.42803e-08	protein_coding	18	32018372	32073213	+	4.96938	4.29451	0.259409	0.153818	0.37314	0.119171	0.217866	0.101654	0.241624	0.247101	Protein_Coding
ENSG00000277152	RP11-622C24.2	4.85498	2.66137	38.5251	5.40527e-10	3.65137e-08	lincRNA	15	66860303	66867023	+	0.0763374	0.0491538	2.30609	1.09154	0.517885	1.3004	0.656618	1.64757	1.06669	1.03925	Annotated_lncRNA
ENSG00000207935	MIR204	6.29012	1.49784	38.4958	5.48719e-10	3.6963e-08	miRNA	9	70809975	70810084	-	0.160835	1.20132	60.096	33.9317	5.33511	41.2188	3.22244	62.5765	16.1399	12.109	Other
ENSG00000232445	RP11-132A1.4	-4.31367	3.99009	38.4812	5.52851e-10	3.7137e-08	antisense	7	101308346	101310985	+	51.9965	38.7063	1.70223	2.37331	0.746316	1.56552	1.05586	1.0501	1.12723	0.82947	Annotated_lncRNA
ENSG00000236714	AC005592.1	-5.43472	2.21321	38.2651	6.17572e-10	4.13687e-08	lincRNA	5	142745600	142760998	+	1.2654	6.68257	0.00909262	0.217356	0.361853	0.0866746	0.0792284	0.077455	0.219198	0.0363071	Annotated_lncRNA
ENSG00000206530	CFAP44	4.0864	4.53041	38.2442	6.24229e-10	4.16981e-08	protein_coding	3	113286930	113441610	-	0.293894	0.107314	5.38948	1.34422	2.59615	1.83858	1.74028	1.63733	1.97451	1.6364	Protein_Coding
ENSG00000166863	TAC3	-6.16033	0.768765	38.1576	6.5255e-10	4.34689e-08	protein_coding	12	57010000	57028883	-	2.59645	1.82602	0.0516904	0.00908559	0.0771409	0.0379027	0.0563005	0.0400293	0.0751965	0.0825605	Protein_Coding
ENSG00000258312	RP11-690J15.1	8.22439	2.395	38.0629	6.84992e-10	4.55036e-08	lincRNA	12	98113014	98292445	-	0.13583	0	37.2058	0.0274486	0.737997	0.257644	0.510271	0.665132	1.16834	2.02658	Annotated_lncRNA
ENSG00000177098	SCN4B	-6.16699	1.58405	38.0402	6.9302e-10	4.59097e-08	protein_coding	11	118133377	118152888	-	1.08675	1.07021	0.032406	0.00253155	0.0931409	0.0792071	0.0878483	0.200763	0.0718363	2.40105	Protein_Coding
ENSG00000138829	FBN2	4.44593	9.98533	37.956	7.23594e-10	4.7803e-08	protein_coding	5	128257909	128659185	-	18.5419	2.59238	126.519	144.587	46.0201	64.5562	83.4112	42.2758	97.2378	55.658	Protein_Coding
ENSG00000277135	RP11-327J17.9	6.86256	0.000375704	37.8903	7.48372e-10	4.93041e-08	lincRNA	15	96139472	96140452	-	0.036069	0	2.17708	1.51608	1.93909	0.349682	0.505867	0.240849	1.18928	0.678894	Annotated_lncRNA
ENSG00000006606	CCL26	-7.39811	0.0422034	37.8712	7.55713e-10	4.96514e-08	protein_coding	7	75769533	75789896	-	2.0298	3.69669	0.0288105	0	0.0573276	0	0.12552	0.133866	0.502943	0.299106	Protein_Coding
ENSG00000143768	LEFTY2	-5.60794	1.60521	37.7707	7.95691e-10	5.21352e-08	protein_coding	1	225936598	225941489	-	2.5665	2.57578	0.0170068	0.0896784	0.0507608	0.473879	0.200055	6.01877	0.212063	2.49904	Protein_Coding
ENSG00000183166	CALN1	-4.41612	3.4836	37.7461	8.05773e-10	5.26519e-08	protein_coding	7	71779491	72447151	-	2.69293	1.80791	0.137872	0.0612969	0.0625335	0.031221	0.109535	0.0769363	0.176973	0.108486	Protein_Coding
ipsc_lncRNA.19259	ipsc_lncRNA.19259	8.12702	1.37923	37.4407	9.42367e-10	6.14101e-08	novel_antisense	2	188990039	188992872	-	0.0133978	0	3.58129	0.0433191	9.46318	0.807574	6.34848	0.441353	8.71353	2.84159	Novel_lncRNA
ENSG00000101187	SLCO4A1	-5.1256	2.04874	37.407	9.5879e-10	6.2311e-08	protein_coding	20	62642445	62685785	+	2.09193	2.03062	0.0351472	0.0741336	0.0999094	0.128861	0.0568759	0.295511	0.0500868	0.0280687	Protein_Coding
ENSG00000237398	HLA-DPA3	-9.49799	-0.424348	37.344	9.90235e-10	6.41806e-08	unprocessed_pseudogene	6	33131216	33143325	-	3.01302	9.44924	0	0	0	0	0	0.068784	0	0	Other
ENSG00000130707	ASS1	-3.47318	5.885	37.1813	1.07642e-09	6.95787e-08	protein_coding	9	130444929	130501274	+	60.3379	14.9855	7.48919	0.773645	9.60079	1.93158	13.7545	8.93964	17.3852	27.6943	Protein_Coding
ENSG00000175707	KDF1	-4.92988	2.26262	37.0909	1.12747e-09	7.26823e-08	protein_coding	1	26949562	26960406	-	5.44668	5.33408	0.147475	0.167493	0.124151	0.0998195	0.0593087	0.10542	0.0848724	0.0724764	Protein_Coding
ENSG00000125144	MT1G	-5.43508	1.7762	37.0822	1.13254e-09	7.28136e-08	protein_coding	16	56666731	56668065	-	17.2437	2.44468	0.244082	0.0762705	0.107929	0.0397725	0.685305	0.525051	0.811607	2.98886	Protein_Coding
ENSG00000081138	CDH7	5.2329	6.15878	36.9463	1.21425e-09	7.78581e-08	protein_coding	18	65750252	65890341	+	0.241053	0.169364	3.04431	15.2317	3.65129	1.39684	0.239044	1.80581	0.0802838	0.0994837	Protein_Coding
ENSG00000251276	MAGI2-AS1	9.18497	-0.649531	36.9062	1.23953e-09	7.92672e-08	antisense	7	78939850	78940895	+	0	0	3.53368	1.33312	1.02898	6.38299	0.675893	11.8804	0.931399	1.47984	Annotated_lncRNA
ENSG00000157240	FZD1	5.82861	7.10306	36.771	1.32853e-09	8.47328e-08	protein_coding	7	91264364	91271326	+	1.75318	0.279928	30.4884	42.1464	15.4238	32.4319	18.5634	34.8737	25.2862	15.4296	Protein_Coding
ENSG00000168004	HRASLS5	-6.21857	2.80325	36.6808	1.39145e-09	8.851e-08	protein_coding	11	63461404	63491194	-	2.10592	6.35857	0.0746886	0.0218799	0.730699	0.11866	0.189816	0.187977	0.476003	0.631261	Protein_Coding
ENSG00000237227	RP5-1155K23.4	-5.66892	1.58547	36.6285	1.42926e-09	9.06745e-08	processed_pseudogene	1	62208136	62208442	-	11.4104	27.1177	0.397528	0.232911	0.131835	0	0	0	0	0	Other
ENSG00000113448	PDE4D	3.31436	5.54305	36.6174	1.43741e-09	9.09515e-08	protein_coding	5	58969038	60522120	-	0.462807	0.601637	3.23834	6.80624	4.22742	5.65357	2.47345	5.90079	2.27189	5.19163	Protein_Coding
ipsc_lncRNA.11378	ipsc_lncRNA.11378	-6.65806	0.0870294	36.5753	1.46882e-09	9.2694e-08	novel_intergenic	15	94759236	94759547	*	5.50035	7.94141	0.0651929	0.0458356	0.129722	0.0956071	0.0568058	0.151457	0	0.104127	Novel_lncRNA
ENSG00000269950	AP000962.2	6.3053	0.235024	36.3474	1.65095e-09	1.03915e-07	lincRNA	21	16574718	16582637	-	0.0970747	0	3.54349	2.29518	1.88764	2.10729	2.26101	2.91695	2.52815	5.21405	Annotated_lncRNA
ENSG00000230798	FOXD3-AS1	-9.16118	3.75493	36.3153	1.67844e-09	1.05368e-07	antisense	1	63320884	63324441	-	18.2484	27.6077	0.101027	0	0.0167522	0	0	0.221669	0	0.349618	Annotated_lncRNA
ENSG00000226249	RP11-307P5.2	5.80519	1.19951	36.2929	1.69781e-09	1.06306e-07	lincRNA	6	147741434	147743324	-	0.146699	0.0821798	11.435	2.44274	3.89295	12.9854	0.969938	10.919	2.21521	1.18528	Annotated_lncRNA
ENSG00000132749	MTL5	-4.18722	3.83823	36.2249	1.75806e-09	1.09792e-07	protein_coding	11	68707440	68751564	-	3.19685	6.24138	0.118561	0.399626	0.020816	0.171316	0.0364617	0.140422	0.200014	0.155949	Protein_Coding
ENSG00000253170	RP11-431J17.1	-7.81336	0.709745	36.2161	1.76607e-09	1.10005e-07	lincRNA	4	97120701	97135059	+	1.11206	10.8548	0.0387432	0	0.038546	0.028409	0	0	0	0	Annotated_lncRNA
ENSG00000132561	MATN2	3.07941	6.30677	36.0899	1.88424e-09	1.17062e-07	protein_coding	8	97868840	98036716	+	2.99075	2.14905	19.4131	18.9294	9.40173	6.53123	5.57292	4.32128	13.8648	12.1834	Protein_Coding
ENSG00000237187	NR2F1-AS1	4.18382	3.96694	35.9618	2.01222e-09	1.2469e-07	antisense	5	93409359	93585648	-	0.327712	0.147636	3.47259	3.71596	6.93341	4.25996	2.79167	2.23011	2.10918	1.83479	Annotated_lncRNA
ENSG00000275443	RP11-759A24.3	6.8025	-0.0808957	35.8587	2.12162e-09	1.3113e-07	lincRNA	15	95990582	96300990	+	0.0471155	0	3.4126	1.14253	5.36231	0.575934	1.46318	0.503378	2.02631	0.735404	Annotated_lncRNA
ENSG00000152208	GRID2	-3.67043	5.52388	35.8028	2.18337e-09	1.346e-07	protein_coding	4	92304399	93774556	+	7.04941	18.847	0.849145	0.773356	0.0751621	0.0908487	0.208015	0.31592	0.462213	0.586427	Protein_Coding
ENSG00000200959	SNORA74A	-3.96279	4.48737	35.7927	2.19472e-09	1.34953e-07	snoRNA	5	139278781	139278978	+	311.931	147.245	11.5056	13.0729	3.98601	11.2237	12.2632	14.3196	7.51488	15.7515	Other
ENSG00000113140	SPARC	3.50422	10.1238	35.7751	2.21462e-09	1.35828e-07	protein_coding	5	151661096	151687165	-	38.0517	37.4193	500.086	293.286	498.795	334.266	1014.29	240.118	1338.97	1052.35	Protein_Coding
ENSG00000073331	ALPK1	4.44311	2.86357	35.7467	2.2471e-09	1.37147e-07	protein_coding	4	112285509	112442620	+	0.0617241	0.0469075	1.16843	0.943325	2.05568	0.620791	1.55592	0.398741	1.48438	1.18484	Protein_Coding
ENSG00000130054	FAM155B	-4.3062	3.29713	35.7463	2.24756e-09	1.37147e-07	protein_coding	X	69505241	69532508	+	6.04865	3.85684	0.197674	0.238761	0.126069	0.416259	0.150161	0.365037	0.0758416	0.234772	Protein_Coding
ENSG00000214676	RPL9P16	5.08143	1.98357	35.7205	2.2776e-09	1.38627e-07	processed_pseudogene	4	168755816	168756382	+	0.405633	0.34959	17.9367	7.3143	4.85394	9.81161	4.75125	7.19515	5.30813	4.49784	Other
ENSG00000139044	B4GALNT3	-4.4838	3.61311	35.6935	2.30936e-09	1.40205e-07	protein_coding	12	460364	563509	+	4.01594	3.64038	0.073592	0.299197	0.73854	0.232272	0.616151	0.34194	1.40438	1.66858	Protein_Coding
ENSG00000213612	FAM220CP	-4.42778	3.00963	35.6819	2.3231e-09	1.40683e-07	processed_pseudogene	9	97121659	97122489	+	13.4339	24.4294	0.636396	0.894871	0.730565	1.74095	0.277261	1.08043	1.01736	1.17284	Other
ENSG00000251003	ZFPM2-AS1	5.56529	1.18405	35.6665	2.34162e-09	1.41447e-07	processed_transcript	8	105780246	106060524	-	0.015989	0.0821055	1.54413	2.17774	6.85833	16.1278	2.98727	6.96114	2.74295	4.3674	Other
ENSG00000234787	LINC00458	-9.77716	4.0311	35.5873	2.43871e-09	1.46942e-07	lincRNA	13	54115783	54132866	-	5.35678	21.3438	0.0249675	0	0	0.0122052	0	0.00644498	0.0207551	0.00664639	Annotated_lncRNA
ENSG00000143167	GPA33	4.69179	2.44994	35.5586	2.47488e-09	1.48747e-07	protein_coding	1	167052836	167090631	-	0.217982	0.0770077	4.49746	2.02391	0.748008	0.923788	0.519367	0.319961	0.52927	0.503054	Protein_Coding
ENSG00000184349	EFNA5	3.19963	7.58168	35.5529	2.48218e-09	1.48813e-07	protein_coding	5	107376889	107670895	-	9.90223	4.71823	63.8488	49.4269	33.6071	25.2266	16.4057	17.7926	19.2833	8.0635	Protein_Coding
ENSG00000187017	ESPN	-5.00531	1.9836	35.4457	2.62261e-09	1.5684e-07	protein_coding	1	6424788	6461370	+	1.80739	2.02819	0.0296144	0.0867552	0.0294637	0.0723839	0.017203	0.611562	0.045133	0.796225	Protein_Coding
ENSG00000135046	ANXA1	3.97295	6.53675	35.4247	2.65108e-09	1.58148e-07	protein_coding	9	73151757	73170393	+	5.42276	1.16254	32.7423	38.2084	29.7316	70.6789	43.4944	48.232	43.6781	44.6464	Protein_Coding
ENSG00000148053	NTRK2	4.52814	2.99764	35.3594	2.74146e-09	1.63134e-07	protein_coding	9	84668551	85027070	+	0.0547359	0.00730066	1.27457	0.128519	0.988826	2.87923	0.391668	2.57124	1.39914	14.22	Protein_Coding
ENSG00000157303	SUSD3	-5.93363	0.629354	35.2693	2.87128e-09	1.70436e-07	protein_coding	9	93058688	93085138	+	1.49884	3.29578	0.0322093	0.0339685	0.0320454	0.011809	0	0.0124715	0.160651	0.0257225	Protein_Coding
ENSG00000065911	MTHFD2	-3.31028	7.62746	35.2349	2.92239e-09	1.73041e-07	protein_coding	2	74198562	74217565	+	99.434	58.19	5.41291	8.68321	5.62221	7.86161	32.8374	8.26713	8.7563	6.60758	Protein_Coding
ENSG00000099337	KCNK6	-4.80398	2.46851	35.1237	3.09417e-09	1.82762e-07	protein_coding	19	38319844	38329020	+	2.76773	4.26617	0.130679	0.0918774	0.253527	0.249137	0.979256	0.419973	3.0634	1.42453	Protein_Coding
ENSG00000171517	LPAR3	-4.15141	3.62979	35.1096	3.1166e-09	1.83634e-07	protein_coding	1	84811602	84893213	-	5.43789	8.19147	0.30427	0.371342	0.0571173	0.0547251	0.0350166	0.0933622	0.0715854	0.105449	Protein_Coding
ENSG00000135919	SERPINE2	-3.25989	5.50949	35.0236	3.25727e-09	1.91452e-07	protein_coding	2	223975112	224039319	-	11.981	7.78067	0.832733	0.97472	2.26243	0.84043	4.70046	1.4988	9.19307	2.85011	Protein_Coding
ENSG00000129116	PALLD	3.26835	8.33564	34.9552	3.37384e-09	1.97819e-07	protein_coding	4	168497066	168928457	+	10.5497	3.43951	67.8784	39.7179	33.1442	38.4488	100.309	52.3489	69.3893	73.0617	Protein_Coding
ENSG00000070669	ASNS	-4.08189	7.37552	34.9468	3.38838e-09	1.98187e-07	protein_coding	7	97852118	97872542	-	125.773	30.3593	2.68463	3.95798	2.77998	4.25178	22.5093	4.31002	4.97196	4.39366	Protein_Coding
ENSG00000138161	CUZD1	-4.65206	2.48412	34.917	3.44057e-09	2.00367e-07	protein_coding	10	122832149	122850793	-	5.46486	1.33042	0.158541	0.0577974	0.11684	0.0516676	0.122795	0.0409249	0.200129	0.0984756	Protein_Coding
ENSG00000174963	ZIC4	4.63568	5.38393	34.916	3.44236e-09	2.00367e-07	protein_coding	3	147386046	147406860	-	0.386132	0.0212068	17.5413	0.188607	7.56276	0.543112	5.16519	0.591969	2.88518	2.45894	Protein_Coding
ENSG00000173114	LRRN3	3.59022	4.92321	34.9032	3.46509e-09	2.01202e-07	protein_coding	7	111091006	111125454	+	1.68472	0.933541	12.5296	14.6033	6.61673	7.68252	6.02824	7.04043	7.19537	10.5176	Protein_Coding
ENSG00000168056	LTBP3	3.38739	5.2574	34.8564	3.54941e-09	2.056e-07	protein_coding	11	65538560	65558930	-	0.69472	0.596928	7.7344	4.69863	10.3362	14.5356	9.40552	16.1489	35.8088	36.8324	Protein_Coding
ENSG00000078018	MAP2	4.65806	8.1776	34.7826	3.6865e-09	2.12005e-07	protein_coding	2	209424058	209734118	+	8.57425	0.282948	67.5472	18.5381	15.3626	26.3443	8.18168	43.6734	4.109	14.7612	Protein_Coding
ENSG00000149150	SLC43A1	-4.06562	4.04536	34.7877	3.67685e-09	2.12005e-07	protein_coding	11	57484534	57515786	-	11.3154	7.33776	0.754407	0.311765	1.52405	0.384269	1.30969	0.387991	1.37872	0.754241	Protein_Coding
ENSG00000183044	ABAT	3.10343	6.20124	34.7848	3.68231e-09	2.12005e-07	protein_coding	16	8674565	8784575	+	1.45616	1.57316	7.32698	18.4718	2.29698	6.69202	2.3864	14.0994	1.13313	5.53296	Protein_Coding
ENSG00000075043	KCNQ2	-4.48357	4.00542	34.77	3.71047e-09	2.12357e-07	protein_coding	20	63406039	63472638	-	9.65937	5.96081	0.161159	0.545934	0.0534461	0.0608763	0.0212766	0.574846	0.00405966	0.358806	Protein_Coding
ENSG00000179546	HTR1D	-5.41418	3.20835	34.7663	3.71753e-09	2.12357e-07	protein_coding	1	23191895	23194729	-	5.61022	7.45793	0.294161	0.0554878	0.0785196	0.0368264	0.393853	0.294473	0.286281	0.412541	Protein_Coding
ENSG00000280432	AP000962.1	5.60356	0.602131	34.7654	3.71919e-09	2.12357e-07	TEC	21	16525919	16527019	+	0.0642756	0.0450086	3.17758	1.80545	3.67605	4.64645	2.78488	2.06015	2.76433	4.05726	Other
ipsc_lncRNA.12972	ipsc_lncRNA.12972	-7.59227	0.474629	34.6926	3.86087e-09	2.19923e-07	novel_intergenic	16	86744019	86744322	+	1.8623	15.6488	0.0669085	0	0.133136	0.147185	0.174902	0.0518143	0	0	Novel_lncRNA
ENSG00000113739	STC2	-3.06615	5.97667	34.6803	3.88552e-09	2.20803e-07	protein_coding	5	173314713	173329503	-	25.4725	13.9197	2.30354	1.75492	1.21195	7.72994	14.1602	17.2218	4.40647	15.8117	Protein_Coding
ipsc_lncRNA.26995	ipsc_lncRNA.26995	-9.12189	-0.748595	34.611	4.02619e-09	2.28255e-07	novel_intronic	6	15021666	15021995	-	2.35891	4.555	0	0	0	0	0	0.0477319	0.0512378	0	Novel_lncRNA
ENSG00000274389	MIR302B	-6.4445	-0.107413	34.6012	4.04661e-09	2.28872e-07	miRNA	4	112648485	112648557	-	28.5978	22.4013	0.278633	0.1959	0	0.204311	0	0.647323	0.231623	0.222518	Other
ENSG00000270071	AP001172.2	5.58822	1.24241	34.5706	4.11072e-09	2.31951e-07	lincRNA	21	16291791	16308133	-	0.45676	0.0284305	8.78724	5.90735	7.45377	10.1143	2.59292	2.84666	1.94986	5.22821	Annotated_lncRNA
ENSG00000184500	PROS1	3.63891	5.28235	34.5383	4.17948e-09	2.35277e-07	protein_coding	3	93873033	93974066	-	1.86545	0.906279	10.3469	20.371	17.1525	13.9179	5.89046	6.25225	9.69689	9.54308	Protein_Coding
ENSG00000146530	VWDE	-6.54207	5.00591	34.4682	4.33281e-09	2.43338e-07	protein_coding	7	12330885	12403941	-	6.2971	13.6217	0.162972	0.0462735	0.0342994	0.365399	0.0136544	0.0728114	0.0599222	0.528111	Protein_Coding
ENSG00000139173	TMEM117	4.08634	3.58053	34.4293	4.42011e-09	2.47661e-07	protein_coding	12	43835967	44389762	+	0.334294	0.480179	5.32747	6.99239	1.41774	8.47623	3.42618	9.51503	6.48322	5.82698	Protein_Coding
ipsc_lncRNA.3125	ipsc_lncRNA.3125	-7.2009	-0.0814364	34.4247	4.43056e-09	2.47667e-07	novel_intergenic	1	241435734	241436047	*	3.04255	8.5747	0.0647777	0	0.193344	0	0	0	0.0538486	0	Novel_lncRNA
ENSG00000164292	RHOBTB3	3.22932	6.72847	34.3869	4.51745e-09	2.51937e-07	protein_coding	5	95713522	95824383	+	3.82159	1.49978	17.5285	23.045	15.8677	19.19	29.8366	22.9488	21.6481	32.414	Protein_Coding
ENSG00000075035	WSCD2	4.001	3.91882	34.3737	4.54818e-09	2.53062e-07	protein_coding	12	108129471	108250537	+	0.42631	0.173822	5.1277	2.97704	0.666633	0.0978088	0.164881	0.199387	1.1372	0.775401	Protein_Coding
ENSG00000144218	AFF3	3.57257	4.88006	34.3219	4.67108e-09	2.59299e-07	protein_coding	2	99545419	100142739	-	0.663948	0.191936	5.03834	2.87878	10.6164	3.34899	9.86149	2.85054	6.59108	9.73836	Protein_Coding
ENSG00000140836	ZFHX3	3.00817	6.84826	34.3008	4.72184e-09	2.61512e-07	protein_coding	16	72782885	73059698	-	1.89624	1.20231	12.5611	9.40009	10.3964	9.14498	11.82	7.45865	11.3673	7.7799	Protein_Coding
ENSG00000259763	RP11-327J17.1	7.22993	-0.421702	34.2785	4.77636e-09	2.63922e-07	lincRNA	15	96235785	96236703	+	0.0395791	0	4.55038	1.47166	4.16504	0.700691	1.07054	0.493337	2.4209	1.12653	Annotated_lncRNA
ENSG00000048540	LMO3	3.41584	5.58366	34.2413	4.86835e-09	2.67158e-07	protein_coding	12	16548373	16610594	-	1.33878	0.508349	6.74308	9.2353	0.0906589	2.73514	0.0811258	4.87978	0.153145	0.512562	Protein_Coding
ENSG00000159753	RLTPR	-4.05305	3.6974	34.25	4.84678e-09	2.67158e-07	protein_coding	16	67644919	67657569	+	3.41704	3.23111	0.145306	0.219182	0.168223	0.182099	0.138122	0.237327	0.243777	0.162459	Protein_Coding
ENSG00000230623	RP11-469A15.2	-4.97631	2.24919	34.2451	4.85888e-09	2.67158e-07	lincRNA	1	200473920	200478293	+	16.645	20.721	0.842493	0.310272	1.27726	0.264758	2.1324	0.714567	0.500251	1.34564	Annotated_lncRNA
ipsc_lncRNA.28239	ipsc_lncRNA.28239	-7.26246	-0.345089	34.2165	4.93093e-09	2.69974e-07	novel_intergenic	6	131405489	131405743	*	3.60775	8.29146	0	0.0560813	0	0.116978	0.0695035	0	0	0	Novel_lncRNA
ENSG00000102362	SYTL4	4.60586	2.62384	34.1938	4.98876e-09	2.72518e-07	protein_coding	X	100674491	100732123	-	0.0809805	0.037804	2.38233	0.598751	5.67214	1.04612	2.33592	0.71887	1.28384	1.41925	Protein_Coding
ENSG00000162105	SHANK2	-3.39249	5.32318	34.1426	5.12174e-09	2.79146e-07	protein_coding	11	70467856	71252577	-	3.8248	4.34263	0.446076	0.26981	0.183831	0.0753592	0.155285	0.342057	0.104519	0.722955	Protein_Coding
ENSG00000258774	NANOGP7	-7.02852	-0.365117	34.0984	5.23949e-09	2.84916e-07	transcribed_processed_pseudogene	14	91604402	91605319	-	1.75377	1.60143	0.0221571	0	0.0661328	0	0	0.0514756	0	0	Other
ENSG00000205593	DENND6B	4.13677	3.32291	34.0383	5.4037e-09	2.92519e-07	protein_coding	22	50309030	50327060	-	0.312998	0.0918448	4.2531	1.68669	2.61184	1.58822	1.70515	1.73837	1.3333	1.91039	Protein_Coding
ENSG00000235609	AF127936.7	4.48168	3.45023	34.0394	5.40069e-09	2.92519e-07	lincRNA	21	14818843	14881975	-	0.203731	0.0821915	1.82177	3.7795	1.92757	1.86381	1.67307	2.32444	1.38941	1.37405	Annotated_lncRNA
ENSG00000249049	RP11-763F8.1	7.29738	0.673744	33.9789	5.57134e-09	3.00915e-07	antisense	4	91319034	91325306	-	0	0.0880968	0.488164	15.1778	0.269822	11.534	0.425362	12.7272	1.93884	3.24876	Annotated_lncRNA
ENSG00000069188	SDK2	3.19952	7.63397	33.8678	5.89877e-09	3.17171e-07	protein_coding	17	73334384	73644089	-	5.54519	2.21153	29.2319	28.3415	15.0097	15.6124	7.87147	11.7712	5.81388	7.61318	Protein_Coding
ENSG00000237009	GLIS3-AS1	7.3589	-0.276068	33.869	5.89495e-09	3.17171e-07	antisense	9	3898642	3901248	+	0.0241033	0	3.49164	0.584498	1.98507	1.3411	0.193171	0.472117	0.230361	0.708176	Annotated_lncRNA
ENSG00000138646	HERC5	-4.62545	4.55203	33.8388	5.98724e-09	3.21208e-07	protein_coding	4	88457117	88506163	+	6.29943	12.4562	0.0810876	1.15222	1.11671	0.885619	0.0855305	0.161944	0.0815977	0.378317	Protein_Coding
ENSG00000138685	FGF2	-3.00832	7.00986	33.8149	6.06124e-09	3.24452e-07	protein_coding	4	122826708	122898236	+	27.6985	42.0256	2.75606	5.21792	0.489861	4.65163	1.21644	8.135	2.93746	6.16425	Protein_Coding
ENSG00000135744	AGT	6.42302	0.823666	33.7995	6.10949e-09	3.26307e-07	protein_coding	1	230702523	230714297	-	0.0154447	0.00721001	0.275227	2.57176	0.282659	0.299466	1.42344	0.240639	4.04445	2.50286	Protein_Coding
ENSG00000245532	NEAT1	3.76231	8.18486	33.7259	6.34497e-09	3.38131e-07	lincRNA	11	65422774	65445540	+	0.80195	3.96357	19.3253	24.2855	105.421	92.2894	24.9756	29.2704	41.0543	48.3289	Annotated_lncRNA
ENSG00000189166	TNRC18P3	4.47165	2.69302	33.6097	6.73551e-09	3.58147e-07	unprocessed_pseudogene	7	56991888	57009149	+	0.394467	0.110489	4.86774	3.67748	2.86517	2.0895	2.87157	2.85647	2.72697	2.6077	Other
ENSG00000136014	USP44	-6.20197	7.11097	33.5575	6.91888e-09	3.67083e-07	protein_coding	12	95516560	95551490	-	55.3486	50.2383	0.211484	1.89048	0.150291	0.636907	0.118463	0.155	0.103598	0.343816	Protein_Coding
ENSG00000176438	SYNE3	4.37094	2.72726	33.5522	6.93777e-09	3.67273e-07	protein_coding	14	95407266	95475836	-	0.0409083	0.0272817	0.847694	0.451917	1.55195	1.6997	4.79675	2.85304	1.34698	1.24127	Protein_Coding
ENSG00000270139	AP001172.3	5.89589	0.0352434	33.5452	6.96263e-09	3.67777e-07	lincRNA	21	16417139	16419080	-	0.113652	0.0353708	4.70394	3.18474	2.73	5.55708	1.1765	1.31544	1.01378	2.087	Annotated_lncRNA
ENSG00000060718	COL11A1	3.1275	7.71209	33.5275	7.02619e-09	3.70319e-07	protein_coding	1	102876467	103108496	-	7.4278	2.95388	65.1501	20.5712	129.201	25.1484	195.839	38.0362	156.708	108.03	Protein_Coding
ENSG00000115339	GALNT3	-4.30174	3.89721	33.471	7.23346e-09	3.80407e-07	protein_coding	2	165747591	165794682	-	6.20687	6.32737	0.507854	0.155642	0.811884	0.337379	1.63013	0.860519	0.681968	0.883945	Protein_Coding
ENSG00000101331	CCM2L	-4.80376	1.82207	33.3216	7.81091e-09	4.09876e-07	protein_coding	20	32010450	32032180	+	2.68763	2.77111	0.0628997	0.116086	0.164271	0.0345915	0.171274	0.0791534	0.0326797	0.069069	Protein_Coding
ENSG00000203867	RBM20	3.93615	3.94827	33.213	8.25972e-09	4.32481e-07	protein_coding	10	110644397	110839469	+	0.357652	0.161903	3.61099	3.02414	1.05373	1.70673	1.58516	1.85267	0.613196	2.28472	Protein_Coding
ENSG00000249623	RP11-610J23.1	5.24705	1.076	33.1945	8.33852e-09	4.35656e-07	antisense	4	168647896	168648587	-	0.236945	0.221225	11.6684	5.33085	3.07163	5.79276	6.68584	6.61002	6.22745	5.36625	Annotated_lncRNA
ENSG00000259359	RP11-327J17.2	5.89489	0.0628272	33.1611	8.48311e-09	4.42247e-07	lincRNA	15	96171581	96174339	+	0.0706732	0.0219949	3.52094	1.48529	2.8563	0.556074	0.778791	0.272663	1.64357	0.605627	Annotated_lncRNA
ENSG00000150687	PRSS23	3.26062	6.18346	33.139	8.57985e-09	4.4632e-07	protein_coding	11	86791059	86952910	+	1.35952	0.488852	18.8934	2.57352	14.3357	9.3546	37.1942	9.4966	31.9437	27.133	Protein_Coding
ENSG00000140859	KIFC3	3.2666	5.41786	33.134	8.60192e-09	4.46499e-07	protein_coding	16	57758217	57863053	-	1.12233	0.412954	12.5346	2.73054	7.31892	3.82034	11.5738	4.72054	6.18921	9.63121	Protein_Coding
ENSG00000143842	SOX13	-3.04717	5.76139	33.0694	8.89261e-09	4.60591e-07	protein_coding	1	204073115	204127743	+	15.1931	12.3174	1.29662	1.68833	0.531825	1.08946	0.604316	3.0293	0.567414	1.24784	Protein_Coding
ENSG00000261963	RP11-74E22.4	-5.58584	0.547377	33.0397	9.0296e-09	4.66679e-07	unprocessed_pseudogene	17	2724420	2749420	-	2.79228	4.46324	0.0770462	0.0541694	0	0	0	0	0.0213491	0.0615295	Other
ENSG00000111799	COL12A1	5.03841	8.26839	33.0132	9.15376e-09	4.72078e-07	protein_coding	6	75084326	75206051	-	1.05287	0.879821	80.1275	9.9916	74.5538	17.7758	373.053	28.0033	295.571	74.3883	Protein_Coding
ENSG00000143195	ILDR2	3.12214	6.26381	33.0088	9.17419e-09	4.72116e-07	protein_coding	1	166895711	166975482	-	2.64919	0.465182	11.6175	6.46334	0.670474	1.90247	0.361259	2.32234	0.580909	4.76292	Protein_Coding
ENSG00000112297	AIM1	-3.95552	4.13325	33.0042	9.19601e-09	4.72226e-07	protein_coding	6	106511855	106570451	+	2.81205	5.62017	0.223491	0.235697	0.69738	1.94604	2.51168	1.30394	1.34694	1.00193	Protein_Coding
ENSG00000185760	KCNQ5	4.07454	3.79217	32.9909	9.25909e-09	4.74449e-07	protein_coding	6	72621792	73198851	+	0.165934	0.198567	1.45632	5.12521	2.72406	1.41069	0.700039	0.449449	0.569572	0.467787	Protein_Coding
ENSG00000026559	KCNG1	-4.13901	3.24041	32.9285	9.56111e-09	4.88881e-07	protein_coding	20	51003656	51023129	-	5.33326	1.83197	0.183312	0.136773	0.785347	0.419708	1.26479	0.596803	0.419835	1.17115	Protein_Coding
ENSG00000157765	SLC34A2	-4.65136	2.01034	32.8951	9.72696e-09	4.96302e-07	protein_coding	4	25655301	25678748	+	2.43221	1.09324	0.0779152	0.042607	0.185183	0.0761764	0.158413	0.14414	0.349036	2.58227	Protein_Coding
ENSG00000162069	CCDC64B	-4.48688	2.37747	32.8545	9.93217e-09	5.05697e-07	protein_coding	16	3027682	3036926	-	2.10492	2.29282	0.0780647	0.0975742	0.129445	0.0985833	0.124706	0.127624	0.0612887	0.0935143	Protein_Coding
ENSG00000138356	AOX1	-4.40344	2.51901	32.7944	1.02442e-08	5.20478e-07	protein_coding	2	200585868	200677064	+	2.73211	1.46868	0.0951844	0.0746438	0.0801307	0.144959	0.296666	0.802319	0.374324	0.613966	Protein_Coding
ENSG00000231495	RP1-213J1P__B.2	-9.43164	-0.520239	32.7597	1.04285e-08	5.28724e-07	lincRNA	22	27707580	27709931	+	2.46148	20.2527	0	0	0	0	0.154117	0.13697	0	0.14125	Annotated_lncRNA
ENSG00000104324	CPQ	4.05172	3.5347	32.6232	1.11871e-08	5.65986e-07	protein_coding	8	96645227	97149654	+	0.342885	0.449148	6.83105	4.99719	9.11439	6.95042	7.22368	10.9491	11.1028	10.4642	Protein_Coding
ENSG00000183346	C10orf107	5.41537	0.407086	32.613	1.12461e-08	5.67775e-07	protein_coding	10	61662961	61766766	+	0.0314989	0.0392122	1.58134	1.2476	0.336277	0.655008	0.231403	0.626322	0.270937	0.44345	Protein_Coding
ENSG00000120332	TNN	4.43652	2.90185	32.6053	1.12906e-08	5.68821e-07	protein_coding	1	175067858	175148066	+	0.268487	0.065967	2.57908	2.72422	1.51936	0.205494	0.82813	0.327109	1.1108	0.531945	Protein_Coding
ENSG00000199912	Y_RNA	-8.8445	-0.973631	32.5963	1.13431e-08	5.70268e-07	misc_RNA	12	7800361	7800467	-	7.93653	10.3431	0	0	0	0	0	0	0	0	Other
ENSG00000132698	RAB25	-4.4288	2.61888	32.5842	1.1414e-08	5.72632e-07	protein_coding	1	156061160	156070514	+	8.19511	6.30975	0.203522	0.420857	0.250129	0.254577	0.396403	0.25959	0.318464	0.181655	Protein_Coding
ENSG00000185008	ROBO2	3.25133	5.47645	32.4944	1.19537e-08	5.98458e-07	protein_coding	3	75906695	77649964	+	0.644479	0.246835	7.68418	1.4959	2.81635	0.742916	0.613719	1.04834	1.18013	1.29654	Protein_Coding
ENSG00000107282	APBA1	3.9769	4.48471	32.487	1.19992e-08	5.99487e-07	protein_coding	9	69427530	69672306	-	0.484671	0.303363	3.26551	8.97789	4.3143	1.83295	9.21433	5.94962	5.04873	6.15295	Protein_Coding
ENSG00000197776	KLHDC1	4.89257	1.35691	32.474	1.208e-08	6.02266e-07	protein_coding	14	49693105	49753152	+	0.0588551	0.0549506	1.4345	1.63179	1.69648	1.33964	1.49759	1.52485	1.72122	1.51306	Protein_Coding
ENSG00000278956	KB-1269D1.9	4.80621	1.69603	32.3952	1.25795e-08	6.25868e-07	antisense	22	23396498	23397841	+	0.157963	0.159774	2.61819	6.1076	0.873307	0.266334	0.791223	0.621154	2.10098	2.3568	Annotated_lncRNA
ENSG00000131459	GFPT2	-2.99131	5.76976	32.354	1.28492e-08	6.37964e-07	protein_coding	5	180300690	180353387	-	20.2901	22.0438	2.14891	2.63277	8.76357	1.4041	6.30701	1.94423	2.80511	3.78568	Protein_Coding
ENSG00000049540	ELN	3.79158	4.2073	32.2384	1.36366e-08	6.75659e-07	protein_coding	7	74027789	74069907	+	0.519235	0.302993	4.49275	5.39283	0.346454	0.214305	1.51443	1.13646	92.0274	126.154	Protein_Coding
ENSG00000005243	COPZ2	4.96936	1.19549	32.1909	1.39745e-08	6.90972e-07	protein_coding	17	48026167	48038030	-	0.124254	0.0446195	2.74719	1.69198	8.05749	1.68405	12.955	2.621	24.0336	7.34524	Protein_Coding
ENSG00000049249	TNFRSF9	4.88478	2.18965	32.1695	1.4129e-08	6.97176e-07	protein_coding	1	7915894	7943165	-	0.0642731	0.0287	0.729304	1.89291	1.84115	5.06973	0.221158	0.246312	0.630295	1.23669	Protein_Coding
ENSG00000139629	GALNT6	-4.27823	2.74213	32.0608	1.4942e-08	7.35779e-07	protein_coding	12	51351247	51392867	-	1.63747	1.93352	0.049833	0.130414	0.344301	0.454729	0.489703	0.480243	0.121975	0.468719	Protein_Coding
ENSG00000143627	PKLR	-5.49876	0.92333	32.0219	1.52448e-08	7.4915e-07	protein_coding	1	155289839	155301434	-	1.97327	1.00951	0.00776936	0.0491621	0.0695683	0.0284849	0.0541586	0.0842328	0.0581269	0.018614	Protein_Coding
ENSG00000235751	MAGI2-IT1	6.97436	-0.339518	31.9349	1.59429e-08	7.81857e-07	sense_intronic	7	78901275	79000298	-	0	0.0287772	4.00425	0.971652	0.599343	6.62587	0.463155	13.0897	1.20775	1.81115	Annotated_lncRNA
ENSG00000228798	AP000473.5	5.8428	0.0318304	31.9156	1.6102e-08	7.88044e-07	lincRNA	21	16630827	16640683	+	0.136301	0	3.41615	2.22554	2.33859	2.45897	4.88827	4.17452	4.01218	6.98307	Annotated_lncRNA
ENSG00000223503	RP11-29H23.6	-4.31037	2.60223	31.7463	1.75682e-08	8.58052e-07	processed_pseudogene	1	155590601	155591262	-	21.4868	15.2456	1.16756	0.56166	1.10048	0.856131	0.910265	1.35625	0.536371	1.05511	Other
ENSG00000105370	LIM2	6.2433	-0.448079	31.709	1.79093e-08	8.72935e-07	protein_coding	19	51379909	51387960	-	0.0179067	0.0167188	1.46169	1.1869	0.163859	62.0138	0.376712	182.912	4.96301	17.6248	Protein_Coding
ENSG00000204711	C9orf135	-4.01147	3.40175	31.6627	1.83407e-08	8.92147e-07	protein_coding	9	69820793	69906232	+	19.6008	13.1732	1.43129	0.547877	0.300623	0.104951	0.124715	0.147786	0.0793204	0.533416	Protein_Coding
ENSG00000141384	TAF4B	-3.6524	4.42579	31.656	1.84049e-08	8.93457e-07	protein_coding	18	26225936	26391685	+	7.44075	7.95443	0.607001	0.493037	1.29785	0.583318	0.719449	0.42627	0.592345	0.409482	Protein_Coding
ENSG00000184702	2005-09-01	3.52663	4.73603	31.646	1.84995e-08	8.96237e-07	protein_coding	22	19714464	19724772	+	0.855575	0.628438	5.81246	9.84414	4.85556	4.77149	22.6233	14.4837	13.2174	9.94018	Protein_Coding
ENSG00000137965	IFI44	8.22632	0.655274	31.6314	1.86395e-08	9.01199e-07	protein_coding	1	78649796	78664078	+	0.00868099	0	2.81449	0.0210511	76.6768	4.02507	7.1485	0.703332	8.43764	5.95393	Protein_Coding
ENSG00000176845	METRNL	3.14392	5.30203	31.623	1.87204e-08	9.03286e-07	protein_coding	17	83079691	83095119	+	4.68908	2.10723	29.2632	21.1352	4.87806	12.8814	12.6885	24.2571	12.1695	13.12	Protein_Coding
ENSG00000111885	MAN1A1	3.36362	5.79312	31.5614	1.93236e-08	9.28892e-07	protein_coding	6	119177209	119349761	-	2.12415	1.52531	9.42772	29.1548	12.8305	37.2183	20.9754	16.628	35.9988	9.6575	Protein_Coding
ENSG00000150471	LPHN3	2.94616	7.40507	31.5609	1.93285e-08	9.28892e-07	protein_coding	4	61201258	62078335	+	3.73604	2.23499	22.6869	17.4913	13.1109	8.76897	10.4748	10.3952	9.84818	6.95565	Protein_Coding
ENSG00000207927	MIR302A	-5.17484	0.849228	31.5558	1.9379e-08	9.29455e-07	miRNA	4	112648183	112648251	-	42.3066	60.5665	1.47393	1.03628	0.293285	0.648465	0	0.684849	0.980201	0.941669	Other
ENSG00000267424	CTD-2265O21.3	-8.68555	-1.0895	31.5503	1.94342e-08	9.30243e-07	antisense	19	12825711	12832983	+	1.24489	1.20701	0	0	0	0.0201823	0.0479659	0.0213147	0.0457604	0.0219808	Annotated_lncRNA
ENSG00000105339	DENND3	3.0312	5.95285	31.5274	1.96644e-08	9.39386e-07	protein_coding	8	141117278	141195808	+	0.549931	1.01451	2.45968	12.0996	0.594546	2.47053	0.57145	1.65783	1.71966	2.06618	Protein_Coding
ENSG00000198959	TGM2	3.85459	3.75515	31.4638	2.03196e-08	9.68757e-07	protein_coding	20	38127387	38166578	-	0.264189	0.191163	2.4552	3.45595	8.92467	33.0904	88.5067	82.1957	202.647	175.435	Protein_Coding
ENSG00000222317	RNA5SP118	5.2516	0.988882	31.4432	2.05364e-08	9.77148e-07	rRNA	2	209721913	209722021	-	2.11004	0.151543	55.9822	9.31515	12.6247	16.5567	3.9024	21.2429	1.55124	4.76882	Other
ENSG00000087258	GNAO1	-3.69098	4.45703	31.4244	2.07354e-08	9.84665e-07	protein_coding	16	56191390	56357444	+	5.24283	3.5063	0.48503	0.180708	0.109298	0.200626	0.158938	0.634042	0.180922	1.08093	Protein_Coding
ENSG00000175161	CADM2	2.9582	6.18589	31.3982	2.10177e-08	9.96099e-07	protein_coding	3	84958981	86074429	+	1.63105	1.57575	7.05696	17.5946	0.715069	2.17375	0.510945	1.95988	0.807341	0.611378	Protein_Coding
ENSG00000169764	UGP2	-3.08669	8.32994	31.3645	2.13854e-08	1.01153e-06	protein_coding	2	63840940	63891562	+	106.129	80.6248	13.1311	7.22192	12.7309	8.18644	16.9784	8.90283	10.4679	13.1526	Protein_Coding
ENSG00000112183	RBM24	4.05148	3.74269	31.335	2.17129e-08	1.02158e-06	protein_coding	6	17281346	17293875	+	0.90925	0.225422	6.88637	6.71851	5.20606	32.9734	15.6701	79.1739	21.98	13.9846	Protein_Coding
ENSG00000156042	CFAP70	4.51657	3.58507	31.335	2.1713e-08	1.02158e-06	protein_coding	10	73253759	73358859	-	0.104798	0.11786	4.70168	1.11087	1.47389	1.26297	0.417555	1.43774	0.696553	0.955645	Protein_Coding
ipsc_lncRNA.3726	ipsc_lncRNA.3726	-6.00956	-0.105209	31.3339	2.17257e-08	1.02158e-06	novel_intergenic	10	57108623	57222745	-	9.08137	5.15014	0.232017	0	0	0.11342	0	0	0.0642908	0.18529	Novel_lncRNA
ENSG00000112902	SEMA5A	3.01326	7.18459	31.2888	2.22354e-08	1.0435e-06	protein_coding	5	9035026	9546075	-	2.88112	2.39368	12.9755	27.7207	21.5398	33.834	14.9221	37.7844	18.8499	18.4097	Protein_Coding
ENSG00000145703	IQGAP2	-3.01559	5.84482	31.2542	2.26358e-08	1.06021e-06	protein_coding	5	76403249	76708132	+	11.6192	15.2329	1.68301	1.28641	2.35292	1.47562	1.15704	1.00839	2.30181	3.81022	Protein_Coding
ENSG00000104112	SCG3	-6.12346	4.63504	31.2103	2.31533e-08	1.08234e-06	protein_coding	15	51681353	51721031	+	17.6598	13.2743	0.619716	0.0560813	0.433424	0.247454	0.0267321	0.161554	0.0102012	0.387107	Protein_Coding
ENSG00000112280	COL9A1	3.55483	7.0985	31.17	2.36387e-08	1.10288e-06	protein_coding	6	70215061	70303083	-	2.8722	1.89073	57.704	10.3908	3.00726	1.75368	3.35185	1.63116	6.35954	1.55097	Protein_Coding
ENSG00000082014	SMARCD3	3.41289	4.92002	31.1545	2.38286e-08	1.10958e-06	protein_coding	7	151238764	151277896	-	1.21848	0.838936	7.17267	12.9554	9.51099	8.31241	16.4857	9.57577	14.381	10.7969	Protein_Coding
ENSG00000179981	TSHZ1	5.53169	4.32597	31.1312	2.41165e-08	1.12081e-06	protein_coding	18	75210755	75289950	+	0.0918669	0.0578464	1.18146	7.86445	2.54149	1.57234	1.21994	1.31057	1.96833	3.02867	Protein_Coding
ENSG00000120278	PLEKHG1	3.1382	5.54107	31.1167	2.42971e-08	1.12702e-06	protein_coding	6	150599863	150843665	+	1.86532	0.942235	8.7349	12.503	13.4774	34.7687	5.98926	13.7693	9.23818	15.8244	Protein_Coding
ENSG00000149926	FAM57B	-4.11169	2.85447	31.1018	2.44841e-08	1.1335e-06	protein_coding	16	30024427	30052978	-	3.50241	2.377	0.12816	0.171492	0.176865	0.109132	0.1549	0.16648	0.127157	0.181587	Protein_Coding
ENSG00000229150	CRYGEP	-5.60989	0.568461	31.0835	2.47163e-08	1.14205e-06	transcribed_unprocessed_pseudogene	2	208108233	208112511	-	5.66273	5.53733	0	0.243762	0	1.15815	0.0671341	11.217	0	0.707589	Other
ENSG00000179178	TMEM125	-4.26153	2.58617	31.0589	2.50322e-08	1.15442e-06	protein_coding	1	43269994	43274002	+	4.44168	6.52338	0.143443	0.423576	0.0856275	0.0350604	0.0333303	0.125894	0.365675	0.427669	Protein_Coding
ENSG00000181026	AEN	-2.82654	6.30739	31.0326	2.53737e-08	1.16674e-06	protein_coding	15	88621296	88632282	+	20.6846	27.0252	2.21045	4.01836	3.50056	10.0324	5.94609	5.70332	3.79022	7.24465	Protein_Coding
ENSG00000275419	RP11-486M3.3	-5.89254	-0.177923	31.0308	2.53968e-08	1.16674e-06	processed_pseudogene	6	154542552	154542740	+	7.76944	10.4877	0.10762	0.15133	0.428289	0.0789138	0	0.250024	0.178926	0.257838	Other
ENSG00000062038	CDH3	-3.41463	5.85709	31.019	2.55513e-08	1.16992e-06	protein_coding	16	68636189	68722616	+	12.9228	21.9774	1.93747	1.02967	0.178482	0.607494	0.324001	0.431929	2.48638	2.7976	Protein_Coding
ENSG00000103067	ESRP2	-3.57478	4.4182	31.0181	2.55634e-08	1.16992e-06	protein_coding	16	68229111	68238102	-	6.85349	7.89236	0.457042	0.665807	0.592949	0.672945	0.309037	0.537982	1.07901	0.729992	Protein_Coding
ENSG00000112139	MDGA1	3.80594	4.91209	30.9909	2.59238e-08	1.18415e-06	protein_coding	6	37630679	37699306	-	0.317997	0.0465726	7.26323	0.304421	13.2914	1.51807	1.46914	3.21981	1.72458	2.13882	Protein_Coding
ENSG00000113369	ARRDC3	3.20459	6.26827	30.9561	2.63929e-08	1.201e-06	protein_coding	5	91368724	91383359	-	6.56901	1.49313	26.7712	25.019	27.3445	24.4729	21.2437	10.551	14.8729	13.5014	Protein_Coding
ENSG00000142632	ARHGEF19	-3.67197	4.15698	30.9594	2.63484e-08	1.201e-06	protein_coding	1	16197854	16212609	-	8.55067	9.81826	0.543129	0.759905	1.90749	0.975728	2.11072	1.77494	2.35229	1.37064	Protein_Coding
ENSG00000115107	STEAP3	-4.25113	3.71063	30.9373	2.66495e-08	1.21038e-06	protein_coding	2	119223831	119265652	+	6.04982	5.24293	0.552868	0.122255	4.32945	1.49082	12.2028	6.56717	4.75157	4.67516	Protein_Coding
ipsc_lncRNA.28597	ipsc_lncRNA.28597	-6.23101	-0.344952	30.7921	2.87198e-08	1.30195e-06	novel_intergenic	6	167406762	167406986	*	7.86305	6.01994	0.180802	0	0	0	0	0	0	0.0721946	Novel_lncRNA
ENSG00000174807	CD248	3.88011	4.48168	30.7702	2.90462e-08	1.31426e-06	protein_coding	11	66314487	66317044	-	1.12735	0.639287	26.2164	4.73523	36.6285	8.6293	49.1585	14.5508	46.0852	18.9299	Protein_Coding
ENSG00000141934	PPAP2C	-3.85914	4.18757	30.7153	2.98801e-08	1.34945e-06	protein_coding	19	281040	291504	-	4.03778	5.82965	0.127981	0.676897	0.332792	0.411631	0.471408	0.2275	0.331254	0.487801	Protein_Coding
ENSG00000270093	AP000473.8	5.65937	0.0441065	30.7069	3.00092e-08	1.35273e-06	lincRNA	21	16643529	16645065	+	0.0690638	0	1.64098	0.753649	1.10597	1.38764	3.48241	2.72603	2.3432	3.88921	Annotated_lncRNA
ENSG00000160216	AGPAT3	3.0705	5.37111	30.6997	3.01219e-08	1.35526e-06	protein_coding	21	43865186	43986536	+	0.839486	0.783793	6.90911	5.37923	2.99716	5.22199	3.63851	4.87773	6.00239	6.92115	Protein_Coding
ENSG00000146477	SLC22A3	-4.71566	1.38632	30.654	3.08388e-08	1.38233e-06	protein_coding	6	160348268	160452581	+	2.08202	1.10022	0.0607532	0.0427142	0.15111	0.0267289	0.0158812	0.0376381	0.106057	0.18922	Protein_Coding
ENSG00000149596	JPH2	3.80243	4.32888	30.6556	3.08137e-08	1.38233e-06	protein_coding	20	44111695	44187578	-	0.699577	0.302958	4.5691	7.28632	0.197497	1.40288	5.37696	3.14077	8.77716	12.327	Protein_Coding
ENSG00000205929	C21orf62	4.77712	2.01311	30.6422	3.10264e-08	1.38814e-06	protein_coding	21	32790674	32813743	-	0.0643808	0.0480877	2.90151	0.631424	0.633316	0.242427	0.15479	0.363027	1.13626	1.84427	Protein_Coding
ENSG00000118733	OLFM3	3.98861	3.47715	30.5729	3.21552e-08	1.4333e-06	protein_coding	1	101802574	101997030	-	0.78534	0.0847462	6.27492	2.25532	0.410782	1.33078	0.0474416	0.186222	0.101836	0.15943	Protein_Coding
ENSG00000242715	CCDC169	-3.43665	4.72463	30.5745	3.21281e-08	1.4333e-06	protein_coding	13	36222008	36297840	-	2.46649	8.38711	0.147309	0.946692	0.231289	0.779743	0.200559	0.887661	0.327187	0.501817	Protein_Coding
ENSG00000134352	IL6ST	2.8018	6.46168	30.3925	3.52891e-08	1.57007e-06	protein_coding	5	55935095	55994993	-	3.17966	1.95366	15.9972	15.1103	20.2105	17.8232	22.8714	14.1428	27.5281	25.918	Protein_Coding
ENSG00000078098	FAP	7.07267	0.103747	30.3105	3.68119e-08	1.63479e-06	protein_coding	2	162170684	162245151	-	0.00252633	0	0.0377584	0.520732	4.03404	0.768843	2.73077	0.247418	13.5306	4.89424	Protein_Coding
ENSG00000207971	MIR125B1	5.81778	-0.371421	30.2943	3.71207e-08	1.64546e-06	miRNA	11	122099757	122099844	-	0.402088	0.187706	16.642	14.6257	8.96851	10.5081	15.9108	18.0785	45.1533	33.5951	Other
ENSG00000243620	RP11-649A16.1	7.84551	1.11693	30.2603	3.77786e-08	1.67153e-06	antisense	3	146909685	147370656	-	0.0620767	0	13.9527	0.025089	12.355	0.654154	1.74125	0.19344	1.60186	4.36017	Annotated_lncRNA
ENSG00000120756	PLS1	-3.46009	4.77732	30.1287	4.04306e-08	1.78557e-06	protein_coding	3	142596387	142713664	+	9.49425	10.1	0.45337	1.38307	0.305805	1.57486	1.03113	1.82984	1.81094	1.84407	Protein_Coding
ENSG00000213889	PPM1N	-4.7541	1.22324	29.992	4.33826e-08	1.91242e-06	protein_coding	19	45488777	45502510	+	1.50013	2.06878	0.0553797	0.0611855	0.149551	0.15663	0.227488	0.214432	0.230181	0.151634	Protein_Coding
ENSG00000092421	SEMA6A	-2.94639	8.23088	29.8784	4.60011e-08	2.01796e-06	protein_coding	5	116443616	116574934	-	45.2098	55.7239	4.92724	6.88408	13.6241	8.91806	6.17957	11.9028	5.32132	7.15076	Protein_Coding
ENSG00000137078	SIT1	-4.97036	0.620862	29.8782	4.60065e-08	2.01796e-06	protein_coding	9	35649295	35650950	-	2.3998	2.20325	0.0766397	0.0538836	0.0152499	0	0.080136	0.0474801	0.0127419	0.0367229	Protein_Coding
ENSG00000188112	C6orf132	-3.15493	5.06959	29.8772	4.60292e-08	2.01796e-06	protein_coding	6	42101118	42142619	-	9.78061	8.7171	1.0835	0.793093	0.519797	0.217669	1.4278	0.763209	2.34675	2.79501	Protein_Coding
ENSG00000161940	BCL6B	-4.57153	1.52463	29.8431	4.68458e-08	2.05002e-06	protein_coding	17	7023020	7030290	+	1.26226	1.34094	0.0372105	0.0621344	0.0647869	0.0272851	0.0810583	0.03602	0.0193328	0.0408602	Protein_Coding
ENSG00000162490	DRAXIN	-3.17088	5.01237	29.8162	4.75005e-08	2.07488e-06	protein_coding	1	11691729	11725857	+	9.44079	7.2562	0.96357	0.700825	2.03579	1.13698	1.64785	1.29941	0.412009	2.83923	Protein_Coding
ENSG00000199145	MIR302D	-5.81794	-0.179732	29.8108	4.76335e-08	2.07691e-06	miRNA	4	112648004	112648071	-	17.4317	32.5505	0	0.841219	0.297598	0	0.260638	0.46328	0	0.955517	Other
ENSG00000142698	C1orf94	-6.65386	1.83287	29.783	4.83218e-08	2.10309e-06	protein_coding	1	34166883	34219131	+	3.20734	2.48157	0.0868564	0	0.164973	0.0405291	0.275208	0.0917209	0.0393831	0.0378349	Protein_Coding
ENSG00000182118	FAM89A	3.77168	3.6874	29.7644	4.87873e-08	2.11951e-06	protein_coding	1	231018958	231040246	-	1.55192	0.310491	12.7785	5.72865	6.78781	7.17077	13.7849	10.2905	6.73796	4.74286	Protein_Coding
ENSG00000228598	MACC1-AS1	-6.71322	-0.604616	29.6535	5.16606e-08	2.24027e-06	antisense	7	20141916	20153531	+	1.41203	2.5333	0.0318313	0	0.0316692	0	0	0	0	0.0254206	Annotated_lncRNA
ENSG00000101017	CD40	-4.79343	1.65293	29.6215	5.25187e-08	2.27338e-06	protein_coding	20	46118272	46129863	+	2.68843	2.27476	0.160983	0.033955	2.3544	0.371835	2.062	0.691896	1.10404	0.906361	Protein_Coding
ENSG00000117154	IGSF21	-4.75986	2.30383	29.6047	5.29769e-08	2.28908e-06	protein_coding	1	18107746	18378483	+	3.22869	3.12694	0.230764	0.0417201	0.196791	0.0773534	0.0172351	0.326774	0.624819	0.0421233	Protein_Coding
ENSG00000198915	RASGEF1A	-4.02468	3.14531	29.5919	5.33261e-08	2.30002e-06	protein_coding	10	43194535	43266919	-	2.53157	3.13608	0.214354	0.110676	0.449851	0.10806	0.283084	0.25937	0.228305	1.13945	Protein_Coding
ipsc_lncRNA.19260	ipsc_lncRNA.19260	9.63329	-0.189315	29.5815	5.3614e-08	2.30829e-06	novel_antisense	2	189006451	189008078	-	0	0	5.69671	0.0513491	14.8232	1.33884	8.65488	1.01805	12.5979	3.90784	Novel_lncRNA
ENSG00000013619	MAMLD1	4.15884	2.42891	29.5533	5.43997e-08	2.33792e-06	protein_coding	X	150361422	150514178	+	0.136594	0.0637659	2.1576	1.03451	2.38098	4.36577	3.97126	5.15798	4.58328	5.17467	Protein_Coding
ENSG00000240476	LINC00973	5.98269	1.07399	29.5257	5.51803e-08	2.36723e-06	lincRNA	3	98981058	98983096	+	0.0735628	0.0171706	0.951464	7.12063	4.16513	9.95347	1.19753	3.06189	0.650326	2.85364	Annotated_lncRNA
ENSG00000145642	FAM159B	-4.71491	1.09505	29.4805	5.64833e-08	2.41614e-06	protein_coding	5	64690308	64718090	+	4.40984	2.05864	0.120713	0.0848707	0.045037	0.0553216	0.0262959	0.0233702	0.0376301	0.0120503	Protein_Coding
ENSG00000197702	PARVA	2.74076	6.27782	29.4791	5.6522e-08	2.41614e-06	protein_coding	11	12377185	12530801	+	3.27856	1.94378	17.412	13.0851	15.1055	10.7104	27.1984	12.409	24.5615	21.3261	Protein_Coding
ENSG00000113805	CNTN3	5.59894	4.41839	29.4722	5.67248e-08	2.42049e-06	protein_coding	3	74262568	74521140	-	0.176607	0.0905281	2.32505	13.2958	1.54478	5.94369	0.607085	6.57008	2.02875	2.31146	Protein_Coding
ipsc_lncRNA.32269	ipsc_lncRNA.32269	-4.43861	1.98262	29.4328	5.78881e-08	2.46575e-06	novel_intergenic	9	97134607	97135152	-	8.78112	19.2409	0.48429	0.602411	0.296508	1.5024	0.0973813	1.00971	0.526454	0.803264	Novel_lncRNA
ENSG00000106785	TRIM14	-3.62436	4.00369	29.3858	5.93113e-08	2.52189e-06	protein_coding	9	98069275	98119212	-	4.37363	6.80177	0.323568	0.483751	2.67528	0.867229	0.978692	1.02245	1.56749	1.62765	Protein_Coding
ENSG00000125378	BMP4	2.91455	5.51629	29.3738	5.96799e-08	2.52859e-06	protein_coding	14	53949736	53958761	-	3.80587	3.46763	21.7327	27.627	2.44915	1.56309	14.6123	5.57079	25.862	19.5853	Protein_Coding
ENSG00000147601	TERF1	-2.93405	7.86438	29.3752	5.96359e-08	2.52859e-06	protein_coding	8	73008864	73048122	+	39.8352	56.9615	5.49791	5.65325	3.82917	4.56342	4.04401	4.19161	4.67372	4.64266	Protein_Coding
ENSG00000008516	MMP25	-3.86263	3.01354	29.3672	5.98831e-08	2.53273e-06	protein_coding	16	3046681	3060726	+	4.7124	3.05462	0.256347	0.211426	8.23003	0.983228	2.30671	0.431392	0.700763	0.413378	Protein_Coding
ENSG00000163710	PCOLCE2	-3.93175	2.84607	29.2757	6.27774e-08	2.65047e-06	protein_coding	3	142815922	142889203	-	4.90593	3.28939	0.298089	0.184923	2.59936	0.437155	1.20193	0.280631	0.74339	0.690828	Protein_Coding
ENSG00000224436	RP11-284L19.1	-8.95433	-0.958276	29.2661	6.30908e-08	2.65902e-06	processed_pseudogene	1	232221938	232222174	-	1.19439	6.83029	0	0	0	0.0629312	0	0	0	0	Other
ENSG00000174099	MSRB3	3.53862	4.52316	29.1818	6.58959e-08	2.77237e-06	protein_coding	12	65278643	65488244	+	1.37172	0.282386	8.4262	5.02538	6.94706	9.15847	19.2506	12.0714	18.7246	17.4808	Protein_Coding
ENSG00000243709	LEFTY1	-4.64487	1.24988	29.1429	6.72331e-08	2.82367e-06	protein_coding	1	225886282	225911382	-	1.98343	2.93501	0.0752942	0.0983127	0.267539	0.0946465	0.22494	0.116616	0.0715324	0.120261	Protein_Coding
ENSG00000035862	TIMP2	2.82137	7.29783	29.1336	6.75544e-08	2.83221e-06	protein_coding	17	78852977	78925387	-	7.86444	6.53043	53.7229	38.2131	95.234	58.0728	120.977	64.9552	115.042	113.77	Protein_Coding
ENSG00000135248	FAM71F1	-5.1061	1.77933	29.1162	6.81633e-08	2.85275e-06	protein_coding	7	128709061	128731743	+	3.72645	1.79531	0.225912	0.0113453	0.353198	0.272145	0.091394	0.462362	0.201211	0.521914	Protein_Coding
ENSG00000145431	PDGFC	3.1949	4.93347	29.1092	6.84097e-08	2.85807e-06	protein_coding	4	156760454	156971394	-	1.09131	1.08684	6.62974	12.0046	12.7506	12.88	30.4432	10.6512	19.0277	21.2479	Protein_Coding
ENSG00000229673	LL22NC01-116C6.1	-6.97051	-0.638394	29.0728	6.97078e-08	2.90557e-06	antisense	22	32783177	32784982	+	3.24952	13.1471	0	0.0972838	0	0	0	0.107153	0	0	Annotated_lncRNA
ipsc_lncRNA.22510	ipsc_lncRNA.22510	-5.48561	1.39482	29.0706	6.9789e-08	2.90557e-06	novel_intronic	3	60672400	60672781	*	6.29867	20.4963	0.372726	0.112309	0.317853	0.507568	0.0463963	0.0824688	0.354104	0.510276	Novel_lncRNA
ENSG00000168772	CXXC4	3.04626	5.47922	28.9726	7.34105e-08	3.05101e-06	protein_coding	4	104468312	104494901	-	1.93063	1.39662	8.36817	17.6037	13.9525	27.0946	6.98093	18.3529	4.6637	4.01419	Protein_Coding
ENSG00000221203	MIR1262	5.12958	1.53811	28.9692	7.35368e-08	3.05101e-06	miRNA	1	68183518	68183610	-	2.47306	0.355229	107.169	5.8433	29.811	14.594	9.71929	12.7029	11.2723	17.8158	Other
ENSG00000147889	CDKN2A	4.3967	1.99889	28.8823	7.69133e-08	3.18559e-06	protein_coding	9	21967753	21995301	-	0.106257	0.0457883	2.6594	0.634266	9.50828	3.04565	14.7634	2.92908	10.2334	11.3845	Protein_Coding
ENSG00000078295	ADCY2	-2.9546	5.53639	28.8563	7.79503e-08	3.22297e-06	protein_coding	5	7396208	7830081	+	5.21233	4.59245	0.765453	0.415861	0.251545	0.128414	0.37189	0.282913	0.562073	0.462176	Protein_Coding
ENSG00000198805	PNP	-3.06695	5.10016	28.8443	7.84371e-08	3.23752e-06	protein_coding	14	20468954	20477094	+	16.713	14.407	1.376	1.99015	3.12913	2.69178	2.63346	2.41277	2.47561	2.4607	Protein_Coding
ipsc_lncRNA.3099	ipsc_lncRNA.3099	-6.44184	0.135843	28.8059	8.00075e-08	3.29667e-06	novel_intergenic	1	238379619	238379888	*	1.57261	13.8263	0.075334	0.0529656	0.149901	0.110479	0.131284	0.116678	0.125248	0.120324	Novel_lncRNA
ENSG00000236635	RP11-35J1.1	-5.26753	0.609258	28.6996	8.4521e-08	3.47667e-06	lincRNA	6	76522451	76593623	-	2.76241	7.56357	0.142738	0.0752669	0.0355029	0.0261661	0	0.0829028	0.029664	0.0284979	Annotated_lncRNA
ENSG00000130545	CRB3	-4.6501	2.08533	28.6521	8.66201e-08	3.55691e-06	protein_coding	19	6463777	6467221	+	5.50092	5.05297	0.0638825	0.431177	0.0381344	0.0749483	0.0333984	0.128624	0.0955881	0.183661	Protein_Coding
ENSG00000145284	SCD5	3.56323	4.10398	28.6348	8.73951e-08	3.5826e-06	protein_coding	4	82629539	82798857	-	1.26135	0.27325	9.6014	4.05165	9.40636	4.7121	8.41573	4.61683	10.0537	11.7022	Protein_Coding
ipsc_lncRNA.25009	ipsc_lncRNA.25009	-6.09452	-0.237508	28.6023	8.88778e-08	3.63716e-06	novel_intronic	4	166525247	166525694	*	1.22421	5.89934	0	0.0957637	0.135513	0.0665835	0	0.0351597	0	0.0362584	Novel_lncRNA
ENSG00000224658	RP11-631F7.1	6.7259	-0.516972	28.5844	8.97039e-08	3.66472e-06	antisense	6	148237585	148283408	-	0	0.053113	6.80186	1.28752	2.86306	6.57014	1.19676	8.05304	2.33783	1.358	Annotated_lncRNA
ENSG00000176532	PRR15	-4.21826	2.06294	28.5448	9.15555e-08	3.734e-06	protein_coding	7	29563811	29567295	+	3.67762	4.56707	0.184724	0.209244	0.102102	0.270903	0.160959	0.230471	0.528923	0.532717	Protein_Coding
ENSG00000158258	CLSTN2	4.75902	6.16273	28.5299	9.22603e-08	3.75636e-06	protein_coding	3	139935185	140577397	+	0.365055	0.222334	3.22697	14.8059	2.19567	10.6714	5.91184	10.0702	13.2521	29.4732	Protein_Coding
ENSG00000236724	RP11-252M18.3	6.4837	-0.322458	28.5079	9.3319e-08	3.79302e-06	antisense	9	3875584	3878809	+	0.145612	0	10.7979	1.05931	5.49637	2.63923	1.23991	1.36124	0.487075	1.67117	Annotated_lncRNA
ENSG00000228027	RP1-251M9.3	5.83775	-0.405603	28.5037	9.35197e-08	3.79475e-06	antisense	10	11010164	11011119	-	0.217523	0	4.41815	6.56426	1.74168	10.1469	2.39702	14.3313	3.53415	4.06095	Annotated_lncRNA
ENSG00000088992	TESC	-5.41452	0.673623	28.4832	9.45171e-08	3.82476e-06	protein_coding	12	117038923	117099479	-	1.3595	1.89538	0.0739259	0.00742509	0.17862	0.0774388	0.0828196	0.204459	0.00877906	0.236151	Protein_Coding
ENSG00000165194	PCDH19	3.26942	5.44421	28.4819	9.45784e-08	3.82476e-06	protein_coding	X	100291644	100410273	-	2.02742	0.348784	8.39377	6.32509	15.7521	31.0815	12.4805	34.1558	10.0713	11.4602	Protein_Coding
ipsc_lncRNA.33809	ipsc_lncRNA.33809	-7.52533	3.00492	28.4466	9.63173e-08	3.88853e-06	novel_intronic	X	114604450	114604902	+	18.8635	52.034	0.359209	0.0315689	0.0446725	0.0658486	0	0	0.0373255	0.0717165	Novel_lncRNA
ENSG00000164048	ZNF589	-2.72202	6.18932	28.4391	9.6693e-08	3.89714e-06	protein_coding	3	48241100	48299253	+	19.7812	27.256	1.9747	5.00953	2.65008	3.22823	2.28886	4.36227	2.93088	3.04516	Protein_Coding
ENSG00000221418	AC003968.1	-8.81688	-1.08248	28.4201	9.76474e-08	3.929e-06	miRNA	7	126040229	126040300	+	3.93152	20.1888	0	0	0	0	0	0	0	0	Other
ENSG00000112812	PRSS16	-3.99839	2.53307	28.3975	9.87926e-08	3.96842e-06	protein_coding	6	27247701	27256624	+	2.17051	2.12019	0.115351	0.124354	0.0573818	0.0789436	0.0737079	0.0476417	0.0639262	0.0798371	Protein_Coding
ENSG00000229989	MIR181A1HG	4.19295	2.23223	28.3855	9.9409e-08	3.9865e-06	lincRNA	1	198807493	198937429	-	0.315732	0.0609901	3.51103	1.54888	8.7111	7.11776	4.69534	4.69638	4.84363	5.11804	Annotated_lncRNA
ENSG00000129038	LOXL1	3.03845	5.06603	28.3767	9.98588e-08	3.99785e-06	protein_coding	15	73925989	73952137	+	2.6511	1.59868	18.1759	12.5982	24.4153	26.4421	45.3002	35.3186	52.585	44.8904	Protein_Coding
ENSG00000236094	LINC00545	-5.64015	0.153745	28.3663	1.00399e-07	4.01279e-06	lincRNA	13	30882551	30883395	+	5.46683	5.22472	0.247448	0	0.787801	0.254022	0.689962	0.191625	1.31647	1.42281	Annotated_lncRNA
ENSG00000253252	RP11-10A14.6	-8.64444	-1.22335	28.3536	1.01059e-07	4.03246e-06	lincRNA	8	9180251	9182519	-	1.13271	3.67629	0	0	0	0	0	0	0	0	Annotated_lncRNA
ENSG00000109854	HTATIP2	-3.5971	3.77082	28.3451	1.01505e-07	4.04351e-06	protein_coding	11	20363685	20383783	+	11.8916	7.31712	0.676309	0.700464	0.643926	1.21579	1.14692	1.18263	1.40249	3.0664	Protein_Coding
ENSG00000164542	KIAA0895	3.66421	3.89199	28.335	1.02034e-07	4.05785e-06	protein_coding	7	36324221	36390125	-	0.591657	0.18659	4.08436	3.51566	1.36555	2.16139	1.30397	2.07195	2.05324	1.8832	Protein_Coding
ENSG00000213120	LIN28AP1	-5.06108	0.23123	28.2707	1.05479e-07	4.1879e-06	processed_pseudogene	2	183260642	183261046	+	7.90673	3.83384	0.100445	0.176552	0.049967	0	0.0437615	0.0388927	0.0834986	0.0401081	Other
ENSG00000167654	ATCAY	-3.41063	4.40378	28.2654	1.0577e-07	4.19253e-06	protein_coding	19	3879864	3928079	+	6.52925	8.33397	0.606102	0.635235	0.265927	0.149064	0.101689	0.288618	0.040683	1.09735	Protein_Coding
ENSG00000236580	RP11-95P9.1	8.21678	-1.50305	28.2454	1.06867e-07	4.22899e-06	processed_pseudogene	7	114297114	114297429	-	0	0	1.41609	2.39854	0.76848	1.22716	0.673041	0.29908	0.802617	0.205618	Other
ENSG00000123610	TNFAIP6	-6.23396	-0.0193388	28.1999	1.09413e-07	4.32261e-06	protein_coding	2	151357592	151380048	+	0.52661	1.86208	0.0257634	0	3.37064	0.434501	5.03978	0.927734	1.542	1.82087	Protein_Coding
ENSG00000221489	AC007358.1	-8.66892	-1.20716	28.1418	1.12744e-07	4.44688e-06	miRNA	2	201953257	201953336	-	4.20182	15.6922	0	0	0	0	0	0	0	0	Other
ENSG00000248409	KB-1269D1.8	4.97084	0.514661	28.1363	1.13064e-07	4.45218e-06	unprocessed_pseudogene	22	23392771	23393839	+	0.196889	0.0787829	2.65166	5.47929	0.965182	0.284541	0.619896	0.525886	2.043	2.24676	Other
ENSG00000248479	RP11-807H7.2	5.92187	-0.0149796	28.1255	1.13698e-07	4.46982e-06	lincRNA	4	65702202	65705553	+	0.137859	0	2.0076	7.24322	5.99215	16.8517	2.25571	20.1701	1.80064	3.33314	Annotated_lncRNA
ENSG00000156574	NODAL	-4.02686	2.5133	28.1202	1.14013e-07	4.47485e-06	protein_coding	10	70432315	70447951	-	8.53765	4.97593	0.324386	0.388561	0.406406	0.23786	0.38734	0.26051	0.299619	0.182299	Protein_Coding
ENSG00000174600	CMKLR1	-5.61544	-0.148228	28.1102	1.14598e-07	4.49046e-06	protein_coding	12	108288044	108339341	-	0.366896	0.261271	0.0142989	0	17.05	1.84796	5.35751	0.625632	1.08761	0.325447	Protein_Coding
ENSG00000151320	AKAP6	3.81433	4.48465	28.0502	1.18209e-07	4.61687e-06	protein_coding	14	32329273	32837681	+	0.215907	0.0961913	1.17007	2.83581	1.98698	10.7329	1.14608	5.68229	1.62937	3.55014	Protein_Coding
ENSG00000187955	COL14A1	-3.20218	4.7631	28.0511	1.18155e-07	4.61687e-06	protein_coding	8	120059780	120372036	+	4.33959	7.26286	0.362251	0.820303	3.92002	2.71318	12.9682	4.29538	55.7411	26.8519	Protein_Coding
ENSG00000225077	LINC00337	-4.82362	0.585855	28.0146	1.20405e-07	4.69499e-06	lincRNA	1	6236240	6239444	+	1.24945	2.18608	0.0241427	0.0933578	0.0840691	0.0442573	0.136738	0.102829	0.0602082	0.0482011	Annotated_lncRNA
ENSG00000135917	SLC19A3	-4.27126	1.83766	27.9817	1.22468e-07	4.7677e-06	protein_coding	2	227685210	227718012	-	1.20181	1.42585	0.0648871	0.0563549	0.083544	0.0475793	0.133034	0.0857186	0.583817	0.20118	Protein_Coding
ENSG00000182809	CRIP2	3.65971	3.82441	27.9689	1.23284e-07	4.79169e-06	protein_coding	14	105472962	105480170	+	0.907087	0.201482	6.14369	3.86714	7.30895	7.04879	9.0614	18.0115	12.0845	12.7512	Protein_Coding
ENSG00000256463	SALL3	-3.35025	6.14439	27.9576	1.24004e-07	4.81187e-06	protein_coding	18	78980275	79002677	+	19.976	15.8705	3.27775	0.740459	0.517064	0.298415	0.095841	0.532362	0.0342878	0.445787	Protein_Coding
ENSG00000101180	HRH3	-5.37202	0.745372	27.9479	1.24629e-07	4.82831e-06	protein_coding	20	62214970	62220267	-	1.07304	1.39764	0.0609216	0.00535407	0.0151529	0.0390876	0.0331775	0.0943559	0.00633039	0.0364892	Protein_Coding
ENSG00000163297	ANTXR2	2.94771	5.20934	27.9382	1.25254e-07	4.84469e-06	protein_coding	4	79901149	80125454	-	1.18735	0.658113	7.41311	5.02207	11.1974	3.65005	10.229	2.96379	7.43945	7.17335	Protein_Coding
ENSG00000163814	CDCP1	-6.57276	4.00783	27.9349	1.25464e-07	4.84503e-06	protein_coding	3	45082278	45146422	-	4.75807	5.35627	0.140665	0.0131865	4.81736	1.05207	0.329573	1.01912	0.215676	2.23673	Protein_Coding
ENSG00000279338	RP1-309I22.2	-4.04888	5.65434	27.9024	1.2759e-07	4.91921e-06	sense_overlapping	22	32836706	32865634	+	1.91602	4.77061	0.220776	0.120619	2.34062	0.286653	0.215041	0.347929	0.779114	0.770947	Annotated_lncRNA
ENSG00000270722	U1	-3.47794	4.68273	27.8748	1.29427e-07	4.98202e-06	snRNA	1	145465617	145465780	-	426.438	193.585	17.2395	30.607	13.2032	13.1868	26.8012	13.7346	12.9907	14.659	Other
ENSG00000274291	AC108161.1	-4.62377	1.80299	27.8446	1.3146e-07	5.05214e-06	miRNA	4	61769471	61769538	+	86.1177	115.141	6.28153	1.89274	3.57117	3.50934	0.521277	0.926561	0.994616	0.955517	Other
ENSG00000221782	MIR548F2	6.49598	-1.04516	27.8127	1.33643e-07	5.12781e-06	miRNA	2	212426263	212426360	-	0	0.168552	7.4719	9.77702	0.412993	1.97848	0	3.85752	0.345071	1.32602	Other
ENSG00000105281	SLC1A5	-2.75208	7.18801	27.7938	1.34955e-07	5.16165e-06	protein_coding	19	46774883	46788594	-	119.415	47.041	11.4826	8.62249	9.14657	5.84144	51.7447	7.88995	12.7727	7.51738	Protein_Coding
ENSG00000236054	LL22NC03-104C7.1	-6.57504	-0.703424	27.7957	1.34828e-07	5.16165e-06	antisense	22	32583300	32584204	+	1.58723	3.50604	0.0445081	0	0.0442815	0.0326361	0.0387821	0	0	0	Annotated_lncRNA
ENSG00000276812	AC007381.1	-8.88637	-1.02796	27.7806	1.35879e-07	5.1887e-06	miRNA	2	60417838	60417905	-	3.12209	23.3197	0	0	0	0	0	0.23164	0	0	Other
ipsc_lncRNA.32449	ipsc_lncRNA.32449	-5.39689	0.390376	27.7681	1.36761e-07	5.21411e-06	novel_intergenic	9	118488949	118489175	*	8.02758	14.4079	0.448022	0.0629988	0.0891482	0.131407	0.0780767	0.06939	0.297947	0.286234	Novel_lncRNA
ENSG00000254878	CTD-3096P4.1	8.22449	-1.55289	27.7345	1.39162e-07	5.29721e-06	antisense	11	16023190	16031515	+	0	0	4.02674	1.96	1.02724	1.28706	0.449833	1.91897	0.17166	0.659646	Annotated_lncRNA
ENSG00000165495	PKNOX2	3.31443	4.61756	27.7224	1.40031e-07	5.32186e-06	protein_coding	11	125164687	125433389	+	1.61548	0.184433	10.1172	2.36012	13.3219	2.75117	8.8861	2.78266	5.27582	4.56903	Protein_Coding
ENSG00000182199	SHMT2	-2.95786	7.31617	27.6776	1.43315e-07	5.43805e-06	protein_coding	12	57229327	57234935	+	91.7066	35.7335	5.537	7.83613	9.55782	7.94136	24.5153	8.04181	10.2751	7.78949	Protein_Coding
ENSG00000143494	VASH2	-2.64517	6.40467	27.6556	1.4495e-07	5.49137e-06	protein_coding	1	212950520	212992037	+	18.3286	15.5564	2.37966	2.44903	3.69721	2.25871	3.76471	2.3109	5.01895	3.77043	Protein_Coding
ENSG00000140839	CLEC18B	3.78104	2.95922	27.6417	1.45996e-07	5.52227e-06	protein_coding	16	74408270	74421953	-	0.365883	0.315332	5.38436	3.24872	7.9324	10.5252	2.95484	12.6944	1.65695	25.2779	Protein_Coding
ENSG00000111907	TPD52L1	3.4098	4.79967	27.6328	1.46669e-07	5.53902e-06	protein_coding	6	125119049	125264407	+	0.547411	0.685084	8.67169	3.91834	4.72943	3.38551	3.11297	2.89314	7.70955	5.98849	Protein_Coding
ENSG00000138639	ARHGAP24	3.87267	3.27751	27.6199	1.47649e-07	5.56724e-06	protein_coding	4	85475114	86002670	+	0.32887	0.0772852	2.17085	2.07603	2.13421	1.9577	1.40971	2.49778	2.03124	1.87744	Protein_Coding
ENSG00000183715	OPCML	3.56814	5.40799	27.5549	1.52695e-07	5.74847e-06	protein_coding	11	132414977	133532519	-	0.3243	0.755874	1.44846	18.8193	5.93516	2.92079	11.7237	3.06805	4.02699	1.91935	Protein_Coding
ENSG00000080493	SLC4A4	3.39769	4.31968	27.5126	1.56072e-07	5.86641e-06	protein_coding	4	71187286	71572087	+	0.429548	0.406977	2.91686	5.32963	1.31426	0.579749	1.39693	1.35455	9.71514	3.23283	Protein_Coding
ENSG00000251562	MALAT1	3.0234	13.1952	27.4558	1.60727e-07	6.03192e-06	lincRNA	11	65497762	65506516	+	300.612	201.595	1834.71	1746.96	1859.63	1494.14	1346.07	1785.67	2007.05	2032.44	Annotated_lncRNA
ENSG00000120254	MTHFD1L	-2.66925	6.40201	27.4112	1.64475e-07	6.16294e-06	protein_coding	6	150865549	151101887	+	39.3125	23.0451	4.02672	4.44601	5.77959	11.0739	14.3065	16.0935	8.8735	9.42728	Protein_Coding
ENSG00000124920	MYRF	3.595	6.48124	27.3901	1.66279e-07	6.22081e-06	protein_coding	11	61752642	61788518	+	0.922693	0.994491	4.14041	25.8658	7.61527	2.82095	8.40202	4.99241	9.33607	14.5464	Protein_Coding
ENSG00000183196	CHST6	-3.25681	4.62631	27.3839	1.66814e-07	6.23109e-06	protein_coding	16	75472052	75495384	-	6.46968	4.70832	0.451524	0.58932	1.09678	0.287058	2.20156	0.957851	3.06465	1.82021	Protein_Coding
ENSG00000274276	CBS	-2.86605	7.71919	27.3463	1.70091e-07	6.34363e-06	protein_coding	21	6444869	6468040	-	113.459	81.8275	8.53434	16.3615	3.29022	9.49118	25.0004	8.42652	6.31745	6.94539	Protein_Coding
ENSG00000111846	GCNT2	-3.43543	5.70864	27.3335	1.71217e-07	6.36807e-06	protein_coding	6	10492223	10629368	+	8.74625	12.2627	0.310091	2.32711	0.342047	2.83234	0.487531	2.98604	0.87419	1.36023	Protein_Coding
ENSG00000232086	RP11-141J10.1	4.41776	1.235	27.3328	1.71277e-07	6.36807e-06	antisense	9	70708047	70712863	+	0.629977	0.637198	14.2442	10.524	2.04168	14.2508	0.788876	5.23493	3.16093	1.73524	Annotated_lncRNA
ENSG00000134871	COL4A2	2.88275	9.29886	27.3261	1.71878e-07	6.38051e-06	protein_coding	13	110305812	110513027	+	21.8151	14.3078	146.643	92.6294	156.549	171.756	404.143	238.663	273.435	389.549	Protein_Coding
ENSG00000275023	MLLT6	2.95177	5.89206	27.3154	1.72832e-07	6.40599e-06	protein_coding	17	38705542	38729803	+	1.73132	0.637651	6.23419	8.5031	6.12799	7.08266	6.21218	7.92131	9.03902	8.35307	Protein_Coding
ENSG00000153823	PID1	-4.64428	1.47591	27.2629	1.77587e-07	6.56843e-06	protein_coding	2	228850526	229271285	-	2.14574	1.16373	0.145114	0.0170044	0.613596	0.802486	6.12206	2.6315	10.9975	2.10049	Protein_Coding
ENSG00000250305	KIAA1456	3.21268	4.6618	27.261	1.77762e-07	6.56843e-06	protein_coding	8	12945642	13031503	+	0.559655	0.200452	3.7233	2.07667	0.415273	1.70216	0.600527	1.24247	0.450724	0.815068	Protein_Coding
ENSG00000115896	PLCL1	4.85822	1.67919	27.1675	1.86571e-07	6.88333e-06	protein_coding	2	197804702	198572581	+	0.0662368	0.00824567	0.606677	0.820957	3.89176	8.51365	1.12803	6.08006	1.43489	1.23252	Protein_Coding
ENSG00000003147	ICA1	-3.757	3.81409	27.1478	1.88483e-07	6.92192e-06	protein_coding	7	8113184	8262687	-	5.36435	5.60624	0.166348	0.763134	0.235839	1.00021	0.0869682	0.412226	0.231623	0.883428	Protein_Coding
ENSG00000174567	GOLT1A	-5.02372	0.183544	27.1528	1.87994e-07	6.92192e-06	protein_coding	1	204198160	204214092	-	1.83771	2.06477	0.0895255	0.0251773	0.0534418	0.0525166	0	0.110926	0.133958	0.128692	Protein_Coding
ENSG00000185565	LSAMP	2.72226	5.79871	27.1482	1.88444e-07	6.92192e-06	protein_coding	3	115802363	117139389	-	1.78802	1.23286	8.06322	9.52874	15.1393	9.55523	1.87528	12.2703	2.28665	3.9894	Protein_Coding
ENSG00000038427	VCAN	-2.86346	9.20555	27.1049	1.92714e-07	7.06646e-06	protein_coding	5	83471465	83582303	+	68.5665	77.0932	6.96841	11.4572	64.3463	50.8826	98.3577	58.0038	104.934	121.057	Protein_Coding
ENSG00000114841	DNAH1	3.44654	4.24488	27.0438	1.98895e-07	7.28198e-06	protein_coding	3	52316319	52400491	+	0.239769	0.216717	3.1129	1.58863	2.70901	1.72994	1.24825	1.60331	1.82834	1.66864	Protein_Coding
ENSG00000260903	XKR7	-4.08594	2.23629	27.0153	2.01848e-07	7.37885e-06	protein_coding	20	31968002	32003387	+	1.17284	1.17927	0.0829788	0.0455785	0.046438	0.0247184	0.0768225	0.106429	0.0194003	0.244361	Protein_Coding
ENSG00000223572	CKMT1A	-6.18116	4.09202	26.9928	2.04217e-07	7.45407e-06	protein_coding	15	43692886	43699222	+	10.6965	11.8055	0.401798	0.0416796	0.104853	0.0724484	0.0286972	0.0969168	0.0438043	0.0789044	Protein_Coding
ENSG00000135547	HEY2	-4.48769	2.68573	26.9279	2.1119e-07	7.69687e-06	protein_coding	6	125747664	125761269	+	5.17653	4.07982	0.474926	0.062608	3.04915	0.647519	3.49166	0.816023	1.22758	0.841524	Protein_Coding
ENSG00000107611	CUBN	3.65699	3.4276	26.917	2.12381e-07	7.72853e-06	protein_coding	10	16823964	17129831	-	0.217655	0.0702473	1.45508	1.35861	2.72475	4.61667	5.29226	6.17119	3.43871	2.6855	Protein_Coding
ENSG00000102678	FGF9	4.29241	2.06122	26.853	2.1953e-07	7.97658e-06	protein_coding	13	21671383	21704498	+	0.152012	0.0509482	1.27266	1.9912	0.334379	1.44251	0.769225	0.90921	1.23675	0.629854	Protein_Coding
ipsc_lncRNA.33764	ipsc_lncRNA.33764	-6.11972	-0.239147	26.8087	2.24619e-07	8.14916e-06	novel_intergenic	X	109181768	109182098	*	1.44314	8.18422	0.0614507	0.0432046	0	0	0	0.0475877	0	0.0490749	Novel_lncRNA
ENSG00000168769	TET2	2.92027	5.72062	26.7978	2.25892e-07	8.18294e-06	protein_coding	4	105145875	105279816	+	1.26831	0.468251	4.58068	5.96022	6.12234	6.01242	6.09141	5.51122	6.65911	5.64401	Protein_Coding
ENSG00000120833	SOCS2	-3.75592	4.78567	26.7651	2.29748e-07	8.31009e-06	protein_coding	12	93569814	93583487	+	12.3368	4.20267	0.330198	0.67958	1.14981	1.23702	2.11865	3.74029	3.68563	6.36231	Protein_Coding
ENSG00000115380	EFEMP1	2.89879	5.20025	26.7589	2.30485e-07	8.32417e-06	protein_coding	2	55865967	55924139	-	2.04068	2.58487	14.7392	15.9394	6.16497	21.653	34.0243	17.5446	62.9181	43.6024	Protein_Coding
ENSG00000176387	HSD11B2	-3.92163	2.67058	26.7154	2.35737e-07	8.50108e-06	protein_coding	16	67430652	67437553	+	4.16824	5.05304	0.357513	0.203226	0.605434	0.295617	0.417567	0.430016	0.309841	0.419155	Protein_Coding
ENSG00000228373	RP11-497K15.1	-6.97117	-0.0432386	26.6053	2.49563e-07	8.98615e-06	processed_pseudogene	9	87423634	87423893	+	1.02068	13.0239	0.0782315	0	0	0	0.0681669	0.0605828	0	0.0624761	Other
ENSG00000118777	ABCG2	-4.71337	1.78911	26.5939	2.51035e-07	9.02561e-06	protein_coding	4	88090264	88231322	-	1.55096	1.27089	0.121672	0.0147491	0.413248	0.0369176	0.146233	0.0747288	0.0523158	0.0402074	Protein_Coding
ENSG00000176678	FOXL1	4.77063	0.649574	26.5892	2.5164e-07	9.03381e-06	protein_coding	16	86576368	86582160	+	0.0520071	0.0132428	0.570743	0.921024	1.68729	0.924696	3.34386	1.30491	1.89328	1.49762	Protein_Coding
ENSG00000105289	TJP3	-3.74589	3.35648	26.5439	2.57619e-07	9.23463e-06	protein_coding	19	3708109	3750813	+	2.81089	6.41611	0.303873	0.264514	0.105574	0.0954937	0.130288	0.272673	0.404969	0.192599	Protein_Coding
ENSG00000136111	TBC1D4	-2.67869	5.78282	26.4227	2.74291e-07	9.81757e-06	protein_coding	13	75284665	75482114	-	18.5608	11.7746	2.75255	1.54864	7.37978	0.992372	5.40646	1.2941	5.47278	4.12804	Protein_Coding
ENSG00000143333	RGS16	-4.0755	2.97262	26.3687	2.82069e-07	1.00809e-05	protein_coding	1	182598623	182604408	-	9.62956	3.58676	0.201139	0.459603	12.2904	1.80058	9.11364	0.687953	0.989288	2.26891	Protein_Coding
ENSG00000102359	SRPX2	5.10372	1.75195	26.3598	2.83382e-07	1.01128e-05	protein_coding	X	100644218	100671299	+	0.0971259	0.0139511	5.02492	0.138901	34.6279	4.21995	14.8793	2.66738	3.99863	4.38335	Protein_Coding
ENSG00000171016	PYGO1	3.78467	5.12723	26.3541	2.84217e-07	1.01275e-05	protein_coding	15	55538890	55588947	-	1.51534	0.198302	7.43122	6.25811	4.93827	4.58821	4.00173	4.59836	5.04151	4.79457	Protein_Coding
ENSG00000175315	CST6	-8.22146	-1.56577	26.3032	2.91802e-07	1.03823e-05	protein_coding	11	66011841	66013505	+	0.606045	1.02286	0	0	0	0.0196505	0.256861	0.145271	2.29456	2.07595	Protein_Coding
ENSG00000054598	FOXC1	3.83469	2.76161	26.2791	2.95473e-07	1.04819e-05	protein_coding	6	1609972	1613897	+	0.392051	0.0462811	5.51765	0.520887	21.3861	1.77411	12.6583	1.56071	20.5692	6.83099	Protein_Coding
ENSG00000136943	CTSV	-2.71581	5.613	26.2801	2.95313e-07	1.04819e-05	protein_coding	9	97029679	97039643	-	21.2227	16.852	3.12027	2.12381	0.35737	1.3328	2.35684	1.9304	2.91401	4.52752	Protein_Coding
ENSG00000089847	ANKRD24	-3.68347	2.83111	26.2658	2.97503e-07	1.05383e-05	protein_coding	19	4183354	4224814	+	2.84715	3.27483	0.204584	0.220552	0.461363	0.273358	0.170341	0.253489	0.177626	0.188797	Protein_Coding
ENSG00000150625	GPM6A	3.7029	5.14916	26.2341	3.02432e-07	1.06971e-05	protein_coding	4	175632934	176002664	-	0.668471	0.513846	3.12904	14.9101	0.290327	1.15462	0.689803	2.26205	5.38958	4.97235	Protein_Coding
ENSG00000277103	RP11-520B13.8	-3.82279	2.97701	26.231	3.02922e-07	1.06986e-05	processed_pseudogene	9	97151894	97152694	-	11.2866	26.1279	1.14271	1.03551	0.858984	2.23441	0.13276	1.76984	0.992133	1.31816	Other
ENSG00000112319	EYA4	4.56265	2.94009	26.2115	3.05999e-07	1.07914e-05	protein_coding	6	133240598	133532120	+	0.0453739	0.0681502	2.51077	0.567691	0.514491	1.80447	1.40317	5.99289	3.3372	1.45991	Protein_Coding
ENSG00000223966	RP11-141J10.2	4.29683	1.21859	26.142	3.17208e-07	1.11703e-05	antisense	9	70726040	70730856	+	0.629977	0.735229	13.5199	10.8635	1.86153	14.2066	0.841467	4.72079	2.80972	1.97625	Annotated_lncRNA
ENSG00000160200	CBS	-2.80148	7.85916	26.1068	3.2305e-07	1.13593e-05	protein_coding	21	43053191	43076943	-	72.6133	53.5148	5.77894	11.0617	2.21571	6.26171	16.3078	5.67065	4.2483	4.60791	Protein_Coding
ENSG00000106780	MEGF9	3.41831	4.7829	26.0989	3.24373e-07	1.13891e-05	protein_coding	9	120600813	120714470	-	1.2613	0.451115	5.56465	9.41877	9.74238	23.2601	13.3277	17.9374	16.2615	15.9781	Protein_Coding
ENSG00000273472	RP11-102N12.3	4.30874	1.31831	26.0241	3.3718e-07	1.18215e-05	lincRNA	4	140756528	140757921	+	0.368052	0.0592473	4.61083	1.65166	0.798433	2.09705	1.51297	2.76838	2.11053	2.02756	Annotated_lncRNA
ENSG00000128564	VGF	-3.78636	2.54506	26.0196	3.37971e-07	1.18319e-05	protein_coding	7	101162509	101165593	-	6.48396	2.21749	0.391157	0.153373	2.06557	1.62716	0.222853	0.902917	0.0812907	0.204249	Protein_Coding
ENSG00000264164	RP11-640N20.6	-4.14208	1.59983	26.0115	3.39386e-07	1.18642e-05	transcribed_processed_pseudogene	17	32083179	32097065	+	10.0847	13.0646	0.401187	0.81799	0.558803	0.264758	0.104872	0.248545	1.16725	0.544663	Other
ENSG00000151322	NPAS3	3.791	3.93062	25.9644	3.47766e-07	1.21394e-05	protein_coding	14	32934933	33804176	+	0.409702	0.121549	2.17687	3.57479	1.54386	5.32449	0.97238	6.34084	2.52136	4.22047	Protein_Coding
ENSG00000012171	SEMA3B	4.07422	5.20416	25.9257	3.54818e-07	1.23496e-05	protein_coding	3	50267558	50277546	+	0.506095	0.824762	17.0395	5.59335	1.17883	1.81262	0.980195	2.90016	6.39637	6.37304	Protein_Coding
ipsc_lncRNA.24765	ipsc_lncRNA.24765	-5.50189	-0.390204	25.9271	3.54564e-07	1.23496e-05	novel_intergenic	4	135170380	135170772	*	2.47596	4.91761	0.103512	0.0363886	0.102985	0.113853	0	0.0400802	0.0860482	0	Novel_lncRNA
ENSG00000124507	PACSIN1	-4.05476	2.41107	25.9154	3.56707e-07	1.23974e-05	protein_coding	6	34466061	34535231	+	1.74453	2.53253	0.156561	0.0803244	0.0884064	0.0217189	0.066366	0.0557054	0.123111	0.0337919	Protein_Coding
ENSG00000151012	SLC7A11	-2.60032	6.72686	25.9071	3.5825e-07	1.2415e-05	protein_coding	4	138164097	138242349	-	27.5402	13.2727	2.87019	2.7697	0.845554	0.637103	11.4922	0.974978	1.19735	1.33049	Protein_Coding
ENSG00000154556	SORBS2	2.72969	6.54027	25.9075	3.58183e-07	1.2415e-05	protein_coding	4	185585444	185956652	-	3.77102	0.442327	12.5445	4.70137	3.18972	4.80248	6.83511	13.3092	10.234	10.8997	Protein_Coding
ENSG00000144476	ACKR3	4.05973	3.56023	25.8834	3.62669e-07	1.255e-05	protein_coding	2	236567787	236582358	+	0.987234	0.321877	5.63003	12.92	2.88583	17.6163	19.4973	16.498	21.042	40.631	Protein_Coding
ENSG00000278146	RP11-327J17.8	8.00757	-1.74991	25.8767	3.6394e-07	1.25759e-05	lincRNA	15	96230897	96231145	+	0	0	2.69569	1.37838	2.84451	0.539086	0.640605	0.189778	1.49392	0.717597	Annotated_lncRNA
ENSG00000224769	AC069213.1	4.52863	0.297245	25.8633	3.66479e-07	1.26454e-05	unprocessed_pseudogene	3	195614947	195620233	+	0.0631852	0.0589934	1.3318	1.2428	0.421597	0.816758	0.263741	1.37826	0.986328	0.763845	Other
ENSG00000126778	SIX1	4.679	2.93743	25.8482	3.69349e-07	1.27261e-05	protein_coding	14	60643415	60658259	-	0.0716797	0.0760504	4.45761	0.647878	16.1297	1.45576	24.8226	1.28507	16.6531	2.05814	Protein_Coding
ENSG00000101144	BMP7	2.64731	6.62593	25.8393	3.71057e-07	1.27666e-05	protein_coding	20	57168748	57266629	-	5.05482	5.10971	37.5494	21.6042	3.51471	9.74493	1.55382	7.29432	2.55281	4.28431	Protein_Coding
ENSG00000235035	AC007395.3	-6.32249	-0.991459	25.8335	3.72171e-07	1.27866e-05	antisense	2	70687142	70691824	+	1.79364	2.5881	0.0468668	0	0	0.446754	0.0408373	1.37917	0.272717	0.898274	Annotated_lncRNA
ENSG00000137573	SULF1	3.63651	7.67196	25.7591	3.86801e-07	1.32702e-05	protein_coding	8	69466624	69660915	+	2.91227	1.17861	71.0782	5.96421	49.1003	6.48514	6.71695	2.86757	27.0115	6.87303	Protein_Coding
ENSG00000270048	RP11-214K3.22	6.27746	-1.25245	25.7108	3.96601e-07	1.3587e-05	sense_intronic	12	123962555	123962817	-	0.0672694	0	2.62953	2.88189	2.77003	2.55195	2.29124	4.31221	4.56464	3.64404	Annotated_lncRNA
ENSG00000113407	TARS	-2.7105	8.10409	25.6901	4.00874e-07	1.37138e-05	protein_coding	5	33440696	33469539	+	112.871	66.035	12.0412	11.5571	17.3558	18.3578	36.1473	20.5558	18.2214	18.4852	Protein_Coding
ENSG00000150938	CRIM1	2.88632	8.18994	25.633	4.12909e-07	1.41054e-05	protein_coding	2	36355926	36551135	+	8.95274	8.75308	31.9268	107.354	13.5763	275.489	59.5235	258.54	72.6599	99.0433	Protein_Coding
ENSG00000026025	VIM	3.32821	9.59683	25.5841	4.23512e-07	1.4447e-05	protein_coding	10	17228259	17237593	+	57.6865	14.0895	202.738	323.761	282.592	576.257	610.456	672.529	395.079	397.66	Protein_Coding
ENSG00000180011	ZADH2	3.16594	5.29249	25.5777	4.24915e-07	1.44743e-05	protein_coding	18	75195108	75209348	-	0.726587	0.820136	2.7205	14.0851	2.93986	3.17054	1.99244	2.4505	3.06579	3.45506	Protein_Coding
ENSG00000187323	DCC	4.7426	5.00747	25.5676	4.27145e-07	1.45296e-05	protein_coding	18	52340172	53535903	+	0.303827	0.0891176	2.45288	6.44184	0.924181	2.50127	1.70635	1.16461	0.907096	1.84656	Protein_Coding
ENSG00000127561	SYNGR3	-3.79005	3.58347	25.5607	4.28677e-07	1.4561e-05	protein_coding	16	1989660	1994275	+	7.49059	6.04699	0.202212	0.89484	0.266272	0.898371	0.352395	0.561897	0.46968	0.626953	Protein_Coding
ENSG00000130303	BST2	-4.88188	3.61154	25.5435	4.32512e-07	1.46705e-05	protein_coding	19	17402939	17405648	-	28.0477	16.4443	0.236302	1.59749	19.6037	1.93265	0.886962	1.54841	2.08523	2.87424	Protein_Coding
ENSG00000235750	KIAA0040	-3.65102	2.99272	25.4568	4.52399e-07	1.53234e-05	protein_coding	1	175156987	175192999	-	3.3771	3.04254	0.331703	0.155475	0.118467	0.171505	0.489126	0.490692	0.837823	0.940733	Protein_Coding
ENSG00000224545	AC008264.4	-4.81162	0.0208908	25.3218	4.85183e-07	1.64107e-05	processed_pseudogene	7	131520137	131520503	+	3.71192	6.79629	0.0554228	0.311732	0.220563	0.284477	0.289756	0.515037	0.552866	0.663915	Other
ENSG00000132639	SNAP25	4.01904	2.22991	25.3156	4.86767e-07	1.64411e-05	protein_coding	20	10218830	10307418	+	0.131753	0.147615	1.02398	3.97455	1.45279	0.755287	0.411804	0.59121	1.1232	1.68873	Protein_Coding
ENSG00000176826	FKBP9P1	3.38102	4.04804	25.2619	5.00507e-07	1.68814e-05	transcribed_unprocessed_pseudogene	7	55681074	55713252	-	1.11022	0.663974	6.40557	10.0287	10.5982	8.81598	15.8117	8.02153	15.2607	12.467	Other
ENSG00000273706	LHX1	-5.37347	0.269354	25.2132	5.13306e-07	1.72887e-05	protein_coding	17	36936785	36944612	+	0.996571	0.0575191	0.0124991	0.00292927	1.07774	1.02649	1.37591	1.88102	0.495271	1.25106	Protein_Coding
ENSG00000146215	CRIP3	-4.06288	1.55087	25.2052	5.15438e-07	1.73362e-05	protein_coding	6	43299710	43308797	-	2.40171	2.26931	0.132671	0.116598	0.131996	0.139844	0.072252	0.398123	0.193003	0.205282	Protein_Coding
ENSG00000178878	APOLD1	3.42578	3.76218	25.1999	5.16838e-07	1.73589e-05	protein_coding	12	12725917	12829975	+	0.683932	0.139115	4.14779	2.15212	1.70152	0.665118	1.86459	0.904686	2.76166	1.9332	Protein_Coding
ENSG00000136040	PLXNC1	2.81505	5.60176	25.1647	5.26356e-07	1.76539e-05	protein_coding	12	94148723	94307675	+	1.28658	1.05254	4.4725	11.998	2.72838	0.972993	6.86385	1.12318	2.00945	1.05148	Protein_Coding
ENSG00000163431	LMOD1	3.58694	3.53792	25.149	5.3066e-07	1.77734e-05	protein_coding	1	201896452	201946588	-	0.316324	0.669711	5.64464	4.39717	0.203844	0.169016	1.12473	0.706062	5.66312	8.07485	Protein_Coding
ENSG00000168497	SDPR	5.11881	0.951689	25.1053	5.42843e-07	1.81308e-05	protein_coding	2	191834302	191847255	-	0.0219162	0.0204622	1.97166	0.199298	0.965142	1.73212	3.01336	4.67326	7.69233	6.39891	Protein_Coding
ENSG00000169760	NLGN1	2.58611	5.88194	25.1072	5.42287e-07	1.81308e-05	protein_coding	3	173396284	174286644	+	1.68062	1.71074	6.99319	11.86	3.92848	4.70898	1.97179	3.72523	4.60701	3.21898	Protein_Coding
ENSG00000169783	LINGO1	-3.24027	4.15983	25.0946	5.45845e-07	1.82057e-05	protein_coding	15	77613027	77820900	-	5.80345	7.84123	0.531119	0.767256	0.284849	0.273832	0.929195	0.424154	0.472554	0.29492	Protein_Coding
ENSG00000163093	BBS5	3.63037	2.7543	25.0574	5.56498e-07	1.85353e-05	protein_coding	2	169479178	169506655	+	0.368904	0.137772	2.95995	2.13444	1.58127	1.36838	1.28763	1.08905	1.3509	1.28353	Protein_Coding
ENSG00000109472	CPE	2.53697	6.4324	25.0542	5.57425e-07	1.85404e-05	protein_coding	4	165361194	165498320	+	13.0207	3.92571	76.2929	18.0379	62.6392	91.0664	58.401	56.7226	66.2391	38.8137	Protein_Coding
ENSG00000163638	ADAMTS9	4.31381	5.82449	25.0314	5.6403e-07	1.87082e-05	protein_coding	3	64515654	64688000	-	1.29376	0.208797	8.45222	10.2328	8.09087	27.0252	1.38236	6.86696	4.95697	3.32633	Protein_Coding
ENSG00000182534	MXRA7	2.64572	6.68421	25.0332	5.63515e-07	1.87082e-05	protein_coding	17	76672551	76711016	-	3.68286	2.54098	12.0301	24.3794	7.69067	20.8132	25.6345	31.7532	22.9361	24.1665	Protein_Coding
ENSG00000168874	ATOH8	3.56205	3.06276	25.0219	5.66829e-07	1.8775e-05	protein_coding	2	85751344	85788066	+	0.51247	0.0570904	3.72926	0.908505	0.666117	0.591581	1.08511	0.801057	2.89693	3.34447	Protein_Coding
ENSG00000270354	RP11-547M24.1	-8.08007	-1.69442	25.0162	5.68517e-07	1.8805e-05	processed_pseudogene	2	64208498	64208716	-	1.85805	3.24329	0	0	0	0.0681037	0	0	0	0	Other
ENSG00000124942	AHNAK	3.25212	9.99784	25.01	5.7035e-07	1.88396e-05	protein_coding	11	62433542	62556235	-	9.10906	5.0891	162.246	20.7483	109.608	58.1363	209.229	104.307	192.824	161.033	Protein_Coding
ENSG00000099954	CECR2	-2.63098	7.81291	25.0006	5.7313e-07	1.89054e-05	protein_coding	22	17359949	17558149	+	38.4181	37.0649	5.33498	5.56456	6.91351	3.4006	1.64999	2.09718	0.766639	1.99519	Protein_Coding
ENSG00000012822	CALCOCO1	2.72422	5.33429	24.9879	5.76911e-07	1.9004e-05	protein_coding	12	53708517	53727745	-	1.22877	1.27163	7.09323	7.69841	7.34369	6.81873	5.60703	6.47374	11.0994	10.2231	Protein_Coding
ENSG00000181392	SYNE4	-3.7119	2.48242	24.9721	5.81659e-07	1.91341e-05	protein_coding	19	36003307	36008793	-	4.66091	3.94005	0.313792	0.271533	0.12808	0.212393	0.203314	0.180694	0.214031	0.263447	Protein_Coding
ENSG00000155380	SLC16A1	-2.77238	8.43495	24.9656	5.83633e-07	1.91727e-05	protein_coding	1	112911847	112957013	-	140.316	99.8209	11.4835	20.8938	11.1926	14.6564	19.1314	13.5869	11.7774	14.2255	Protein_Coding
ENSG00000196275	GTF2IRD2	2.89644	4.95755	24.9405	5.91267e-07	1.9397e-05	protein_coding	7	74796144	74851551	-	1.32989	0.89559	6.91635	7.64433	3.77861	5.24042	3.04841	5.19105	6.34546	5.87756	Protein_Coding
ENSG00000157322	CLEC18A	3.57476	3.05368	24.8904	6.06844e-07	1.98808e-05	protein_coding	16	69950705	69964452	+	0.198817	0.225981	2.89864	1.77012	3.6749	5.28573	1.64245	6.38014	0.906008	10.7093	Protein_Coding
ipsc_lncRNA.1	ipsc_lncRNA.1	-4.31722	0.818931	24.8775	6.10913e-07	1.99868e-05	novel_intergenic	1	36465	36849	*	14.3832	4.33333	0.475485	0.260013	0.210251	0.348655	2.1176	2.53661	1.27363	0.632875	Novel_lncRNA
ENSG00000085741	WNT11	4.5379	1.68669	24.8443	6.21527e-07	2.03063e-05	protein_coding	11	76186325	76210736	-	0.0736854	0.110075	3.83761	0.964897	0.0168568	0.0248475	0.472427	0.413306	1.27465	1.88079	Protein_Coding
ENSG00000214021	TTLL3	2.95305	4.81296	24.8402	6.22847e-07	2.03218e-05	protein_coding	3	9808086	9855138	+	0.580341	0.715547	3.85021	5.17806	4.69943	4.21036	2.06217	3.57886	4.45836	4.31757	Protein_Coding
ENSG00000123080	CDKN2C	7.22685	1.89968	24.7979	6.36656e-07	2.07441e-05	protein_coding	1	50960745	50974633	+	0.0266604	0	0.698849	3.49975	0.744084	1.29009	1.77341	1.19632	2.60914	2.01701	Protein_Coding
ENSG00000128591	FLNC	2.62427	7.89451	24.791	6.38964e-07	2.07834e-05	protein_coding	7	128830377	128859274	+	10.8687	4.67065	53.8094	28.6939	30.911	26.2245	38.0194	45.2008	32.5288	74.8877	Protein_Coding
ENSG00000223566	TNRC18P2	3.9744	1.88018	24.7891	6.39595e-07	2.07834e-05	unprocessed_pseudogene	7	63567743	63585075	-	0.293343	0.0912941	2.57812	2.14458	1.75225	1.02216	1.56729	1.6831	1.57621	1.5741	Other
ENSG00000071967	CYBRD1	2.70084	5.35704	24.7773	6.43509e-07	2.08823e-05	protein_coding	2	171522247	171558133	+	1.6851	2.65197	8.89294	17.0001	12.5814	8.11146	35.5461	9.18434	42.8886	26.3679	Protein_Coding
ENSG00000241769	LINC00893	3.68883	2.94515	24.7557	6.50761e-07	2.1089e-05	antisense	X	149527591	149540959	-	0.269992	0.334579	5.00039	2.42446	3.53187	2.61959	1.59825	2.69664	2.80557	2.17245	Annotated_lncRNA
ENSG00000132854	KANK4	3.69171	2.46373	24.7004	6.69708e-07	2.16738e-05	protein_coding	1	62236979	62319414	-	0.189344	0.0911536	2.08164	1.11201	0.554985	0.147152	0.127443	0.187017	0.449573	0.429184	Protein_Coding
ENSG00000101194	SLC17A9	-3.68608	2.87237	24.6927	6.72392e-07	2.17313e-05	protein_coding	20	62952647	62969585	+	1.90986	3.13848	0.202628	0.142463	1.12161	0.383606	1.43495	1.14406	2.12236	1.1857	Protein_Coding
ENSG00000136542	GALNT5	4.35903	1.6909	24.6692	6.80644e-07	2.19684e-05	protein_coding	2	157257598	157314211	+	0.0233539	0.0751045	1.00836	0.660711	2.08659	0.474698	2.18618	0.626088	9.63718	4.83406	Protein_Coding
ENSG00000250846	EPHA5-AS1	4.79387	1.13412	24.6647	6.82213e-07	2.19894e-05	lincRNA	4	65669961	65698029	+	0.168762	0.0525219	1.35817	4.945	2.67034	10.0419	1.76107	12.0328	0.967734	2.18219	Annotated_lncRNA
ENSG00000165072	MAMDC2	2.57616	5.99297	24.6485	6.87986e-07	2.21458e-05	protein_coding	9	70043581	70226970	+	3.93407	6.22323	25.5493	27.2879	8.83712	22.2985	21.3518	19.4299	19.3434	44.31	Protein_Coding
ENSG00000089327	FXYD5	-3.46004	3.69283	24.6103	7.01744e-07	2.25583e-05	protein_coding	19	35154730	35169883	+	7.09329	9.26076	0.869878	0.496918	2.18391	0.757446	6.18809	2.24721	4.00538	4.47749	Protein_Coding
ipsc_lncRNA.10248	ipsc_lncRNA.10248	-2.54458	7.26189	24.5873	7.10172e-07	2.27987e-05	novel_antisense	15	25085475	25087468	-	413.738	240.341	54.1931	43.1188	29.4587	22.8414	118.197	63.5752	61.6036	46.3459	Novel_lncRNA
ENSG00000183779	ZNF703	3.26846	3.86404	24.5578	7.21136e-07	2.30889e-05	protein_coding	8	37695751	37700021	+	1.23616	0.527752	9.72369	4.9918	12.0429	3.9636	16.4903	9.97111	22.5732	32.8465	Protein_Coding
ENSG00000186007	LEMD1	-5.17304	-0.334007	24.5591	7.20655e-07	2.30889e-05	protein_coding	1	205381378	205455954	-	2.00928	1.00158	0.0978835	0	0.447972	0.215323	1.7911	1.37959	1.64365	0.640996	Protein_Coding
ENSG00000176485	PLA2G16	-2.88705	5.38788	24.5494	7.24283e-07	2.31587e-05	protein_coding	11	63573195	63616883	-	17.3043	29.5826	1.10089	6.72189	3.31192	2.90222	1.59305	9.3068	12.7957	14.0929	Protein_Coding
ENSG00000130518	KIAA1683	3.52471	3.06102	24.5393	7.2811e-07	2.32501e-05	protein_coding	19	18257097	18274509	-	0.15075	0.140749	2.03535	1.10763	0.913014	0.565371	4.27112	1.38002	2.65061	1.63964	Protein_Coding
ENSG00000116544	DLGAP3	-3.65249	2.52878	24.5166	7.36719e-07	2.34937e-05	protein_coding	1	34865436	34929585	-	2.62909	2.94477	0.18412	0.212156	0.147564	0.438778	0.142607	0.598059	0.097786	0.273657	Protein_Coding
ENSG00000149451	ADAM33	3.29162	3.86408	24.5049	7.41212e-07	2.36056e-05	protein_coding	20	3667965	3682246	-	0.32145	0.557777	2.11281	6.50077	0.506436	0.449946	0.969106	1.13938	3.89527	3.24096	Protein_Coding
ENSG00000115461	IGFBP5	2.62194	5.68667	24.4629	7.57532e-07	2.40933e-05	protein_coding	2	216672105	216695525	-	5.16035	0.648726	19.7813	5.15465	593.428	73.8442	68.7201	120.653	347.177	161.941	Protein_Coding
ENSG00000166311	SMPD1	3.33955	3.74788	24.442	7.65818e-07	2.43246e-05	protein_coding	11	6390431	6394998	+	1.36388	0.612673	8.21004	8.39322	15.2253	11.7202	15.9962	12.1716	22.8541	20.7979	Protein_Coding
ENSG00000213988	ZNF90	-2.6591	5.90814	24.4118	7.77924e-07	2.46764e-05	protein_coding	19	20077994	20127076	+	15.8066	26.8034	3.18649	2.66681	2.20471	1.26908	1.17334	1.02401	1.41856	1.02694	Protein_Coding
ENSG00000260142	RP11-764E7.1	4.24576	0.591571	24.4073	7.79729e-07	2.4701e-05	lincRNA	2	193898367	193899394	+	0.13768	0.160682	2.53263	2.6014	1.27955	1.95864	0.603423	0.85806	0.625021	0.742663	Annotated_lncRNA
ENSG00000206532	RP11-553A10.1	4.0231	3.48613	24.3975	7.83717e-07	2.47946e-05	lincRNA	3	110888384	110893476	-	0.778805	0.569591	25.7423	3.60928	8.09169	31.0878	13.3023	19.6114	9.34122	20.117	Annotated_lncRNA
ENSG00000266446	RP11-149I2.4	7.99989	-1.76265	24.3664	7.96465e-07	2.51647e-05	sense_intronic	9	21995482	21996013	+	0	0	1.87036	0.460253	2.32605	1.23432	3.46319	0.905261	2.13785	1.68039	Annotated_lncRNA
ENSG00000183317	EPHA10	3.64252	3.07575	24.3592	7.99429e-07	2.52252e-05	protein_coding	1	37713880	37765133	-	0.125874	0.182364	2.34541	1.235	0.389739	0.113434	0.204367	0.345869	3.75421	0.0697415	Protein_Coding
ipsc_lncRNA.32859	ipsc_lncRNA.32859	-6.12023	-0.108514	24.3341	8.09927e-07	2.55228e-05	novel_intergenic	GL000224.1	2360	2614	*	1.0407	12.5667	0.0797654	0.0560813	0.158719	0.643379	0	2.71791	0.0663077	0.382207	Novel_lncRNA
ENSG00000172817	CYP7B1	3.77233	2.31764	24.3086	8.20716e-07	2.58025e-05	protein_coding	8	64587763	64798761	-	0.527189	0.173723	4.23382	3.31511	4.27435	3.48358	2.06592	4.57637	2.2599	2.4629	Protein_Coding
ENSG00000268913	AC026806.2	-4.89008	-0.107699	24.306	8.21833e-07	2.58025e-05	lincRNA	19	38331634	38332076	+	2.0767	5.81677	0.0918293	0.129126	0.182724	0.40401	1.00019	0.640017	2.90078	1.39337	Annotated_lncRNA
ENSG00000276724	RP11-1000B6.7	4.2221	0.639942	24.3055	8.22032e-07	2.58025e-05	sense_intronic	15	32583612	32584312	+	0.201904	0.259201	3.74306	4.03929	4.21476	3.57442	4.34868	2.31442	5.83716	3.91612	Annotated_lncRNA
ENSG00000013297	CLDN11	-3.84918	2.08396	24.2983	8.25104e-07	2.58651e-05	protein_coding	3	170418865	170860380	+	1.65421	1.10084	0.13151	0.0521578	2.57655	0.373362	2.02444	0.483096	2.03227	1.47573	Protein_Coding
ENSG00000274701	Metazoa_SRP	-6.14877	-1.15494	24.2954	8.26373e-07	2.58711e-05	misc_RNA	8	94655911	94656208	+	2.37475	3.27037	0.0682557	0	0	0	0.0594745	0	0	0.109019	Other
ipsc_lncRNA.25012	ipsc_lncRNA.25012	-5.74975	-0.667001	24.2583	8.42439e-07	2.63397e-05	novel_intergenic	4	167436305	167436582	*	1.90919	6.53596	0.0731661	0.0514414	0	0	0.19126	0.0566602	0.121644	0	Novel_lncRNA
ENSG00000162909	CAPN2	2.55394	6.81564	24.242	8.49609e-07	2.65292e-05	protein_coding	1	223701593	223776018	+	7.00269	2.03471	23.63	16.6544	24.2255	25.0439	37.9203	21.1997	31.5899	34.9116	Protein_Coding
ENSG00000181449	SOX2	-2.53096	7.32316	24.2262	8.56597e-07	2.67127e-05	protein_coding	3	181711924	181714436	+	115.986	111.953	17.5316	17.7379	6.01543	28.6365	2.76465	43.6192	5.0934	30.4967	Protein_Coding
ENSG00000199030	MIRLET7C	7.82936	-1.91196	24.2107	8.63496e-07	2.68929e-05	miRNA	21	16539823	16539916	+	0	0	6.49155	3.04271	5.81265	5.87068	3.58239	3.18382	4.13718	8.2947	Other
ENSG00000274370	AC144831.3	4.11923	1.48163	24.2036	8.66685e-07	2.69572e-05	lincRNA	17	83098377	83098987	+	0.550156	0.35145	12.4172	3.72146	0.828013	2.46544	7.6289	9.22921	4.73216	3.82832	Annotated_lncRNA
ENSG00000241489	IDS	3.92191	2.07767	24.187	8.74213e-07	2.71561e-05	protein_coding	X	149482543	149533935	-	0.165644	0.124722	3.34805	1.13162	2.29809	1.45949	0.87252	1.53662	1.75162	1.39331	Protein_Coding
ENSG00000092850	TEKT2	3.66485	2.66174	24.0985	9.15301e-07	2.83956e-05	protein_coding	1	36084075	36088275	+	0.572436	0.283932	8.79214	2.35694	0.675237	1.0481	0.421132	1.11487	0.846278	1.46999	Protein_Coding
ENSG00000092051	JPH4	-4.0478	4.8485	24.0759	9.26124e-07	2.86943e-05	protein_coding	14	23568035	23578800	-	13.5914	7.50428	1.68256	0.17246	1.71213	0.607043	0.89502	2.70391	0.433305	0.78357	Protein_Coding
ENSG00000109072	VTN	3.55146	2.64359	24.0581	9.347e-07	2.89226e-05	protein_coding	17	28367276	28373091	-	0.459245	0.387942	4.21554	4.66674	1.02559	1.71455	0.795983	1.642	0.731516	0.943706	Protein_Coding
ENSG00000123560	PLP1	-4.02428	4.89918	24.0255	9.5066e-07	2.93786e-05	protein_coding	X	103773718	103792619	+	11.6345	7.39756	1.45909	0.174112	1.31848	0.633102	0.717334	5.70404	0.58142	6.49698	Protein_Coding
ENSG00000201025	SNORD74	7.74215	-1.97629	24.0005	9.63087e-07	2.97243e-05	snoRNA	21	16284696	16284768	-	0	0	6.68718	4.89751	7.762	10.8285	1.94229	3.23662	1.15811	6.45301	Other
ENSG00000115816	CEBPZ	-2.54669	7.47385	23.9859	9.70452e-07	2.99131e-05	protein_coding	2	37201612	37231713	-	99.404	77.4063	11.916	15.1283	11.2364	11.7008	15.0813	11.7366	10.8701	9.99962	Protein_Coding
ENSG00000250500	RP11-119H12.3	-4.25122	0.813105	23.9751	9.75881e-07	3.00419e-05	processed_pseudogene	4	112797050	112798691	-	1.41325	3.50644	0.0752226	0.148084	0.0598717	0.132379	0	0.0699033	0.0125063	0.108132	Other
ENSG00000175265	GOLGA8A	2.58539	7.53295	23.961	9.83084e-07	3.02248e-05	protein_coding	15	34379068	34437466	-	7.93119	8.32514	50.9861	37.3238	41.0909	45.3164	11.9626	26.2292	31.6627	40.6817	Protein_Coding
ENSG00000234232	RP11-353N4.5	-4.57674	0.466856	23.9502	9.88588e-07	3.03551e-05	lincRNA	1	149677498	149747812	-	1.39775	2.47712	0.104156	0.0418456	0.518129	0.458243	0.142617	0.368726	0.247381	0.285187	Annotated_lncRNA
ENSG00000143674	MLK4	-2.97065	4.66956	23.9362	9.95809e-07	3.05377e-05	protein_coding	1	233327768	233385148	+	5.98072	5.9366	0.565291	0.816565	0.17895	0.518133	0.48361	0.453682	0.619436	0.820808	Protein_Coding
ENSG00000019549	SNAI2	3.6055	4.09246	23.9285	9.99798e-07	3.06209e-05	protein_coding	8	48917690	48921740	-	1.44977	0.0796229	25.9912	0.451206	47.6741	11.6272	49.0772	14.3434	11.2106	12.9908	Protein_Coding
ENSG00000133640	LRRIQ1	3.54052	3.81965	23.9128	1.00801e-06	3.08329e-05	protein_coding	12	85036314	85263224	+	0.273803	0.231604	5.1819	1.32414	0.918144	1.09098	0.269602	0.725071	0.483099	0.739135	Protein_Coding
ENSG00000271601	LIX1L	3.01317	5.32188	23.8916	1.01917e-06	3.11347e-05	protein_coding	1	145933423	145958001	-	3.91669	1.30483	13.4015	19.9778	13.206	14.1268	19.44	16.3578	19.1842	20.7757	Protein_Coding
ENSG00000121039	RDH10	3.54868	6.34082	23.8553	1.03856e-06	3.16867e-05	protein_coding	8	73294612	73325281	+	2.59676	1.6484	10.9136	43.0204	9.53834	12.748	4.46999	5.08868	10.3275	7.50065	Protein_Coding
ENSG00000273209	RP11-107N15.1	-4.09684	1.48035	23.8246	1.05523e-06	3.21542e-05	lincRNA	2	202032770	202033537	-	7.3025	6.81803	0.185392	0.651725	0.131749	0.330143	0.369238	0.123059	0.550406	0.338412	Annotated_lncRNA
ENSG00000125869	LAMP5	4.00774	1.7007	23.8028	1.06725e-06	3.24792e-05	protein_coding	20	9514358	9530524	+	0.2166	0.145606	1.69336	3.93585	0.604523	1.35123	0.138871	1.08764	1.28345	1.3205	Protein_Coding
ENSG00000261472	RP11-467I17.1	5.67956	-1.15861	23.7664	1.08767e-06	3.30589e-05	lincRNA	16	79505603	79516293	+	0.084448	0	2.47577	1.2287	0.724462	1.63741	0.338394	0.639084	0.443898	0.348912	Annotated_lncRNA
ENSG00000230606	AC159540.1	2.92127	4.81004	23.7597	1.09142e-06	3.31308e-05	lincRNA	2	97416165	97433527	-	1.59555	0.866905	12.6982	4.99631	24.6114	12.3008	5.69849	8.82181	9.7645	10.7717	Annotated_lncRNA
ENSG00000228613	AC144450.1	-4.52944	0.418321	23.7497	1.09713e-06	3.32622e-05	antisense	2	1546665	1620113	-	1.35052	5.04371	0.0776343	0.145554	0.257464	1.30931	0.563721	1.90381	0.10756	0.351329	Annotated_lncRNA
ENSG00000163453	IGFBP7	5.509	6.15827	23.725	1.11131e-06	3.36494e-05	protein_coding	4	57030773	57110385	-	1.15382	0.854976	122.231	13.3829	264.909	88.4769	548.774	109.796	475.643	375.894	Protein_Coding
ENSG00000198795	ZNF521	2.4618	6.88251	23.6725	1.14202e-06	3.45357e-05	protein_coding	18	25061926	25352190	-	11.6193	2.25091	44.8608	14.1674	31.0623	22.5985	14.9779	18.1891	10.4255	8.57217	Protein_Coding
ENSG00000144642	RBMS3	3.32554	4.9563	23.6662	1.14579e-06	3.46059e-05	protein_coding	3	29280982	30010391	+	0.430758	0.590504	7.55633	2.71506	7.1581	3.92105	10.6255	5.66903	7.92656	6.10044	Protein_Coding
ENSG00000172824	CES4A	3.94321	1.37432	23.6318	1.16645e-06	3.51857e-05	protein_coding	16	66988589	67009758	+	0.0815293	0.0685084	1.17167	0.912742	0.424317	0.745735	0.204187	1.09245	1.84279	1.29875	Protein_Coding
ENSG00000231107	LINC01508	6.49785	1.13597	23.6261	1.16991e-06	3.52458e-05	lincRNA	9	90300902	90433505	-	0	0.0517162	4.02473	1.01189	2.04014	0.616387	1.99763	0.976457	1.75755	3.68206	Annotated_lncRNA
ENSG00000143429	AC027612.6	3.24608	4.23624	23.5629	1.20897e-06	3.63768e-05	transcribed_unprocessed_pseudogene	2	91617160	91659972	-	3.45179	0.0700606	18.9134	1.00315	19.6952	6.52549	22.2511	9.37383	23.6001	13.1911	Other
ENSG00000101443	WFDC2	-3.58524	2.50284	23.5222	1.23478e-06	3.70253e-05	protein_coding	20	45469706	45481532	+	5.4535	9.99216	0.412102	0.734697	0.322146	0.259011	0.0256489	0.159567	0.171287	0.352615	Protein_Coding
ENSG00000106804	C5	3.41698	3.65502	23.5248	1.23312e-06	3.70253e-05	protein_coding	9	120952335	121050276	-	0.825963	0.121364	4.12532	2.28094	1.555	0.888079	1.23708	0.708855	1.43125	0.922462	Protein_Coding
ENSG00000168427	KLHL30	4.62485	1.52129	23.5217	1.23516e-06	3.70253e-05	protein_coding	2	238138722	238152947	+	0.042734	0.0354657	0.289326	2.52546	0.200954	1.07677	0.841933	1.74594	1.12088	2.42828	Protein_Coding
ENSG00000163053	SLC16A14	3.13746	4.50158	23.5182	1.23738e-06	3.70457e-05	protein_coding	2	230034974	230068999	-	1.47373	0.634542	6.69918	8.68568	1.41976	6.01895	0.695176	1.32165	2.33491	2.07235	Protein_Coding
ENSG00000264514	RP11-720L2.4	4.88307	2.65878	23.5039	1.2466e-06	3.72753e-05	lincRNA	18	316737	319165	+	0.548835	0.180856	40.7175	1.33091	4.65295	0.789282	3.65464	1.52341	8.63937	4.41665	Annotated_lncRNA
ENSG00000166033	HTRA1	2.63392	5.46303	23.4709	1.26819e-06	3.78736e-05	protein_coding	10	122461525	122514908	+	6.35071	5.40735	42.5513	24.8779	307.521	264.405	195.509	517.847	193.682	246.798	Protein_Coding
ENSG00000143194	MAEL	4.11807	1.15747	23.4537	1.27959e-06	3.81664e-05	protein_coding	1	166975582	167022214	+	0.0562003	0.104944	1.4021	1.07664	0.115711	0.21794	0.0731907	0.0850623	0.166507	0.216721	Protein_Coding
ipsc_lncRNA.24659	ipsc_lncRNA.24659	5.28132	-0.689722	23.4258	1.29827e-06	3.86755e-05	novel_intergenic	4	114334803	114335027	*	0.0786305	0.146828	7.23207	2.47879	0.179881	0.928026	3.54468	3.92038	2.17931	7.36385	Novel_lncRNA
ENSG00000117450	PRDX1	-2.54081	7.88391	23.4093	1.30941e-06	3.89591e-05	protein_coding	1	45511036	45523047	-	313.188	246.817	43.2463	42.2256	53.8491	46.851	94.9402	69.0915	50.0477	53.0218	Protein_Coding
ENSG00000268089	GABRQ	-3.28198	3.32067	23.3921	1.32122e-06	3.92617e-05	protein_coding	X	152638183	152657534	+	2.77188	3.31059	0.224098	0.345238	0.163939	0.347978	0.0775327	0.96214	0.0493118	1.16854	Protein_Coding
ENSG00000248228	SLIT2-IT1	4.02138	1.52751	23.3674	1.33829e-06	3.97198e-05	sense_intronic	4	20392189	20394856	+	0.55931	0.467235	12.4207	4.44964	11.583	8.66095	1.38602	2.25396	4.47329	2.16223	Annotated_lncRNA
ENSG00000207345	RNU6-1222P	7.69234	-2.03035	23.2947	1.3898e-06	4.11975e-05	snRNA	6	148278672	148278778	+	0	0	4.94247	2.67303	2.0804	6.69071	0.662557	8.09658	2.52837	1.06268	Other
ENSG00000165102	HGSNAT	2.69192	5.21006	23.2681	1.40919e-06	4.17208e-05	protein_coding	8	43140455	43202855	+	1.64792	0.812701	6.87559	6.51472	9.0265	5.84213	7.48533	4.28707	10.8337	9.40152	Protein_Coding
ENSG00000146858	ZC3HAV1L	2.84792	4.80403	23.2313	1.43639e-06	4.24735e-05	protein_coding	7	139025706	139036029	-	4.64247	3.53354	29.1585	23.3396	16.7273	13.698	14.5083	10.7916	14.092	10.9249	Protein_Coding
ENSG00000198853	RUSC2	2.67227	5.45129	23.2273	1.4394e-06	4.25102e-05	protein_coding	9	35490127	35561898	+	2.47537	1.78787	8.69165	16.5608	9.82271	7.35498	17.2555	8.8294	13.9535	15.4405	Protein_Coding
ENSG00000138642	HERC6	-3.5512	2.54562	23.1696	1.48327e-06	4.37518e-05	protein_coding	4	88378739	88443111	+	1.02004	2.70027	0.063201	0.249331	4.42949	0.610182	0.143794	0.274625	0.329822	1.00104	Protein_Coding
ENSG00000229191	RP11-168O16.1	-3.67394	2.29467	23.1213	1.52096e-06	4.48086e-05	antisense	1	201023949	201028792	+	2.32496	2.9759	0.104368	0.313898	0.599946	0.119046	0.202091	0.161646	0.0771196	0.064827	Annotated_lncRNA
ENSG00000213366	GSTM2	2.94711	4.59787	23.0894	1.54641e-06	4.55024e-05	protein_coding	1	109668022	109709551	+	0.603573	0.646882	3.38482	5.49062	2.89031	1.99277	2.39721	2.81475	3.00851	2.16322	Protein_Coding
ENSG00000123570	RAB9B	3.60686	2.30525	23.0804	1.55364e-06	4.55475e-05	protein_coding	X	103822322	103832228	-	0.306822	0.114587	3.25617	1.28584	0.982676	1.03862	1.57468	1.50035	2.69327	2.21033	Protein_Coding
ENSG00000154118	JPH3	-3.1561	4.02308	23.0833	1.55135e-06	4.55475e-05	protein_coding	16	87601835	87698156	+	4.97314	5.24377	0.362912	0.71973	0.275908	1.61172	0.241642	2.92176	0.290299	0.552305	Protein_Coding
ENSG00000228204	RP4-724E13.2	-4.96144	-0.00935773	23.0821	1.55226e-06	4.55475e-05	antisense	7	50866747	51022990	+	1.4371	2.71978	0.111637	0.0156978	0	0.0163718	0.0194549	0.0518711	0	0.0713229	Annotated_lncRNA
ENSG00000109339	MAPK10	2.87679	4.90127	23.0588	1.5712e-06	4.60061e-05	protein_coding	4	86015123	86594131	-	1.74467	0.237272	7.1862	2.50874	5.1911	2.04667	1.25848	3.52709	1.3987	1.94111	Protein_Coding
ENSG00000276214	CTD-2146O16.1	4.6216	-0.395712	22.9802	1.63681e-06	4.78688e-05	processed_pseudogene	5	59314110	59314800	+	0.0512065	0.119523	1.61897	2.19374	2.28431	3.5614	0.846414	2.02878	0.783026	0.681722	Other
ENSG00000138449	SLC40A1	4.18481	2.01378	22.9545	1.65881e-06	4.84531e-05	protein_coding	2	189560579	189583758	-	0.0980611	0.061037	0.587188	2.77427	0.738427	1.62581	2.68512	1.36053	14.9443	5.85602	Protein_Coding
ENSG00000132932	ATP8A2	-3.20461	4.07957	22.9482	1.6643e-06	4.85542e-05	protein_coding	13	25372071	26025851	+	2.90986	3.11807	0.167955	0.50255	0.569307	1.37762	1.86338	0.697211	0.792255	1.04029	Protein_Coding
ENSG00000248605	CTD-2306M5.1	-3.49658	2.64896	22.9372	1.67385e-06	4.87735e-05	lincRNA	5	25404733	25445925	-	10.0571	10.6781	0.951794	0.706361	0.192897	0.607445	0.122866	0.177444	0.307693	0.534891	Annotated_lncRNA
ENSG00000244405	ETV5	-2.88541	4.68418	22.9304	1.67973e-06	4.88855e-05	protein_coding	3	186046308	186110318	-	8.12935	8.19644	0.907981	1.07465	16.5116	18.5521	12.0569	22.373	7.12242	6.03892	Protein_Coding
ENSG00000174428	GTF2IRD2B	2.78907	4.96167	22.8968	1.70938e-06	4.96881e-05	protein_coding	7	75092573	75149817	+	2.01809	1.04258	8.65677	9.30354	4.8665	6.42395	4.49647	6.35949	8.74042	7.46893	Protein_Coding
ENSG00000156234	CXCL13	6.49516	-0.224099	22.8882	1.71705e-06	4.98504e-05	protein_coding	4	77511753	77611834	+	0.0247266	0	2.13209	0.0299805	40.2753	2.18874	0.037156	0.0440294	0.0708951	0.0340541	Protein_Coding
ENSG00000253063	RNU6-494P	-6.27518	-1.28109	22.8788	1.72547e-06	5.00344e-05	snRNA	12	32477382	32477471	-	3.73495	12.8474	0	0.158897	0	0.828595	0.196927	0.175017	0	0.180486	Other
ENSG00000224039	AC091493.1	-5.69618	0.376505	22.8732	1.73045e-06	5.01183e-05	unprocessed_pseudogene	3	16692745	16694202	-	1.10422	2.34517	0.0697537	0	0.0555189	0.0102296	0	0.0108035	0.0579852	0.0111411	Other
ENSG00000075461	CACNG4	2.8635	4.76736	22.8299	1.76988e-06	5.11985e-05	protein_coding	17	66964910	67033398	+	1.54411	2.22848	7.4681	19.5133	0.574769	10.6874	3.14617	13.6032	3.23662	16.7532	Protein_Coding
ENSG00000274354	RP11-1151B14.5	5.62607	-0.2545	22.7973	1.80016e-06	5.20117e-05	sense_intronic	18	58511598	58512310	-	0.0992531	0	4.02239	0.180514	2.21383	1.79897	1.78974	1.23715	1.32801	6.97139	Annotated_lncRNA
ENSG00000198598	MMP17	-3.25955	3.30994	22.774	1.82211e-06	5.25824e-05	protein_coding	12	131828393	131851783	+	7.25706	2.52951	0.503042	0.317953	0.374097	0.093147	0.278934	0.794856	0.147838	6.48859	Protein_Coding
ENSG00000106105	GARS	-2.53857	7.70079	22.7687	1.82715e-06	5.26645e-05	protein_coding	7	30594681	30634033	+	132.271	54.4558	13.8883	12.2892	21.304	13.0719	83.008	19.9246	31.0722	22.0379	Protein_Coding
ENSG00000276141	WHAMMP3	3.27892	3.09406	22.7165	1.87747e-06	5.40499e-05	transcribed_unprocessed_pseudogene	15	22664359	22686213	+	0.294499	0.172703	2.3365	1.64471	1.51726	1.27623	1.63361	1.33701	1.77017	1.32516	Other
ENSG00000187867	PALM3	-3.48181	2.90373	22.6989	1.89473e-06	5.44814e-05	protein_coding	19	14053365	14059159	-	6.20926	5.06043	0.746797	0.265351	1.1824	1.24829	1.76324	1.81581	0.901162	0.705415	Protein_Coding
ENSG00000113441	LNPEP	2.37264	6.72077	22.6852	1.90832e-06	5.48064e-05	protein_coding	5	96935394	97037515	+	1.85309	2.76457	7.86773	13.9728	11.2994	9.10455	9.19374	6.67475	9.4699	10.2681	Protein_Coding
ENSG00000263535	AK4P1	-3.16726	3.80137	22.6498	1.94384e-06	5.57599e-05	processed_pseudogene	17	31345521	31346187	+	44.4816	34.5222	5.24515	2.89445	3.73179	2.66094	3.61377	1.91285	6.21076	4.77329	Other
ENSG00000181085	MAPK15	3.3835	4.05851	22.6102	1.9843e-06	5.68525e-05	protein_coding	8	143716259	143722458	+	0.89154	0.735101	15.0821	3.78108	2.90041	2.6745	0.626351	4.07705	1.43302	2.34408	Protein_Coding
ENSG00000162849	KIF26B	2.92816	4.60147	22.5945	2.00057e-06	5.72501e-05	protein_coding	1	245154985	245709431	+	0.832818	0.129595	4.30162	1.16963	8.12388	2.53083	10.179	7.14905	4.72047	9.67995	Protein_Coding
ENSG00000260693	AC026150.8	3.88475	1.15014	22.5919	2.00331e-06	5.72602e-05	lincRNA	15	30540093	30545969	+	0.37857	0.44771	5.10681	5.89573	4.56118	4.72334	6.11849	3.19075	6.51254	4.6808	Annotated_lncRNA
ENSG00000261295	RP11-524D16__A.3	6.93775	-0.60933	22.5773	2.0186e-06	5.76286e-05	antisense	X	100673330	100673981	+	0.0271347	0	3.55641	0.0658009	17.5364	1.69277	7.63846	1.28042	2.10059	2.39172	Annotated_lncRNA
ENSG00000130558	OLFM1	-5.16156	3.95028	22.5623	2.03439e-06	5.80105e-05	protein_coding	9	135075422	135121179	+	6.83923	3.39103	0.494968	0.0256913	0.908881	0.411658	0.521021	1.48177	0.39489	1.15136	Protein_Coding
ENSG00000162591	MEGF6	2.56398	6.04856	22.5461	2.05158e-06	5.84312e-05	protein_coding	1	3489920	3611495	-	2.80999	2.32554	22.4005	8.15907	5.09438	6.28456	2.79737	10.466	3.87701	15.5169	Protein_Coding
ENSG00000172819	RARG	-3.1627	4.50652	22.5433	2.05461e-06	5.84478e-05	protein_coding	12	53210567	53232980	-	8.09195	8.36378	1.3449	0.499284	2.834	0.983259	3.85096	1.29343	8.7428	5.39875	Protein_Coding
ENSG00000207638	MIR99A	7.53999	-2.14868	22.5257	2.07352e-06	5.89159e-05	miRNA	21	16539089	16539169	+	0	0	5.02227	4.0607	3.99736	4.23504	4.15734	3.88927	3.1312	5.61513	Other
ENSG00000131584	ACAP3	2.44596	5.94594	22.4919	2.11029e-06	5.98899e-05	protein_coding	1	1292376	1309609	-	3.21141	1.59762	11.0741	11.0133	11.5507	8.36063	10.255	8.10554	8.55693	8.69445	Protein_Coding
ENSG00000134115	CNTN6	4.68225	3.66188	22.4894	2.11308e-06	5.98981e-05	protein_coding	3	1092576	1404217	+	0.373526	0	8.0793	0.00255873	3.97926	0.555065	13.3346	2.5393	14.3067	4.17647	Protein_Coding
ENSG00000261183	RP11-532F12.5	-4.16432	0.238841	22.4772	2.12648e-06	6.02068e-05	antisense	15	40835808	40844387	-	2.17043	1.53316	0.114916	0.0692529	0.0816652	0.15649	0.0286092	0.0889917	0.0818812	0.157325	Annotated_lncRNA
ipsc_lncRNA.9227	ipsc_lncRNA.9227	-4.48976	0.333221	22.4733	2.13086e-06	6.02597e-05	novel_intergenic	14	45495562	45496078	*	1.67679	7.44435	0.118028	0.193627	0.0782849	0.115394	0.0342812	0.0609344	0	0.0628386	Novel_lncRNA
ENSG00000043143	JADE2	-2.56594	5.32791	22.4472	2.16005e-06	6.10133e-05	protein_coding	5	134524312	134583230	+	6.49137	7.95052	0.873164	1.34798	3.04052	1.06005	1.21661	0.821306	1.62288	1.50975	Protein_Coding
ENSG00000266524	GDF10	4.43076	1.6057	22.4366	2.17192e-06	6.12763e-05	protein_coding	10	47300386	47313547	+	0.46065	0.00672016	3.29349	0.907613	38.2174	4.42344	11.1114	0.48062	3.50827	9.84011	Protein_Coding
ENSG00000157335	CLEC18C	3.32929	3.00723	22.3628	2.25704e-06	6.36028e-05	protein_coding	16	70173322	70187361	+	0.307276	0.297016	3.45376	2.14189	4.42857	6.29319	1.98818	7.61507	1.0814	13.0375	Protein_Coding
ENSG00000059804	SLC2A3	-2.57684	8.16677	22.3523	2.26935e-06	6.38e-05	protein_coding	12	7919230	7936275	-	99.9149	67.4967	19.4848	7.77612	26.1082	19.3341	24.1952	14.3449	7.38219	12.2428	Protein_Coding
ENSG00000129667	RHBDF2	-3.25659	3.07183	22.354	2.2674e-06	6.38e-05	protein_coding	17	76470891	76501790	-	2.67013	1.97054	0.220323	0.208604	6.13178	2.49225	1.34897	2.15435	1.6337	2.14191	Protein_Coding
ENSG00000269938	RP11-214K3.20	4.08227	0.321906	22.3381	2.28624e-06	6.41994e-05	sense_intronic	12	123968023	123968579	-	0.34939	0.177933	4.30905	3.46606	3.56049	5.0876	2.67283	5.37305	5.09986	4.40361	Annotated_lncRNA
ENSG00000092621	PHGDH	-2.7337	8.32815	22.2873	2.34751e-06	6.58427e-05	protein_coding	1	119659798	119744215	+	143.168	70.3534	9.68529	18.7929	5.28773	4.35344	29.6336	3.68152	8.43619	8.75754	Protein_Coding
ENSG00000212482	RNU6-530P	7.69099	-2.04028	22.2797	2.35686e-06	6.60279e-05	snRNA	7	79343266	79343372	-	0	0	5.89295	1.73747	2.0804	13.3814	0.828196	23.2593	1.58023	2.12535	Other
ENSG00000008083	JARID2	-2.46641	7.8243	22.2541	2.38848e-06	6.66024e-05	protein_coding	6	15246296	15522040	+	62.3347	70.7767	9.55972	12.0873	14.3322	19.4226	6.48532	13.8032	6.32486	8.49322	Protein_Coding
ENSG00000086475	SEPHS1	-2.5872	8.27849	22.2576	2.38407e-06	6.66024e-05	protein_coding	10	13317424	13348298	-	176.5	114.442	16.5055	27.1007	11.8047	17.1473	14.3775	12.9359	14.8428	14.1214	Protein_Coding
ENSG00000133321	RARRES3	-5.07121	-0.262663	22.2544	2.38807e-06	6.66024e-05	protein_coding	11	63536809	63546462	+	0.435827	1.95827	0.0313167	0.022018	3.22478	0.482231	1.32346	0.315273	6.0657	3.21374	Protein_Coding
ENSG00000215102	TERF1P4	-3.03277	4.12955	22.2594	2.38188e-06	6.66024e-05	processed_pseudogene	X	83748825	83749939	-	26.2442	31.8808	2.86404	3.48861	2.70427	2.5549	2.62275	2.34507	2.83577	2.27267	Other
ENSG00000061918	GUCY1B3	3.26017	3.92335	22.2336	2.41417e-06	6.72408e-05	protein_coding	4	155758992	155807591	+	0.840886	0.487915	11.3663	2.63818	5.3526	2.49913	3.3743	1.45503	5.61194	3.71199	Protein_Coding
ENSG00000226361	TERF1P5	-3.07069	3.99703	22.2074	2.44729e-06	6.80842e-05	processed_pseudogene	13	18680494	18681700	+	21.4882	27.5485	2.35926	2.84356	2.17959	2.68143	1.9089	2.27073	2.53557	2.3686	Other
ENSG00000264343	NOTCH2NL	2.49763	6.74727	22.1837	2.47765e-06	6.88489e-05	protein_coding	1	146146203	146229026	-	4.55271	5.64278	33.8708	19.3613	26.7634	11.5026	18.821	11.153	21.1126	16.2287	Protein_Coding
ENSG00000184261	KCNK12	-3.15569	3.44461	22.1601	2.50836e-06	6.96215e-05	protein_coding	2	47516581	47570939	-	2.52741	3.49389	0.206901	0.427845	0.166494	0.12494	0.161724	0.084825	0.14923	0.111775	Protein_Coding
ENSG00000204103	MAFB	3.23894	3.07496	22.1307	2.54698e-06	7.05302e-05	protein_coding	20	40685848	40689240	-	0.625707	0.369991	5.2574	3.14422	37.2407	23.9567	5.48992	9.80467	3.15445	8.32536	Protein_Coding
ENSG00000274223	AL139340.1	-6.15452	-0.95798	22.1328	2.54429e-06	7.05302e-05	miRNA	10	90086269	90086336	+	4.94331	22.8339	0.29912	0	0	0.219334	0	0.46328	0.248654	0.955517	Other
ENSG00000170579	DLGAP1	-3.26724	4.35657	22.0441	2.66451e-06	7.36997e-05	protein_coding	18	3496032	4455335	-	2.57062	3.71815	0.436845	0.187825	0.55665	1.2123	1.04092	3.18257	1.5252	1.9711	Protein_Coding
ENSG00000147676	MAL2	-3.00202	6.38226	22.0374	2.67385e-06	7.38729e-05	protein_coding	8	119165034	119245673	+	58.9092	32.5643	2.84644	8.3678	0.57819	1.11317	0.372036	0.293906	2.82958	2.29686	Protein_Coding
ENSG00000188290	HES4	3.35675	3.81313	22.0303	2.68383e-06	7.40632e-05	protein_coding	1	998962	1000172	-	3.43393	1.43315	14.682	28.4224	8.09104	21.2248	9.33729	15.5966	10.6321	17.4933	Protein_Coding
ENSG00000214544	GTF2IRD2P1	3.15218	3.91064	22.004	2.72088e-06	7.49992e-05	transcribed_unprocessed_pseudogene	7	73242751	73280119	-	1.37904	0.58057	6.69935	7.6003	4.04962	5.34359	3.2302	5.44249	6.74326	5.88883	Other
ENSG00000104369	JPH1	-2.91486	4.47733	21.9932	2.73615e-06	7.53336e-05	protein_coding	8	74234700	74321328	-	9.99764	8.86275	1.25442	0.993015	0.434501	0.44969	0.433167	0.913862	0.818775	1.0426	Protein_Coding
ENSG00000173281	PPP1R3B	-2.4337	5.64838	21.9791	2.75642e-06	7.58048e-05	protein_coding	8	9136255	9151574	-	17.8266	13.2208	2.45096	2.63434	3.74882	5.75311	3.17278	11.8137	3.56846	3.94283	Protein_Coding
ENSG00000105131	EPHX3	-3.31688	2.87439	21.9403	2.81264e-06	7.72603e-05	protein_coding	19	15226919	15233435	-	7.04543	6.61863	0.750007	0.499189	0.825782	0.432629	0.531528	0.503368	0.432272	0.263542	Protein_Coding
ipsc_lncRNA.3256	ipsc_lncRNA.3256	-5.27544	-0.382648	21.9382	2.81579e-06	7.72603e-05	novel_intergenic	10	5475849	5476269	*	1.21868	5.57144	0.096628	0.0339685	0.0961361	0.177134	0	0	0.0803253	0.0385838	Novel_lncRNA
ENSG00000107518	ATRNL1	2.32827	6.66642	21.9221	2.83942e-06	7.78195e-05	protein_coding	10	115093365	115948992	+	3.95654	3.28211	16.6982	15.6924	3.46478	5.64311	4.46332	14.5763	4.05156	4.80997	Protein_Coding
ENSG00000006210	CX3CL1	3.25572	3.60463	21.9122	2.85421e-06	7.80464e-05	protein_coding	16	57372458	57385048	+	0.428768	0.253998	5.54485	1.42696	5.44898	0.655619	2.5535	1.58753	1.22935	2.48422	Protein_Coding
ENSG00000232527	RP11-14N7.2	3.54947	2.69743	21.9128	2.85331e-06	7.80464e-05	lincRNA	1	144227030	144250288	-	3.77454	0.157503	22.013	3.42604	26.7008	20.0522	26.9759	19.4313	33.3736	24.8594	Annotated_lncRNA
ENSG00000274557	AL365274.1	-5.71906	-0.545538	21.827	2.98368e-06	8.14938e-05	miRNA	9	121790455	121790522	-	4.16279	33.0363	0.29912	0.210305	1.48799	0.219334	0	0.46328	0.248654	0.716637	Other
ENSG00000169860	P2RY1	-3.21443	3.65003	21.8241	2.98816e-06	8.15234e-05	protein_coding	3	152834693	152838051	+	8.90123	5.42409	0.484434	0.915348	1.9098	0.519506	0.3799	0.529897	1.10743	0.817267	Protein_Coding
ENSG00000232526	VDAC1P13	-4.98403	0.142142	21.7933	3.03665e-06	8.26583e-05	processed_pseudogene	2	42463139	42463997	-	1.27694	3.59592	0.118395	0.0166481	0	0	0.0206326	0	0.0196839	0	Other
ENSG00000276673	uc_338	4.54007	0.109081	21.7935	3.03626e-06	8.26583e-05	misc_RNA	8	76733302	76733476	-	1.71864	0	15.8072	5.3117	7.86338	5.02839	2.83574	2.79027	7.63297	3.52722	Other
ENSG00000270061	RP11-214K3.19	4.82563	-0.0962044	21.7889	3.04356e-06	8.27524e-05	sense_intronic	12	123969990	123970344	-	0.548198	0	4.87019	4.27007	3.07825	4.62146	3.44483	5.01387	5.95369	4.98753	Annotated_lncRNA
ENSG00000123096	SSPN	3.31	2.98454	21.7848	3.05004e-06	8.28346e-05	protein_coding	12	26121991	26299290	+	0.261967	0.176781	1.4582	2.51169	6.24514	2.5911	5.99181	1.61649	7.87542	5.46064	Protein_Coding
ENSG00000205085	FAM71F2	3.94294	0.797295	21.7668	3.0789e-06	8.35238e-05	protein_coding	7	128672288	128686875	+	0.109378	0.0510607	1.72907	0.607836	3.15904	2.42047	1.90383	2.08763	1.91429	2.14659	Protein_Coding
ENSG00000008517	IL32	3.25901	2.95501	21.7536	3.10007e-06	8.40031e-05	protein_coding	16	3065297	3082192	+	0.656071	0.344879	4.12001	4.0509	5.54316	3.10936	2.07666	1.36458	6.10686	10.3719	Protein_Coding
ENSG00000138193	PLCE1	2.73635	5.44365	21.7372	3.1267e-06	8.46291e-05	protein_coding	10	93993989	94332823	+	0.838867	0.705141	8.27097	2.53956	6.31285	2.93505	5.12595	4.35002	10.7624	6.88676	Protein_Coding
ENSG00000139445	FOXN4	3.63742	1.88963	21.7234	3.14926e-06	8.51436e-05	protein_coding	12	109277979	109309220	-	0.127426	0.209392	1.85177	1.82107	0.0233208	0.0773451	0.0204246	0.149755	0.068199	0.0701979	Protein_Coding
ENSG00000155980	KIF5A	-2.88378	4.53747	21.7191	3.15627e-06	8.5237e-05	protein_coding	12	57549998	57586632	+	6.68849	6.95709	0.890147	0.767456	0.452504	1.32925	0.200984	3.71586	0.189042	4.68815	Protein_Coding
ENSG00000180891	CUEDC1	2.57095	5.31479	21.7136	3.16542e-06	8.5388e-05	protein_coding	17	57861243	57955323	-	3.572	1.23212	13.1006	9.50817	5.5082	7.93472	8.17685	10.0039	9.88374	9.46316	Protein_Coding
ENSG00000104689	TNFRSF10A	-3.29283	2.90361	21.691	3.20298e-06	8.63042e-05	protein_coding	8	23190452	23225126	-	3.72902	5.62546	0.23435	0.731755	1.06292	2.12778	1.20118	0.939434	0.773515	2.09721	Protein_Coding
ENSG00000165698	C9orf9	3.53102	2.19782	21.6839	3.21475e-06	8.6524e-05	protein_coding	9	132878027	132890201	+	0.382289	0.187241	2.71635	2.8571	1.89248	2.37219	1.58211	1.79667	1.41952	1.79527	Protein_Coding
ENSG00000240498	CDKN2B-AS1	4.77556	-0.461185	21.6651	3.2465e-06	8.72807e-05	antisense	9	21994778	22121097	+	0.00837484	0.0117289	0.462168	0.142161	1.95421	0.900177	1.52694	0.69344	1.32066	1.41869	Annotated_lncRNA
ENSG00000172638	EFEMP2	2.80225	4.85935	21.6538	3.26569e-06	8.76321e-05	protein_coding	11	65866441	65873592	-	1.08505	1.37728	4.17206	13.9245	12.0962	13.8286	18.8465	12.6637	27.7704	20.8487	Protein_Coding
ENSG00000215252	GOLGA8B	2.45212	7.52735	21.6531	3.26688e-06	8.76321e-05	protein_coding	15	34525207	34588503	-	7.43658	7.95326	44.5919	31.7785	31.8562	38.7841	10.2851	22.3602	28.0632	37.2167	Protein_Coding
ENSG00000105290	APLP1	3.42099	6.65147	21.5737	3.40497e-06	9.12342e-05	protein_coding	19	35867899	35879791	+	5.40047	3.12652	20.3457	76.2562	18.8861	52.4829	13.3653	56.7891	12.3299	30.0528	Protein_Coding
ENSG00000278272	HIST1H3C	-3.95146	0.932734	21.551	3.44549e-06	9.22168e-05	protein_coding	6	26045411	26045821	+	6.41384	10.9719	0.197958	1.00905	0.246188	0.290311	0.215613	0.114975	0.164559	0.118568	Protein_Coding
ENSG00000172554	SNTG2	-4.04375	3.20924	21.4983	3.54145e-06	9.46795e-05	protein_coding	2	950868	1367613	+	2.71573	5.19311	0.368663	0.108799	0.144903	0.0367111	0.0515561	0.0669678	0.0643195	0.116313	Protein_Coding
ENSG00000243601	RPL12P24	7.39773	-2.27015	21.4886	3.55933e-06	9.50515e-05	processed_pseudogene	8	105737280	105737765	-	0	0	0.75334	0.617932	1.24918	2.66992	0.474083	1.39365	1.35685	0.835586	Other
ENSG00000147394	ZNF185	2.33772	6.01615	21.4651	3.6032e-06	9.61161e-05	protein_coding	X	152914442	152973480	+	5.06637	4.24281	23.3582	18.815	3.75547	13.9229	7.63152	16.344	11.0193	9.58694	Protein_Coding
ENSG00000125945	ZNF436	3.40825	4.42094	21.4629	3.60733e-06	9.61192e-05	protein_coding	1	23359448	23369442	-	1.26485	0.50773	4.86738	11.9954	16.0483	7.01589	9.74142	6.51293	12.5851	17.1795	Protein_Coding
ENSG00000248334	WHAMMP2	3.20336	2.96794	21.4538	3.62457e-06	9.64715e-05	transcribed_unprocessed_pseudogene	15	28737583	28759204	+	0.310943	0.176174	2.42909	1.53383	1.39836	1.05301	1.57346	1.15705	1.59763	1.31034	Other
ENSG00000104635	SLC39A14	-2.46539	7.24666	21.4382	3.65411e-06	9.715e-05	protein_coding	8	22367249	22434129	+	48.4067	30.3237	4.70268	8.18037	6.53566	6.52491	20.2816	13.2329	9.87424	11.8845	Protein_Coding
ENSG00000110660	SLC35F2	-3.04915	4.01701	21.4254	3.67871e-06	9.76955e-05	protein_coding	11	107790991	107928293	-	8.69124	7.55915	0.629304	1.21193	1.75308	1.7575	2.13615	1.37302	1.40563	2.43416	Protein_Coding
ENSG00000134363	FST	-5.70092	5.00791	21.4191	3.69076e-06	9.79073e-05	protein_coding	5	53480409	53487134	+	42.0278	5.54685	0.198675	0.337168	2.50146	3.62695	20.5649	44.082	10.3649	4.40426	Protein_Coding
ENSG00000106012	IQCE	2.59241	5.1164	21.4023	3.72328e-06	9.86606e-05	protein_coding	7	2558972	2614734	+	1.44369	0.709708	8.73483	3.41112	5.86293	4.37111	3.96091	4.50896	4.53088	4.53384	Protein_Coding
ENSG00000152154	TMEM178A	2.89537	4.5739	21.3816	3.76375e-06	9.96231e-05	protein_coding	2	39664982	39717963	+	2.68601	1.75881	23.0001	9.08993	1.78607	2.75952	6.89562	2.91435	5.42166	7.20119	Protein_Coding
ENSG00000154330	PGM5	4.75806	3.71322	21.3378	3.85056e-06	0.000101808	protein_coding	9	68328308	68531061	+	0.0690902	0.0711797	0.468378	6.10082	0.760305	4.53707	3.60148	14.4513	12.2476	4.89107	Protein_Coding
ENSG00000166123	GPT2	-2.393	6.5681	21.3181	3.89033e-06	0.000102747	protein_coding	16	46884378	46931297	+	40.4485	14.792	4.22233	4.10746	4.93654	4.02796	9.31636	6.17518	5.16781	6.09461	Protein_Coding
ENSG00000107819	SFXN3	3.2498	3.65804	21.2928	3.94206e-06	0.000103965	protein_coding	10	101031234	101041244	+	0.382031	0.72764	5.45948	3.72109	14.6564	17.9807	18.9519	16.0781	14.6302	16.1526	Protein_Coding
ENSG00000137193	PIM1	-2.42777	5.57767	21.2913	3.94512e-06	0.000103965	protein_coding	6	37170203	37175426	+	25.887	30.5061	4.65973	4.68364	3.29007	2.64026	7.13223	2.97888	9.10456	7.02242	Protein_Coding
ENSG00000153404	PLEKHG4B	2.39097	7.55593	21.2483	4.03472e-06	0.000106209	protein_coding	5	140258	189970	+	5.30045	5.02732	26.5591	22.0833	5.68643	5.54519	4.6084	3.38187	4.73182	8.37281	Protein_Coding
ENSG00000271926	CTD-2376I4.1	4.53795	-0.67444	21.239	4.05426e-06	0.000106607	lincRNA	5	72953635	72954274	-	0.110574	0.0516192	1.77977	1.58649	0.252958	0.769039	0.747706	0.467624	0.871843	0.27919	Annotated_lncRNA
ENSG00000197261	C6orf141	-3.51538	2.65047	21.2136	4.10837e-06	0.000107911	protein_coding	6	49550646	49561907	+	6.46294	1.7698	0.830212	0.077827	0.254679	0.0913145	0.0602837	0.064292	0.0805165	0.386757	Protein_Coding
ENSG00000080823	MOK	3.21154	4.07065	21.1894	4.16055e-06	0.000109162	protein_coding	14	102224500	102305200	-	0.27937	0.250343	4.01672	1.1953	1.79612	0.77152	0.622466	0.706167	1.12324	1.11594	Protein_Coding
ENSG00000170153	RNF150	2.41232	5.56527	21.1709	4.20103e-06	0.000110104	protein_coding	4	140859807	141212877	-	1.65555	1.19455	7.98861	5.61271	3.38289	5.64095	3.81133	6.90623	7.2399	4.3727	Protein_Coding
ENSG00000165863	C10orf82	-3.54406	2.04842	21.1511	4.2445e-06	0.000111005	protein_coding	10	116663696	116670264	-	3.33878	3.21319	0.32902	0.189806	0.109115	0.160839	0.147021	0.176396	0.34364	0.121273	Protein_Coding
ENSG00000215246	RP11-43F13.3	3.84319	1.18083	21.1511	4.24467e-06	0.000111005	antisense	5	987180	997308	-	0.0609714	0.118597	1.22672	1.02265	0.197601	1.24218	0.11198	0.701174	0.519588	0.457177	Annotated_lncRNA
ENSG00000115507	OTX1	3.09952	4.13854	21.136	4.27808e-06	0.000111757	protein_coding	2	63050057	63057836	+	1.93282	0.259751	8.0216	3.74606	3.40836	0.876428	1.15149	0.707238	0.836152	0.682286	Protein_Coding
ENSG00000049239	H6PD	2.2915	6.13273	21.1176	4.31951e-06	0.000112716	protein_coding	1	9234775	9271337	+	3.31212	2.1567	12.3228	11.1172	14.7482	11.3816	18.4707	8.63876	16.513	10.4109	Protein_Coding
ENSG00000170558	CDH2	2.5961	8.43731	21.1091	4.33859e-06	0.000113091	protein_coding	18	27950966	28177446	-	36.6525	11.4659	108.781	113.051	64.3934	211.97	91.0876	160.421	104.552	139.785	Protein_Coding
ENSG00000233381	AK4P3	-3.16565	3.08524	21.0687	4.431e-06	0.000115374	processed_pseudogene	12	31615771	31616439	-	27.7146	20.2958	3.10119	1.79561	1.87544	1.40452	2.22536	1.08307	4.01861	3.08365	Other
ENSG00000074211	PPP2R2C	-3.32524	2.6618	21.06	4.45135e-06	0.000115779	protein_coding	4	6320578	6563600	-	1.0502	1.49773	0.0641297	0.191236	0.0330017	0.398893	0.0289031	0.241462	0.0220593	0.151877	Protein_Coding
ENSG00000180448	HMHA1	-2.89141	4.68792	21.0143	4.55873e-06	0.000118443	protein_coding	19	1065923	1086628	+	10.5363	5.14504	0.701048	1.11875	0.765606	0.798575	1.21035	0.901458	0.718298	0.651001	Protein_Coding
ENSG00000241943	RN7SL188P	4.99643	-1.04352	20.9977	4.59833e-06	0.000119342	misc_RNA	11	16576851	16577135	+	0.248307	0	3.9253	1.90676	1.13609	0.470991	0.435312	0.77376	0.118656	0.455966	Other
ENSG00000188042	ARL4C	2.28176	6.81053	20.9821	4.63589e-06	0.000120187	protein_coding	2	234493041	234497053	-	17.5552	3.4905	69.8703	16.5921	22.6975	32.8027	34.6298	16.9958	20.3845	47.1446	Protein_Coding
ENSG00000103316	CRYM	-3.52988	2.05017	20.9774	4.64728e-06	0.000120353	protein_coding	16	21238874	21303083	-	2.09103	2.07023	0.102185	0.245782	0.187277	0.145913	0.145274	0.062473	0.0536493	0.0558353	Protein_Coding
ENSG00000272512	RP11-54O7.17	4.12718	0.908953	20.9737	4.65642e-06	0.000120459	lincRNA	1	995966	998051	-	0.161143	0.0475114	1.00433	2.15265	1.20295	1.83038	0.934599	1.63103	0.737618	1.38609	Annotated_lncRNA
ENSG00000078401	EDN1	3.08137	3.36426	20.9528	4.70747e-06	0.000121649	protein_coding	6	12290363	12297194	+	1.76657	0.455	13.5668	3.39053	0.527566	1.11512	13.966	14.9303	9.18197	23.2111	Protein_Coding
ENSG00000134531	EMP1	3.51837	2.49754	20.9439	4.72932e-06	0.000122028	protein_coding	12	13196716	13219939	+	0.130917	0.0632233	2.09941	0.406872	11.2079	1.59841	12.2874	2.78737	11.1982	3.7822	Protein_Coding
ENSG00000249087	ZNF436-AS1	3.56361	1.96912	20.9427	4.73232e-06	0.000122028	antisense	1	23368997	23371839	+	0.193244	0.230196	1.28706	3.85662	4.13879	2.02233	2.8037	1.7383	3.99307	4.66818	Annotated_lncRNA
ENSG00000241257	RP11-397K18.1	-5.85287	-1.34108	20.888	4.86927e-06	0.000125424	processed_pseudogene	3	109364047	109364234	-	2.16443	5.44747	0.108192	0	0.107642	0	0	0	0	0	Other
ENSG00000139514	SLC7A1	-2.36437	7.24164	20.8852	4.87636e-06	0.000125472	protein_coding	13	29509410	29595688	-	45.8719	23.74	9.47199	3.46735	8.77658	7.15681	25.016	19.114	9.89845	13.3697	Protein_Coding
ENSG00000277702	CH17-13I23.3	3.90288	1.73638	20.8615	4.93718e-06	0.000126901	unprocessed_pseudogene	1	143419625	143420207	-	7.06013	0.1551	44.5001	7.45249	40.7583	35.2211	80.3794	39.2679	63.506	45.2996	Other
ENSG00000280441	CH507-528H12.1	-2.91515	4.16901	20.8578	4.94682e-06	0.000127012	lincRNA	21	8383777	8410645	+	12.2079	17.6835	1.49982	2.02436	4.78974	2.96665	1.37141	1.61315	1.46997	3.37149	Annotated_lncRNA
ENSG00000249661	TNRC18P1	3.60287	1.63243	20.8548	4.9544e-06	0.000127071	processed_pseudogene	4	140641840	140645489	-	0.252048	0.0497807	2.19563	0.697405	1.36389	1.52416	0.796339	1.10908	0.912594	1.01468	Other
ENSG00000182670	TTC3	2.40808	8.17298	20.8458	4.97793e-06	0.000127538	protein_coding	21	37073226	37203112	+	8.0779	4.43659	31.9183	25.307	36.5401	41.2068	44.2164	46.1796	37.1288	36.2368	Protein_Coding
ENSG00000233844	KCNQ5-IT1	3.86184	0.51573	20.8273	5.02623e-06	0.000128638	sense_intronic	6	72630495	72678558	+	0.251394	0.381414	2.70962	6.07082	6.6497	3.65582	0.503685	0.671469	0.810886	0.6636	Annotated_lncRNA
ENSG00000231991	ANXA2P2	2.2607	6.48243	20.8109	5.06931e-06	0.000129603	processed_pseudogene	9	33624274	33625293	+	36.5458	27.5626	141.843	130.487	145.803	160.889	303.991	157.948	208.737	249.533	Other
ENSG00000088882	CPXM1	2.39733	6.84899	20.7959	5.10912e-06	0.000130481	protein_coding	20	2794069	2800637	-	22.9454	11.0052	63.394	88.4958	99.2535	89.875	16.5967	32.8272	40.7472	40.4498	Protein_Coding
ENSG00000172201	ID4	2.42575	5.87009	20.7636	5.19624e-06	0.000132565	protein_coding	6	19837386	19840684	+	9.65353	6.47618	27.7335	52.0902	9.62622	14.692	8.04509	13.4735	20.0536	30.6096	Protein_Coding
ENSG00000129757	CDKN1C	2.64435	5.08307	20.7586	5.20968e-06	0.000132626	protein_coding	11	2883213	2885881	-	2.61341	5.35275	20.4503	21.4511	1.71378	37.0907	2.48786	146.302	3.47846	11.495	Protein_Coding
ENSG00000185668	POU3F1	-3.49559	2.09008	20.7588	5.20921e-06	0.000132626	protein_coding	1	38043827	38046794	-	3.78515	1.85328	0.191889	0.22646	2.57049	2.08042	0.919611	0.73769	0.113938	0.585608	Protein_Coding
ENSG00000106546	AHR	2.74984	6.38873	20.756	5.21669e-06	0.000132663	protein_coding	7	17298622	17346152	+	2.53917	2.72037	6.94089	35.9933	44.6476	10.7992	47.3697	10.1069	57.6858	24.918	Protein_Coding
ENSG00000238039	AF011889.2	4.18946	-0.0751113	20.7054	5.35661e-06	0.000136077	lincRNA	X	149511509	149526264	-	0.216084	0.0756556	3.94382	1.09166	1.76105	1.36623	0.974111	1.32265	1.54887	0.942387	Annotated_lncRNA
ENSG00000198075	SULT1C4	3.26302	2.58485	20.6641	5.47329e-06	0.000138894	protein_coding	2	108377911	108388057	+	0.470073	0.35339	3.52339	3.48882	7.57652	2.7534	1.65125	1.75561	2.10043	3.74986	Protein_Coding
ENSG00000179761	PIPOX	-3.09764	3.86681	20.657	5.49371e-06	0.000139265	protein_coding	17	28950513	29057220	+	4.79454	8.4483	0.75167	0.588376	0.388879	1.69761	0.606936	1.0827	0.728993	4.45814	Protein_Coding
ENSG00000117016	RIMS3	-2.53989	5.35933	20.6526	5.50626e-06	0.000139436	protein_coding	1	40620679	40665657	-	14.1999	6.75109	1.32415	1.70976	0.439137	1.04104	2.32474	8.32099	1.33912	2.45846	Protein_Coding
ENSG00000138119	MYOF	3.74685	6.24233	20.6277	5.57844e-06	0.000141114	protein_coding	10	93306429	93482317	-	0.929172	1.20674	24.8725	6.50984	20.7884	11.065	28.4206	12.7325	30.0892	37.2363	Protein_Coding
ENSG00000127415	IDUA	3.10863	3.10554	20.5922	5.68262e-06	0.000143598	protein_coding	4	986997	1004506	+	0.327299	0.545099	2.00351	5.29842	3.68813	4.1612	2.91993	4.70971	5.52062	5.0843	Protein_Coding
ENSG00000183010	PYCR1	-2.47644	5.7113	20.5768	5.72852e-06	0.000144606	protein_coding	17	81932384	81942412	-	48.7967	18.6931	4.42607	5.31693	9.95003	5.09043	29.8399	8.73812	21.1151	10.8067	Protein_Coding
ENSG00000137460	FHDC1	-3.02398	4.76356	20.5689	5.75222e-06	0.000145052	protein_coding	4	152936352	152979696	+	6.9635	8.06991	1.4099	0.479366	1.18479	0.461489	1.31185	1.21846	1.92346	2.68553	Protein_Coding
ENSG00000101098	RIMS4	-4.90399	4.93808	20.5668	5.75873e-06	0.000145063	protein_coding	20	44751808	44810338	-	16.132	7.60228	1.30887	0.0796621	0.334297	0.15757	0.183839	0.55672	0.493678	1.00471	Protein_Coding
ENSG00000134684	YARS	-2.32985	7.13153	20.5509	5.80652e-06	0.000146114	protein_coding	1	32775237	32818153	-	39.9295	21.4241	5.01074	5.40195	6.74473	6.13152	18.3536	6.94356	6.99029	7.23572	Protein_Coding
ENSG00000145335	SNCA	2.52329	5.15076	20.5311	5.86703e-06	0.000147481	protein_coding	4	89724099	89838315	-	2.73267	2.60899	10.3576	18.2019	7.55219	5.24653	3.70452	3.25312	2.67486	3.28194	Protein_Coding
ENSG00000116661	FBXO2	-3.91673	4.04854	20.5245	5.88732e-06	0.000147836	protein_coding	1	11648367	11655785	-	10.647	16.3836	1.55189	0.386175	0.962824	1.79641	0.858442	1.4516	1.15236	3.35598	Protein_Coding
ENSG00000148908	RGS10	-3.56314	1.57481	20.4644	6.07508e-06	0.000152392	protein_coding	10	119499828	119542708	-	3.81534	5.17181	0.308677	0.365514	1.64867	0.488421	5.05372	1.30843	3.37629	1.63476	Protein_Coding
ENSG00000227053	RP11-395B7.4	-5.14831	-1.31551	20.452	6.11471e-06	0.000153226	antisense	7	101014320	101017608	-	1.78223	1.86692	0.0499759	0.0351369	0.745822	0.513036	0.348372	0.116105	0.0415442	0.279377	Annotated_lncRNA
ENSG00000185924	RTN4RL1	4.09212	1.62729	20.4214	6.21312e-06	0.000155529	protein_coding	17	1934677	2025345	-	0.326994	0.0182269	1.80116	1.07699	1.79199	0.275665	0.43514	0.182501	0.443119	0.116507	Protein_Coding
ENSG00000138316	ADAMTS14	-4.14909	1.59029	20.4103	6.24936e-06	0.000156273	protein_coding	10	70672803	70762441	+	0.483512	1.68348	0.0617656	0.0325695	13.4924	2.18809	7.16807	1.76678	5.44254	10.7131	Protein_Coding
ENSG00000197603	C5orf42	2.25031	6.54221	20.3891	6.31872e-06	0.000157843	protein_coding	5	37106228	37249428	-	2.48219	1.97179	11.2015	7.91327	8.87307	5.65431	4.73451	4.22128	6.01274	5.72275	Protein_Coding
ENSG00000162551	ALPL	-7.70753	6.03295	20.3683	6.38785e-06	0.000159404	protein_coding	1	21509372	21578412	+	51.1516	40.0237	0.723778	0.0475581	1.23156	1.47312	8.63478	4.43683	3.25012	3.35464	Protein_Coding
ENSG00000184258	CDR1	2.56009	8.00065	20.3629	6.40585e-06	0.000159687	protein_coding	X	140782405	140784871	-	42.2898	21.6001	115.396	220.348	77.0338	96.0478	101.412	225.4	75.4884	88.9029	Protein_Coding
ENSG00000279192	PWAR5	-2.3881	8.21542	20.352	6.44255e-06	0.000160435	TEC	15	24985053	24988232	+	146.03	180.91	26.4678	29.1411	15.8457	27.081	24.4171	24.9796	15.9195	19.891	Other
ENSG00000101282	RSPO4	-3.6412	1.44918	20.3463	6.46171e-06	0.000160745	protein_coding	20	958452	1002264	-	2.37632	1.51162	0.225168	0.0791553	0.530185	0.192625	0.11118	0.197621	0.043675	0.0839162	Protein_Coding
ENSG00000179899	PHC1P1	-2.27919	7.07606	20.3346	6.50146e-06	0.000161566	processed_pseudogene	12	55411727	55414787	-	69.9872	82.4666	13.3165	14.7165	11.4703	13.2873	8.59246	9.86979	10.9041	12.1629	Other
ipsc_lncRNA.19790	ipsc_lncRNA.19790	-4.39464	-0.602103	20.3294	6.51918e-06	0.000161839	novel_intronic	2	233971599	233971900	*	4.51084	3.77401	0.202055	0.14206	0.335044	0.0987729	0.234747	0.0521574	0	0.268937	Novel_lncRNA
ENSG00000214402	LCNL1	5.3097	1.17968	20.3246	6.53544e-06	0.000161871	protein_coding	9	136981904	136986410	+	0.00873241	0.0163062	0.0351385	2.02935	0.839032	0.17668	1.52215	4.7931	0.797018	1.39106	Protein_Coding
ENSG00000260719	AC009133.17	-4.29783	2.14453	20.3257	6.5317e-06	0.000161871	antisense	16	29745247	29748299	+	5.37379	4.92751	0.663267	0.0690856	0.0977616	1.37799	0.652855	3.04377	1.3682	3.82553	Annotated_lncRNA
ENSG00000273703	HIST1H2BM	-2.66502	4.97859	20.3231	6.54072e-06	0.000161871	protein_coding	6	27815044	27815424	+	180.68	121.48	15.1083	28.7891	15.0314	11.4698	13.2577	8.47523	12.9587	5.49986	Protein_Coding
ENSG00000108691	CCL2	3.16408	3.33289	20.3095	6.58732e-06	0.000162856	protein_coding	17	34255218	34257203	+	1.56786	0.690335	6.87224	10.2179	13.6337	14.2013	6.88946	8.76407	43.9654	60.3703	Protein_Coding
ENSG00000176406	RIMS2	-2.52271	5.07993	20.2954	6.63607e-06	0.000163892	protein_coding	8	103500748	104256094	+	3.95087	5.68373	0.659682	0.824931	1.40081	0.685872	0.597691	0.512131	0.540198	0.577935	Protein_Coding
ENSG00000008311	AASS	-2.51073	8.15016	20.2638	6.74652e-06	0.000166158	protein_coding	7	122075647	122144280	-	55.6266	161.947	13.0477	17.0107	6.79697	7.12761	8.05293	7.41087	7.16704	5.58325	Protein_Coding
ENSG00000169946	ZFPM2	3.17028	2.93383	20.2632	6.7486e-06	0.000166158	protein_coding	8	104590733	105804532	+	0.200242	0.19758	2.07195	1.24154	3.02443	3.7963	1.83959	3.10979	4.02541	2.48619	Protein_Coding
ENSG00000249992	TMEM158	-3.19891	3.14339	20.2647	6.74337e-06	0.000166158	protein_coding	3	45224466	45226278	-	9.7193	8.50051	1.42482	0.544263	14.332	5.19917	1.24152	3.5795	2.76057	5.44745	Protein_Coding
ENSG00000181904	C5orf24	2.22589	6.22139	20.244	6.81658e-06	0.000167523	protein_coding	5	134845680	134859737	+	5.45147	4.23815	19.8583	20.3712	17.3568	19.5416	19.3226	16.3853	20.4457	23.8719	Protein_Coding
ENSG00000270028	RP11-380L11.4	4.34857	-0.143138	20.2436	6.81802e-06	0.000167523	antisense	12	123925461	123926083	-	0.227183	0.0530277	1.66509	3.37433	1.13689	2.34613	2.44657	3.23627	1.65556	2.13803	Annotated_lncRNA
ENSG00000146938	NLGN4X	-2.29416	6.71699	20.2355	6.84691e-06	0.000168061	protein_coding	X	5840637	6228863	-	37.3072	14.2783	4.49119	3.9437	2.16481	3.86247	0.976562	3.32982	1.068	3.58669	Protein_Coding
ENSG00000164684	ZNF704	2.31127	5.95339	20.2126	6.92949e-06	0.000169914	protein_coding	8	80628451	80874781	-	1.79771	1.15565	5.54584	7.38572	5.2803	1.9826	4.86898	1.39484	5.78525	3.39314	Protein_Coding
ENSG00000224958	PGM5-AS1	7.24604	-2.33652	20.1678	7.09361e-06	0.000173761	antisense	9	68355189	68357852	-	0	0	0.336758	0.686624	0.268035	0.69141	1.26177	5.58084	3.69523	1.15643	Annotated_lncRNA
ENSG00000110619	CARS	-2.23391	6.29295	20.1641	7.10758e-06	0.000173916	protein_coding	11	3000922	3057613	-	17.6319	10.0274	2.64461	2.41646	5.25221	4.81306	8.76017	5.22592	3.95716	4.86488	Protein_Coding
ENSG00000137449	CPEB2	2.89049	4.67198	20.1622	7.11446e-06	0.000173916	protein_coding	4	15002674	15070153	+	0.663106	1.10244	7.20706	4.47732	10.0069	15.5298	7.25037	12.8918	10.3119	11.9367	Protein_Coding
ENSG00000237289	CKMT1B	-5.82557	4.08487	20.1491	7.16348e-06	0.000174758	protein_coding	15	43593054	43604901	+	9.25381	10.5012	0.480661	0.0453337	0.099142	0.068771	0	0.0680902	0.0487276	0.0842617	Protein_Coding
ENSG00000241732	RP11-38P22.2	-3.36436	2.3628	20.1492	7.16309e-06	0.000174758	lincRNA	3	152839390	152841439	+	5.20399	4.335	0.287739	0.579005	1.46099	0.436528	0.380405	0.29198	0.800059	0.641828	Annotated_lncRNA
ENSG00000250994	AC005355.1	-4.90587	-0.975124	20.1469	7.17151e-06	0.000174776	lincRNA	5	134436711	134492519	+	1.01592	1.61943	0.0569753	0.020029	0.0283426	0.0208889	0.0496454	0.0441219	0	0.0227504	Annotated_lncRNA
ENSG00000146386	ABRACL	-2.52924	5.17679	20.1285	7.24099e-06	0.000176291	protein_coding	6	139028682	139043302	+	63.0272	45.4387	6.33936	10.8209	6.30709	6.73647	5.19887	3.25532	4.18485	6.14556	Protein_Coding
ENSG00000243811	APOBEC3D	-3.33457	2.58921	20.1201	7.27276e-06	0.000176884	protein_coding	22	39014363	39033276	+	3.35068	5.28321	0.167836	0.792299	1.20863	0.714968	0.459625	0.420866	1.00321	0.580819	Protein_Coding
ENSG00000078549	ADCYAP1R1	-5.19902	3.80124	20.0935	7.37451e-06	0.000179177	protein_coding	7	31052461	31111479	+	4.61459	3.57103	0.348332	0.0251184	5.1421	0.29908	0.575907	0.315861	0.0618723	1.4123	Protein_Coding
ENSG00000054793	ATP9A	2.23979	6.16532	20.0578	7.51377e-06	0.000182376	protein_coding	20	51596514	51768634	-	3.83745	2.59778	12.3332	14.4297	9.70347	13.6451	11.7907	15.8065	19.7364	16.611	Protein_Coding
ENSG00000154654	NCAM2	3.12199	2.84457	20.0004	7.74262e-06	0.00018771	protein_coding	21	20998315	21543329	+	0.202675	0.165576	1.24031	1.64509	5.0012	1.2156	5.82038	0.695473	7.40301	2.06246	Protein_Coding
ENSG00000207810	MIR519E	-7.72757	-2.05338	19.9988	7.74915e-06	0.00018771	miRNA	19	53679940	53680023	+	1.68494	8.06243	0	0	0	0	0	0	0	0	Other
ENSG00000129991	TNNI3	-5.13077	1.49139	19.9884	7.79114e-06	0.000188536	protein_coding	19	55151767	55157773	-	3.23568	2.2414	0.270002	0.00703084	0.0596951	0.0439962	0.0174271	0.0154882	0.108068	0.0319445	Protein_Coding
ENSG00000106341	PPP1R17	-4.70232	1.37908	19.9642	7.89065e-06	0.000190752	protein_coding	7	31686715	31708455	+	2.39701	1.85691	0.247427	0.0119972	0.144305	0.281528	0.208161	0.931613	0.432641	3.95874	Protein_Coding
ENSG00000274721	SPRY4-IT1_2	-4.19513	-0.252432	19.9582	7.91531e-06	0.000191155	misc_RNA	5	142318047	142318167	+	13.4517	12.8323	1.0086	0.354563	16.0555	2.46524	3.95481	4.68641	3.49349	3.08766	Other
ENSG00000175395	ZNF25	3.04	3.26726	19.9488	7.95427e-06	0.000191903	protein_coding	10	37949572	37976633	-	0.746193	0.35029	3.81019	3.73355	3.82894	3.96062	4.68559	3.65952	4.92035	5.12498	Protein_Coding
ENSG00000256564	RP11-424M22.3	3.6556	0.810789	19.9361	8.00729e-06	0.000192988	antisense	12	16567411	16573940	+	0.410756	0.465686	4.72243	5.24123	0.0671199	2.52289	0.0881761	3.16076	0.0841218	0.188568	Annotated_lncRNA
ENSG00000153993	SEMA3D	3.50579	6.02318	19.9334	8.0187e-06	0.000193069	protein_coding	7	84995553	85186855	-	1.09943	0.924049	4.28148	24.5003	1.29774	2.0165	3.88015	2.0554	4.17993	2.92557	Protein_Coding
ENSG00000076641	PAG1	4.37708	3.99867	19.9039	8.1436e-06	0.000195879	protein_coding	8	80967810	81112068	-	0.182969	0.0674332	1.02965	4.23586	1.04827	3.52064	2.0677	3.60243	1.09829	1.19364	Protein_Coding
ENSG00000279671	RP11-184E9.3	-7.27641	-2.29934	19.8818	8.23827e-06	0.000197958	TEC	5	25349841	25350073	+	1.74641	1.27608	0	0	0	0	0	0	0	0	Other
ENSG00000204054	LINC00963	3.03525	3.72514	19.8768	8.25956e-06	0.000198271	processed_transcript	9	129483451	129513683	+	0.367735	0.140113	1.53414	1.81956	2.4279	2.82543	3.21665	3.37516	3.46025	4.04791	Other
ENSG00000222609	RNU4-69P	-7.44827	-2.25218	19.8632	8.31872e-06	0.000199491	snRNA	5	120710698	120710840	-	1.60835	3.34983	0	0	0	0.104299	0.37182	0	0.236482	0.227186	Other
ENSG00000228213	NLGN1-AS1	3.38321	2.44472	19.8531	8.36271e-06	0.000200346	antisense	3	173910498	173920796	-	0.868312	1.64168	12.6034	10.0368	6.48069	7.85081	1.52226	3.98137	5.06217	2.53124	Annotated_lncRNA
ipsc_lncRNA.26998	ipsc_lncRNA.26998	-3.25932	2.5104	19.8091	8.55734e-06	0.000204804	novel_antisense	6	15245485	15246296	-	10.0443	16.0503	1.12723	1.25043	2.19313	2.97559	0.76394	1.76526	0.853753	1.44034	Novel_lncRNA
ENSG00000159674	SPON2	2.99654	3.25752	19.8046	8.57739e-06	0.000205079	protein_coding	4	1166932	1208962	-	0.300111	0.445026	2.23258	3.05849	6.9026	2.4432	22.3304	12.7783	20.3813	16.7733	Protein_Coding
ENSG00000138760	SCARB2	2.35905	7.86933	19.7922	8.63345e-06	0.000206214	protein_coding	4	76158737	76213893	-	12.2769	14.0135	39.1991	92.4151	64.1201	98.8253	56.7928	67.5501	56.0017	82.8733	Protein_Coding
ENSG00000131242	RAB11FIP4	-2.29333	5.64523	19.7813	8.6826e-06	0.000207182	protein_coding	17	31391624	31538217	+	5.6297	5.68465	0.974499	1.09326	0.139445	0.299593	0.164756	0.413679	0.19785	0.398096	Protein_Coding
ENSG00000184408	KCND2	-2.97184	3.45362	19.7702	8.73348e-06	0.000207796	protein_coding	7	120273668	120750331	+	3.68169	3.61883	0.483331	0.35784	0.404369	0.582627	0.261624	0.243858	0.462662	0.242706	Protein_Coding
ENSG00000198947	DMD	2.27875	6.01042	19.7705	8.73197e-06	0.000207796	protein_coding	X	31097677	33339441	-	1.40844	1.0904	4.18982	6.90612	4.03756	3.37562	8.06051	6.65159	10.649	7.06251	Protein_Coding
ENSG00000236252	RP11-15J10.8	3.04124	3.06176	19.77	8.73436e-06	0.000207796	transcribed_processed_pseudogene	9	65219987	65230861	-	1.90506	1.05936	14.5586	7.51835	30.1867	18.729	3.4661	8.84231	4.44467	6.30202	Other
ENSG00000207611	MIR149	4.98595	-1.26788	19.7577	8.79065e-06	0.000208928	miRNA	2	240456001	240456089	+	0	0.556791	4.34229	11.2478	5.91183	4.18952	1.39398	4.42459	1.32988	2.73772	Other
ENSG00000259538	UBE2Q2P11	4.16436	-0.278116	19.7547	8.80444e-06	0.000209049	transcribed_unprocessed_pseudogene	15	84412773	84421837	-	0.345207	0.402881	3.47271	10.3942	4.93577	5.89313	4.84152	3.61133	4.70138	5.6259	Other
ENSG00000165156	ZHX1	2.54221	5.34533	19.7383	8.88043e-06	0.000210644	protein_coding	8	123248451	123275541	-	2.10749	1.43103	6.01968	13.607	5.38263	6.12209	6.0787	7.3395	7.61019	6.31582	Protein_Coding
ENSG00000161082	CELF5	-3.34208	2.02258	19.734	8.90045e-06	0.000210911	protein_coding	19	3224703	3297076	+	1.4332	1.13795	0.118178	0.106828	0.0940614	0.123794	0.114743	0.287628	0.0842055	0.29392	Protein_Coding
ENSG00000172379	ARNT2	2.2295	6.27777	19.7252	8.9416e-06	0.000211677	protein_coding	15	80404350	80597937	+	3.80989	3.39922	11.4721	19.8632	7.12635	10.1846	12.2445	9.02035	18.42	14.3342	Protein_Coding
ENSG00000235887	RP11-763B22.6	5.12373	0.0371041	19.7151	8.98894e-06	0.000212385	lincRNA	1	143499187	143500512	-	0.303537	0	8.7742	0.175254	1.53759	0.877336	0.608156	0.965168	2.11356	1.1944	Annotated_lncRNA
ENSG00000256043	CTSO	3.05393	3.05593	19.715	8.98924e-06	0.000212385	protein_coding	4	155924118	155953917	-	0.694738	0.542403	5.87345	3.54371	13.3792	4.05938	7.99773	2.55949	14.0923	6.41173	Protein_Coding
ENSG00000277701	RP11-734K23.9	2.87898	3.93779	19.712	9.00353e-06	0.000212513	lincRNA	2	97281904	97291780	+	1.76515	0.694764	12.1431	4.36902	22.0248	11.3258	6.40285	8.06322	9.32254	10.6032	Annotated_lncRNA
ENSG00000137070	IL11RA	2.93415	3.45366	19.7085	9.02007e-06	0.000212695	protein_coding	9	34650702	34661892	+	0.679341	0.568524	4.12423	4.38296	3.13666	3.3559	5.24938	4.98989	6.39759	4.12275	Protein_Coding
ENSG00000135525	MAP7	-2.39608	5.37557	19.6853	9.13002e-06	0.000215076	protein_coding	6	136342281	136550819	-	13.372	13.2915	1.68412	3.04287	0.341798	2.73267	0.354663	6.20287	1.65453	4.79828	Protein_Coding
ENSG00000172602	RND1	-3.11142	2.87338	19.6707	9.20021e-06	0.000216516	protein_coding	12	48857145	48865898	-	5.97721	3.10748	0.433189	0.456848	0.0391803	0.211761	0.160134	0.711589	0.136403	1.17412	Protein_Coding
ENSG00000178233	TMEM151B	-3.32044	2.73333	19.6532	9.28477e-06	0.000218292	protein_coding	6	44270466	44307506	+	3.05937	1.64909	0.134136	0.293402	0.0926756	0.120214	0.324664	0.204865	0.142478	0.29756	Protein_Coding
ENSG00000132510	KDM6B	2.52361	5.79861	19.6411	9.34394e-06	0.000219468	protein_coding	17	7839904	7854796	+	3.99761	1.35413	10.2822	13.9599	14.8053	15.338	10.9813	14.4668	9.28591	9.74896	Protein_Coding
ENSG00000271333	RP11-382B18.5	4.79201	-1.29372	19.6234	9.43071e-06	0.00022129	unprocessed_pseudogene	15	30420283	30420429	-	0.120353	0.224737	4.98127	4.37777	3.71693	1.92775	4.70213	2.57168	3.68076	2.65205	Other
ipsc_lncRNA.31961	ipsc_lncRNA.31961	8.38789	-1.38127	19.6142	9.47617e-06	0.000222139	novel_intergenic	9	44175425	44175637	*	0	0	6.39809	0	19.6666	1.05033	6.82309	1.10926	1.8258	0.533833	Novel_lncRNA
ENSG00000107731	UNC5B	-2.66884	5.25414	19.5962	9.56612e-06	0.000224029	protein_coding	10	71212570	71302864	+	8.48516	10.6773	0.579789	3.06041	14.5038	4.17943	26.1201	3.41233	12.0072	7.4416	Protein_Coding
ENSG00000106829	TLE4	2.30067	7.53904	19.5807	9.6441e-06	0.000225414	protein_coding	9	79571773	79726882	+	9.34835	6.8074	29.9649	41.2462	13.585	26.1057	13.2033	22.7894	15.6672	15.4759	Protein_Coding
ENSG00000145349	CAMK2D	2.18839	6.62606	19.5811	9.64188e-06	0.000225414	protein_coding	4	113451032	113761927	-	6.95612	3.4324	25.8127	15.3748	17.5185	12.0201	14.7025	12.7651	10.1616	15.3106	Protein_Coding
ENSG00000125266	EFNB2	2.27218	6.41889	19.575	9.67271e-06	0.000225863	protein_coding	13	106489731	106535114	-	14.9395	2.392	40.5709	16.4838	59.78	58.2747	21.6407	65.3436	23.5566	33.427	Protein_Coding
ENSG00000134202	GSTM3	3.42303	2.58134	19.5515	9.79263e-06	0.000228441	protein_coding	1	109733932	109741038	-	0.312867	0.1391	1.38313	2.95347	1.35479	1.30935	2.89544	2.15547	3.11472	2.59901	Protein_Coding
ENSG00000183691	NOG	3.42497	2.3156	19.5233	9.93784e-06	0.000231603	protein_coding	17	56593699	56595590	+	1.26237	0.0436526	7.91246	0.755852	0.213918	0.0867134	0.91802	1.19052	1.83205	1.62266	Protein_Coding
ENSG00000100292	HMOX1	-3.0955	2.86114	19.5169	9.97161e-06	0.000232164	protein_coding	22	35380361	35394214	+	7.54754	3.90803	0.913405	0.350828	6.61372	1.16589	3.48573	0.805588	0.703055	0.736205	Protein_Coding
ENSG00000177989	ODF3B	3.58615	1.79629	19.4882	1.01223e-05	0.000235443	protein_coding	22	50529710	50532580	-	0.238352	0.157931	4.23422	1.01305	1.52149	0.447247	0.96281	0.499723	0.808315	0.571815	Protein_Coding
ENSG00000171791	BCL2	2.54902	4.95884	19.4824	1.01529e-05	0.000235927	protein_coding	18	63123346	63320128	-	1.73341	0.881399	6.30241	6.65128	1.06133	1.77653	1.59083	2.53381	2.25667	2.53246	Protein_Coding
ENSG00000105808	RASA4	2.21797	6.00503	19.4682	1.0229e-05	0.000237466	protein_coding	7	102573807	102616757	-	3.28341	2.61157	13.9135	10.6729	5.56965	3.14655	4.72653	5.77836	5.72757	4.14089	Protein_Coding
ENSG00000140284	SLC27A2	-3.29266	2.14069	19.4535	1.0308e-05	0.000239067	protein_coding	15	50182196	50236395	+	4.49558	1.66832	0.34844	0.178631	0.0361111	0.0319373	0.0316263	0.0168646	0.0482754	0.0753637	Protein_Coding
ENSG00000164076	CAMKV	-5.42037	4.36438	19.4461	1.03479e-05	0.000239761	protein_coding	3	49857988	49870222	-	11.3273	9.96595	0.735376	0.0623365	0.0518888	0.0420671	0.00908892	0.0161554	0.00867101	0.458158	Protein_Coding
ENSG00000085840	ORC1	-2.39211	5.29478	19.4402	1.03797e-05	0.000240267	protein_coding	1	52372829	52404459	-	25.8569	18.4541	3.45339	4.00891	2.59608	2.4472	2.79577	2.05064	2.02452	1.49729	Protein_Coding
ENSG00000197599	CCDC154	4.23454	1.79787	19.4355	1.04054e-05	0.000240628	protein_coding	16	1434383	1444556	-	0.162251	0.0605948	0.805847	3.7824	1.13581	1.5429	1.70992	2.55399	1.1723	0.619719	Protein_Coding
ENSG00000130775	THEMIS2	-3.15555	2.662	19.4222	1.0478e-05	0.000241841	protein_coding	1	27872543	27886685	+	2.16315	2.92043	0.250896	0.253767	0.319687	0.180745	0.8016	0.197704	0.252474	0.260126	Protein_Coding
ENSG00000156860	FBRS	2.36042	5.51393	19.4231	1.04733e-05	0.000241841	protein_coding	16	30658431	30670814	+	2.9756	1.55844	9.3247	10.5007	11.0491	10.4391	11.0569	11.6423	9.45216	9.89525	Protein_Coding
ENSG00000242268	RP11-368I23.2	4.3447	-0.556621	19.4115	1.05369e-05	0.000242967	lincRNA	3	168903366	168921996	+	0.124591	0.04653	1.08863	2.19546	2.22318	1.11335	0.399401	1.61952	0.619183	0.777871	Annotated_lncRNA
ENSG00000111752	PHC1	-2.3112	7.9799	19.4089	1.05516e-05	0.000243071	protein_coding	12	8913896	8941467	+	66.4476	77.5295	12.7084	13.1665	10.9923	11.322	8.11086	8.37495	9.84245	10.6878	Protein_Coding
ENSG00000221300	SNORD75	-3.98326	-0.158952	19.3936	1.06363e-05	0.000244788	snoRNA	2	42440377	42440436	+	29.1916	27.2549	2.03402	1.19173	0	0.248578	0	0.262526	0.281808	0	Other
ENSG00000168389	MFSD2A	-3.31342	2.64665	19.3737	1.07479e-05	0.000247118	protein_coding	1	39955112	39969968	+	3.43064	2.494	0.152285	0.438979	0.46968	2.24446	1.2252	9.25752	0.725794	4.05385	Protein_Coding
ENSG00000235902	RP11-626E13.1	3.52173	1.42506	19.3683	1.07781e-05	0.000247577	antisense	4	185665885	185675417	+	1.25961	0.240555	12.1449	2.66114	3.37277	3.37874	3.64219	12.0048	5.66352	7.14937	Annotated_lncRNA
ENSG00000075945	KIFAP3	2.69622	4.54703	19.3556	1.08502e-05	0.000248756	protein_coding	1	169921326	170085208	-	1.62418	0.952332	10.2028	5.09345	10.5818	5.75256	14.3375	6.14493	11.5214	9.7045	Protein_Coding
ENSG00000252351	RNU6ATAC12P	-7.31911	-2.34421	19.3559	1.08486e-05	0.000248756	snRNA	11	131385249	131385363	+	2.15379	3.5909	0	0	0.351942	0.259386	0.154117	0.13697	0	0.14125	Other
ENSG00000270629	NBPF14	2.24989	7.26476	19.3427	1.09234e-05	0.000250196	protein_coding	1	148531385	148679751	-	5.00997	4.12681	23.5954	15.8599	24.1584	10.8352	17.9779	10.6969	18.9502	15.556	Protein_Coding
ENSG00000109099	PMP22	2.94848	3.40309	19.3184	1.10636e-05	0.000252923	protein_coding	17	15229777	15265326	-	1.34277	0.30495	10.1318	1.91654	17.2894	4.60954	17.7234	14.7014	26.7183	22.5025	Protein_Coding
ENSG00000179314	WSCD1	-2.42212	5.21639	19.3188	1.1061e-05	0.000252923	protein_coding	17	5772234	6124427	+	10.0927	4.84159	1.23403	1.10224	0.96036	1.03296	0.353219	4.38101	0.435651	2.51473	Protein_Coding
ENSG00000154240	CEP112	2.6175	4.69802	19.2966	1.11906e-05	0.000255583	protein_coding	17	65635538	66192084	-	1.23295	0.700795	6.90618	3.76968	6.4353	4.31536	2.55611	3.99959	2.77464	2.84768	Protein_Coding
ipsc_lncRNA.2868	ipsc_lncRNA.2868	-3.02539	2.97364	19.2885	1.1238e-05	0.00025642	novel_intergenic	1	220679658	220680150	*	28.5653	30.4899	3.38315	3.10381	1.64192	2.08745	1.90536	1.88507	2.16072	2.07578	Novel_lncRNA
ENSG00000184160	ADRA2C	-3.10154	2.95302	19.2796	1.12909e-05	0.000257383	protein_coding	4	3766348	3768526	+	7.85132	5.44288	1.11082	0.413467	0.167168	0.198498	0.162675	0.455414	0.698377	0.387644	Protein_Coding
ENSG00000100228	RAB36	2.97248	3.90281	19.2585	1.14164e-05	0.000259996	protein_coding	22	23145326	23164350	+	0.952009	0.498722	9.95466	2.33993	5.40531	3.64243	1.47587	2.43157	2.21494	3.06128	Protein_Coding
ENSG00000100889	PCK2	-4.35955	6.23289	19.2512	1.14599e-05	0.000260362	protein_coding	14	24094053	24110598	+	58.2704	16.7942	0.859444	2.14733	1.2512	1.01473	10.3023	1.21079	1.65089	1.36108	Protein_Coding
ENSG00000238500	RNU7-87P	7.20271	-2.33318	19.2503	1.1465e-05	0.000260362	snRNA	13	66630715	66630776	-	0	0	2.29647	7.61167	3.59037	2.64616	0.857584	2.79463	1.6363	1.83398	Other
ipsc_lncRNA.799	ipsc_lncRNA.799	-5.53241	-1.72105	19.2517	1.14571e-05	0.000260362	novel_intergenic	1	38300258	38311383	-	2.38925	1.2216	0	0.045983	0	0.0479572	0	0.050648	0	0.104462	Novel_lncRNA
ENSG00000134762	DSC3	2.72241	4.52677	19.2303	1.1586e-05	0.000262612	protein_coding	18	30990008	31042815	-	0.824918	0.966836	5.96138	4.6676	2.69879	4.91872	10.7431	7.36456	12.3003	17.6458	Protein_Coding
ENSG00000170959	DCDC1	3.74398	3.45748	19.2311	1.1581e-05	0.000262612	protein_coding	11	30830369	31369810	-	0.0887282	0.0677796	2.63681	0.324918	1.11025	1.61387	0.429617	0.429696	1.32467	1.05659	Protein_Coding
ENSG00000183853	KIRREL	2.29194	7.6904	19.2171	1.16664e-05	0.000263936	protein_coding	1	157993273	158100262	+	13.4195	6.39365	42.7552	38.5095	43.0877	34.5244	83.2968	34.4745	57.1499	49.695	Protein_Coding
ENSG00000199094	MIR30C2	4.1907	0.964514	19.2174	1.16644e-05	0.000263936	miRNA	6	71376933	71377045	-	1.56565	0.730891	57.2405	4.42943	6.98433	3.16772	4.2348	6.41213	4.48897	8.33752	Other
ENSG00000110195	FOLR1	3.73035	0.772024	19.2135	1.16883e-05	0.000264182	protein_coding	11	72189558	72196301	+	0.325342	0.0628464	2.08948	1.57789	0.102659	0	0.112387	0.119859	0.235882	0.113305	Protein_Coding
ENSG00000185070	FLRT2	2.34613	5.97291	19.211	1.17039e-05	0.000264286	protein_coding	14	85530144	85654426	+	0.699076	0.356878	4.69003	1.09861	8.22478	10.3966	8.56994	8.08045	18.003	9.14705	Protein_Coding
ENSG00000185483	ROR1	-2.18272	6.33591	19.2075	1.17254e-05	0.000264521	protein_coding	1	63774022	64181498	+	24.542	17.3151	3.68637	4.4723	4.18596	3.56931	8.64131	3.32389	15.1861	7.5764	Protein_Coding
ENSG00000186952	TMEM232	3.30427	3.63393	19.1993	1.17758e-05	0.000265409	protein_coding	5	110289233	110738956	-	0.186853	0.240094	3.42229	1.02885	1.02633	0.408622	0.224253	0.286601	0.213942	0.285366	Protein_Coding
ENSG00000172403	SYNPO2	-3.19804	2.59914	19.1823	1.18807e-05	0.000267271	protein_coding	4	118850688	119061247	+	1.43172	0.555435	0.181921	0.0405851	0.835362	0.103895	2.03176	0.189647	3.50442	1.77832	Protein_Coding
ENSG00000184307	ZDHHC23	-2.97288	3.71722	19.1836	1.18728e-05	0.000267271	protein_coding	3	113947901	113965401	+	2.80571	3.94094	0.464479	0.308533	0.626548	1.03011	0.0993186	0.827518	0.416908	0.448308	Protein_Coding
ENSG00000076554	TPD52	-2.91979	4.62056	19.1696	1.19604e-05	0.000268813	protein_coding	8	80034868	80231232	-	4.53581	6.11503	0.246884	1.54095	0.102762	2.89279	0.0965853	3.67549	0.437685	1.04013	Protein_Coding
ENSG00000173231	TERF1P1	-2.93841	3.23234	19.1416	1.21373e-05	0.000272532	processed_pseudogene	21	13776086	13777266	+	14.546	14.7978	1.48117	1.97377	1.45649	1.71753	1.20057	1.46712	1.74668	1.59549	Other
ENSG00000120549	KIAA1217	2.16257	6.66591	19.1317	1.22e-05	0.000273684	protein_coding	10	23694746	24547848	+	3.18188	4.15179	11.1096	19.069	7.40569	42.9774	8.86511	37.707	23.2443	17.9007	Protein_Coding
ipsc_lncRNA.710	ipsc_lncRNA.710	-4.26185	-0.604042	19.1015	1.23948e-05	0.000277794	novel_intergenic	1	34477841	34478180	*	5.56773	1.99189	0.179472	0.126183	0.178559	0.0438668	0.104255	0.370624	0	0	Novel_lncRNA
ENSG00000069020	MAST4	2.45474	5.32406	19.0908	1.24644e-05	0.000279094	protein_coding	5	66596361	67169595	+	0.78242	0.937623	5.40141	3.26846	3.7536	11.449	3.41304	11.0706	3.96816	4.51505	Protein_Coding
ENSG00000233895	RP1-122P22.2	3.69474	0.588877	19.0586	1.26767e-05	0.000283583	lincRNA	20	19757708	19809675	+	0.389903	0.091009	2.74564	1.9304	5.11026	2.45154	2.45752	1.69231	2.67058	2.34185	Annotated_lncRNA
ENSG00000110786	PTPN5	-3.34552	1.76634	19.0224	1.29193e-05	0.000288741	protein_coding	11	18727928	18792721	-	1.15864	1.17193	0.0814051	0.127476	0.0736279	0.0705444	0.0386903	0.0487131	0.0430632	0.0413704	Protein_Coding
ENSG00000163377	FAM19A4	-3.26966	2.08239	19.014	1.29765e-05	0.000289749	protein_coding	3	68731766	68932610	-	3.48897	3.45209	0.248484	0.411801	0.0264878	0.0325364	0.0309309	0.0412344	0	0.00708717	Protein_Coding
ENSG00000081026	MAGI3	2.21376	6.07377	19.0086	1.30133e-05	0.000290299	protein_coding	1	113390749	113685923	+	2.80518	2.98659	8.13607	17.7238	5.47725	6.43812	7.03303	6.19663	6.31897	5.47284	Protein_Coding
ENSG00000176134	RP11-574E24.3	3.16937	2.66253	19.003	1.30512e-05	0.000290874	transcribed_unprocessed_pseudogene	9	64637845	64652556	+	0.631377	0.242001	6.60177	1.48272	20.9892	6.33679	1.57793	3.31954	1.35928	2.37982	Other
ENSG00000137834	SMAD6	2.36012	5.32126	18.9896	1.31432e-05	0.000292653	protein_coding	15	66702228	66782848	+	1.44212	1.76119	7.29472	7.34659	2.35381	3.62983	2.92458	1.85052	5.96526	6.19552	Protein_Coding
ENSG00000109956	B3GAT1	-2.91271	4.78784	18.9801	1.32089e-05	0.000293472	protein_coding	11	134378504	134411918	-	5.98503	3.09254	0.313337	0.826125	0.313513	2.31325	0.262167	3.7721	2.92291	2.31323	Protein_Coding
ENSG00000207732	MIR218-1	4.53747	-0.913142	18.9822	1.31942e-05	0.000293472	miRNA	4	20528275	20528384	+	0.64334	0.150165	12.9438	3.64018	7.72672	3.93206	1.93346	1.28876	4.91883	2.36273	Other
ENSG00000255434	CTD-2530H12.8	3.89638	0.0690467	18.979	1.32167e-05	0.000293472	sense_intronic	11	75596144	75597270	-	0.518443	0.060506	5.25269	1.2834	0.555952	1.0107	0.519367	2.7695	1.14581	1.39827	Annotated_lncRNA
ENSG00000184254	ALDH1A3	-3.36681	1.86365	18.9539	1.33917e-05	0.000297082	protein_coding	15	100877714	100916626	+	0.548656	1.72279	0.0352394	0.193253	0.234902	2.0646	0.482081	29.2844	2.70969	7.60126	Protein_Coding
ENSG00000139329	LUM	5.49665	3.51628	18.9516	1.34078e-05	0.000297165	protein_coding	12	91102629	91111831	-	0.935175	0.0164742	9.5818	3.81765	115.399	34.634	370.4	37.3418	522.223	181.371	Protein_Coding
ENSG00000174403	C20orf166-AS1	3.95391	2.36867	18.9434	1.34652e-05	0.000297674	antisense	20	62544343	62551526	-	0.10937	0.223678	4.16144	1.18296	0.0834009	7.44638	0.933909	62.6908	1.02536	4.33231	Annotated_lncRNA
ENSG00000185189	NRBP2	2.49529	5.10303	18.9455	1.34504e-05	0.000297674	protein_coding	8	143833594	143840974	-	1.46234	3.20366	10.1081	11.8205	11.0348	8.25397	8.12383	12.3991	10.1952	12.5985	Protein_Coding
ENSG00000196576	PLXNB2	2.2746	8.05661	18.943	1.3468e-05	0.000297674	protein_coding	22	50274979	50307627	-	13.996	12.4324	58.8624	55.3702	44.7509	67.4193	65.7698	57.2217	64.5863	66.9964	Protein_Coding
ENSG00000280339	RP11-736K20.4	3.33597	1.70021	18.9161	1.36594e-05	0.000301626	TEC	11	86908990	86912238	-	0.201477	0.172858	1.80927	1.58017	1.37029	0.560047	1.47286	0.581774	1.62892	1.16991	Other
ENSG00000165732	DDX21	-2.30644	8.10592	18.9128	1.36828e-05	0.000301865	protein_coding	10	68956128	68985073	+	117.901	76.6909	15.3483	19.2575	18.5314	20.0487	29.7979	21.8639	17.4508	17.276	Protein_Coding
ENSG00000206613	RNU6-1336P	5.02262	-1.5227	18.8996	1.37779e-05	0.000303582	snRNA	4	168686608	168686716	-	0.162311	0.151543	7.6509	3.14878	0.928286	2.59981	3.4146	4.04627	2.32685	3.72564	Other
ENSG00000225655	PGM5-AS1	7.04424	-2.57248	18.8985	1.3786e-05	0.000303582	lincRNA	9	41073710	41076392	+	0	0	0.448022	0.314994	0.297161	0.591332	1.43141	8.28054	1.96148	0.930261	Annotated_lncRNA
ENSG00000264604	AL158069.1	-4.17412	-0.212137	18.8567	1.40914e-05	0.000310023	miRNA	X	69504705	69504823	+	21.4086	7.35682	0.341852	0.841219	0.510167	1.37867	0.297872	0.132366	0.284176	0.682512	Other
ENSG00000146038	DCDC2	3.36008	2.51685	18.8444	1.41828e-05	0.000311463	protein_coding	6	24171756	24358052	-	0.169978	0.214908	2.80919	1.10776	0.319995	0.301518	2.04337	0.848111	3.10011	1.3168	Protein_Coding
ENSG00000222009	BTBD19	3.17072	2.99986	18.845	1.41782e-05	0.000311463	protein_coding	1	44808482	44815585	+	0.356853	0.572504	4.90591	2.73014	8.63507	6.08452	9.05807	5.30719	12.3835	9.30787	Protein_Coding
ENSG00000177679	SRRM3	-3.51041	2.56734	18.8361	1.42448e-05	0.000312538	protein_coding	7	76201900	76287288	+	1.27161	1.95151	0.21012	0.0707441	0.11483	0.0282106	0.172773	0.0825048	0.292755	0.737387	Protein_Coding
ENSG00000188522	FAM83G	-2.53197	4.79436	18.8098	1.4442e-05	0.000316576	protein_coding	17	18968789	19004804	-	7.02193	5.65425	0.955544	0.993206	0.485618	2.29326	0.843864	3.60389	1.49849	2.06863	Protein_Coding
ENSG00000151364	KCTD14	-3.36582	1.93369	18.805	1.44785e-05	0.000317086	protein_coding	11	78015715	78080219	-	3.36551	2.01128	0.406503	0.121731	0.516776	0.110398	0.426359	0.209865	0.83854	0.414812	Protein_Coding
ENSG00000171522	PTGER4	3.09319	2.60582	18.7976	1.45347e-05	0.000318027	protein_coding	5	40679498	40693735	+	0.308189	0.341956	1.84351	3.33599	4.88929	2.56799	9.48142	2.55699	5.00296	2.92806	Protein_Coding
ENSG00000100154	TTC28	2.23292	6.91764	18.7866	1.46193e-05	0.000319585	protein_coding	22	27978014	28679865	-	5.35862	2.26512	14.4223	14.8865	9.32374	10.1779	12.7673	9.01867	12.8074	11.1542	Protein_Coding
ENSG00000233834	AC005083.1	-3.92925	-0.232088	18.7731	1.47227e-05	0.000321223	processed_transcript	7	20217577	20221700	+	1.74759	1.79665	0.0677254	0.142848	0.0898408	0.0496605	0.0393416	0.0349646	0	0	Other
ENSG00000240775	RP11-170N16.2	-3.51254	1.19047	18.7716	1.47344e-05	0.000321223	processed_pseudogene	4	122840343	122840690	+	6.50735	17.5149	0.46759	1.47938	0.174454	0.857167	0.101859	1.94631	0.728813	1.49368	Other
ENSG00000271347	RP11-701H24.7	-2.43914	5.03879	18.7748	1.47095e-05	0.000321223	sense_intronic	15	24991486	24991753	+	181.672	248.327	32.8631	37.3526	21.8223	34.8937	27.7755	28.3293	19.9999	21.6988	Annotated_lncRNA
ENSG00000163735	CXCL5	-3.66991	2.17379	18.7616	1.4812e-05	0.000322622	protein_coding	4	73995642	73998779	-	3.61784	3.07844	0.560998	0.0901543	5.5894	0.705187	0.726255	0.179982	0.499659	0.230408	Protein_Coding
ENSG00000112981	NME5	3.21841	2.2786	18.7519	1.48878e-05	0.000323695	protein_coding	5	138115172	138139443	-	0.828381	0.131206	5.25511	1.47073	1.53974	1.36552	0.414929	1.18532	0.791701	1.09333	Protein_Coding
ENSG00000114166	KAT2B	2.87796	3.83446	18.7518	1.48883e-05	0.000323695	protein_coding	3	20040023	20154404	+	0.521272	0.609828	2.15171	6.37872	2.42811	7.64266	2.73999	14.0489	4.12958	6.25936	Protein_Coding
ENSG00000278630	RP11-78L16.1	-5.05461	1.54877	18.7332	1.50343e-05	0.000326574	lincRNA	13	55062945	55161490	+	16.1616	2.78227	0.0617305	0.32551	0	0.38475	0	0.239022	0	0.0492983	Annotated_lncRNA
ENSG00000187840	EIF4EBP1	-2.28486	5.64188	18.7211	1.513e-05	0.000328356	protein_coding	8	38030341	38060365	+	118.831	49.8315	14.4827	13.7676	19.8217	12.5934	35.4798	9.90893	13.8987	10.0975	Protein_Coding
ipsc_lncRNA.31938	ipsc_lncRNA.31938	3.77589	0.939738	18.687	1.54033e-05	0.000333983	novel_intronic	9	40546008	40546963	*	0.314604	0.120949	6.17014	0.852658	7.53582	2.55859	1.48313	1.20278	1.30881	1.46126	Novel_lncRNA
ENSG00000228522	RP11-236F9.2	3.47252	1.72143	18.6815	1.5447e-05	0.00033463	transcribed_unprocessed_pseudogene	9	63330326	63343660	+	0.749827	0.321659	10.9506	2.11316	33.9595	10.4557	2.51741	5.55724	2.20798	4.11211	Other
ENSG00000269751	CTC-273B12.8	2.46226	4.92623	18.6623	1.56036e-05	0.000337716	lincRNA	19	48469208	48482314	+	2.67279	1.66723	11.5542	9.37447	9.40453	11.0007	5.61286	7.57318	8.02299	10.5953	Annotated_lncRNA
ENSG00000203635	AC144450.2	-3.62418	1.07581	18.629	1.58787e-05	0.00034336	lincRNA	2	1620510	1625419	-	1.15358	3.60359	0.12395	0.183007	0.468612	1.10883	0.216007	1.43021	0.123645	0.326657	Annotated_lncRNA
ENSG00000148541	FAM13C	3.24004	2.55689	18.6265	1.58995e-05	0.000343501	protein_coding	10	59246129	59363181	-	0.18077	0.114964	2.35239	0.626834	1.79202	2.68787	2.24922	1.97798	3.80585	3.77651	Protein_Coding
ENSG00000271425	NBPF10	2.22022	5.75873	18.5887	1.62181e-05	0.000350068	protein_coding	1	146064699	146144942	-	1.64538	1.39426	7.66503	5.19926	8.67107	4.03082	6.5946	3.60912	6.67023	5.37471	Protein_Coding
ENSG00000170571	EMB	-2.53141	5.45638	18.5553	1.65049e-05	0.000355939	protein_coding	5	50396192	50443248	-	13.7678	15.4498	3.59832	1.41185	3.61465	3.96912	3.62087	3.90717	5.56754	4.83884	Protein_Coding
ENSG00000269895	AP000654.4	4.48488	-0.69702	18.5436	1.66064e-05	0.000357805	lincRNA	11	86833068	86837615	+	0.0445265	0.027715	1.50162	0.299931	1.8505	0.713203	1.91805	0.607861	1.00713	1.06293	Annotated_lncRNA
ENSG00000213023	SYT3	-3.19118	2.17024	18.5194	1.6818e-05	0.000362039	protein_coding	19	50621307	50668394	-	2.69625	1.76303	0.276015	0.164204	0.454163	0.16347	0.462511	0.275405	0.533905	0.508678	Protein_Coding
ENSG00000020181	GPR124	2.80383	4.27014	18.4931	1.7052e-05	0.000366749	protein_coding	8	37784191	37844896	+	0.581293	0.846844	5.30037	3.63341	15.6912	3.55283	31.742	4.96348	24.1834	11.5439	Protein_Coding
ENSG00000171812	COL8A2	2.89775	3.91772	18.4802	1.7168e-05	0.000368912	protein_coding	1	36095236	36125220	-	0.606145	1.02221	6.08028	4.55051	0.693332	0.46309	33.2912	6.71886	52.3656	31.5728	Protein_Coding
ENSG00000145934	TENM2	2.4354	5.15446	18.4736	1.72278e-05	0.000369866	protein_coding	5	167284799	168264157	+	1.42238	0.377515	9.05478	1.38227	26.9401	10.7879	32.4337	19.7001	15.2069	27.7935	Protein_Coding
ENSG00000251815	SNORD116-26	-3.16551	2.34701	18.4624	1.73294e-05	0.000371714	snoRNA	15	25099499	25099594	+	83.2992	113.218	9.53446	9.83174	7.79954	11.186	29.1698	17.2282	11.9768	12.6905	Other
ENSG00000083290	ULK2	2.32579	5.26958	18.4542	1.74037e-05	0.000372973	protein_coding	17	19770829	19867936	-	1.47387	1.25694	5.38313	6.92153	3.55472	3.75936	2.81075	2.61645	3.5284	3.94749	Protein_Coding
ipsc_lncRNA.31932	ipsc_lncRNA.31932	3.12877	2.93181	18.4411	1.75239e-05	0.000375215	novel_intergenic	9	40812870	40815402	*	0.579717	0.573864	7.45191	2.7382	17.6801	7.14822	1.93817	4.39028	1.98923	3.61044	Novel_lncRNA
ENSG00000104490	NCALD	3.6681	5.47381	18.4266	1.7658e-05	0.00037775	protein_coding	8	101686543	102124907	-	1.44756	0.419013	5.9159	13.3387	17.5542	19.5939	6.62038	15.0954	6.337	10.3619	Protein_Coding
ENSG00000116670	MAD2L2	-2.1337	6.21098	18.4076	1.78342e-05	0.000381179	protein_coding	1	11674480	11691650	-	39.003	36.808	6.01516	9.90811	7.19606	6.62277	7.0595	4.28855	4.91383	4.53008	Protein_Coding
ENSG00000182175	RGMA	-2.54916	4.71142	18.4015	1.78922e-05	0.000382077	protein_coding	15	93035273	93089204	-	4.2503	2.94639	0.690337	0.42333	1.09953	0.6685	1.33522	1.91425	1.08468	1.96666	Protein_Coding
ENSG00000270789	RP11-632K20.8	3.99488	-0.494186	18.3943	1.79596e-05	0.000383176	processed_pseudogene	15	32461666	32461809	-	0.36858	0.802965	7.62757	9.03726	5.90235	5.80016	9.23094	3.8285	8.33682	6.31703	Other
ENSG00000197815	RP1-253P7.4	3.39032	1.50482	18.3809	1.80862e-05	0.00038519	antisense	17	17858227	17860041	+	0.292427	0.245724	3.51891	1.80433	3.4341	2.3995	4.74577	5.28523	3.78228	6.06793	Annotated_lncRNA
ENSG00000275388	AC040170.1	-7.72397	-2.07267	18.3813	1.80825e-05	0.00038519	miRNA	16	86278538	86278605	-	1.0407	10.6882	0	0	0	0	0	0	0.248654	0	Other
ENSG00000176092	AIM1L	-3.11309	2.85487	18.3624	1.82624e-05	0.000388194	protein_coding	1	26321859	26354130	-	2.51923	2.04824	0.405349	0.13397	0.0172344	0.0152424	0.0120752	0.00536588	0	0.00553357	Protein_Coding
ENSG00000189410	SH2D5	-3.09719	2.94239	18.3614	1.82723e-05	0.000388194	protein_coding	1	20719732	20732837	-	3.33197	3.06611	0.17935	0.60462	0.160136	0.360812	0.256454	0.551998	0.145268	0.235045	Protein_Coding
ENSG00000206190	ATP10A	-3.32197	1.70894	18.361	1.82758e-05	0.000388194	protein_coding	15	25677273	25865172	-	0.889958	0.587338	0.0967544	0.0425161	0.606449	0.140119	0.891545	0.659358	3.9069	4.18602	Protein_Coding
ENSG00000103490	PYCARD	-3.31482	1.66085	18.3564	1.83202e-05	0.000388793	protein_coding	16	31201485	31203450	-	4.11141	3.12263	0.269406	0.378827	0.645721	0.484885	0.405472	0.464675	0.936532	0.674787	Protein_Coding
ENSG00000244486	SCARF2	2.58482	4.61307	18.353	1.83534e-05	0.000389153	protein_coding	22	20424585	20437859	-	2.36121	1.74623	10.0403	11.8326	12.0724	10.4453	16.6415	6.97543	17.2369	12.8138	Protein_Coding
ENSG00000222778	RNA5SP144	7.15207	-2.50672	18.3233	1.86411e-05	0.000394906	rRNA	3	144186905	144187020	-	0	0	3.85762	0.986256	1.22118	1.0286	0.305576	0.407367	0.728813	0.280065	Other
ENSG00000144550	CPNE9	-3.68252	0.846579	18.3208	1.86655e-05	0.000395073	protein_coding	3	9703807	9729908	+	1.00772	1.86758	0.121954	0.0734941	0.182	0.0510996	0.0986742	0.188883	0.10862	0.14609	Protein_Coding
ENSG00000267579	RP11-126O1.2	4.77249	-0.612575	18.3093	1.87792e-05	0.000397129	antisense	18	58557070	58566677	+	0.316869	0	6.37528	0.426887	3.02039	2.35964	2.90981	2.77415	3.02838	11.8313	Annotated_lncRNA
ENSG00000149782	PLCB3	-2.10872	6.19525	18.2669	1.92013e-05	0.000405698	protein_coding	11	64251523	64269150	+	29.1217	21.6626	5.07275	5.34692	8.2512	5.76878	11.9358	6.49227	9.99044	10.7528	Protein_Coding
ENSG00000235606	AK4P6	-4.02164	-0.14777	18.263	1.92404e-05	0.000406165	processed_pseudogene	4	151027090	151027617	+	2.91514	3.47256	0.308185	0.0812541	0.114981	0.0564951	0.134268	0.149162	0.192142	0.153824	Other
ENSG00000107821	KAZALD1	3.07472	2.57508	18.2321	1.95555e-05	0.000412454	protein_coding	10	101061841	101068131	+	0.386841	0.324602	2.03233	3.51878	0.94658	1.25493	2.50669	1.01581	7.3334	1.90627	Protein_Coding
ENSG00000204852	TCTN1	2.46075	4.96764	18.2291	1.9586e-05	0.000412735	protein_coding	12	110614027	110649430	+	1.07938	0.959617	6.52877	3.84727	4.27066	3.81524	2.32314	3.01255	3.29368	3.47876	Protein_Coding
ENSG00000259976	RP11-553L6.5	3.5228	1.00617	18.2231	1.96478e-05	0.000413673	lincRNA	3	114314501	114316179	-	0.337188	0.108219	2.011	2.03566	3.97742	4.54814	1.85784	3.6494	2.14503	5.51457	Annotated_lncRNA
ENSG00000206676	Y_RNA	5.41589	-1.96695	18.2161	1.97206e-05	0.000414841	misc_RNA	15	37050828	37050930	-	0	0.16037	4.93694	3.19336	5.50122	6.37133	4.12973	3.82319	14.1178	8.35845	Other
ENSG00000181997	AQP7P2	3.48001	1.30384	18.2066	1.98186e-05	0.000416538	unprocessed_pseudogene	9	64621560	64637586	-	0.594827	0.142808	6.95591	1.18142	19.6146	5.70226	1.65146	3.46503	1.20195	2.21577	Other
ENSG00000229646	RP11-330A16.1	-7.06391	-2.5124	18.1977	1.99119e-05	0.000418132	lincRNA	6	14597514	14599690	-	1.93883	2.03648	0	0	0	0	0	0	0	0	Annotated_lncRNA
ENSG00000182718	ANXA2	2.24323	8.3626	18.1957	1.99328e-05	0.000418205	protein_coding	15	60347134	60402883	-	15.1355	12.2988	60.7094	54.9874	63.5652	67.7686	125.036	66.5495	87.2902	106.406	Protein_Coding
ENSG00000164687	FABP5	-2.36316	5.38896	18.1846	2.00493e-05	0.000420283	protein_coding	8	81280363	81284777	+	36.7807	33.1238	3.84867	9.53611	40.902	130.197	47.6407	212.134	50.5707	55.293	Protein_Coding
ENSG00000252959	RNA5SP170	6.92461	-2.66238	18.1651	2.02557e-05	0.000424238	rRNA	4	166053187	166053287	-	0	0	2.61804	2.12387	0.400726	1.03369	0.175479	0.623823	0.502232	0.321659	Other
ENSG00000169174	PCSK9	-2.31798	5.74891	18.1396	2.05284e-05	0.000429574	protein_coding	1	55039548	55064852	+	9.92037	27.3257	2.66656	3.27587	16.2876	1.08394	10.8525	2.48875	4.42655	1.28489	Protein_Coding
ENSG00000102290	PCDH11X	-2.98638	4.27542	18.1359	2.05684e-05	0.000429907	protein_coding	X	91779261	92623230	+	4.15519	2.12629	0.204363	0.544029	0.172042	0.192117	0.0152198	0.156907	0.010164	0.128332	Protein_Coding
ENSG00000250295	RP11-434I12.2	3.15148	2.17561	18.1348	2.05802e-05	0.000429907	antisense	8	73297711	73356461	-	0.181527	0.291164	1.17193	2.85187	1.04351	1.10654	0.317072	0.617463	0.903031	0.82907	Annotated_lncRNA
ENSG00000109738	GLRB	3.22397	2.1543	18.1195	2.07467e-05	0.000433009	protein_coding	4	157076057	157172090	+	0.271081	0.219669	1.39953	2.985	0.444633	1.37979	3.08456	1.69401	3.89105	3.41876	Protein_Coding
ENSG00000072274	TFRC	-2.25872	7.34006	18.1141	2.0805e-05	0.000433847	protein_coding	3	196027183	196082189	-	39.2756	31.5828	4.39711	9.84568	5.9835	5.81687	9.28979	3.2274	5.63187	4.30243	Protein_Coding
ENSG00000228670	NANOGP2	-4.15649	-0.29895	18.0852	2.11239e-05	0.000440116	processed_pseudogene	2	222452400	222453126	-	1.80082	2.36298	0.195848	0.0393417	0.0556716	0.102577	0.0243788	0.0649995	0	0.0446872	Other
ENSG00000130475	FCHO1	-2.92141	2.95852	18.08	2.11813e-05	0.000440928	protein_coding	19	17747718	17788568	+	2.60375	2.42521	0.232194	0.376731	0.501118	0.322183	0.333053	0.445381	0.25241	0.824456	Protein_Coding
ENSG00000145242	EPHA5	7.80205	4.97433	18.0675	2.13214e-05	0.000443459	protein_coding	4	65319563	65670495	-	0.0341854	0.0100792	1.43351	10.6575	3.75179	8.33937	3.08217	9.20295	1.99985	3.29072	Protein_Coding
ENSG00000148225	WDR31	3.14375	2.13396	18.0359	2.16783e-05	0.000450491	protein_coding	9	113313222	113340298	-	0.147044	0.231046	1.19988	1.78288	1.41119	0.991693	0.711379	0.632233	0.661532	0.908835	Protein_Coding
ENSG00000102034	ELF4	2.88592	3.30252	17.9965	2.21316e-05	0.000459513	protein_coding	X	130064874	130110716	-	0.446805	0.715684	3.87387	3.62819	3.23055	3.60427	6.51282	2.9598	5.80592	5.00561	Protein_Coding
ipsc_lncRNA.6674	ipsc_lncRNA.6674	-4.52041	-0.0743896	17.9748	2.23847e-05	0.000464367	novel_intergenic	12	17024953	17025358	*	1.48158	7.20126	0.200396	0.0704469	0	0.0367357	0.0436537	0.0775938	0	0.0400093	Novel_lncRNA
ENSG00000015153	YAF2	3.108	4.06995	17.972	2.24174e-05	0.000464642	protein_coding	12	42157104	42238349	-	0.845501	0.120392	2.70414	2.2878	3.4876	2.74654	2.16658	2.71318	2.23075	2.13257	Protein_Coding
ENSG00000126705	AHDC1	2.09222	6.66877	17.9474	2.27094e-05	0.000470289	protein_coding	1	27534035	27604431	-	7.07724	4.28359	26.8512	16.4227	21.1726	10.6406	22.9164	12.2016	18.2338	14.2579	Protein_Coding
ENSG00000207290	Y_RNA	4.29402	-1.012	17.9452	2.27362e-05	0.000470437	misc_RNA	5	128371099	128371212	-	0.775959	0.144896	8.20744	6.39769	1.95266	5.49489	1.39922	1.79623	3.85632	3.27725	Other
ENSG00000259511	UBE2Q2L	3.51556	0.807218	17.9395	2.28042e-05	0.000471437	protein_coding	15	84172490	84182234	+	0.46091	0.562742	2.97562	9.08483	4.70431	4.93172	3.65834	5.11372	3.38847	4.94801	Protein_Coding
ENSG00000187772	LIN28B	-2.14115	7.14048	17.9304	2.29134e-05	0.000473287	protein_coding	6	104957048	105083332	+	49.1708	39.0224	7.73333	10.1988	6.5838	4.26715	1.62907	1.00718	0.307148	0.230157	Protein_Coding
ENSG00000184906	AC129778.2	2.96841	3.19647	17.9257	2.297e-05	0.000474048	lincRNA	9	40497850	40566779	+	0.680456	0.329083	7.00144	1.55511	19.5591	6.47927	1.88317	3.37782	1.50183	2.52601	Annotated_lncRNA
ENSG00000271225	RP11-460N11.3	3.70678	-0.150536	17.9195	2.3045e-05	0.000475187	processed_pseudogene	9	64810865	64811429	-	0.219191	0.233885	2.80803	2.58172	2.82955	4.30283	0.470533	2.70425	0.957648	1.63875	Other
ENSG00000050165	DKK3	2.36259	6.42262	17.9106	2.31528e-05	0.000477	protein_coding	11	11963106	12009769	-	5.65132	4.53849	12.8619	42.1898	18.7606	101.148	37.8361	103.128	46.1699	87.5122	Protein_Coding
ENSG00000115468	EFHD1	2.78021	3.46575	17.9083	2.31811e-05	0.000477172	protein_coding	2	232606057	232682781	+	1.29848	0.698178	6.62456	5.17769	0.86198	1.03601	2.05573	1.72379	4.1274	11.1024	Protein_Coding
ENSG00000241002	RP11-119H12.1	-3.71054	0.161081	17.9036	2.32379e-05	0.000477932	processed_pseudogene	4	112738672	112739106	+	2.96898	6.49334	0.280554	0.328752	0.232605	0.41144	0.407435	0.181052	0.19435	0.224052	Other
ENSG00000133636	NTS	-3.60606	2.53591	17.8955	2.33375e-05	0.000479568	protein_coding	12	85874295	85882992	+	8.84024	5.46002	0.209288	1.13118	0.182195	0.0959145	0.136772	0.101296	0.0434945	0.0417847	Protein_Coding
ENSG00000259520	CTD-2651B20.3	3.55742	0.178509	17.889	2.34176e-05	0.000480803	antisense	15	45251580	45279251	-	0.109434	0.136232	1.1603	1.46447	0.959676	0.871306	0.572509	0.54129	0.348628	0.4354	Annotated_lncRNA
ENSG00000144152	FBLN7	3.51914	3.52492	17.8778	2.35558e-05	0.00048313	protein_coding	2	112138385	112188216	+	0.685835	0.113	2.45208	3.44365	0.199967	0.659802	0.226325	0.342425	0.853392	0.703782	Protein_Coding
ENSG00000226349	RP11-145A3.2	7.2813	-2.39699	17.8765	2.35712e-05	0.00048313	sense_intronic	1	225710968	225736274	-	0	0	1.02844	0.133902	0.530549	0.502743	1.39398	1.0914	1.17156	2.19017	Annotated_lncRNA
ENSG00000090776	EFNB1	2.71259	5.07018	17.8689	2.3666e-05	0.000483831	protein_coding	X	68828997	68842147	+	7.54867	0.832387	19.9167	10.978	27.1674	6.32322	17.3918	7.07251	18.1891	15.7144	Protein_Coding
ENSG00000168994	PXDC1	2.91395	2.85014	17.8719	2.3629e-05	0.000483831	protein_coding	6	3722614	3752026	-	1.01546	0.467369	5.96064	3.63009	8.38422	3.52069	18.0673	6.38593	15.1999	14.6286	Protein_Coding
ENSG00000223756	TSSC2	-2.48433	4.85221	17.8689	2.36654e-05	0.000483831	transcribed_unprocessed_pseudogene	11	3380961	3408978	+	11.6353	16.1036	2.28591	2.09479	2.71036	1.97724	1.03942	2.68111	0.862489	0.739965	Other
ENSG00000157992	KRTCAP3	-2.92628	2.8061	17.8552	2.38368e-05	0.000486908	protein_coding	2	27442366	27446481	+	9.67188	8.75944	1.04383	1.12123	1.28372	1.15873	0.922173	0.886936	0.903874	0.775719	Protein_Coding
ENSG00000134769	DTNA	2.07892	6.45331	17.8273	2.41888e-05	0.000493025	protein_coding	18	34493290	34891844	+	2.87489	2.6907	9.605	11.5015	4.50896	10.0332	3.06098	14.804	6.08807	5.84617	Protein_Coding
ENSG00000134873	CLDN10	-3.08789	2.45525	17.8266	2.41979e-05	0.000493025	protein_coding	13	95433604	95579759	+	3.17197	2.86868	0.415229	0.241166	0.377192	0.264758	0.183526	0.237671	0.245123	0.297963	Protein_Coding
ENSG00000169231	THBS3	2.30284	5.24955	17.8289	2.41681e-05	0.000493025	protein_coding	1	155195588	155209051	-	3.03475	2.72265	14.9109	10.7959	17.3344	16.6665	12.268	12.961	18.3861	17.6001	Protein_Coding
ENSG00000140105	WARS	-2.1209	6.78924	17.8123	2.43798e-05	0.000496309	protein_coding	14	100333788	100376805	-	42.727	18.9083	6.24154	5.47242	12.3018	7.24388	25.8185	8.66607	6.99954	7.4934	Protein_Coding
ENSG00000271078	RP13-395E19.4	3.40515	1.05731	17.7996	2.45434e-05	0.000499215	processed_pseudogene	15	32250302	32256125	-	0.146072	0.216605	1.76828	1.64608	2.62418	3.68702	0.585329	1.07101	0.755502	0.883586	Other
ENSG00000236082	RP11-217L21.1	-7.15191	-2.50058	17.7888	2.46832e-05	0.000501633	antisense	11	131546662	131573600	-	1.18737	2.66064	0	0	0.543266	0.100099	0.356847	0.105715	0	0	Annotated_lncRNA
ENSG00000134107	BHLHE40	2.85008	3.45575	17.7808	2.47868e-05	0.000503312	protein_coding	3	4979116	4985323	+	1.12966	0.460631	4.4794	4.86381	22.2513	13.0178	30.3843	15.612	22.7826	28.1948	Protein_Coding
ENSG00000156076	WIF1	-4.45049	0.717195	17.7742	2.48737e-05	0.000504651	protein_coding	12	65050626	65121566	-	1.53907	1.11609	0.188971	0.00603916	0.0256376	0	0.0449073	0.0199555	0.0071404	0.00685971	Protein_Coding
ENSG00000184911	DMRTC1B	3.4678	0.482821	17.7691	2.49405e-05	0.000505578	protein_coding	X	72777009	72848802	+	0.15722	0.0949815	1.4035	1.06153	0.423139	0.436604	0.064853	0.551674	0.353549	0.314177	Protein_Coding
ENSG00000197385	ZNF860	-3.52121	1.89387	17.7652	2.49912e-05	0.000506177	protein_coding	3	31981771	31991628	+	1.39887	2.84499	0.224409	0.105185	0.322496	0.228543	0.706112	0.748234	1.06229	1.01555	Protein_Coding
ENSG00000273762	VN1R76P	4.42396	-1.29953	17.7574	2.50936e-05	0.000507449	unprocessed_pseudogene	18	52419189	52419644	-	0.0387979	0.108672	1.29356	1.66214	0.355029	1.14477	0.738475	0.310886	0.40788	0.712447	Other
ENSG00000274286	ADRA2B	-3.3205	1.80547	17.7572	2.50963e-05	0.000507449	protein_coding	2	96112875	96116245	-	1.90512	1.94533	0.0905081	0.309686	0.174092	0.00884883	0.094637	0.00934532	0.0752379	0.0385495	Protein_Coding
ENSG00000206621	SNORD116-14	-2.75972	3.52506	17.7529	2.5154e-05	0.000508187	snoRNA	15	25080142	25080233	+	256.724	202.347	34.0477	26.5807	20.8965	27.884	62.8025	40.9197	36.7575	32.311	Other
ENSG00000143850	PLEKHA6	2.28806	5.55089	17.7404	2.53191e-05	0.000511092	protein_coding	1	204218851	204377665	-	2.38682	1.44692	14.454	4.55538	4.30093	1.77565	2.33668	3.37389	4.30928	2.90394	Protein_Coding
ENSG00000123358	NR4A1	-2.9314	2.86176	17.7091	2.57389e-05	0.000519129	protein_coding	12	52022832	52059507	+	2.27969	1.45822	0.186812	0.243083	0.155346	0.292365	0.291543	1.23076	1.0013	1.01983	Protein_Coding
ENSG00000230749	MEIS1-AS2	5.089	0.484782	17.6892	2.601e-05	0.000524155	antisense	2	66439088	66441836	-	0.068773	0.0160526	0.355805	4.58624	0.37366	0.69573	0.31003	0.887842	1.34742	3.31506	Annotated_lncRNA
ENSG00000172037	LAMB2	2.4622	7.75505	17.6678	2.63038e-05	0.000529632	protein_coding	3	49121114	49133118	-	8.36787	9.92051	73.7461	27.3536	30.8988	26.3142	36.4227	33.3363	54.8189	54.8574	Protein_Coding
ENSG00000149294	NCAM1	4.2226	6.31279	17.6389	2.6707e-05	0.000536884	protein_coding	11	112961247	113278436	+	1.00426	0.337184	5.64198	16.8045	4.95072	12.8409	8.98207	27.9056	12.9352	12.8948	Protein_Coding
ENSG00000238178	RP11-431J24.2	-3.64412	0.274738	17.6388	2.67088e-05	0.000536884	antisense	X	16152941	16170869	-	1.97382	1.74802	0.0667438	0.222899	0.315419	0.61176	0.130854	0.219669	0.152578	0.279835	Annotated_lncRNA
ENSG00000174720	LARP7	-2.07374	6.58266	17.6165	2.70241e-05	0.000542767	protein_coding	4	112636964	112657592	+	35.869	43.2069	7.78138	8.99092	6.58695	7.12677	6.55892	6.82837	6.48924	6.8309	Protein_Coding
ENSG00000138434	SSFA2	2.20685	5.66256	17.6117	2.70923e-05	0.000543683	protein_coding	2	181891833	181930738	+	2.692	1.42737	7.34896	8.92191	14.9124	13.2897	13.791	13.095	13.5134	16.2082	Protein_Coding
ENSG00000152784	PRDM8	4.48871	-1.12095	17.61	2.71157e-05	0.000543697	protein_coding	4	80183879	80204329	+	0.00385612	0.0108009	0.234967	0.105977	0.577812	0.0780194	2.32938	0.401685	14.2034	2.5881	Protein_Coding
ENSG00000116761	CTH	-2.64302	4.48785	17.5674	2.773e-05	0.000555382	protein_coding	1	70411218	70439851	+	19.3922	14.2806	1.67676	3.3708	1.55924	2.25512	5.80746	3.75192	1.48492	1.37944	Protein_Coding
ENSG00000280098	AC011155.1	4.90569	-1.73997	17.5664	2.77448e-05	0.000555382	protein_coding	18	52409042	52409257	+	0	0.152946	2.35419	2.18483	1.12426	1.51909	1.14874	0.948009	0.54796	0.902432	Protein_Coding
ENSG00000119865	CNRIP1	2.88515	2.84716	17.5632	2.77909e-05	0.000555545	protein_coding	2	68284171	68320051	-	0.583412	0.437628	3.27346	3.41395	2.0134	0.723035	1.63847	0.754724	2.34946	1.55662	Protein_Coding
ENSG00000133083	DCLK1	-3.07585	5.78218	17.5627	2.77993e-05	0.000555545	protein_coding	13	35768652	36131306	-	7.26874	6.61185	1.62438	0.331279	4.63859	0.766745	1.41664	1.31162	4.03686	8.753	Protein_Coding
ENSG00000081181	ARG2	-2.69315	3.85917	17.5473	2.80244e-05	0.000559579	protein_coding	14	67619798	67651720	+	13.1774	8.86706	1.71605	1.30114	0.828547	1.25214	1.83244	2.26046	0.874094	1.2025	Protein_Coding
ENSG00000231943	PGM5P4-AS1	5.37351	-1.92445	17.5438	2.80766e-05	0.000560153	lincRNA	2	113527568	113542672	-	0	0.0115109	0.439405	0.169416	0.12692	0.239051	1.08687	3.84184	1.69674	0.599945	Annotated_lncRNA
ENSG00000271344	RP11-274B21.9	4.11138	-0.831016	17.5361	2.81904e-05	0.000561957	lincRNA	7	128690451	128691717	+	0.0698179	0.0260744	1.07561	0.428909	1.75693	1.25957	1.00717	1.34267	1.18773	1.1154	Annotated_lncRNA
ENSG00000258609	LINC-ROR	-6.34989	3.16018	17.5311	2.82643e-05	0.000562961	lincRNA	18	57054559	57072119	-	1.08068	12.2918	0.0546989	0.0274697	0.0544205	0.0572981	0.0680884	0.060513	0.0454703	0.031202	Annotated_lncRNA
ENSG00000084628	NKAIN1	-3.06936	4.52723	17.5284	2.83042e-05	0.000563289	protein_coding	1	31179745	31239554	-	20.1084	9.3236	0.844387	2.48958	0.460694	3.56016	1.89872	6.9292	0.588711	1.96318	Protein_Coding
ENSG00000277202	MIR8063	5.32298	-2.09678	17.5198	2.84337e-05	0.000565398	miRNA	15	36972821	36972901	-	0.218418	0	4.26893	4.94346	2.74819	4.23504	1.09404	2.1391	9.3936	4.41189	Other
ENSG00000140511	HAPLN3	-2.92948	4.04208	17.5176	2.84666e-05	0.000565582	protein_coding	15	88877288	88895626	-	13.53	4.59358	0.72726	1.16873	2.80809	1.87069	3.03772	1.51079	5.63776	3.70602	Protein_Coding
ENSG00000139318	DUSP6	-2.50598	5.06346	17.5119	2.8552e-05	0.00056634	protein_coding	12	89347232	89353271	-	20.9346	6.35478	1.7038	1.9327	32.0239	23.792	5.2382	13.1263	4.23077	1.82357	Protein_Coding
ENSG00000257647	RP11-701H24.3	-2.59332	4.60204	17.5119	2.85519e-05	0.00056634	lincRNA	15	25027736	25032047	-	83.9431	118.141	16.7199	13.0281	12.6064	18.233	6.51657	14.3498	9.02841	12.8961	Annotated_lncRNA
ENSG00000270504	RP11-420L9.5	3.34982	1.72381	17.4973	2.87713e-05	0.000570219	antisense	6	3751111	3753871	+	0.249903	0.113671	3.44774	0.668161	7.14622	1.00476	19.4694	1.91688	10.1537	6.45398	Annotated_lncRNA
ENSG00000129946	SHC2	2.51839	4.8681	17.4861	2.8941e-05	0.000573109	protein_coding	19	416583	460996	-	0.938344	1.99018	2.76922	17.6273	1.56349	6.50903	1.78381	2.54248	3.25177	5.47113	Protein_Coding
ENSG00000270955	RP11-261B23.2	3.37521	1.00303	17.4834	2.89832e-05	0.00057347	processed_pseudogene	15	30282533	30288389	+	0.143356	0.204705	1.68694	1.53368	2.41142	3.52607	0.591343	1.0436	0.701162	0.789736	Other
ENSG00000241484	ARHGAP8	-3.1654	1.8341	17.4815	2.90124e-05	0.000573576	protein_coding	22	44752558	44862788	+	1.03527	1.59223	0.101905	0.160489	0.0162218	0.0657562	0.0639321	0.0726023	0.169424	0.166019	Protein_Coding
ENSG00000173157	ADAMTS20	-3.79917	3.44243	17.4477	2.95325e-05	0.000583377	protein_coding	12	43353866	43551921	-	3.17339	2.47932	0.536451	0.0572661	0.433123	0.121509	0.467436	0.261003	0.466956	0.513646	Protein_Coding
ENSG00000243296	RP11-779P15.1	7.18557	-2.47881	17.4387	2.96722e-05	0.000585654	lincRNA	3	99500347	99505508	+	0	0	1.11027	0.156121	0.176739	0.0976946	1.58659	1.78838	1.14446	0.815736	Annotated_lncRNA
ENSG00000149972	CNTN5	8.35221	5.07044	17.4099	3.01254e-05	0.00059411	protein_coding	11	99020953	100358885	+	0.0213787	0.00725833	1.18873	12.8051	0.284553	4.0879	0.134342	0.591786	0.24147	0.851179	Protein_Coding
ENSG00000156050	FAM161B	3.00857	2.40783	17.4069	3.0173e-05	0.000594322	protein_coding	14	73931501	73950414	-	0.321925	0.173153	2.10402	1.37746	1.98524	1.24486	1.64404	1.53901	1.70222	1.54534	Protein_Coding
ENSG00000203326	ZNF525	-2.31601	5.1799	17.4061	3.01858e-05	0.000594322	protein_coding	19	53330675	53392217	+	6.67159	10.6927	1.45388	1.5839	0.766774	1.34346	0.905234	1.20678	1.2696	1.35496	Protein_Coding
ENSG00000164588	HCN1	-3.14481	1.85831	17.3844	3.05321e-05	0.000600156	protein_coding	5	45259247	45696151	-	1.06708	1.40886	0.10537	0.145521	0.172227	0.019316	0.157396	0.0611993	0.209596	0.168298	Protein_Coding
ENSG00000262877	RP11-1055B8.4	2.92869	2.92813	17.3848	3.05263e-05	0.000600156	lincRNA	17	81388126	81390256	-	1.01742	1.09769	4.26299	12.1351	3.362	2.76375	2.44617	5.14315	2.57138	2.38727	Annotated_lncRNA
ENSG00000205682	RP11-798L4.1	3.18404	1.8634	17.371	3.07483e-05	0.00060391	lincRNA	4	61420246	61428221	-	0.41698	0.262193	4.17761	1.72654	2.38479	1.50654	0.767247	1.42438	1.08169	0.757887	Annotated_lncRNA
ENSG00000178031	ADAMTSL1	2.88826	2.77935	17.3686	3.07866e-05	0.000604169	protein_coding	9	18473894	18910950	+	0.137	0.121641	0.767467	0.954322	2.73161	0.86508	4.16713	1.76984	5.10001	2.71429	Protein_Coding
ENSG00000159200	RCAN1	2.67343	5.02879	17.3259	3.1486e-05	0.000617389	protein_coding	21	34513142	34615142	-	1.2402	0.810547	13.0916	2.49393	3.90257	2.95307	16.6762	9.28417	7.57132	15.9579	Protein_Coding
ENSG00000251306	NDUFB4P2	4.01243	-0.66268	17.3188	3.1605e-05	0.000619216	processed_pseudogene	5	59528861	59529251	+	0.0904954	0.295721	2.75711	2.66996	3.98522	6.02691	1.49584	4.99537	0.864883	1.4125	Other
ENSG00000252692	SNORD60	7.59944	-1.87926	17.3131	3.16995e-05	0.000620559	snoRNA	1	206080239	206080324	+	0	0	0.236514	9.97725	0.47062	16.649	0.412172	10.8063	1.17966	4.72203	Other
ENSG00000264433	RP11-720L2.3	4.325	1.56613	17.3001	3.19163e-05	0.000624294	lincRNA	18	316740	317366	-	0.431509	0.134294	21.167	0.58133	2.8792	0.606289	2.05332	0.992475	4.53642	2.24508	Annotated_lncRNA
ENSG00000249609	RP11-635L1.3	3.22603	1.55072	17.2932	3.20339e-05	0.000626083	antisense	4	168828919	168832937	-	1.57047	0.538635	13.4496	4.40421	6.19564	8.13284	6.45363	5.5644	6.00373	5.94428	Annotated_lncRNA
ENSG00000112659	CUL9	2.19421	5.42274	17.282	3.22225e-05	0.000629258	protein_coding	6	43182175	43224587	+	1.18562	1.41303	4.28852	6.54628	3.63074	4.48379	1.71577	3.85463	3.62433	3.76958	Protein_Coding
ENSG00000152763	WDR78	2.97016	3.05202	17.2692	3.24396e-05	0.000632981	protein_coding	1	66812885	66924887	-	0.298207	0.197114	3.29496	0.872463	1.45194	1.01893	0.935872	0.869342	0.701157	1.19212	Protein_Coding
ENSG00000204516	MICB	-2.85761	3.03249	17.2658	3.24985e-05	0.000633616	protein_coding	6	31494881	31511124	+	3.00344	7.49161	0.443442	0.77688	0.629231	0.517057	1.84962	1.18784	1.39595	1.46299	Protein_Coding
ENSG00000134548	SPX	2.97998	3.15261	17.2379	3.29785e-05	0.000642452	protein_coding	12	21526307	21537377	+	0.695244	0.250796	7.94472	1.07287	0.277132	4.18713	1.56181	3.90623	0.906081	0.275646	Protein_Coding
ENSG00000167874	TMEM88	3.69317	2.93141	17.2266	3.31757e-05	0.000645769	protein_coding	17	7855065	7856099	+	4.14495	0.339802	15.5515	13.3038	3.51539	5.28407	5.22587	5.65255	5.91313	3.36014	Protein_Coding
ENSG00000198554	WDHD1	-2.05976	6.92505	17.2156	3.33691e-05	0.000649006	protein_coding	14	54938950	55027105	-	31.0612	33.1113	6.247	7.57703	4.62733	4.12286	4.22475	2.52123	3.57236	2.82644	Protein_Coding
ENSG00000261722	RP11-679B19.2	4.90518	-1.61207	17.2091	3.34833e-05	0.000650699	lincRNA	16	79212711	79229453	-	0	0.0986158	2.24653	1.02453	0.422855	0.89043	0.211623	0.235098	0.504731	0.581867	Annotated_lncRNA
ENSG00000204472	AIF1	-3.76895	-0.100988	17.2048	3.35579e-05	0.000651499	protein_coding	6	31615184	31617021	+	1.16467	1.54048	0.127525	0.0560373	0.0792972	0.0350659	0.0694491	0.0123445	0.0132512	0.0254605	Protein_Coding
ENSG00000241269	AC093620.5	3.26748	1.18613	17.2037	3.35788e-05	0.000651499	antisense	7	5419827	5420767	+	0.880041	0.651659	6.83821	6.27956	3.88766	2.53269	2.76643	3.5934	3.59631	2.78624	Annotated_lncRNA
ENSG00000064309	CDON	2.69268	7.8579	17.2009	3.36279e-05	0.000651907	protein_coding	11	125955796	126063335	-	5.29587	3.66983	63.3194	10.2614	6.74682	6.03623	6.23998	5.28271	7.71569	7.38939	Protein_Coding
ENSG00000117707	PROX1	2.62287	4.71608	17.1994	3.36542e-05	0.000651907	protein_coding	1	213983181	214041502	+	0.972973	0.645702	2.75896	6.9197	6.60502	95.3018	11.9387	117.604	23.6772	21.0561	Protein_Coding
ENSG00000123213	NLN	-2.10038	7.21337	17.1892	3.3836e-05	0.0006549	protein_coding	5	65722196	65871725	+	25.0866	21.132	5.64056	4.08853	4.82811	4.75995	6.12095	5.60253	4.29198	4.54464	Protein_Coding
ENSG00000140332	TLE3	-2.54795	5.74429	17.1807	3.39868e-05	0.000657289	protein_coding	15	70047790	70098176	-	9.17195	5.47768	2.5923	0.451112	6.37558	4.758	5.81134	4.57178	5.42754	6.4128	Protein_Coding
ENSG00000207770	MIR568	6.81539	-2.76607	17.1757	3.4077e-05	0.000658502	miRNA	3	114316475	114316569	-	0	0	2.9975	1.65587	5.32543	4.70991	1.86562	5.969	2.84774	8.0364	Other
ENSG00000135324	MRAP2	-4.67034	1.67034	17.1616	3.433e-05	0.000662857	protein_coding	6	84033756	84090881	+	2.1858	3.50617	0.264526	0.0265689	1.03392	0.173185	0.312814	0.0731609	0.463353	0.354602	Protein_Coding
ENSG00000220563	PKMP3	3.65834	-0.0901255	17.1437	3.46555e-05	0.000668603	processed_pseudogene	6	85659892	85660606	-	0.296926	0.115511	1.9629	2.46012	1.27363	1.04299	1.95825	2.02677	1.13511	1.45399	Other
ENSG00000166596	CFAP52	3.78504	2.10231	17.118	3.51278e-05	0.000676626	protein_coding	17	9576627	9643459	+	0.109209	0.236127	3.7667	1.09648	0.151216	0.198669	0.132436	0.225168	0.302133	0.422191	Protein_Coding
ENSG00000168386	FILIP1L	2.30929	5.0182	17.1186	3.51172e-05	0.000676626	protein_coding	3	99830141	100114513	-	1.39665	2.35054	5.46494	11.8078	4.21325	6.99624	8.95027	6.10262	20.1424	27.9746	Protein_Coding
ENSG00000231201	AF127577.11	3.25427	1.20764	17.1117	3.52446e-05	0.000678331	antisense	21	14971470	14992854	+	0.60118	0.501157	4.49261	4.92889	11.5919	6.73334	1.29054	3.70849	2.40084	2.16847	Annotated_lncRNA
ENSG00000260565	ERVK13-1	2.50391	4.58673	17.0932	3.55889e-05	0.000684409	processed_transcript	16	2660349	2673444	-	0.84059	0.834566	4.71413	3.83277	3.8776	3.26041	4.34882	4.67662	5.38974	4.75936	Other
ENSG00000263674	RP11-443G13.2	-4.42825	-1.03089	17.0886	3.56751e-05	0.000685516	antisense	17	32280387	32280953	-	2.06224	3.39483	0.18718	0.0438672	0	0	0.0543663	0.144953	0.103733	0.448448	Annotated_lncRNA
ENSG00000270130	RP11-214K3.23	3.8572	-0.231831	17.0859	3.57274e-05	0.000685973	sense_intronic	12	123960717	123961244	-	0.469102	0.0625687	2.77366	2.62722	3.18114	3.61569	2.61823	4.05721	3.97093	4.09171	Annotated_lncRNA
ENSG00000182021	RP11-381O7.3	2.87438	3.04736	17.076	3.59138e-05	0.000689	lincRNA	9	63112428	63127100	-	0.671496	0.264427	5.82949	1.29973	16.8351	5.7148	1.51013	2.92011	1.12199	2.02156	Annotated_lncRNA
ENSG00000187498	COL4A1	2.26412	9.01266	17.0674	3.60757e-05	0.000691551	protein_coding	13	110148963	110307149	-	27.1169	14.9264	148.549	50.2953	198.244	146.622	781.17	287.664	381.13	527.953	Protein_Coding
ENSG00000151135	TMEM263	2.19159	5.58632	17.061	3.61984e-05	0.000693349	protein_coding	12	106955719	106978778	+	3.7328	3.65838	19.3206	11.8023	22.4606	14.5018	33.7741	15.0082	31.1821	24.2362	Protein_Coding
ENSG00000148814	LRRC27	2.69689	3.47969	17.0484	3.64391e-05	0.000697402	protein_coding	10	132332154	132379918	+	0.377641	0.260681	2.02064	1.64057	1.70123	1.8136	1.46664	2.28983	1.41289	1.83061	Protein_Coding
ENSG00000006468	ETV1	-2.29495	5.72573	17.0058	3.7265e-05	0.000712074	protein_coding	7	13891228	13991425	-	10.6122	8.29171	1.00686	2.89256	8.20325	11.6017	3.34526	14.2003	4.15854	3.05922	Protein_Coding
ENSG00000117407	ARTN	-3.32508	1.55556	17.0062	3.7258e-05	0.000712074	protein_coding	1	43933320	43937241	+	1.67068	2.42987	0.237226	0.134506	0.296926	0.26934	0.180035	0.43853	0.178118	0.342232	Protein_Coding
ENSG00000116117	PARD3B	2.18883	5.64997	16.9911	3.75558e-05	0.000717059	protein_coding	2	204545793	205620162	+	1.60014	1.71832	4.08097	11.1987	1.81471	5.74062	3.15648	4.76096	4.64161	4.60465	Protein_Coding
ENSG00000231762	RP11-354K4.1	-3.59136	1.75989	16.9893	3.75908e-05	0.000717155	processed_pseudogene	6	76660486	76662770	+	1.33947	4.17833	0.231442	0.131429	0.0974193	0.130544	0.0465385	0.117189	0.0221993	0.056871	Other
ENSG00000146250	PRSS35	2.79271	3.45949	16.98	3.77757e-05	0.00072011	protein_coding	6	83512538	83525704	+	1.63867	0.832677	6.01036	8.76212	1.99049	7.19451	22.5683	7.34641	61.8684	10.0192	Protein_Coding
ENSG00000180767	CHST13	-3.35645	0.677581	16.9688	3.79983e-05	0.000723779	protein_coding	3	126524283	126543291	+	1.39438	1.90203	0.113696	0.175861	0.0226234	0.0917058	0.0495344	0	0.0472568	0.0817183	Protein_Coding
ENSG00000054392	HHAT	3.19157	2.45688	16.9507	3.83639e-05	0.000729382	protein_coding	1	210328252	210676296	+	0.309028	0.0870554	1.16387	1.59136	3.43118	2.58947	2.20975	1.3994	1.98084	1.82226	Protein_Coding
ENSG00000104332	SFRP1	-2.4238	7.84566	16.95	3.83764e-05	0.000729382	protein_coding	8	41261958	41309497	-	128.863	49.0444	9.90308	17.719	16.3814	25.2087	10.5797	7.0867	19.8207	10.7166	Protein_Coding
ENSG00000207137	SNORD116-13	-2.7546	3.18226	16.9497	3.83837e-05	0.000729382	snoRNA	15	25079058	25079149	+	200.187	161.052	26.7518	21.1402	18.9169	13.942	38.9144	32.5303	27.7519	26.3079	Other
ENSG00000274761	AC005150.3	-7.02115	-2.6064	16.9358	3.86653e-05	0.000734151	miRNA	4	162709588	162709655	-	2.34157	5.3441	0	0	0	0.438668	0	0.46328	0.248654	0	Other
ENSG00000262179	RP1-302G2.5	-3.91972	-0.67361	16.9295	3.8794e-05	0.000736012	lincRNA	6	44216939	44218236	+	1.13329	1.58715	0.072385	0.0848204	0.096022	0.247694	0.525605	0.747404	0.300862	0.211959	Annotated_lncRNA
ENSG00000251867	RP11-48B3.5	3.58483	0.00691915	16.911	3.91736e-05	0.000742627	antisense	8	80484561	80485619	-	0.150356	0.124783	0.998763	2.21465	1.18477	1.42246	0.769855	0.713951	0.606725	0.904989	Annotated_lncRNA
ENSG00000124788	ATXN1	2.75202	5.40917	16.878	3.98613e-05	0.000754471	protein_coding	6	16299112	16761491	-	0.438889	1.00389	5.27164	3.04542	7.59043	6.13704	6.6069	4.89638	6.66822	8.10761	Protein_Coding
ENSG00000167105	TMEM92	-3.23839	1.82159	16.8786	3.98474e-05	0.000754471	protein_coding	17	50271406	50281485	+	1.89983	2.32245	0.282047	0.138349	0.939722	0.216434	1.65746	0.492712	0.856056	0.785736	Protein_Coding
ENSG00000276266	CH17-80A12.1	2.88965	2.67871	16.866	4.0113e-05	0.000758636	lincRNA	9	40611252	40622155	-	1.52685	0.928573	11.1605	5.58215	24.8352	14.525	2.96092	6.65979	3.32011	4.8487	Annotated_lncRNA
ENSG00000141570	CBX8	3.01998	2.83963	16.8443	4.05742e-05	0.000766753	protein_coding	17	79792132	79801683	-	0.658559	0.222146	2.34469	3.34164	1.16638	1.47929	2.08986	1.88005	1.68516	1.60721	Protein_Coding
ENSG00000236913	AC025750.5	-3.94995	-0.333396	16.8241	4.10086e-05	0.000774352	processed_pseudogene	2	42469817	42470266	+	1.37603	5.02886	0.135601	0.190676	0.0899406	0.0662876	0.0393853	0.10501	0.112723	0.108292	Other
ENSG00000237037	NDUFA6-AS1	2.48928	4.54189	16.82	4.10978e-05	0.000775425	processed_transcript	22	42090931	42137742	+	1.76715	1.1359	6.98193	7.25749	8.62953	4.17417	8.76638	5.45525	9.38313	6.02511	Other
ENSG00000225138	CTD-2228K2.7	2.62552	3.96029	16.8109	4.12957e-05	0.000778547	processed_transcript	5	473236	480884	+	0.690895	1.28244	3.08271	8.75263	2.42256	4.21578	3.03218	3.56991	3.09714	4.23275	Other
ENSG00000113580	NR3C1	2.23585	5.52345	16.807	4.13803e-05	0.00077953	protein_coding	5	143277931	143435512	-	2.88756	1.14359	7.20289	8.15135	10.5618	4.52547	9.87038	7.01194	8.55378	7.04865	Protein_Coding
ENSG00000173890	GPR160	-3.23457	3.28005	16.8035	4.14562e-05	0.000779734	protein_coding	3	170037929	170085403	+	2.61131	5.39489	0.552078	0.227759	0.699067	5.40984	0.52876	19.4651	0.356527	1.08948	Protein_Coding
ENSG00000231720	RP11-568A7.3	-6.61308	1.52684	16.804	4.14469e-05	0.000779734	lincRNA	6	167237508	167240480	-	6.53896	13.2088	0.281039	0	0	0.0257594	0	0.0544094	0	0.0280549	Annotated_lncRNA
ENSG00000225889	AC074289.1	-3.09795	2.35088	16.7817	4.1935e-05	0.000788122	antisense	2	64143239	64252859	+	1.91848	5.66317	0.298511	0.402262	0.371239	0.352651	0.187855	0.532971	0.296398	0.304612	Annotated_lncRNA
ENSG00000166341	DCHS1	2.05479	6.98124	16.7745	4.20943e-05	0.000790497	protein_coding	11	6621323	6655854	-	6.56727	3.43099	18.5414	16.7862	27.0756	19.1432	25.2161	13.9679	29.2824	24.1295	Protein_Coding
ENSG00000278962	RP11-399B17.1	4.26837	1.97665	16.7658	4.22885e-05	0.000793521	TEC	2	112188364	112190635	+	0.451641	0.0508922	2.08594	3.97172	0.195953	0.30197	0.163817	0.194121	0.640021	0.629161	Other
ENSG00000113209	PCDHB5	2.4827	4.83518	16.7605	4.24073e-05	0.000795129	protein_coding	5	141135218	141138625	+	0.539892	6.19915	4.00477	21.2371	4.13877	20.5384	3.17752	10.0342	2.11852	6.64432	Protein_Coding
ENSG00000170004	CHD3	2.0146	6.77612	16.733	4.30255e-05	0.000806089	protein_coding	17	7884806	7912760	+	6.19342	3.40587	19.7649	13.9417	28.0343	12.943	43.5221	14.0001	37.3553	29.1433	Protein_Coding
ENSG00000186466	AQP7P1	3.25747	1.81622	16.7279	4.3141e-05	0.00080758	unprocessed_pseudogene	9	63317067	63333091	-	0.74492	0.316137	9.8684	1.69693	30.8875	8.09248	2.12002	4.74807	1.56949	3.65291	Other
ENSG00000198794	SCAMP5	-2.38533	4.80538	16.7266	4.31724e-05	0.00080758	protein_coding	15	74957219	75021496	+	10.5323	9.62005	1.36909	2.1658	2.08471	5.45414	3.20061	6.8818	3.14713	4.55013	Protein_Coding
ENSG00000181722	ZBTB20	2.69425	3.37945	16.7038	4.36937e-05	0.000816695	protein_coding	3	114338094	115147271	-	0.348324	0.355143	2.11043	1.96745	3.58095	4.09123	1.51138	2.91667	2.27107	4.39498	Protein_Coding
ENSG00000188153	COL4A5	2.11314	7.90539	16.6948	4.39012e-05	0.000819933	protein_coding	X	108439844	108697545	+	15.4647	6.58608	56.5838	26.9534	16.9086	36.0595	7.93679	52.1848	11.5677	22.6108	Protein_Coding
ENSG00000076248	UNG	-2.02446	6.11282	16.6914	4.39793e-05	0.000820753	protein_coding	12	109097574	109110992	+	51.194	40.2561	9.19944	10.8244	9.77539	7.61132	9.83866	7.19158	9.09645	8.61863	Protein_Coding
ENSG00000062725	APPBP2	2.00342	6.21125	16.682	4.41987e-05	0.000824207	protein_coding	17	60443149	60526219	-	3.63117	2.71455	11.7889	10.7545	8.94625	8.84522	12.6339	11.5553	9.97114	10.0232	Protein_Coding
ENSG00000126785	RHOJ	4.57957	2.21364	16.6793	4.42619e-05	0.000824743	protein_coding	14	63204114	63293219	+	0.345161	0.0217745	1.86081	2.40545	28.0421	10.6365	14.7095	11.0755	13.7969	17.2973	Protein_Coding
ENSG00000185905	C16orf54	-4.10781	3.01275	16.6723	4.44249e-05	0.000827138	protein_coding	16	29742463	29746006	-	5.14672	6.74145	0.786854	0.110644	0.0861134	1.10201	0.486794	2.52268	1.28204	3.48126	Protein_Coding
ENSG00000196407	THEM5	-3.36595	0.623142	16.6674	4.45401e-05	0.00082864	protein_coding	1	151847263	151853697	-	3.72176	2.23263	0.206709	0.290665	1.39847	0.621446	0.126081	0.688329	0.549869	0.660316	Protein_Coding
ENSG00000139146	FAM60A	-2.12144	7.93473	16.6164	4.57546e-05	0.000850575	protein_coding	12	31280584	31327058	-	78.7269	66.9002	12.6896	17.5351	6.15056	16.1758	7.32925	12.3864	10.3075	14.3221	Protein_Coding
ENSG00000111913	FAM65B	-2.62631	3.71312	16.5663	4.69773e-05	0.000872627	protein_coding	6	24797373	25042168	-	2.66744	2.87797	0.364459	0.441682	0.0596388	0.0615366	0.403232	0.425215	1.02451	2.77081	Protein_Coding
ENSG00000251348	HSPD1P11	3.17662	1.30814	16.5544	4.72742e-05	0.000877463	processed_pseudogene	5	95768999	95770700	+	0.395	0.223218	2.68892	2.16779	3.07949	2.47118	3.45721	2.30443	2.86113	3.61715	Other
ENSG00000030419	IKZF2	2.22543	5.28686	16.5315	4.78487e-05	0.000887439	protein_coding	2	212999691	213152427	-	1.2286	1.05668	6.29648	3.60789	1.58553	1.33306	1.63623	1.04109	2.49483	2.15788	Protein_Coding
ENSG00000207549	MIR521-2	-6.98412	-2.64208	16.5219	4.80918e-05	0.00089126	miRNA	19	53716594	53716680	+	1.62684	4.177	0	0	0	0	0	0	0	0	Other
ENSG00000244280	ECEL1P2	-6.58213	1.32863	16.5091	4.84175e-05	0.000896603	transcribed_unprocessed_pseudogene	2	232385750	232387457	-	1.22227	4.52605	0.0595439	0	0.0118482	0.00873226	0	0.119889	0.0197991	0.751323	Other
ENSG00000119242	CCDC92	4.60465	3.9702	16.4955	4.87664e-05	0.000902367	protein_coding	12	123918660	123972831	-	0.544332	0.0401755	3.22059	3.44344	3.4749	4.28959	5.04135	5.79453	6.09676	5.24076	Protein_Coding
ENSG00000085185	BCORL1	2.1883	5.30787	16.4879	4.89624e-05	0.000905295	protein_coding	X	129981107	130058083	+	2.55775	1.35103	7.90611	7.2684	3.46726	3.52723	3.19846	3.14203	4.56334	4.33723	Protein_Coding
ENSG00000226746	SMCR5	3.29638	0.747801	16.4782	4.92121e-05	0.000909211	antisense	17	17776686	17779529	-	0.16174	0.0755049	0.972667	1.00065	2.66833	1.22716	1.01579	1.15755	1.09988	0.970972	Annotated_lncRNA
ENSG00000255105	RP11-5A11.1	-3.9149	-0.607292	16.4652	4.95522e-05	0.000914789	processed_pseudogene	8	103559099	103559389	-	2.49267	5.67634	0.209693	0.245717	0.556334	0.256266	0	0.108258	0.232419	0.167462	Other
ENSG00000128739	SNRPN	-2.00151	6.82245	16.4634	4.95974e-05	0.000914919	protein_coding	15	24823647	24978723	+	70.7371	60.0346	13.9503	15.1875	10.7457	18.4352	14.8879	18.795	14.7826	19.1152	Protein_Coding
ENSG00000122574	WIPF3	-2.77749	3.59951	16.4566	4.97769e-05	0.000917316	protein_coding	7	29806486	29917066	+	3.19999	3.98723	0.650618	0.332465	0.156821	0.169681	0.111045	0.296072	0.301091	0.251759	Protein_Coding
ENSG00000142408	CACNG8	-2.90278	2.89066	16.4556	4.98038e-05	0.000917316	protein_coding	19	53963040	53990215	+	1.40168	1.67882	0.255793	0.130794	0.66399	0.0733203	0.137783	0.266517	0.0850546	0.811539	Protein_Coding
ipsc_lncRNA.18984	ipsc_lncRNA.18984	7.17607	-2.26433	16.4397	5.02214e-05	0.000924297	novel_intronic	2	158829033	158829296	+	0	0	0.154092	2.27511	0	1.01691	0.872743	3.52023	3.77879	5.53765	Novel_lncRNA
ENSG00000177888	ZBTB41	2.09525	6.02357	16.4315	5.04406e-05	0.00092762	protein_coding	1	197153680	197200542	-	3.08502	2.64306	7.34546	16.2132	6.00812	7.56361	7.42098	6.36353	5.32808	6.52635	Protein_Coding
ENSG00000156755	IGKV1OR-2	3.82237	-0.368226	16.4208	5.0725e-05	0.000932134	IG_V_pseudogene	9	64765054	64765535	-	0.202193	0.330363	5.28845	2.24726	11.4482	6.51986	1.51915	4.36543	1.83578	2.45977	Other
ENSG00000037280	FLT4	-3.57998	2.42899	16.3878	5.16167e-05	0.000947796	protein_coding	5	180601506	180649624	-	1.1652	1.07857	0.0252759	0.240715	0.0274333	0.0606563	0.010011	0.0427064	0.00764052	0.0311957	Protein_Coding
ENSG00000184697	CLDN6	-6.09799	7.1429	16.381	5.18008e-05	0.000949721	protein_coding	16	3014712	3020071	-	186.95	146.992	7.90682	0.583871	1.50117	2.64159	1.57972	2.01989	0.807017	1.80279	Protein_Coding
ENSG00000249835	VCAN-AS1	-3.16323	1.51578	16.3811	5.1799e-05	0.000949721	antisense	5	83531352	83581320	-	4.33723	7.60927	0.533437	0.619643	5.14569	3.36729	4.26413	3.93339	4.66574	5.96408	Annotated_lncRNA
ENSG00000184659	FOXD4L4	3.10891	1.60501	16.3771	5.19077e-05	0.000950955	protein_coding	9	65736555	65738784	+	0.404612	0.170366	3.32922	1.23127	6.08914	2.58834	1.27958	1.63872	1.0691	1.23103	Protein_Coding
ENSG00000121057	AKAP1	-2.17727	5.25757	16.3743	5.19844e-05	0.000951632	protein_coding	17	57085092	57121349	+	12.557	11.7759	2.14365	2.69645	2.45883	2.42271	2.83299	2.13269	3.16936	3.80596	Protein_Coding
ENSG00000095587	TLL2	-3.09695	1.71254	16.3617	5.23332e-05	0.000957287	protein_coding	10	96364606	96513918	-	0.985413	0.526894	0.122276	0.0456163	17.6372	1.23512	1.27419	0.502441	0.950077	1.395	Protein_Coding
ENSG00000232653	GOLGA8N	2.64461	3.61115	16.3516	5.26129e-05	0.000960936	protein_coding	15	32593456	32607310	+	0.33978	0.610576	2.18599	2.97979	2.02313	2.93311	2.03766	1.51879	2.53783	1.98079	Protein_Coding
ENSG00000260396	AC012065.7	4.00726	3.59637	16.3522	5.25958e-05	0.000960936	lincRNA	2	20677809	20679245	+	0.726388	0.195413	29.4982	0.915564	2.91509	1.02753	2.9724	1.75382	1.50611	1.86515	Annotated_lncRNA
ENSG00000187589	TERF1P2	-2.7423	2.95072	16.3398	5.29391e-05	0.000966158	processed_pseudogene	18	14377546	14378757	-	10.7728	12.2659	1.35937	1.73449	1.73648	1.56284	1.03825	1.42959	1.5625	1.16601	Other
ENSG00000127419	TMEM175	2.71264	3.07336	16.3299	5.32174e-05	0.000970499	protein_coding	4	932387	958656	+	0.722715	0.569906	4.01414	3.53275	5.16668	3.23982	4.71091	3.26074	5.11968	4.52387	Protein_Coding
ENSG00000171132	PRKCE	2.74171	3.4259	16.3246	5.33671e-05	0.000971751	protein_coding	2	45651345	46187990	+	0.273199	0.290084	2.32184	1.22396	3.06164	1.63327	2.05533	1.87435	2.06492	2.04113	Protein_Coding
ENSG00000204264	PSMB8	-3.53769	2.92169	16.3257	5.33366e-05	0.000971751	protein_coding	6	32840717	32844703	-	7.87579	6.20048	0.182514	1.44718	4.9028	2.37178	2.45618	1.07575	5.09109	5.95983	Protein_Coding
ENSG00000184584	TMEM173	3.67991	1.53545	16.318	5.35523e-05	0.000972908	protein_coding	5	139475534	139482935	-	0.0873105	0.0514851	2.43554	0.226583	6.95405	0.592714	3.92677	1.03101	8.62991	4.18541	Protein_Coding
ENSG00000188738	FSIP2	3.36798	6.42252	16.3193	5.35166e-05	0.000972908	protein_coding	2	185738628	185833290	+	0.273259	1.50715	5.73542	6.15158	2.98001	4.9745	1.04053	2.69674	1.52568	2.37972	Protein_Coding
ENSG00000260459	FTLP14	-4.2123	-0.422897	16.3182	5.35482e-05	0.000972908	processed_pseudogene	16	68822587	68823070	+	2.15665	3.51522	0.294176	0.0295469	0	0	0.0366186	0.065089	0.279479	0.503423	Other
ENSG00000244414	CFHR1	4.7002	-1.80599	16.274	5.48122e-05	0.000995043	protein_coding	1	196819757	196832189	+	0.00805273	0.0075185	0.305519	0.123675	4.88185	0.434475	2.79121	0.716956	4.17132	2.2033	Protein_Coding
ENSG00000135272	MDFIC	2.44399	5.11886	16.2667	5.50211e-05	0.00099808	protein_coding	7	114922154	115019916	+	3.39247	1.00504	8.0597	10.0604	9.76895	8.30983	5.40377	4.63622	6.29179	4.28829	Protein_Coding
ENSG00000141905	NFIC	2.60525	3.63938	16.2559	5.53367e-05	0.00100305	protein_coding	19	3359563	3469217	+	0.456161	0.339305	2.25881	2.03181	7.51702	5.58643	9.11863	7.02221	16.136	11.4577	Protein_Coding
ENSG00000040731	CDH10	3.14349	1.72846	16.2526	5.54335e-05	0.00100404	protein_coding	5	24487100	24644978	-	0.391541	0.0812368	1.82284	1.14093	1.54263	4.96342	0.518143	2.38855	0.891622	1.28708	Protein_Coding
ENSG00000087510	TFAP2C	-2.85694	3.09749	16.2464	5.56144e-05	0.00100656	protein_coding	20	56629302	56639283	+	2.79066	7.47027	0.541502	0.590113	0.134686	0.173715	0.141551	0.587079	0.0844017	5.00557	Protein_Coding
ENSG00000213068	RP11-277B15.1	3.5448	0.32789	16.24	5.58029e-05	0.00100921	processed_pseudogene	1	167162423	167162837	-	0.383679	0.477633	7.59694	2.72231	1.51165	1.76101	0.768726	0.569333	0.937096	1.52652	Other
ENSG00000112159	MDN1	-2.16218	8.99083	16.226	5.62159e-05	0.00101591	protein_coding	6	89642499	89819723	-	44.8856	48.5854	9.91471	8.78329	10.528	9.61111	10.8397	9.60067	9.51937	8.97133	Protein_Coding
ENSG00000100605	ITPK1	-2.16686	5.59895	16.2245	5.62609e-05	0.00101596	protein_coding	14	92936914	93116320	-	14.395	10.189	1.71826	3.37963	2.59857	4.81325	3.36805	7.23135	4.32745	5.02425	Protein_Coding
ENSG00000254042	CTC-558O2.1	3.76389	0.427869	16.2161	5.65104e-05	0.0010197	antisense	5	168706567	168720884	+	0.0356075	0.0474932	1.11117	0.234371	0.482933	0.433118	0.193643	1.47189	1.05982	1.17695	Annotated_lncRNA
ENSG00000148204	CRB2	2.91632	6.92571	16.2123	5.66262e-05	0.00102102	protein_coding	9	123356170	123380324	+	8.0225	2.42478	21.0386	42.2264	2.13873	11.7034	1.2841	13.4269	6.07469	21.4119	Protein_Coding
ENSG00000173262	SLC2A14	-2.41205	5.24436	16.1818	5.75432e-05	0.00103608	protein_coding	12	7812512	7891148	-	11.5259	11.8842	3.3128	1.16458	4.16348	2.58967	3.23631	2.11056	1.00996	1.8531	Protein_Coding
ENSG00000242125	SNHG3	-1.97456	6.59539	16.1817	5.75479e-05	0.00103608	sense_intronic	1	28505980	28510892	+	38.4824	40.3822	8.18483	9.83349	8.8263	8.94226	8.67961	10.4188	11.6597	11.1934	Annotated_lncRNA
ENSG00000179331	RAB39A	-2.72464	2.99221	16.1671	5.79916e-05	0.00104328	protein_coding	11	107928503	107963482	+	8.18853	7.60015	1.15594	0.98464	0.586089	1.45887	0.300233	1.46326	0.184792	0.630223	Protein_Coding
ENSG00000224078	SNHG14	-2.1971	9.79887	16.15	5.85185e-05	0.00105197	processed_transcript	15	24978583	25419462	+	40.1233	45.3319	9.17097	7.54524	6.38757	9.30979	11.7415	11.6032	7.07676	9.10904	Other
ENSG00000101347	SAMHD1	-2.15236	5.28375	16.1369	5.89232e-05	0.00105846	protein_coding	20	36890229	36951843	-	11.7676	14.4755	2.24073	3.07701	6.36261	2.14336	2.75103	1.6602	5.00072	4.72998	Protein_Coding
ENSG00000250064	RP11-123O22.1	3.8349	-0.769144	16.1296	5.91532e-05	0.00106179	lincRNA	4	28435449	28600275	+	0.0496962	0.162397	0.799895	1.92819	1.0232	1.86434	1.51844	4.13699	1.89983	1.34604	Annotated_lncRNA
ENSG00000206262	FOXL2NB	-5.58399	1.68294	16.1269	5.92379e-05	0.00106252	protein_coding	3	138947234	138953451	+	1.21251	1.56248	0.0935283	0.00313132	0.0132932	0.0293918	0.0426883	0.0448369	0.162902	0.22052	Protein_Coding
ENSG00000106772	PRUNE2	-2.05169	5.64483	16.1228	5.93664e-05	0.0010639	protein_coding	9	76611376	76906087	-	6.26144	5.32647	1.25738	1.23433	1.22889	0.949469	3.06193	3.47574	5.21122	5.20697	Protein_Coding
ENSG00000241261	RPL17P19	2.96098	2.26513	16.1216	5.9404e-05	0.0010639	processed_pseudogene	4	61211652	61212203	+	2.21148	1.7356	19.2347	9.68926	9.34845	6.05234	3.08233	5.59294	3.98207	3.70782	Other
ENSG00000109705	NKX3-2	3.8997	0.350635	16.1138	5.96485e-05	0.00106749	protein_coding	4	13540830	13545050	-	0.0378976	0.0353834	0.152497	1.45509	0.144496	0.974434	1.55657	2.26629	2.07658	2.68507	Protein_Coding
ENSG00000229739	RP11-295K2.3	4.14142	-1.34079	16.1054	5.99117e-05	0.0010714	antisense	1	186435161	186470291	+	0.093115	0.0217344	0.936719	0.771486	1.06509	1.39335	0.699608	1.30572	0.378216	0.919056	Annotated_lncRNA
ENSG00000201426	Y_RNA	7.25999	-2.41013	16.0993	6.0105e-05	0.00107405	misc_RNA	3	110727021	110727121	+	0	0	5.84025	0.283183	1.40254	3.69176	1.57931	2.18338	1.33928	4.3424	Other
ENSG00000114270	COL7A1	2.4485	5.07712	16.0916	6.03512e-05	0.00107605	protein_coding	3	48564073	48595267	-	0.762263	1.14885	6.39914	3.26807	40.9412	7.15221	11.1934	8.19518	2.29091	9.06606	Protein_Coding
ENSG00000119280	C1orf198	2.01806	7.24935	16.0926	6.03207e-05	0.00107605	protein_coding	1	230837119	230869589	-	16.7697	7.92141	59.5545	29.2748	11.9357	23.5786	67.4561	31.4725	60.6163	64.8681	Protein_Coding
ENSG00000274578	RP11-430E17.1	2.98917	1.89901	16.0933	6.02977e-05	0.00107605	sense_intronic	18	28146233	28146703	-	2.06593	1.61324	14.8989	11.3252	7.39003	25.5862	5.04233	15.5843	8.54398	10.9671	Annotated_lncRNA
ENSG00000250259	RP11-460I19.2	4.3461	-1.15206	16.0847	6.05707e-05	0.00107916	lincRNA	4	1027678	1028972	+	0.0650436	0.182185	0.822581	4.67928	0.967192	1.42567	1.49867	1.21611	1.18111	0.418039	Annotated_lncRNA
ENSG00000178662	CSRNP3	2.22717	5.68443	16.0794	6.07416e-05	0.0010814	protein_coding	2	165469647	165689407	+	2.14161	0.997793	4.70261	7.97949	3.1728	3.20135	1.81113	2.96227	2.62004	5.84595	Protein_Coding
ENSG00000137507	LRRC32	2.95942	2.04224	16.0608	6.13415e-05	0.00109127	protein_coding	11	76657524	76670747	-	0.345188	0.122247	2.00711	1.02629	4.28877	3.58234	12.9338	4.42626	17.2953	19.1508	Protein_Coding
ENSG00000123505	AMD1	-2.07134	7.5315	16.0458	6.18271e-05	0.00109909	protein_coding	6	110814621	110895713	+	52.1594	35.7443	7.87471	10.7206	8.08681	8.45277	9.19055	8.09605	8.90141	8.26359	Protein_Coding
ENSG00000119900	OGFRL1	2.0622	5.78003	16.0361	6.21459e-05	0.00110394	protein_coding	6	71288803	71308950	+	2.8382	1.89253	12.5826	5.95508	6.8238	10.2084	12.1974	10.2348	9.1688	5.4469	Protein_Coding
ENSG00000270246	SNORD109A	-2.41369	4.60098	16.0305	6.23306e-05	0.0011064	sense_intronic	15	25041918	25042428	+	77.4495	89.185	14.4889	13.4332	10.1777	13.3678	19.9778	20.252	11.3826	14.2093	Annotated_lncRNA
ENSG00000145391	SETD7	2.26689	4.99706	16.0245	6.2527e-05	0.00110907	protein_coding	4	139495941	139606699	-	1.17725	0.574503	3.61025	3.4755	4.85994	5.38456	7.64032	7.31887	7.57333	7.70751	Protein_Coding
ENSG00000160932	LY6E	-2.513	4.41387	16.0208	6.26501e-05	0.00111043	protein_coding	8	143017982	143023832	+	16.1706	12.4825	3.3438	1.47882	32.0643	3.64393	10.7079	2.75652	15.794	8.09728	Protein_Coding
ENSG00000003402	CFLAR	2.0808	5.75495	16.0167	6.27852e-05	0.001112	protein_coding	2	201116104	201176687	+	0.861466	1.05213	4.08086	3.18146	4.85414	3.80729	3.19083	3.3546	4.06632	4.92238	Protein_Coding
ENSG00000094804	CDC6	-2.02848	6.33951	16.0142	6.28698e-05	0.00111268	protein_coding	17	40287633	40304657	+	40.4805	15.4535	5.71273	5.26222	4.11452	4.45985	7.81976	6.316	5.66038	4.21006	Protein_Coding
ENSG00000236460	SNX2P2	5.69255	-1.80858	16.0102	6.30023e-05	0.0011142	processed_pseudogene	7	31941261	31941583	+	0.0547735	0	2.83377	0.177099	1.5663	2.86288	2.08511	3.60871	3.97846	2.0619	Other
ENSG00000223525	RABGAP1L-IT1	-3.64027	1.67279	16.0077	6.30863e-05	0.00111487	sense_intronic	1	174896958	174897996	+	3.24071	12.8649	0.60717	0.349271	1.12578	1.01185	0.264528	0.406078	0.160596	0.220404	Annotated_lncRNA
ENSG00000173258	ZNF483	-1.95998	6.31065	15.9796	6.40295e-05	0.0011307	protein_coding	9	111525159	111577844	+	21.694	24.141	4.34595	6.36778	1.27317	2.05863	0.716596	1.80629	1.27594	1.94767	Protein_Coding
ENSG00000128274	A4GALT	-3.35689	1.89782	15.9694	6.43736e-05	0.00113594	protein_coding	22	42692121	42721298	-	1.80345	2.86247	0.338658	0.111762	1.54027	0.309139	0.5962	0.192679	1.39037	0.364285	Protein_Coding
ENSG00000046653	GPM6B	-2.0031	5.90592	15.9574	6.47825e-05	0.00114231	protein_coding	X	13771031	13938638	-	19.8554	15.8312	4.33327	3.61109	3.50887	4.58611	1.5303	8.05202	1.49271	19.1748	Protein_Coding
ENSG00000257151	PWAR6	-2.16337	7.51062	15.9552	6.48599e-05	0.00114284	lincRNA	15	25031873	25036490	+	48.7426	84.9515	14.6011	11.3062	9.5355	15.9191	5.48052	11.2901	6.79561	9.96154	Annotated_lncRNA
ENSG00000261064	RP11-1000B6.3	3.14248	1.05471	15.9513	6.49938e-05	0.00114436	lincRNA	15	32536047	32587613	+	0.506038	0.454294	3.84875	3.76004	3.49522	2.47758	4.09452	2.16605	4.44568	3.25233	Annotated_lncRNA
ENSG00000188365	AC092171.2	3.1844	1.17282	15.9451	6.52063e-05	0.00114642	antisense	7	5419846	5423122	+	0.563884	0.636157	6.02372	3.98825	4.27308	2.47588	2.77737	3.76531	3.32331	3.34367	Annotated_lncRNA
ENSG00000236849	LINC01474	7.59547	-1.86575	15.9456	6.51875e-05	0.00114642	lincRNA	9	72871728	72874109	-	0	0	0	1.38755	0.380031	2.26405	0.305098	4.511	2.96361	1.06767	Annotated_lncRNA
ENSG00000006756	ARSD	2.46567	4.5278	15.9131	6.63169e-05	0.00116424	protein_coding	X	2903970	2929351	-	1.32123	0.587416	8.2981	2.27835	7.42106	3.54304	6.38597	2.97778	6.88846	6.19713	Protein_Coding
ENSG00000270173	RP11-382B18.4	2.98238	1.84225	15.9136	6.62996e-05	0.00116424	lincRNA	15	30357766	30358773	-	0.596749	1.04877	4.09629	7.68947	6.40425	11.4672	1.70553	3.37533	2.04646	3.17463	Annotated_lncRNA
ENSG00000130827	PLXNA3	2.17847	5.17723	15.883	6.73811e-05	0.00118205	protein_coding	X	154458281	154473646	+	2.24388	1.45844	6.89907	7.7798	9.58016	11.9227	10.7108	14.0386	13.5299	15.9029	Protein_Coding
ENSG00000125398	SOX9	2.20632	5.19829	15.8607	6.81789e-05	0.00119517	protein_coding	17	72121020	72126420	+	7.36449	1.17537	20.3557	7.27574	28.9896	5.00694	11.6339	11.6045	7.65715	16.2231	Protein_Coding
ENSG00000259432	RP11-37C7.2	-3.9767	-0.62981	15.8549	6.839e-05	0.001198	sense_intronic	15	39813223	39815429	-	1.2169	2.91325	0.143493	0.0756652	0.749505	0.210437	0.375098	0.500049	0.357851	0.458378	Annotated_lncRNA
ENSG00000231772	RP1-154K9.2	3.73921	0.190286	15.849	6.86044e-05	0.00120088	lincRNA	X	42252459	42699385	+	0.0405777	0.252571	1.64836	1.26826	0.2166	0.695563	0.36585	0.349231	0.607567	0.856897	Annotated_lncRNA
ENSG00000106392	C1GALT1	-2.01123	6.06277	15.8357	6.90877e-05	0.00120846	protein_coding	7	7156934	7248651	+	13.0496	15.5362	3.48949	2.86014	3.31357	3.72247	4.22591	4.21588	3.57233	5.18011	Protein_Coding
ENSG00000123240	OPTN	2.2678	5.40517	15.8265	6.94225e-05	0.00121343	protein_coding	10	13099449	13138308	+	2.62382	2.92556	17.8699	7.97422	13.734	10.3834	13.5875	16.1623	17.8135	18.7635	Protein_Coding
ENSG00000112186	CAP2	2.11273	5.34761	15.8232	6.95452e-05	0.00121468	protein_coding	6	17393216	17557792	+	5.98809	3.1156	20.1053	13.8918	7.58944	17.2809	20.9494	40.3425	24.7746	22.0142	Protein_Coding
ENSG00000205744	DENND1C	-3.60671	2.68306	15.8196	6.96759e-05	0.00121608	protein_coding	19	6467207	6482557	-	2.56811	2.48996	0.0524119	0.57424	0.030418	0.29144	0.0608921	0.125146	0.0544615	0.0837129	Protein_Coding
ENSG00000252982	RN7SKP234	3.33722	0.194792	15.7989	7.04417e-05	0.00122855	misc_RNA	3	174057641	174057864	+	0.710834	1.17987	8.80803	8.17184	5.69156	5.72618	1.74069	2.60182	3.54776	2.10299	Other
ENSG00000275234	CTD-2396E7.11	-3.57272	0.791935	15.788	7.08493e-05	0.00123477	antisense	19	6469465	6470152	+	4.44868	4.72976	0.0886927	0.914581	0.0294137	0.108392	0.0772823	0.068684	0.147458	0.141661	Annotated_lncRNA
ENSG00000106624	AEBP1	2.00129	6.58979	15.7793	7.11782e-05	0.0012396	protein_coding	7	44104361	44114562	+	7.95152	8.01405	35.5574	22.9851	54.7839	37.1287	69.3234	26.4104	79.8298	69.6794	Protein_Coding
ENSG00000146122	DAAM2	2.5239	4.0345	15.7673	7.16304e-05	0.00124657	protein_coding	6	39792366	39904877	+	0.829343	0.561328	3.32492	3.70916	3.94676	5.51714	10.396	12.5483	14.5488	13.4598	Protein_Coding
ENSG00000278882	AC253572.1	2.35344	4.80224	15.7476	7.238e-05	0.0012587	protein_coding	1	120723923	120793877	+	8.61951	7.56656	50.9312	26.7586	30.8283	17.6923	28.4388	12.4844	28.534	22.294	Protein_Coding
ENSG00000183023	SLC8A1	3.07609	4.75724	15.7361	7.28217e-05	0.00126546	protein_coding	2	40097270	40611053	-	0.433379	0.143918	1.21362	2.94338	1.39391	2.06555	2.05515	1.06629	1.95216	1.49159	Protein_Coding
ENSG00000240583	AQP1	3.61437	-0.0445728	15.7341	7.28969e-05	0.00126585	protein_coding	7	30911855	30925516	+	0.0270187	0.060543	0.65854	0.340701	2.70728	1.01132	35.3061	48.9192	35.6193	55.206	Protein_Coding
ENSG00000175868	CALCB	-3.27955	1.77674	15.7163	7.35878e-05	0.00127692	protein_coding	11	14904997	15082342	+	1.89636	1.35099	0.0671634	0.294224	0.0154204	0.0871319	0.00450175	0.0440099	0.0128843	0.0453852	Protein_Coding
ENSG00000079101	CLUL1	3.63994	2.93059	15.7092	7.38624e-05	0.00127883	protein_coding	18	596988	650334	+	0.188603	0.270578	5.84926	1.10063	1.15232	1.01215	0.437786	0.286689	2.63343	1.3811	Protein_Coding
ENSG00000111727	HCFC2	2.54678	3.71474	15.708	7.3911e-05	0.00127883	protein_coding	12	104064457	104106524	+	0.600786	0.585317	2.93406	3.27694	3.94992	2.68654	4.90122	3.81172	5.01787	4.39131	Protein_Coding
ENSG00000120693	SMAD9	4.46559	5.70398	15.7096	7.38479e-05	0.00127883	protein_coding	13	36844831	36920765	-	0.701739	0.458917	4.31825	29.2136	2.13222	2.32985	2.71286	2.46608	9.2032	4.86207	Protein_Coding
ENSG00000198774	RASSF9	3.10843	2.30024	15.7092	7.38644e-05	0.00127883	protein_coding	12	85800697	85836570	-	0.15257	0.177333	2.18365	0.74247	2.40404	0.711349	2.36437	0.892642	1.86582	2.72159	Protein_Coding
ENSG00000243089	RP11-779P15.2	7.16319	-2.49315	15.6895	7.46358e-05	0.00129044	lincRNA	3	99507187	99527113	-	0	0	1.18104	0.0615085	0.348157	0.128299	2.24878	1.15173	0.872695	1.25758	Annotated_lncRNA
ENSG00000102554	KLF5	2.74079	4.27204	15.6851	7.48121e-05	0.00129256	protein_coding	13	73054976	73077542	+	1.02252	1.06076	2.72735	14.1758	1.36713	7.47459	2.43111	9.70259	6.74515	6.62186	Protein_Coding
ENSG00000223824	AC019178.3	-3.20189	0.604507	15.6802	7.50048e-05	0.00129495	processed_pseudogene	2	189917254	189917758	-	5.95567	5.20076	0.483331	0.594683	0.16029	0.383943	0.526438	0.405485	0.63616	0.450323	Other
ENSG00000142920	AZIN2	2.9007	2.1274	15.6701	7.54074e-05	0.00130097	protein_coding	1	33081104	33120530	+	0.215787	0.123401	1.13501	1.05309	1.65065	0.83908	1.45916	1.02785	1.2606	0.941094	Protein_Coding
ENSG00000139835	GRTP1	-2.49734	4.24015	15.6555	7.59925e-05	0.00131012	protein_coding	13	113324164	113364148	-	12.5166	10.5249	1.34625	2.44721	0.916062	1.07922	0.547019	0.594194	0.834986	0.618333	Protein_Coding
ENSG00000185386	MAPK11	2.76574	2.62245	15.6441	7.6451e-05	0.00131708	protein_coding	22	50263713	50270767	-	0.598943	0.626804	3.57164	3.89971	6.74555	9.48815	5.54516	4.13126	4.86873	5.81344	Protein_Coding
ENSG00000233110	RP11-301L8.2	3.19458	0.820288	15.6332	7.68931e-05	0.00132374	antisense	4	185587909	185594003	+	0.356013	0.0738654	2.56953	0.703445	0.950183	0.766994	0.871805	2.2716	1.44606	1.64345	Annotated_lncRNA
ENSG00000108561	C1QBP	-1.98703	6.93424	15.6268	7.71524e-05	0.00132725	protein_coding	17	5432777	5448830	-	118.115	62.4011	19.1294	19.6107	18.1913	21.4363	22.9759	24.5616	16.9012	15.6386	Protein_Coding
ENSG00000279287	AC012005.4	3.85967	-0.585365	15.6222	7.73392e-05	0.00132951	protein_coding	Y	24196425	24206144	-	0.141252	0.131881	0.852583	3.65368	1.53491	2.41136	1.48579	0.943206	1.28248	1.68598	Protein_Coding
ENSG00000279531	RP11-184E9.4	-3.55645	0.86777	15.6207	7.74038e-05	0.00132967	TEC	5	25425412	25425599	-	5.0817	30.5761	0.86554	1.14101	0.107642	1.34867	0	0.251354	0.359755	1.29605	Other
ENSG00000140873	ADAMTS18	4.84471	4.75922	15.6189	7.74782e-05	0.00133	protein_coding	16	77247813	77435114	-	0.172203	0.145937	1.19702	13.9153	1.95457	38.4593	1.39335	15.1241	4.17015	11.773	Protein_Coding
ENSG00000088881	EBF4	2.72067	3.12031	15.6133	7.77081e-05	0.00133299	protein_coding	20	2692878	2760108	+	0.590205	0.582157	2.11774	5.63641	1.80752	2.93318	0.772449	2.12733	2.02429	3.2339	Protein_Coding
ENSG00000225930	DKFZP434L187	2.66032	3.00777	15.6062	7.79973e-05	0.0013361	lincRNA	15	30196036	30214540	+	0.422715	0.650046	2.35849	3.73514	3.35618	5.24408	0.967335	1.99984	1.25556	1.33177	Annotated_lncRNA
ENSG00000229759	MRPS18AP1	-3.33128	0.362676	15.6061	7.80009e-05	0.0013361	processed_pseudogene	3	48256350	48256938	-	1.92237	5.83323	0.138134	0.606991	0.206146	0.506442	0.300907	1.06971	0.315778	0.441257	Other
ENSG00000278840	RP11-345N11.1	-3.81892	-0.414237	15.5952	7.84546e-05	0.00134291	sense_intronic	15	26557598	26557937	-	4.00669	4.08095	0.538417	0.0841219	0.595195	0.350934	0.364894	0.23164	0.198923	0.57331	Annotated_lncRNA
ENSG00000130766	SESN2	-2.20439	5.24251	15.5798	7.90932e-05	0.00135288	protein_coding	1	28259527	28282491	+	27.3089	11.9449	3.24571	3.78122	4.04381	8.31906	10.2655	3.93674	3.15351	5.7533	Protein_Coding
ENSG00000197498	RPF2	-2.14565	5.17447	15.5705	7.94831e-05	0.00135858	protein_coding	6	110982015	111028263	+	22.893	9.74579	3.77035	2.41749	4.79343	2.34635	6.78298	3.30533	4.34999	3.0483	Protein_Coding
ENSG00000002587	HS3ST1	2.54359	3.64072	15.5639	7.97622e-05	0.00136238	protein_coding	4	11393150	11429765	-	0.41164	0.519858	2.04498	2.84929	1.96022	4.07844	1.54749	4.32656	1.39972	1.29099	Protein_Coding
ENSG00000145246	ATP10D	2.34958	4.6188	15.5591	7.9966e-05	0.00136489	protein_coding	4	47485288	47593486	+	1.03064	1.09084	4.64006	5.03802	7.93459	9.10424	9.93979	9.37775	9.44879	11.4736	Protein_Coding
ENSG00000182379	NXPH4	-3.95127	-0.1187	15.5547	8.01502e-05	0.00136706	protein_coding	12	57216795	57226449	+	0.87225	0.706823	0.132448	0.0066515	0.329434	0.0485595	5.86109	0.293052	4.73437	1.1484	Protein_Coding
ipsc_lncRNA.14359	ipsc_lncRNA.14359	-2.58054	3.72073	15.5302	8.11972e-05	0.00138393	novel_intronic	17	49536846	49537743	*	32.3497	21.0432	3.21638	4.71382	1.89296	3.07263	2.09207	2.40307	2.84318	2.13448	Novel_lncRNA
ENSG00000131389	SLC6A6	-1.94585	6.83775	15.5247	8.14339e-05	0.00138665	protein_coding	3	14402576	14489349	+	14.8432	29.6902	2.8561	8.31292	4.96967	9.5715	29.0051	16.7439	14.7637	29.3683	Protein_Coding
ENSG00000136205	TNS3	1.96344	7.09578	15.5238	8.14722e-05	0.00138665	protein_coding	7	47275154	47582558	-	5.27441	4.68506	17.2384	17.4428	20.9846	12.4544	22.3447	9.47469	31.0722	26.9412	Protein_Coding
ENSG00000166432	ZMAT1	2.44908	4.20208	15.5087	8.21271e-05	0.0013968	protein_coding	X	101882288	101932031	-	0.788764	0.797988	3.58674	4.18896	2.2138	3.53912	1.05435	2.22836	2.21651	2.94654	Protein_Coding
ENSG00000173930	SLCO4C1	-2.56563	3.48302	15.4932	8.28046e-05	0.00140733	protein_coding	5	102233986	102296549	-	3.15097	4.22089	0.385144	0.785548	0.470443	0.25445	0.45189	0.555172	0.301145	0.127904	Protein_Coding
ENSG00000149256	TENM4	2.06586	5.98502	15.4864	8.30988e-05	0.00141133	protein_coding	11	78652831	79440948	-	3.00389	0.742366	6.57332	4.76778	12.1306	5.90579	7.47482	8.25576	7.89932	10.0445	Protein_Coding
ENSG00000280092	AC002044.3	3.79731	-0.844452	15.4784	8.34534e-05	0.00141635	TEC	16	73005601	73006141	-	0.130809	0.12213	2.36864	1.08379	4.15207	2.28821	1.70354	1.33932	1.5002	1.14097	Other
ENSG00000277968	SPRY4-IT1_1	-3.65958	-0.0799752	15.4753	8.35914e-05	0.00141768	misc_RNA	5	142317830	142317920	+	19.636	18.5148	2.90574	0.471452	21.7933	3.27796	5.84288	5.88519	7.24649	4.28407	Other
ENSG00000073067	CYP2W1	3.04538	1.55099	15.4696	8.38429e-05	0.00142094	protein_coding	7	983199	989640	+	0.223301	0.220401	1.10026	2.44448	0.569224	0.855189	0.549662	2.7436	0.536583	0.4862	Protein_Coding
ENSG00000203875	SNHG5	-2.06491	6.9859	15.4551	8.44889e-05	0.00143088	processed_transcript	6	85660950	85678736	-	102.289	54.8102	12.5579	20.3865	16.3762	15.0748	27.7459	14.4943	15.1051	14.2613	Other
ENSG00000239594	MIR18B	-4.06807	-1.16905	15.4535	8.45608e-05	0.00143109	miRNA	X	134170017	134170125	-	7.95322	6.81942	0.746429	0.131199	0	0	0	0	0	0.149026	Other
ENSG00000131037	EPS8L1	-2.60567	3.20119	15.4506	8.4688e-05	0.00143223	protein_coding	19	55072020	55087923	+	3.80933	2.46489	0.51793	0.39092	0.511505	0.89639	0.6504	0.872955	0.430547	1.12225	Protein_Coding
ENSG00000077684	JADE1	-1.9772	7.3071	15.4447	8.49567e-05	0.00143576	protein_coding	4	128809623	128875224	+	26.593	31.0749	5.73955	7.42998	4.30713	4.09587	7.58132	4.56206	5.07865	6.75445	Protein_Coding
ENSG00000272081	CTD-2376I4.2	3.30717	0.0651243	15.4321	8.55222e-05	0.0014443	lincRNA	5	72955206	72955699	-	0.322321	0.468125	3.541	3.47386	1.43377	1.4492	2.15264	1.3392	1.40333	1.15088	Annotated_lncRNA
ENSG00000133818	RRAS2	-1.99598	6.7363	15.4241	8.5884e-05	0.00144837	protein_coding	11	14277926	14364506	-	45.8205	56.7683	13.4659	9.7119	5.06356	8.83738	12.139	10.7337	11.0911	11.7747	Protein_Coding
ENSG00000279417	RP11-382B18.1	2.84766	2.24065	15.4246	8.58613e-05	0.00144837	TEC	15	30344307	30348236	-	0.243094	0.369872	1.60444	2.33615	2.47165	3.96587	0.572741	1.31062	0.959437	1.12012	Other
ENSG00000104093	DMXL2	1.93315	6.5017	15.4174	8.61915e-05	0.00145254	protein_coding	15	51447711	51622833	-	3.09322	2.61046	8.40154	11.2142	7.26098	6.11301	4.85093	6.27346	4.73932	5.17655	Protein_Coding
ENSG00000179431	FJX1	2.11116	5.35901	15.4011	8.69376e-05	0.00146408	protein_coding	11	35618419	35620868	+	10.3118	1.86756	45.7779	6.26313	35.9221	15.0365	12.0085	16.7159	7.92973	11.3176	Protein_Coding
ENSG00000235531	RP11-383H13.1	-4.43009	-1.27634	15.3973	8.71135e-05	0.00146601	antisense	8	71828167	72118393	+	0.059123	0.173488	0.00647364	0.00227574	0.479831	0.0949376	6.8846	0.614119	2.38398	1.60525	Annotated_lncRNA
ENSG00000140526	ABHD2	1.96472	6.58119	15.3613	8.87865e-05	0.00149312	protein_coding	15	89087459	89202360	+	4.49778	3.07689	19.1153	8.82373	8.32353	8.5956	7.87745	8.32266	13.6919	10.5565	Protein_Coding
ENSG00000167191	GPRC5B	-2.22719	6.12861	15.3561	8.90323e-05	0.0014962	protein_coding	16	19856691	19886167	-	18.4933	16.5082	1.69934	6.53153	1.9578	4.11178	1.56578	20.1295	3.01548	11.4026	Protein_Coding
ENSG00000140557	ST8SIA2	3.09172	4.57317	15.3431	8.96457e-05	0.0015044	protein_coding	15	92393828	92468728	+	1.5465	0.436529	4.30717	9.19384	1.19644	7.90583	3.82211	6.29474	4.20492	6.61804	Protein_Coding
ENSG00000179833	SERTAD2	2.1406	5.11969	15.3437	8.96181e-05	0.0015044	protein_coding	2	64631621	64751005	-	2.5125	1.83769	8.16979	8.79378	3.71897	4.95176	6.32494	6.35936	7.20375	7.30634	Protein_Coding
ENSG00000158050	DUSP2	-3.25805	1.29108	15.34	8.97968e-05	0.00150589	protein_coding	2	96143166	96145440	-	3.54387	1.37651	0.147393	0.273875	2.62909	0.223875	3.01812	1.48384	6.71263	6.26378	Protein_Coding
ENSG00000249685	RP11-360F5.3	3.15421	0.582969	15.3386	8.98628e-05	0.00150594	lincRNA	4	39133913	39135608	+	0.777664	0.580858	6.39263	4.52594	5.73742	5.60531	0.934861	3.01183	2.00672	3.53436	Annotated_lncRNA
ENSG00000186603	HPDL	-2.64982	3.13974	15.332	9.01739e-05	0.0015101	protein_coding	1	45326905	45328533	+	7.97165	10.9918	0.774151	2.27372	1.0932	1.01629	1.15327	1.34405	0.778475	0.787759	Protein_Coding
ENSG00000136982	DSCC1	-2.24533	5.01176	15.3284	9.03495e-05	0.00151178	protein_coding	8	119833976	119856010	-	23.9856	18.8661	2.85216	5.63129	2.49557	3.77595	2.45799	2.95909	2.44241	2.1467	Protein_Coding
ENSG00000167123	CERCAM	2.65789	3.78054	15.3273	9.04006e-05	0.00151178	protein_coding	9	128411751	128437351	+	0.616105	0.531612	1.82958	5.70235	13.7204	7.72197	10.5773	7.77828	20.754	13.7371	Protein_Coding
ENSG00000112852	PCDHB2	1.98099	5.74607	15.3259	9.04663e-05	0.00151183	protein_coding	5	141094578	141098703	+	6.17886	4.93222	19.2852	19.7042	18.5494	23.4999	19.3085	13.4915	16.4659	20.4602	Protein_Coding
ENSG00000225850	RP11-452K12.4	-3.63788	-0.684955	15.3189	9.08018e-05	0.00151638	antisense	10	97334564	97343203	+	1.47249	1.35428	0.0758019	0.124354	0.201109	0.0555827	0.0880666	0.0391342	0.168035	0.0807144	Annotated_lncRNA
ENSG00000222375	RN7SKP127	-4.49413	1.37446	15.3147	9.1004e-05	0.0015187	misc_RNA	16	29731051	29731404	-	8.34616	19.5045	1.20662	0.16159	0.0571657	1.51675	0.700926	4.93904	2.10162	6.14878	Other
ENSG00000217181	RP11-360O19.5	-3.58286	-0.148795	15.3129	9.10925e-05	0.00151912	processed_pseudogene	6	10574749	10575227	-	1.51433	5.06924	0.0424639	0.597107	0.126743	1.40117	0	1.74286	0.211797	0.474766	Other
ENSG00000109944	C11orf63	2.97828	2.2481	15.2911	9.21492e-05	0.00153567	protein_coding	11	122882528	122959798	+	0.211697	0.225889	2.38171	1.00227	2.34797	0.882772	1.62086	1.04337	2.0124	2.13113	Protein_Coding
ENSG00000207133	SNORD116-7	-2.81355	2.93716	15.2699	9.31882e-05	0.00155191	snoRNA	15	25067788	25067882	+	142.094	147.62	29.7609	11.29	18.9585	14.1297	72.3861	38.7985	25.4517	23.4252	Other
ENSG00000146966	DENND2A	2.01979	5.59485	15.267	9.33353e-05	0.00155328	protein_coding	7	140518420	140673993	-	5.67734	2.57655	15.9466	12.0756	10.5075	13.3039	9.18188	13.5424	9.39688	10.6241	Protein_Coding
ENSG00000101935	AMMECR1	-2.06291	5.72163	15.2532	9.40187e-05	0.00156357	protein_coding	X	110194186	110440233	-	21.7999	7.22732	2.86248	2.52172	6.18963	3.51809	5.20877	3.28278	3.65105	2.98401	Protein_Coding
ENSG00000135677	GNS	1.94399	6.83725	15.2473	9.43098e-05	0.00156732	protein_coding	12	64713445	64759447	-	8.45177	7.0946	32.5657	21.8084	35.1533	30.5865	39.3869	33.0547	37.3445	40.8033	Protein_Coding
ENSG00000201176	RNU6-853P	3.36264	0.199085	15.2455	9.43996e-05	0.00156773	snRNA	4	168885355	168885461	+	2.14948	1.235	28.7044	7.61814	13.9954	10.1755	16.2327	9.86311	15.6443	13.8148	Other
ENSG00000156345	CDK20	2.55866	3.35199	15.2337	9.49911e-05	0.00157646	protein_coding	9	87966441	87974753	-	0.664178	0.421102	3.46994	2.23987	2.2226	1.48965	1.30906	1.82902	1.88364	2.11592	Protein_Coding
ENSG00000138764	CCNG2	2.00193	5.63053	15.2019	9.66074e-05	0.00160217	protein_coding	4	77157151	77433388	+	3.1264	2.44869	8.86365	11.0873	7.16844	8.33357	8.13557	7.25358	6.4664	7.59317	Protein_Coding
ENSG00000142235	LMTK3	-2.59474	3.13555	15.1911	9.71589e-05	0.00160946	protein_coding	19	48485271	48513189	-	2.89553	3.17374	0.382142	0.526271	0.791749	0.956182	0.360441	1.66271	0.884232	1.62973	Protein_Coding
ENSG00000182985	CADM1	2.18126	6.12451	15.1894	9.72483e-05	0.00160946	protein_coding	11	115169218	115504957	-	3.29364	1.5818	6.57451	13.052	10.1854	42.62	29.4897	54.9838	18.7087	21.1831	Protein_Coding
ipsc_lncRNA.33892	ipsc_lncRNA.33892	-3.57306	0.582998	15.1895	9.72412e-05	0.00160946	novel_intergenic	X	121346183	121346563	*	5.06145	9.36462	0.907567	0.262743	0.265573	0.626339	0.0465181	0.206713	0.221896	0.213173	Novel_lncRNA
ENSG00000019485	PRDM11	1.99966	5.72613	15.1738	9.8054e-05	0.00162168	protein_coding	11	45095806	45235124	+	1.63428	1.47733	4.26074	7.24977	2.08834	3.54002	4.27145	5.31448	4.98021	3.20359	Protein_Coding
ENSG00000253526	RP11-152P17.3	6.49136	-3.0138	15.1638	9.85748e-05	0.00162917	lincRNA	8	105826570	105834038	+	0	0	0.502791	0.289228	3.04687	5.66424	0.75673	2.47777	0.455959	1.2046	Annotated_lncRNA
ENSG00000128059	PPAT	-1.94805	6.53589	15.1509	9.92494e-05	0.00163919	protein_coding	4	56393362	56435615	-	35.1625	22.5708	5.60954	7.59865	5.01916	5.7147	7.10696	5.75442	3.92946	3.64358	Protein_Coding
ENSG00000128692	EIF2S2P4	-2.03115	5.58045	15.1484	9.93846e-05	0.00164029	processed_pseudogene	2	170751805	170752788	+	98.9054	67.1133	15.5445	20.4338	15.486	22.1447	40.2739	25.4522	18.1285	19.5289	Other
ENSG00000142549	IGLON5	-2.41196	4.23337	15.1444	9.95914e-05	0.00164188	protein_coding	19	51311848	51330354	+	12.5866	12.8165	2.02934	2.24443	3.48667	1.49948	3.67254	4.16455	1.47284	1.67674	Protein_Coding
ENSG00000175793	SFN	-3.49097	0.0831942	15.1439	9.96177e-05	0.00164188	protein_coding	1	26863138	26864457	+	1.01862	1.90209	0.154092	0.0758371	0.107316	0.11299	0.120841	0.226727	0.102476	0.135365	Protein_Coding
ENSG00000219626	FAM228B	2.60131	3.08172	15.1357	0.000100052	0.0016479	protein_coding	2	24076526	24169640	+	0.406668	0.611534	2.20531	3.33082	1.98826	1.99025	1.28347	2.166	1.76789	1.87682	Protein_Coding
ENSG00000170989	S1PR1	2.73656	2.54783	15.1233	0.000100713	0.00165766	protein_coding	1	101236888	101241518	+	0.697074	0.376513	3.48386	2.68691	0.922543	2.16606	1.05613	2.85179	5.32966	2.61297	Protein_Coding
ENSG00000273136	CH17-3B23.1	1.94534	6.85845	15.1168	0.000101062	0.00166225	protein_coding	1	120805418	120841481	+	10.8267	9.28914	43.2629	27.5856	39.9611	26.3648	34.4302	24.3202	33.5788	31.9139	Protein_Coding
ENSG00000250933	GAPDHP66	-3.69704	-0.101713	15.0953	0.000102215	0.00168007	processed_pseudogene	18	3977649	3978615	-	1.17092	2.34021	0.189309	0.059155	0.272054	0.724913	0.439878	1.27055	0.54205	0.520742	Other
ENSG00000183778	B3GALT5	-2.00027	5.83419	15.071	0.00010354	0.00170067	protein_coding	21	39556442	39673137	+	4.52706	8.69224	1.2543	1.56899	0.959612	1.09264	0.329243	0.523621	0.558538	1.29891	Protein_Coding
ENSG00000123933	MXD4	1.99357	5.60696	15.0625	0.000104011	0.00170725	protein_coding	4	2247432	2262294	-	3.36391	2.44566	12.1528	8.58894	16.0391	12.3683	17.176	12.1317	16.6977	15.604	Protein_Coding
ENSG00000237904	RP11-460E7.9	3.21105	0.273527	15.0577	0.000104274	0.00171039	processed_pseudogene	9	65798726	65799124	+	0.753788	0.413989	7.03495	3.04652	13.5418	8.29841	2.08772	3.67141	2.0341	2.36125	Other
ENSG00000101846	STS	2.33872	4.50763	15.0359	0.000105485	0.00172908	protein_coding	X	7219456	7354810	+	1.87744	0.628201	7.75741	3.1141	6.11971	3.73039	6.61536	2.8503	7.52986	6.07056	Protein_Coding
ENSG00000162931	TRIM17	2.5288	3.41843	15.0301	0.000105812	0.00173325	protein_coding	1	228407940	228416861	-	1.0272	0.833356	5.38889	4.23621	2.36703	1.12659	2.00312	1.8069	2.89751	2.81107	Protein_Coding
ENSG00000010626	LRRC23	2.71882	2.64761	15.0261	0.000106036	0.00173573	protein_coding	12	6873569	6914243	+	0.527164	0.600365	3.5632	3.09053	1.31863	1.47487	1.23031	1.71235	1.26786	1.55311	Protein_Coding
ENSG00000258385	RP11-629F19.1	4.25923	1.43783	15.0229	0.000106215	0.00173748	processed_pseudogene	14	41296286	41298734	+	0.0144482	0.424926	1.43685	2.25985	0.570163	1.99147	0.188162	1.12557	0.269265	0.56379	Other
ENSG00000142303	ADAMTS10	2.35689	4.52285	15.0153	0.000106641	0.00174325	protein_coding	19	8580242	8610735	-	1.34325	1.39896	7.04399	5.60444	12.7992	6.57994	9.85151	6.08187	15.0554	16.4204	Protein_Coding
ENSG00000117266	CDK18	-2.46335	4.19307	15.0022	0.000107388	0.00175428	protein_coding	1	205504595	205532793	+	4.28634	4.98615	0.4526	1.23517	0.909479	0.410476	0.726475	1.19676	2.01733	1.98083	Protein_Coding
ENSG00000272796	RP1-74M1.3	3.03562	2.38959	14.9911	0.000108017	0.00176335	lincRNA	1	22916682	22921500	+	0.282688	0.16453	0.907479	2.78358	2.82196	7.97886	2.33541	12.1953	3.12977	6.29324	Annotated_lncRNA
ENSG00000206656	SNORD116-17	-2.59043	3.1836	14.9736	0.000109027	0.00177862	snoRNA	15	25083588	25083679	+	198.649	156.204	34.0477	20.0521	27.2755	28.0461	65.3069	42.8031	34.9197	30.8985	Other
ENSG00000090530	LEPREL1	1.91763	6.29109	14.9683	0.000109332	0.00178239	protein_coding	3	189956728	190122437	-	9.02742	4.05512	22.2889	18.7632	22.2946	53.6876	27.6175	54.3758	38.5199	40.3791	Protein_Coding
ENSG00000162068	NTN3	2.71121	2.71157	14.9622	0.000109688	0.00178698	protein_coding	16	2471499	2474145	+	0.445414	1.13115	1.89473	9.06576	0.998586	2.35061	3.78385	3.99737	5.0487	2.77273	Protein_Coding
ENSG00000060138	YBX3	-1.94698	7.21002	14.9593	0.000109857	0.00178706	protein_coding	12	10699089	10723312	-	33.9906	24.0156	6.1682	7.12046	10.0619	9.6781	13.7135	7.27937	11.1447	8.49544	Protein_Coding
ENSG00000110446	SLC15A3	-2.79958	2.30484	14.9565	0.00011002	0.00178706	protein_coding	11	60937083	60952530	-	1.68274	1.27416	0.239335	0.147237	0.896246	0.221807	0.196959	0.890673	0.229352	0.897271	Protein_Coding
ENSG00000141753	IGFBP4	-2.10081	5.43319	14.9557	0.000110066	0.00178706	protein_coding	17	40443461	40457731	+	40.7958	25.4229	11.3535	3.9652	32.4982	6.04723	69.9027	25.6893	329.846	131.065	Protein_Coding
ENSG00000199036	MIR219A1	4.09613	-1.22301	14.9563	0.00011003	0.00178706	miRNA	6	33207835	33207944	+	1.12585	0	10.355	2.47012	1.28779	1.89824	0.805609	0.859175	2.15199	1.62438	Other
ENSG00000251271	ALG1L7P	-3.20499	0.577047	14.9565	0.00011002	0.00178706	unprocessed_pseudogene	4	3935447	3942519	+	3.40937	3.69938	0.476723	0.242069	0.395247	0.388404	0.669243	0.676824	0.484357	0.380714	Other
ENSG00000259290	RP11-687M24.7	3.55462	-0.185043	14.9442	0.000110738	0.00179676	sense_intronic	11	125188115	125191404	+	0.544365	0.0726072	5.76678	0.754324	9.29551	1.21284	3.0383	1.76556	2.26685	2.14204	Annotated_lncRNA
ENSG00000259180	RP11-420M1.2	3.90778	-0.639148	14.9403	0.00011097	0.0017993	antisense	15	55680385	55681463	+	0.72906	0	3.96745	1.76795	1.72345	1.31118	0.292144	0.432734	0.325163	0.0892516	Annotated_lncRNA
ENSG00000261069	SNORD116-20	-2.0165	8.1283	14.9371	0.000111157	0.00180112	lincRNA	15	25087661	25088896	+	478.496	297.848	81.7722	85.168	35.2013	36.5386	146.677	122.049	84.0088	71.7302	Annotated_lncRNA
ENSG00000164741	DLC1	2.14374	5.10836	14.9302	0.00011156	0.00180643	protein_coding	8	13083361	13515658	-	1.54409	0.744128	7.25642	2.47152	17.6877	9.74451	32.7483	9.75941	13.7985	16.6947	Protein_Coding
ENSG00000105143	SLC1A6	-2.61532	2.9076	14.921	0.000112108	0.00181408	protein_coding	19	14950034	15022990	-	2.08943	1.47769	0.258043	0.254368	0.161448	0.103385	0.02318	0.0700434	0.0176913	0.0233693	Protein_Coding
ENSG00000204779	FOXD4L5	2.9524	1.70258	14.9177	0.000112302	0.00181599	protein_coding	9	65282101	65285209	-	0.290217	0.175329	2.50572	0.970554	4.73859	2.15397	0.980516	1.34767	0.794029	0.97703	Protein_Coding
ENSG00000073849	ST6GAL1	-1.88828	6.35767	14.9105	0.000112734	0.00182174	protein_coding	3	186930485	187078553	+	14.0591	15.3701	3.02736	4.16629	5.25211	2.4301	2.99038	1.42867	4.174	3.43656	Protein_Coding
ENSG00000011028	MRC2	1.91022	6.46023	14.8739	0.000114944	0.00185496	protein_coding	17	62627401	62693597	+	6.77242	4.24511	25.6921	12.6455	133.4	46.4356	105.775	45.0893	79.2578	98.2299	Protein_Coding
ENSG00000090339	ICAM1	2.67294	4.02611	14.8748	0.000114886	0.00185496	protein_coding	19	10270835	10286615	+	1.07411	1.08754	10.9988	3.45749	20.3459	5.96427	2.09467	2.36741	4.96852	7.6003	Protein_Coding
ENSG00000207460	SNORD116-19	-2.31831	4.57889	14.8724	0.000115031	0.00185512	snoRNA	15	25086527	25086618	+	503.833	406.131	97.5002	67.4621	59.8301	54.9574	169.528	125.156	114.867	84.9267	Other
ENSG00000280301	AC006328.4	3.63079	-0.615923	14.8661	0.00011542	0.00186014	protein_coding	Y	25463994	25473714	+	0.105939	0.230792	0.852583	3.48241	1.81766	1.66711	1.20279	1.16329	0.776237	1.8481	Protein_Coding
ENSG00000118473	SGIP1	2.58457	3.44403	14.8543	0.000116141	0.00187049	protein_coding	1	66533383	66748299	+	0.0658569	0.413072	0.236852	3.24042	1.1396	1.5403	1.54448	1.85675	1.28786	1.93803	Protein_Coding
ENSG00000157214	STEAP2	-2.40952	4.30967	14.848	0.000116531	0.00187552	protein_coding	7	90167590	90238137	+	2.9456	4.76306	0.33842	1.16834	0.116102	0.400464	0.097616	0.131941	0.217298	0.171478	Protein_Coding
ENSG00000253953	PCDHGB4	2.28855	4.89981	14.8453	0.000116696	0.00187692	protein_coding	5	141387698	141512979	+	0.942746	2.37989	5.98778	7.17935	10.0597	13.1135	11.0329	8.95461	8.68193	8.62525	Protein_Coding
ENSG00000054983	GALC	2.07069	5.23353	14.8382	0.000117139	0.00188279	protein_coding	14	87837820	87993665	-	2.20857	2.20242	7.07809	9.70354	5.16813	5.41081	4.00951	3.78729	3.88461	4.71486	Protein_Coding
ENSG00000172985	SH3RF3	2.797	2.25627	14.8363	0.000117256	0.0018834	protein_coding	2	109129348	109504632	+	0.280484	0.139478	1.90328	0.793526	1.918	4.74454	7.09791	5.74091	6.75698	6.23103	Protein_Coding
ENSG00000049192	ADAMTS6	2.52362	4.23262	14.8323	0.000117507	0.00188616	protein_coding	5	65148736	65481920	-	0.629861	0.570721	1.73558	5.47524	3.12042	10.6459	6.18778	14.687	5.15721	7.73035	Protein_Coding
ENSG00000107317	PTGDS	4.27033	3.22403	14.8081	0.000119026	0.00190799	protein_coding	9	136977505	136985435	+	0.0595184	0.222279	0.222391	14.409	4.47623	0.909433	2.40734	12.5588	5.91583	6.25707	Protein_Coding
ENSG00000148444	COMMD3	2.98486	2.11456	14.8093	0.00011895	0.00190799	protein_coding	10	22315974	22320308	+	0.464031	0.184254	1.61888	2.70321	2.00109	3.01711	3.18989	2.83024	2.90049	3.01663	Protein_Coding
ENSG00000020577	SAMD4A	2.03727	5.87724	14.7805	0.000120776	0.00193476	protein_coding	14	54567097	54793315	+	1.99887	1.65181	10.613	4.19268	4.47135	5.3617	7.23062	9.28396	7.33858	8.60373	Protein_Coding
ENSG00000270231	NBPF8P	1.88101	6.59909	14.7786	0.000120897	0.00193541	unprocessed_pseudogene	1	120436353	120467739	+	10.3297	6.20128	31.7925	21.8696	36.612	24.8541	29.6543	21.8512	30.394	28.8883	Other
ENSG00000147324	MFHAS1	-1.93268	6.46039	14.7702	0.000121442	0.00194201	protein_coding	8	8783354	8893645	-	23.8145	18.7188	3.70278	6.60289	4.33663	11.0446	3.56889	10.2157	3.98453	6.24216	Protein_Coding
ENSG00000185442	FAM174B	-2.53281	3.58047	14.7697	0.000121472	0.00194201	protein_coding	15	92617443	92809884	-	6.24553	3.18161	0.628943	0.752346	1.35577	2.09773	1.21404	2.11396	1.99692	1.95679	Protein_Coding
ENSG00000136110	LECT1	-4.5463	4.96222	14.7674	0.000121623	0.00194313	protein_coding	13	52703264	52739812	-	40.1762	34.7814	0.424795	4.64686	0.372911	0.568005	0.696743	1.12235	1.49559	0.88802	Protein_Coding
ENSG00000168135	KCNJ4	2.72667	2.63481	14.7631	0.000121898	0.00194622	protein_coding	22	38426327	38455199	-	0.462644	0.943894	1.86164	8.16491	0.0979983	0.830601	0.188821	0.549206	0.442159	0.802356	Protein_Coding
ENSG00000264409	AC113195.1	-6.59785	-2.67797	14.7495	0.000122779	0.00195899	miRNA	18	67043367	67043444	+	5.67047	1.05886	0	0	0.518888	0.956071	0	1.21166	0	0.208254	Other
ENSG00000275695	UBE2Q2P6	3.14209	0.325894	14.7199	0.000124726	0.00198873	transcribed_unprocessed_pseudogene	15	82445719	82454837	+	0.464556	0.61446	2.89302	6.19594	4.95953	3.91633	3.60673	4.48074	2.55292	4.58523	Other
ENSG00000069431	ABCC9	3.31246	1.20433	14.7166	0.000124942	0.00199085	protein_coding	12	21797401	21941402	-	0.0356285	0.0188018	0.616207	0.0813893	0.0779627	0.0522361	0.308813	0.205497	1.12368	1.16769	Protein_Coding
ENSG00000278730	LINC00674	2.45627	3.83743	14.7049	0.000125723	0.00200196	lincRNA	17	68126666	68129586	+	1.4718	1.69083	7.89653	7.60322	6.61622	7.34757	8.87687	9.92762	7.90143	8.10243	Annotated_lncRNA
ENSG00000113083	LOX	2.83308	3.43862	14.6991	0.000126108	0.00200676	protein_coding	5	122063195	122078285	-	0.430325	0.368547	5.49795	1.16906	23.3158	8.73116	54.5024	8.67371	83.2281	26.3323	Protein_Coding
ENSG00000197627	UBE2Q2P12	3.69277	-0.325581	14.6918	0.000126594	0.00201316	unprocessed_pseudogene	15	84491480	84500599	-	0.433624	0.404856	1.99414	11.3565	5.75356	5.77579	5.38652	7.79855	5.05596	5.25534	Other
ipsc_lncRNA.3553	ipsc_lncRNA.3553	3.23719	0.279189	14.6861	0.000126977	0.00201792	novel_intergenic	10	42208045	42209127	*	0.228704	0.167774	2.77964	0.97715	5.21332	2.63039	0.605509	1.35262	0.765019	1.04992	Novel_lncRNA
ENSG00000207442	SNORD116-6	-2.61455	2.98009	14.6668	0.000128287	0.00203738	snoRNA	15	25065026	25065121	+	142.272	151.244	25.4252	18.0249	13.0695	14.604	76.4322	31.339	28.0047	22.3352	Other
ENSG00000254847	RP11-51B23.3	4.53989	-2.11287	14.6646	0.000128436	0.00203841	lincRNA	11	12538083	12540967	-	0.0681767	0	0.70544	0.688859	1.32571	0.833384	1.60501	1.12294	1.10768	0.876351	Annotated_lncRNA
ipsc_lncRNA.20726	ipsc_lncRNA.20726	3.51668	0.160461	14.6537	0.000129178	0.00204882	novel_intergenic	21	12994894	12995485	*	0.418388	0.0837068	5.97837	0.507289	5.36681	0.831394	1.49691	0.718398	1.77082	1.23475	Novel_lncRNA
ENSG00000148175	STOM	-2.67579	4.43739	14.646	0.000129712	0.00205592	protein_coding	9	121338988	121370304	-	7.03138	17.0192	1.93353	1.21185	5.00537	1.17993	5.70275	1.72883	6.72532	5.36888	Protein_Coding
ENSG00000101940	WDR13	2.12271	5.06991	14.6416	0.000130009	0.00205928	protein_coding	X	48590042	48608867	+	2.03084	1.35975	5.82291	7.19933	4.92569	5.05291	5.22665	5.81592	6.24524	6.19753	Protein_Coding
ENSG00000230024	RP11-95P13.1	4.52816	-2.09127	14.6299	0.000130824	0.00207082	lincRNA	1	219435152	219442642	-	0	0.0732512	0.631403	0.982976	1.25638	1.12439	0.550172	0.838219	0.637348	0.468224	Annotated_lncRNA
ENSG00000170667	RASA4B	2.24314	4.72619	14.617	0.000131723	0.00208368	protein_coding	7	102482445	102517781	-	2.15665	1.80539	9.93055	7.03217	3.76719	2.19715	3.13455	3.86954	4.04196	3.17492	Protein_Coding
ENSG00000234614	AL450992.2	-3.18745	0.524332	14.6078	0.000132362	0.00209241	antisense	1	151841877	151850385	+	6.99283	3.72148	0.361782	0.650033	3.07949	1.59169	0.420318	1.43196	1.30322	1.3483	Annotated_lncRNA
ENSG00000150593	PDCD4	1.94902	5.8527	14.6037	0.000132652	0.00209561	protein_coding	10	110871795	110900006	+	5.27604	5.60171	21.4764	16.4174	16.7786	12.9335	12.3639	12.2008	14.2125	13.9181	Protein_Coding
ENSG00000175115	PACS1	1.88089	6.39208	14.5983	0.000133036	0.00210029	protein_coding	11	66070363	66244747	+	4.5693	3.69405	16.174	11.3257	16.2551	12.2955	18.3765	14.6813	14.1094	13.5763	Protein_Coding
ENSG00000242290	RP11-197K3.1	4.41683	-2.09605	14.5884	0.000133733	0.0021099	lincRNA	3	114453593	114520132	+	0.0284435	0.0265565	0.654025	0.528805	1.56167	1.75044	0.341931	1.11426	0.924257	1.17519	Annotated_lncRNA
ENSG00000163888	CAMK2N2	-3.00907	1.19753	14.5837	0.000134073	0.00211387	protein_coding	3	184259213	184261463	-	3.59812	2.60749	0.492824	0.230995	0.549747	1.19361	1.04102	1.48032	0.372433	0.763291	Protein_Coding
ENSG00000143499	SMYD2	2.27809	5.01959	14.5708	0.000134988	0.0021269	protein_coding	1	214281102	214337131	+	3.07228	1.66905	6.95202	13.9	5.74524	13.3924	6.46003	14.988	6.61952	7.1866	Protein_Coding
ENSG00000169184	MN1	1.92815	5.74993	14.5604	0.00013574	0.00213735	protein_coding	22	27748277	27801498	-	4.312	2.03122	12.67	8.01197	19.0713	7.49322	49.6615	14.5046	34.3554	31.852	Protein_Coding
ENSG00000152061	RABGAP1L	-1.94862	6.95329	14.5576	0.000135936	0.00213903	protein_coding	1	174159410	174995308	+	13.4831	16.3687	4.04637	2.92837	5.49318	4.00721	4.38172	3.88273	4.15188	3.29545	Protein_Coding
ENSG00000244081	RP11-350D23.4	3.13636	0.378633	14.5413	0.000137118	0.00215621	unprocessed_pseudogene	9	63025597	63025993	+	0.80215	0.499289	7.63397	3.24198	15.3941	9.27943	2.23217	4.08667	2.29989	2.53681	Other
ENSG00000197822	OCLN	-1.94055	5.65529	14.5251	0.000138303	0.00217342	protein_coding	5	69492292	69558104	+	13.0838	11.754	2.56922	3.24891	1.748	2.25232	0.825747	2.53711	1.65308	2.26803	Protein_Coding
ENSG00000105707	HPN	-3.5772	2.45748	14.5155	0.000139013	0.00218315	protein_coding	19	35040506	35066571	+	2.28214	3.4258	0.0421246	0.833503	0.035923	0.0353011	0.0367053	0.0233011	0.0650326	0.0384468	Protein_Coding
ENSG00000167550	RHEBL1	-3.07723	1.13684	14.5012	0.000140067	0.00219788	protein_coding	12	49064685	49070025	-	3.07207	3.11156	0.173443	0.576463	0.64318	0.64746	0.686954	0.647156	0.720904	0.566644	Protein_Coding
ENSG00000260764	RP11-475D10.5	6.34378	-3.09649	14.5003	0.000140134	0.00219788	processed_pseudogene	16	8731416	8731559	-	0	0	1.13001	1.09242	0.983726	1.13932	0	2.07833	0.11742	0.902432	Other
ENSG00000198663	C6orf89	1.95117	5.59733	14.4859	0.000141211	0.00221333	protein_coding	6	36871870	36928964	+	3.078	2.62175	10.3668	9.313	13.6308	10.1639	17.6558	11.5111	20.3823	15.3918	Protein_Coding
ENSG00000116329	OPRD1	-4.58911	-0.0243916	14.4775	0.000141842	0.00222176	protein_coding	1	28812142	28863696	+	1.04715	1.03355	0.137589	0	0.250962	0.0924813	0.189822	7.21871	0.0571876	0.466986	Protein_Coding
ENSG00000221946	FXYD7	-3.47647	1.00138	14.4683	0.000142536	0.00223116	protein_coding	19	35143250	35154301	+	1.58685	2.49383	0.317284	0.0717028	0.0450956	0.0249271	0.661542	0.307133	0.178975	0.859699	Protein_Coding
ENSG00000109079	TNFAIP1	1.97775	5.50706	14.451	0.000143857	0.00224892	protein_coding	17	28335602	28347009	+	5.75019	4.14546	20.926	14.1389	12.2284	15.582	18.1746	21.3733	26.1866	26.5314	Protein_Coding
ENSG00000279029	RP11-144I2.1	2.7752	2.44444	14.4516	0.000143804	0.00224892	TEC	10	24481180	24483034	-	0.543631	1.08637	4.66015	4.81059	3.1855	17.0856	2.40771	12.2955	7.8572	5.84951	Other
ipsc_lncRNA.20162	ipsc_lncRNA.20162	3.05087	0.722582	14.4394	0.000144746	0.00226134	novel_intergenic	20	27295636	27296173	*	1.08519	0.307029	7.71264	2.39231	15.5348	6.57023	2.43779	3.86469	2.29427	2.5362	Novel_lncRNA
ENSG00000237065	NANOGP4	-3.3028	0.878087	14.4373	0.000144904	0.00226234	transcribed_processed_pseudogene	7	29212302	29213214	+	3.08106	4.25166	0.579239	0.172298	0.17732	0.163359	0	0.0862625	0.0185197	0.195708	Other
ENSG00000163132	MSX1	3.37897	5.18091	14.4341	0.000145152	0.00226474	protein_coding	4	4859666	4863936	+	2.72054	0.163623	60.4641	0.580124	28.7799	16.8142	9.77295	8.30671	2.72769	2.82734	Protein_Coding
ENSG00000276500	BMS1P14	3.0539	0.884774	14.4285	0.000145585	0.00227001	lincRNA	9	40505399	40566281	-	0.905029	0.35435	7.95482	2.19466	22.4072	6.91589	2.10575	3.69095	1.98103	3.37742	Annotated_lncRNA
ENSG00000260293	RP11-715J22.6	2.44877	4.16523	14.4271	0.00014569	0.00227016	sense_intronic	16	2476558	2482173	+	0.579648	1.09709	1.7095	8.831	0.976519	2.38487	2.67303	4.14824	4.23314	2.48458	Annotated_lncRNA
ENSG00000163346	PBXIP1	1.94631	5.85971	14.4149	0.000146638	0.00228346	protein_coding	1	154944076	154956123	-	6.95546	5.63616	29.4302	15.827	22.6697	24.0277	19.1593	20.4512	27.2968	33.8837	Protein_Coding
ENSG00000164591	MYOZ3	-2.48372	3.49915	14.4123	0.000146843	0.00228516	protein_coding	5	150660874	150679365	+	3.39946	3.23139	0.636789	0.440605	0.784392	0.251996	1.56184	0.305272	1.11192	0.809902	Protein_Coding
ENSG00000105767	CADM4	2.18018	5.10052	14.3968	0.000148057	0.00230257	protein_coding	19	43622368	43639839	-	9.35794	3.46396	21.6081	24.7047	9.5597	23.9724	11.4105	19.9244	15.305	31.9958	Protein_Coding
ENSG00000164308	ERAP2	2.87952	1.64182	14.3898	0.000148605	0.00230958	protein_coding	5	96875939	96919716	+	0.0429067	0.164692	0.285015	1.0925	2.49754	1.63977	2.5169	0.740674	3.49925	4.48882	Protein_Coding
ENSG00000080298	RFX3	1.86501	6.87499	14.3658	0.000150513	0.00233773	protein_coding	9	3218297	3526004	-	5.67077	3.92507	17.2716	13.681	7.13872	7.79587	3.33395	5.7286	3.37594	4.60451	Protein_Coding
ENSG00000238783	Y_RNA	3.43347	-0.69019	14.3472	0.000152005	0.00235938	misc_RNA	15	30355436	30355540	+	1.01096	0.943894	8.71722	10.6234	10.9856	17.7556	2.8695	7.80076	3.22066	4.02227	Other
ENSG00000169213	RAB3B	-2.08905	7.06699	14.3338	0.000153091	0.00237469	protein_coding	1	51907956	51990764	-	15.5403	19.1263	5.41603	2.42391	8.63413	1.80686	9.73242	7.29569	9.44684	8.2863	Protein_Coding
ENSG00000118242	MREG	-2.41114	3.87877	14.3301	0.00015339	0.00237626	protein_coding	2	215942805	216034096	-	9.92851	7.22128	1.33116	1.52086	0.980047	1.98635	0.736542	1.57206	0.73034	1.00992	Protein_Coding
ENSG00000229896	RP11-456H18.2	3.43165	-0.697591	14.3311	0.000153313	0.00237626	lincRNA	6	12007670	12008856	+	0.124153	0.115917	1.14191	1.221	0.804732	0.76754	1.61687	0.884297	2.31379	1.93785	Annotated_lncRNA
ENSG00000229751	RP11-142M10.2	3.16291	0.0272803	14.3271	0.000153638	0.00237857	antisense	10	13991815	14007526	+	0.248307	0.463667	1.92696	3.93897	6.46152	2.04096	1.86562	1.79623	2.84774	2.6218	Annotated_lncRNA
ENSG00000102401	ARMCX3	1.88929	5.89906	14.3216	0.00015409	0.00238403	protein_coding	X	101622797	101627843	+	7.24953	5.39694	22.6626	18.9563	20.9193	21.0368	27.5697	23.7258	27.8896	24.268	Protein_Coding
ENSG00000126010	GRPR	-3.02875	0.701118	14.3167	0.00015449	0.00238867	protein_coding	X	16123556	16153021	+	1.54999	1.52422	0.1898	0.148271	0.388157	0.943283	0.156194	0.37562	0.32432	0.513671	Protein_Coding
ENSG00000170561	IRX2	-2.77543	4.97522	14.3131	0.000154787	0.00239172	protein_coding	5	2745845	2751662	-	28.2997	7.71725	1.42453	2.6032	0.412627	1.01371	0.272345	1.07058	0.209857	0.796829	Protein_Coding
ENSG00000197724	PHF2	2.00512	5.7201	14.2941	0.000156351	0.00241432	protein_coding	9	93576407	93679587	+	5.11155	2.92753	10.9316	17.657	9.16445	10.7261	10.9478	9.70718	11.3462	10.6464	Protein_Coding
ENSG00000181896	ZNF101	-2.06273	5.09479	14.2847	0.000157141	0.00242496	protein_coding	19	19668796	19683509	+	9.43386	8.249	1.80147	1.97943	1.45605	1.58241	1.54539	1.59916	1.58259	1.55505	Protein_Coding
ENSG00000151376	ME3	2.51449	3.1558	14.28	0.000157531	0.00242942	protein_coding	11	86441108	86672636	-	0.880444	0.542284	4.84391	2.57473	3.61708	3.3731	4.22997	2.74975	5.41441	5.29891	Protein_Coding
ENSG00000119969	HELLS	-2.00263	8.37324	14.2598	0.000159226	0.00245398	protein_coding	10	94501434	94613905	+	44.7938	64.168	11.929	12.0039	7.22166	8.14493	5.93813	4.88717	6.18253	4.55082	Protein_Coding
ENSG00000025423	HSD17B6	-2.95592	1.0928	14.2225	0.000162414	0.00250152	protein_coding	12	56752161	56787790	+	1.51066	1.89028	0.188003	0.201419	0.106884	0.144421	0.351036	0.173322	0.312569	0.657759	Protein_Coding
ENSG00000197217	ENTPD4	1.94794	7.28204	14.2174	0.000162857	0.00250672	protein_coding	8	23385783	23457695	-	10.7268	7.98081	24.0287	42.4305	14.8939	30.6507	17.6908	24.4724	21.7005	24.936	Protein_Coding
ENSG00000107719	PALD1	-2.38695	4.6184	14.2144	0.000163115	0.00250797	protein_coding	10	70478821	70568449	+	10.584	8.1666	0.942213	2.66549	3.44756	1.87293	2.26455	2.14055	1.68157	2.5284	Protein_Coding
ENSG00000132297	HHLA1	-9.55461	5.03752	14.2129	0.000163252	0.00250797	protein_coding	8	132061486	132111159	-	1.71936	19.2824	0.0132445	0.00232797	0.00329426	0.00728376	0	0.017949	0.00275248	0.00528855	Protein_Coding
ENSG00000183283	DAZAP2	1.99233	5.35038	14.2136	0.000163185	0.00250797	protein_coding	12	51238292	51271362	+	2.74747	3.21947	9.16036	12.2321	8.32983	8.8796	7.37264	7.30821	8.21968	10.2349	Protein_Coding
ENSG00000139263	LRIG3	2.01258	5.49823	14.2115	0.000163366	0.00250812	protein_coding	12	58872149	58920522	-	5.56604	1.69862	13.0781	9.4327	28.0422	19.0426	43.119	25.4756	28.6293	24.3974	Protein_Coding
ENSG00000125977	EIF2S2	-1.90718	7.24522	14.1994	0.000164421	0.00252109	protein_coding	20	34088298	34112332	-	111.147	80.0222	19.582	25.8231	19.7795	28.7007	45.9968	31.9894	21.7149	24.1822	Protein_Coding
ENSG00000164841	TMEM74	-2.95663	1.38789	14.1997	0.000164397	0.00252109	protein_coding	8	108606850	108787615	-	2.15844	1.18848	0.332287	0.0994141	0.133645	0.0570253	0.154009	0.114975	0.0235085	0.163736	Protein_Coding
ENSG00000079308	TNS1	2.14656	4.94854	14.1877	0.000165452	0.00253507	protein_coding	2	217799789	218002995	-	0.81454	0.672589	3.86587	2.22282	7.78193	2.30965	13.7503	5.22896	14.9471	19.7831	Protein_Coding
ENSG00000177311	ZBTB38	1.88362	5.8674	14.1866	0.000165544	0.00253507	protein_coding	3	141324213	141449792	+	2.26666	1.58722	6.87108	5.70422	7.39274	9.82743	3.77201	6.66561	5.30595	6.56815	Protein_Coding
ENSG00000172260	NEGR1	2.46694	3.34701	14.1835	0.000165814	0.00253758	protein_coding	1	71395940	72282734	-	0.443055	0.0861795	1.87529	0.499891	0.947202	2.47559	2.42794	6.8268	0.821668	1.69738	Protein_Coding
ENSG00000138468	SENP7	1.98358	5.56198	14.1788	0.000166232	0.00254236	protein_coding	3	101324205	101513241	-	2.30415	4.12179	10.1192	11.7563	12.39	9.44645	7.24343	6.08045	6.5667	7.26856	Protein_Coding
ENSG00000225968	ELFN1	2.4438	4.00015	14.1716	0.000166873	0.00255053	protein_coding	7	1688119	1747954	+	1.0997	1.31028	3.34859	10.176	5.43679	4.90304	1.54878	4.02699	1.27088	5.03578	Protein_Coding
ENSG00000267243	AC005307.3	-2.62523	2.7011	14.1624	0.000167686	0.00256132	lincRNA	19	28435388	28727777	-	2.30494	3.46555	0.391646	0.429129	0.364351	0.242425	0.243758	0.157555	0.173355	0.142169	Annotated_lncRNA
ENSG00000174485	DENND4A	2.07036	5.55308	14.1443	0.000169309	0.00258447	protein_coding	15	65658046	65792293	-	1.15741	1.72775	2.39635	11.7519	4.93451	10.6542	4.14433	6.08173	5.73353	4.27985	Protein_Coding
ENSG00000238372	snoU13	6.28153	-3.1469	14.1091	0.000172507	0.0026316	snoRNA	8	101847256	101847360	-	0	0	1.54973	1.36197	1.34911	1.84658	0.168794	1.80018	0.805165	1.08292	Other
ENSG00000100122	CRYBB1	-3.69418	-0.865188	14.1028	0.00017309	0.00263883	protein_coding	22	26599278	26618088	-	0.979313	0.824408	0.0184575	0.116794	1.12018	205.612	0.836313	2958.4	6.16806	210.874	Protein_Coding
ENSG00000116771	AGMAT	-2.72688	2.18866	14.0939	0.00017391	0.00264795	protein_coding	1	15572353	15585110	-	3.97713	2.70898	0.406804	0.480504	0.720424	0.554827	0.645132	0.579656	0.581651	0.669244	Protein_Coding
ENSG00000279390	AF127577.13	2.58833	2.84601	14.0945	0.000173852	0.00264795	TEC	21	15050189	15052379	+	1.17084	0.791604	4.26113	6.31164	11.3975	6.44647	1.43987	3.60898	2.56212	2.52813	Other
ENSG00000186777	ZNF732	-2.15653	4.84848	14.0896	0.000174303	0.00265226	protein_coding	4	270675	305321	-	21.661	23.154	4.77665	4.22566	3.52503	2.36677	2.67508	1.73102	2.85277	1.48883	Protein_Coding
ENSG00000279821	RP11-1334A24.5	2.56835	2.77133	14.0832	0.0001749	0.00265965	TEC	5	177476631	177479656	-	0.958845	0.420323	4.89347	2.32044	4.07274	3.1939	5.01363	5.46046	4.33049	6.19475	Other
ENSG00000109790	KLHL5	1.84911	6.4295	14.0801	0.00017519	0.00266219	protein_coding	4	39045039	39126857	+	8.19934	6.93287	28.9879	20.3641	16.6213	20.0293	13.5682	15.4147	15.1236	22.3857	Protein_Coding
ENSG00000179104	TMTC2	2.11794	5.48884	14.079	0.000175289	0.00266219	protein_coding	12	82686880	83134870	+	1.87058	1.79411	3.7953	13.3179	2.33172	3.41194	1.89947	5.33315	3.54706	5.07045	Protein_Coding
ENSG00000160360	GPSM1	2.09873	5.72475	14.0611	0.00017697	0.00268603	protein_coding	9	136327476	136359605	+	4.7214	3.20018	9.1839	24.1523	7.9066	16.7858	11.3287	20.5947	14.186	12.424	Protein_Coding
ENSG00000261662	RP5-1042I8.7	2.96776	1.21424	14.0538	0.000177654	0.0026947	sense_overlapping	1	119909255	119910613	-	0.429604	0.31602	3.9962	1.66263	2.1145	0.845057	1.74756	0.846109	1.56767	1.43433	Annotated_lncRNA
ENSG00000183807	FAM162B	-3.33758	-0.434646	14.048	0.000178205	0.00270134	protein_coding	6	116752197	116765723	-	1.02462	1.53064	0.0981669	0.124234	0.0781338	0.0287929	0.0171075	0.0304084	0.0489628	0.172473	Protein_Coding
ENSG00000234841	RP11-119H12.4	-3.06937	0.898019	14.042	0.00017877	0.0027082	processed_pseudogene	4	112826307	112827607	+	1.74063	3.42805	0.281417	0.241826	1.11994	1.78839	0.817374	1.97348	0.636829	0.774108	Other
ENSG00000184613	NELL2	1.89669	7.50637	14.0378	0.000179168	0.00271205	protein_coding	12	44508275	44921848	-	14.4146	10.9847	40.8102	43.038	11.8572	2.62122	20.91	4.43809	70.4686	15.1084	Protein_Coding
ENSG00000250366	TUNAR	-5.05725	4.64898	14.037	0.00017925	0.00271205	lincRNA	14	95876392	95925571	+	14.0192	14.5947	1.23398	0.115129	0.0232739	0.0514596	0.0101917	0.190214	0.0243078	1.24234	Annotated_lncRNA
ENSG00000201084	Y_RNA	3.39857	-0.720742	14.0324	0.000179688	0.00271696	misc_RNA	15	32175247	32175351	-	1.01096	0.943894	8.52351	10.351	10.7929	17.1874	2.70071	7.65075	3.22066	4.02227	Other
ENSG00000068903	SIRT2	2.3737	4.02137	14.0294	0.000179978	0.00271963	protein_coding	19	38878555	38899862	-	1.13701	0.684717	3.99026	4.19785	5.87851	3.3213	5.79769	4.0214	5.58545	5.4781	Protein_Coding
ENSG00000269997	RP11-214K3.21	3.27771	0.0116673	14.0139	0.000181461	0.00274032	sense_intronic	12	123966077	123966629	-	0.671843	0.14935	2.86896	3.07737	3.8424	3.99164	2.49987	5.21253	5.16733	4.58233	Annotated_lncRNA
ENSG00000164284	GRPEL2	-1.88871	5.9345	14.0055	0.000182281	0.00275097	protein_coding	5	149345430	149354583	+	29.7186	17.0788	5.20587	5.68598	3.95208	4.01641	7.52814	5.68182	5.28796	5.16463	Protein_Coding
ENSG00000116962	NID1	1.84839	6.48828	13.9925	0.000183545	0.00276761	protein_coding	1	235975830	236065162	-	5.65089	8.4647	20.4685	24.2507	35.8179	113.87	39.1583	58.155	34.8607	30.4793	Protein_Coding
ENSG00000224057	EGFR-AS1	3.13727	0.796954	13.9917	0.000183615	0.00276761	antisense	7	55179750	55188934	-	0.0882701	0.170715	1.28304	0.764472	1.77413	1.41918	0.416873	0.864482	0.596557	0.908865	Annotated_lncRNA
ENSG00000079150	FKBP7	2.486	3.44877	13.9782	0.000184944	0.00278358	protein_coding	2	178463664	178478600	-	1.3671	0.879537	4.29257	7.04821	7.92383	5.80608	9.63854	2.86392	9.28868	6.06505	Protein_Coding
ENSG00000138111	TMEM180	-2.4562	3.34923	13.9775	0.000185013	0.00278358	protein_coding	10	102461395	102477045	+	5.50424	4.73152	0.669161	1.03017	2.02596	1.84848	2.14631	1.72436	1.2468	1.52487	Protein_Coding
ENSG00000274956	UG0898H09	2.60121	2.61654	13.9774	0.000185023	0.00278358	lincRNA	8	62977861	62984900	+	0.266383	0.244018	1.17592	1.63118	2.24213	3.8452	2.03165	2.75652	1.0832	4.43935	Annotated_lncRNA
ENSG00000271216	LINC01050	-4.3241	-1.17791	13.972	0.000185558	0.00278989	lincRNA	13	42810366	42812562	-	0.721642	1.34753	0.107054	0	7.40235	1.02048	0.559686	0.0829028	0.355968	0.0854936	Annotated_lncRNA
ENSG00000159399	HK2	-1.88646	6.54202	13.9393	0.00018881	0.002837	protein_coding	2	74833981	74893359	+	30.9607	20.3562	4.80329	7.6739	3.70093	5.29049	8.52851	17.3464	5.75513	4.77349	Protein_Coding
ENSG00000269930	RP11-932O9.9	2.92103	1.51069	13.9376	0.000188984	0.00283784	lincRNA	15	30616958	30617749	+	0.379749	1.60593	3.80094	7.74622	3.11726	8.21062	3.35671	2.76447	4.22712	3.99942	Annotated_lncRNA
ENSG00000102802	MEDAG	-3.72842	0.905235	13.9359	0.000189155	0.00283863	protein_coding	13	30906191	30925572	+	1.18492	1.71165	0.239901	0.0301195	2.51466	0.6471	1.42594	0.975348	18.2973	16.2712	Protein_Coding
ENSG00000130511	SSBP4	2.08703	5.00473	13.9256	0.000190194	0.00285244	protein_coding	19	18418864	18434562	+	4.87805	3.75463	13.8839	19.0564	22.3052	16.6198	16.2812	14.4963	17.4031	12.5679	Protein_Coding
ENSG00000161513	FDXR	-2.41639	3.68505	13.9164	0.000191119	0.00286451	protein_coding	17	74862497	74873031	-	3.59834	8.35775	0.435175	1.92319	0.753462	5.44538	1.45274	1.81631	1.00539	2.7261	Protein_Coding
ENSG00000162595	DIRAS3	3.17888	0.515275	13.9073	0.000192047	0.00287483	protein_coding	1	68045962	68051631	-	0.125538	0.133954	1.81443	0.616098	1.86674	1.4892	0.808467	1.49292	1.23407	2.22292	Protein_Coding
ENSG00000198056	PRIM1	-2.25388	4.67682	13.9085	0.000191928	0.00287483	protein_coding	12	56731596	56752373	-	23.1439	13.8611	2.72093	4.13706	1.60266	1.76259	2.45088	1.44136	2.33818	1.60638	Protein_Coding
ENSG00000006625	GGCT	-2.02367	5.28295	13.885	0.000194344	0.0029074	protein_coding	7	30496621	30551479	-	40.4266	28.9349	6.10739	9.25606	5.87447	6.30254	5.35889	5.73009	7.06517	7.29052	Protein_Coding
ENSG00000158089	GALNT14	-2.80184	1.9361	13.8622	0.000196712	0.002941	protein_coding	2	30910467	31155202	-	1.63864	1.3961	0.129158	0.28495	0.0265863	0.231869	1.27677	2.7316	2.28803	3.9907	Protein_Coding
ENSG00000214189	ZNF788	-2.09273	5.03509	13.8577	0.000197186	0.00294624	protein_coding	19	12092263	12137235	+	7.98204	6.93922	2.04387	1.19076	1.5217	0.613922	1.49483	0.764905	1.33739	1.08816	Protein_Coding
ENSG00000166046	TCP11L2	2.36812	4.1108	13.8545	0.000197526	0.00294948	protein_coding	12	106301929	106347015	+	0.601599	1.26946	3.47688	4.69931	2.23412	3.35228	3.03498	4.9791	5.38606	4.89196	Protein_Coding
ENSG00000145675	PIK3R1	2.46079	5.9936	13.8525	0.000197731	0.0029507	protein_coding	5	68215720	68301821	+	4.68464	0.678092	9.69309	7.98248	21.0336	14.2733	11.3317	16.502	15.6537	9.32052	Protein_Coding
ENSG00000204780	IGKV1OR9-1	3.71996	-1.15439	13.8508	0.000197913	0.00295158	IG_V_pseudogene	9	65250543	65250826	-	0.124591	0.290812	3.22292	1.96383	7.4106	5.04159	0.624064	2.05214	1.25027	1.6587	Other
ENSG00000079102	RUNX1T1	-2.43186	4.64817	13.8478	0.000198231	0.00295449	protein_coding	8	91954967	92103286	-	2.58025	3.82352	0.761912	0.355009	2.64788	1.0821	9.52363	5.44874	4.73462	2.58268	Protein_Coding
ENSG00000044090	CUL7	1.83683	6.11112	13.8437	0.000198664	0.00295727	protein_coding	6	43037617	43053945	-	6.41597	4.92492	16.1514	19.9748	20.1971	12.2646	15.6418	10.6745	16.1724	12.737	Protein_Coding
ENSG00000278996	CH507-513H4.1	-2.38784	3.64199	13.8439	0.000198644	0.00295727	lincRNA	21	8197620	8227646	+	7.53568	9.76673	1.08296	1.9808	4.01006	2.62709	1.12102	1.3368	1.3673	2.60759	Annotated_lncRNA
ENSG00000267055	RP11-486P11.1	-5.05725	1.38345	13.8319	0.000199915	0.00297405	lincRNA	7	20096137	20130475	+	1.05623	13.8062	0.151792	0.0640331	0.0302039	0	0	0.0235098	0	0	Annotated_lncRNA
ENSG00000277333	AC026799.1	-5.07525	-1.88077	13.8303	0.000200082	0.00297469	miRNA	5	5515977	5516044	-	2.08139	11.417	0.29912	0	0.297598	0.219334	0.260638	0	0	0.477758	Other
ENSG00000162729	IGSF8	-2.08626	4.95141	13.8264	0.000200496	0.00297899	protein_coding	1	160091340	160098943	-	22.067	18.5957	3.79024	4.80001	7.57313	7.98098	6.61209	11.443	6.92125	8.05922	Protein_Coding
ENSG00000125731	SH2D3A	-2.70317	2.60679	13.8246	0.000200686	0.00297997	protein_coding	19	6752160	6767588	-	1.69924	2.10089	0.352288	0.190143	0.20534	0.242664	0.319369	0.622786	0.692194	0.585413	Protein_Coding
ENSG00000047634	SCML1	2.42723	3.46311	13.8163	0.000201576	0.00299133	protein_coding	X	17737449	17754988	+	0.534264	0.691136	1.86492	4.57873	2.24197	1.77718	1.43154	1.3611	1.52874	1.68437	Protein_Coding
ENSG00000160271	RALGDS	2.03009	5.46211	13.8151	0.000201708	0.00299144	protein_coding	9	133097720	133149334	-	2.7777	1.88494	5.97346	11.7009	7.19059	9.00477	4.35879	8.34063	4.9723	6.50902	Protein_Coding
ENSG00000270704	SNORD64	-2.36658	4.15967	13.8035	0.000202956	0.00300809	sense_intronic	15	24984864	24985173	+	73.3927	126.337	16.5346	16.8841	9.40025	16.5505	51.9696	46.3908	16.4176	19.7021	Annotated_lncRNA
ENSG00000128294	TPST2	-2.17314	4.69574	13.7985	0.000203495	0.00301421	protein_coding	22	26525492	26596717	-	14.5003	11.4496	2.82568	2.31018	5.05329	6.41055	9.51965	9.3559	5.10981	6.14324	Protein_Coding
ENSG00000229962	AP000221.1	3.97687	-0.965857	13.7907	0.00020434	0.00302487	lincRNA	21	25515473	25518338	-	0.0507415	0.0315834	0.233348	1.4082	0.580401	0.941081	1.44024	2.46965	0.258638	0.605648	Annotated_lncRNA
ENSG00000197837	HIST4H4	-1.95683	5.60571	13.7833	0.000205153	0.00303502	protein_coding	12	14767999	14771131	-	41.5532	22.9703	6.16202	8.21542	6.06785	6.81517	7.89922	8.33402	7.61472	6.35133	Protein_Coding
ENSG00000263537	RN7SL387P	-3.16576	-0.186633	13.7813	0.000205371	0.00303637	misc_RNA	12	110625645	110625917	-	7.58222	4.29593	0.670556	0.471452	0.296508	0.327796	0.324604	0.461583	0.247743	0.297505	Other
ENSG00000169245	CXCL10	6.27847	-3.1751	13.7759	0.000205958	0.00304318	protein_coding	4	76021117	76023497	-	0	0	0.172961	0.0851233	2.34029	1.39508	0.0150709	0.214307	0.14378	0.30388	Protein_Coding
ENSG00000128805	ARHGAP22	-2.67317	2.43163	13.7647	0.000207198	0.00305961	protein_coding	10	48446034	48656265	-	1.42672	1.42461	0.251891	0.158124	0.372929	0.125334	0.423292	0.346009	0.857514	1.0082	Protein_Coding
ENSG00000145743	FBXL17	2.26097	4.51647	13.7629	0.000207395	0.00306064	protein_coding	5	107859035	108382098	-	1.10615	0.894521	3.28447	5.539	3.3873	3.77962	3.07787	3.38101	3.50239	3.52665	Protein_Coding
ENSG00000139921	TMX1	-1.84492	6.60586	13.7593	0.000207792	0.00306461	protein_coding	14	51240162	51257546	+	41.8446	29.8641	7.33766	10.5531	8.0065	9.91883	13.3979	12.0614	8.29827	10.3297	Protein_Coding
ENSG00000084234	APLP2	1.98886	9.86524	13.755	0.000208264	0.00306969	protein_coding	11	130069837	130144811	+	58.3468	47.9272	176.592	199.59	64.3656	149.683	80.8221	102.261	94.8994	117.253	Protein_Coding
ENSG00000125285	SOX21	-4.81499	4.15426	13.7329	0.000210732	0.00310416	protein_coding	13	94709622	94712399	-	19.6215	6.99851	0.146438	0.895725	0.0218538	0.488567	0.00637991	7.2634	0.0121731	7.3559	Protein_Coding
ENSG00000271553	RP11-274B21.10	3.00377	0.460322	13.7218	0.000211983	0.00312066	lincRNA	7	128667043	128668156	+	0.365272	0.177933	2.92139	1.14252	2.87019	2.61074	1.92507	2.74309	2.20083	2.18722	Annotated_lncRNA
ENSG00000170629	DPY19L2P2	2.44476	3.1999	13.7175	0.000212467	0.00312587	transcribed_unprocessed_pseudogene	7	103175133	103280410	-	0.577046	0.48844	2.92345	2.28863	0.982819	1.03173	0.527255	0.705714	1.04239	1.17898	Other
ENSG00000163617	KIAA1407	2.42105	3.38088	13.711	0.000213205	0.0031348	protein_coding	3	113964137	114056613	-	0.750644	0.520183	3.94683	2.27064	2.88495	2.23031	0.935801	1.32476	1.45076	1.8195	Protein_Coding
ENSG00000164056	SPRY1	-3.28566	4.42163	13.7042	0.000213974	0.00314078	protein_coding	4	123396795	123403760	+	12.1115	7.41503	2.80236	0.263425	18.9141	12.491	20.9881	10.3063	14.7965	6.41062	Protein_Coding
ENSG00000171456	ASXL1	1.85557	6.95819	13.7043	0.000213969	0.00314078	protein_coding	20	32358344	32439319	+	6.561	5.2661	15.1895	23.8335	14.5278	17.4294	14.8776	15.445	15.5403	16.9534	Protein_Coding
ENSG00000237328	RAI1-AS1	3.17398	0.303823	13.7039	0.000214004	0.00314078	antisense	17	17759154	17770821	-	0.733088	0.136891	2.86561	2.64682	5.05916	3.19307	2.08079	2.02333	2.82586	2.37823	Annotated_lncRNA
ENSG00000099864	PALM	2.07395	5.04856	13.7013	0.000214302	0.00314131	protein_coding	19	709093	748330	+	2.82206	2.57227	7.27658	14.1472	6.55391	14.6511	16.6828	21.9931	27.4087	30.0332	Protein_Coding
ENSG00000272239	CTB-108O6.2	-4.10891	-1.66824	13.7024	0.000214181	0.00314131	antisense	5	147401760	147401996	+	1.71693	2.85757	0.171647	0.0603406	0.51232	2.58018	0.523476	1.19632	0.356719	2.67303	Annotated_lncRNA
ENSG00000159173	TNNI1	2.54887	2.9279	13.6961	0.000214902	0.00314818	protein_coding	1	201403768	201429866	-	0.23749	0.392975	1.65446	1.55476	0.0457234	0.0376634	0.584184	0.136078	0.849469	0.427468	Protein_Coding
ENSG00000170340	B3GNT2	-1.99889	5.19282	13.6884	0.000215784	0.00315916	protein_coding	2	62196113	62224731	+	19.9118	22.7594	4.62826	4.90353	10.4543	4.45199	10.3268	5.60471	7.42885	7.78407	Protein_Coding
ENSG00000207174	SNORD116-15	-2.50033	2.92161	13.6813	0.000216605	0.00316926	snoRNA	15	25081287	25081378	+	170.188	123.886	29.4048	17.8759	18.6969	22.2099	42.96	34.4137	31.2439	24.7188	Other
ENSG00000265722	AC099326.1	4.24594	-1.89498	13.678	0.000216977	0.00317277	miRNA	3	69920125	69920210	+	0	0.576214	2.36514	7.31665	0.23531	1.90769	1.23652	4.02946	1.57288	0.188881	Other
ENSG00000090861	AARS	-1.9162	7.76564	13.6768	0.000217115	0.00317284	protein_coding	16	70252295	70289543	-	100.149	63.2118	17.1114	20.7739	19.1794	16.8478	51.468	19.2114	24.3327	22.4986	Protein_Coding
ENSG00000149269	PAK1	-1.81184	6.6913	13.675	0.000217329	0.00317404	protein_coding	11	77321707	77474635	-	27.0981	26.2942	5.6348	8.20492	7.0197	5.04102	6.33642	4.22858	5.12166	5.08537	Protein_Coding
ENSG00000144354	CDCA7	-1.87252	5.71258	13.6738	0.000217468	0.00317413	protein_coding	2	173354820	173368997	+	25.6249	18.6427	6.27681	4.54031	4.73251	2.10792	3.32032	1.98996	2.44558	2.32054	Protein_Coding
ENSG00000170379	FAM115C	3.37879	1.4076	13.6726	0.000217611	0.00317429	protein_coding	7	143620950	143730409	+	0.0383059	0.107294	1.00034	0.384832	1.80897	0.885748	1.09641	1.17661	3.24781	2.19565	Protein_Coding
ENSG00000078081	LAMP3	2.82898	1.71254	13.6654	0.000218439	0.00318443	protein_coding	3	183122213	183163839	-	0.268901	0.168817	1.0394	1.78009	0.0265155	0.515917	0.236869	0.342604	0.0443094	0.417162	Protein_Coding
ENSG00000143344	RGL1	2.19209	4.68745	13.6578	0.000219324	0.00319345	protein_coding	1	183636085	183928531	+	2.071	1.46344	9.9573	5.0841	27.3929	14.5155	19.9083	16.0871	18.5308	15.76	Protein_Coding
ENSG00000207863	MIR125B2	4.7711	-2.59054	13.6587	0.000219219	0.00319345	miRNA	21	16590237	16590325	+	0.198785	0	2.97104	2.57092	2.27378	0.502743	1.79225	4.77856	3.03973	4.19783	Other
ENSG00000214655	ZSWIM8	1.85361	5.80969	13.6518	0.000220034	0.00320184	protein_coding	10	73785582	73801797	+	3.72835	2.75614	10.6931	10.0427	11.6997	10.1813	10.4562	9.48895	11.874	11.9219	Protein_Coding
ENSG00000237249	RP1-102G20.2	-3.84562	1.13235	13.6506	0.000220174	0.00320194	processed_pseudogene	1	174892417	174893155	+	3.67274	16.9781	0.772412	0.289635	1.48573	1.43483	0.403824	0.358896	0.556481	0.616853	Other
ENSG00000164128	NPY1R	-2.52694	2.76171	13.6227	0.000223466	0.00324784	protein_coding	4	163323961	163344832	-	2.00621	3.62372	0.277366	0.629505	0.140398	0.446014	0.144162	0.414514	0.23057	1.95858	Protein_Coding
ENSG00000100297	MCM5	-1.84178	7.04706	13.6187	0.00022394	0.0032508	protein_coding	22	35400063	35425430	+	36.1456	23.9196	6.92697	7.7701	5.28668	4.35571	4.52625	3.22415	5.43338	3.57505	Protein_Coding
ENSG00000165175	MID1IP1	-1.83226	6.08542	13.6187	0.000223939	0.0032508	protein_coding	X	38801432	38806537	+	36.1306	23.5264	6.83731	7.84087	7.83836	3.34892	9.48833	4.25582	6.01835	5.1903	Protein_Coding
ENSG00000196776	CD47	1.97879	6.04543	13.6055	0.000225523	0.00327179	protein_coding	3	108043298	108091025	-	3.05434	3.7137	16.8029	8.39386	18.5603	18.9404	11.4579	22.0342	15.3022	18.2848	Protein_Coding
ENSG00000145555	MYO10	-1.93624	7.59136	13.5727	0.000229498	0.00332744	protein_coding	5	16661914	16936276	-	25.412	20.3191	3.73066	7.55645	12.2321	11.6579	10.7777	15.2653	14.1306	9.37307	Protein_Coding
ENSG00000091136	LAMB1	1.93781	8.4009	13.5519	0.000232057	0.00336252	protein_coding	7	107923799	108003255	-	21.791	14.8075	54.9485	68.9597	189.029	129.864	151.198	84.1604	155.857	121.008	Protein_Coding
ENSG00000240163	RP11-745A24.1	3.39837	-0.474904	13.5492	0.00023239	0.00336531	processed_pseudogene	15	60390371	60390682	+	0.226819	0.58237	4.49831	3.07099	4.73486	5.06718	6.36225	4.84663	7.20778	9.78792	Other
ENSG00000276180	HIST1H4I	-2.27244	7.11639	13.5395	0.000233589	0.00338063	protein_coding	6	27138588	27139881	+	310.811	86.7139	24.7415	37.299	18.2661	11.6067	27.1056	12.3797	18.4765	10.7832	Protein_Coding
ENSG00000166949	SMAD3	1.79625	6.18354	13.5363	0.000233996	0.00338447	protein_coding	15	67063763	67195195	+	4.08079	3.42217	12.3295	10.9315	7.5768	7.81005	8.7596	5.80593	12.435	10.9142	Protein_Coding
ENSG00000196923	PDLIM7	1.79615	6.56489	13.5279	0.000235044	0.00339758	protein_coding	5	177483394	177497606	-	14.4803	5.95208	43.5465	19.0968	48.2336	47.2519	57.2562	51.0576	60.1446	70.7509	Protein_Coding
ENSG00000153162	BMP6	2.66937	3.2104	13.5222	0.000235758	0.00340585	protein_coding	6	7726797	7881422	+	1.33007	0.582294	3.38028	7.47958	0.931759	4.88215	2.40987	7.0202	11.5501	12.3581	Protein_Coding
ENSG00000274895	RP11-478J18.2	3.39378	-0.802773	13.5176	0.000236335	0.00341213	antisense	1	213983793	213986419	-	0.0269385	0.0440148	0.22454	0.484493	0.192583	1.51588	0.492504	6.04998	1.24223	1.06354	Annotated_lncRNA
ENSG00000235370	DNM1P51	2.49353	3.03596	13.5065	0.000237742	0.00343038	transcribed_unprocessed_pseudogene	15	84398316	84411701	-	0.275555	0.276054	0.924974	2.08593	1.26997	1.38024	1.07396	1.79255	1.10147	1.31302	Other
ENSG00000186076	RP11-887P2.3	-1.85909	7.024	13.4901	0.000239832	0.00345845	processed_pseudogene	12	93640822	93641586	-	352.635	217.133	59.1062	78.7194	89.8084	110.466	129.856	129.41	100.058	100.648	Other
ENSG00000153802	TMPRSS11D	3.07572	0.0453582	13.4855	0.00024042	0.00346486	protein_coding	4	67820876	67884032	-	0.0859349	0.0501461	0.419895	0.603461	1.00139	1.17724	0.145274	0.401678	0.307987	0.394506	Protein_Coding
ENSG00000042493	CAPG	-2.32594	3.95124	13.4778	0.000241397	0.00347684	protein_coding	2	85394748	85418432	-	6.7795	13.2044	0.967466	2.93475	8.42999	5.57228	13.4744	6.65226	14.3401	10.7731	Protein_Coding
ENSG00000197183	NOL4L	1.82201	6.46508	13.4733	0.00024198	0.00348315	protein_coding	20	32443059	32585074	-	2.99421	4.82187	6.71906	21.4798	8.45407	10.3336	9.6402	9.53461	8.85511	9.57125	Protein_Coding
ENSG00000243004	AC005062.2	-6.73963	4.5689	13.4582	0.00024394	0.00350926	sense_overlapping	7	19918981	20140453	-	3.27065	32.959	0.118995	0.0613525	0.0631408	0.0814375	0.0207372	0.0430034	0.00659457	0.0316766	Annotated_lncRNA
ENSG00000234197	ETV5-AS1	-3.84291	-1.22494	13.4531	0.000244597	0.00351659	antisense	3	186079170	186080947	+	1.2637	1.41584	0	0.204296	4.66166	3.67541	1.6141	2.41899	1.20775	1.07325	Annotated_lncRNA
ENSG00000196218	RYR1	-2.1795	4.63898	13.4311	0.000247491	0.00355607	protein_coding	19	38433699	38587564	+	2.66625	2.6487	0.389859	0.704959	0.143235	0.31483	0.0810403	2.40836	0.294429	0.123113	Protein_Coding
ENSG00000138834	MAPK8IP3	1.79048	6.4759	13.426	0.000248159	0.00356034	protein_coding	16	1706183	1770317	+	4.0871	4.06007	12.6511	12.5585	16.0122	11.6316	16.0588	12.0744	11.9337	12.8529	Protein_Coding
ENSG00000233237	LINC00472	3.73927	5.53836	13.4264	0.000248111	0.00356034	lincRNA	6	71344344	71420769	-	1.43878	0.829985	44.3254	3.83374	5.13704	3.57381	4.15416	7.8872	6.43337	8.99706	Annotated_lncRNA
ENSG00000252835	SCARNA21	2.57841	2.60063	13.4254	0.000248234	0.00356034	snoRNA	17	7906122	7906260	+	19.9829	8.31849	73.6051	64.9191	104.677	66.7406	150.075	60.6264	146.337	102.371	Other
ENSG00000168615	ADAM9	1.83799	6.79031	13.4039	0.000251095	0.00359923	protein_coding	8	38996869	39105144	+	8.42494	5.50047	33.4393	14.1683	23.0908	22.645	48.4657	27.2627	29.7372	50.8085	Protein_Coding
ENSG00000144649	FAM198A	-2.82922	2.56346	13.3992	0.000251725	0.00360395	protein_coding	3	42979267	43060211	+	2.7715	1.96974	0.677852	0.123198	0.0504654	0.0473375	0.112504	0.103558	0.360326	0.191493	Protein_Coding
ENSG00000166848	TERF2IP	2.03763	5.2652	13.4	0.000251618	0.00360395	protein_coding	16	75647786	75761872	+	6.23063	3.37304	13.6645	20.7591	12.475	19.13	20.7813	23.1448	18.9701	18.9647	Protein_Coding
ENSG00000136010	ALDH1L2	-2.3341	4.38649	13.3855	0.000253573	0.00362825	protein_coding	12	105019784	105084577	-	5.65882	3.1048	0.557102	0.988459	3.56348	1.37628	18.2588	2.69407	9.07933	3.21744	Protein_Coding
ENSG00000134250	NOTCH2	1.98864	8.99308	13.3708	0.000255579	0.00365476	protein_coding	1	119911553	120069626	-	13.0794	11.5255	59.8973	31.712	35.8236	18.0585	31.4737	15.7318	34.4921	28.1105	Protein_Coding
ENSG00000164638	SLC29A4	2.22561	4.80727	13.3613	0.000256875	0.00366959	protein_coding	7	5274369	5306870	+	1.73235	1.47529	3.91682	11.414	2.50738	3.65232	3.00118	3.84911	7.63224	4.51449	Protein_Coding
ENSG00000253636	RP11-531A24.5	-2.56669	4.03986	13.3609	0.000256922	0.00366959	antisense	8	73052178	73063061	+	4.48154	11.8406	1.27807	0.946934	1.32288	1.47928	0.978807	1.44689	2.15346	1.85369	Annotated_lncRNA
ENSG00000136099	PCDH8	-2.88189	0.823217	13.3511	0.000258272	0.00368668	protein_coding	13	52842889	52848641	-	0.766075	0.497148	0.0710919	0.0777515	0.487251	0.144803	2.34362	2.26639	2.26869	3.55471	Protein_Coding
ENSG00000250033	SLC7A11-AS1	-2.8414	1.97569	13.3499	0.000258435	0.00368682	processed_transcript	4	138057464	138178177	+	1.25488	1.03222	0.264115	0.0742774	0.072262	0.0266291	0.514931	0.0613597	0.0768442	0.0580041	Other
ENSG00000065675	PRKCQ	-2.48315	3.39068	13.3442	0.000259217	0.00369577	protein_coding	10	6427143	6580301	-	6.30356	4.91283	0.555574	1.41054	0.294798	0.860028	1.71048	1.55842	3.97182	1.74023	Protein_Coding
ENSG00000179954	SSC5D	2.71398	2.42373	13.3431	0.000259381	0.00369591	protein_coding	19	55488404	55519098	+	0.15481	0.248427	1.43777	0.9307	14.5619	6.22771	9.23003	3.44148	10.8007	13.934	Protein_Coding
ENSG00000235688	AC116614.1	-2.96022	0.589234	13.3378	0.00026011	0.00370409	antisense	2	949634	950274	-	2.92647	7.0792	0.382334	0.725788	0.418427	0.168211	0.133259	0	0.0635657	0.0610669	Annotated_lncRNA
ENSG00000114019	AMOTL2	1.87284	7.58494	13.3365	0.000260295	0.00370453	protein_coding	3	134355874	134375479	-	20.2256	10.1582	48.6003	45.3732	4.70745	15.2038	28.5162	23.3878	34.8229	33.1635	Protein_Coding
ENSG00000187210	GCNT1	-4.07048	4.14514	13.3343	0.000260591	0.00370654	protein_coding	9	76419850	76507416	+	5.81425	4.58255	0.937858	0.0774447	0.980051	0.447695	1.06675	2.21297	2.28655	1.5809	Protein_Coding
ENSG00000249035	CTB-113P19.1	3.0277	1.42575	13.3319	0.000260932	0.00370919	antisense	5	151676945	151724782	+	0.18572	0.354337	2.72007	1.33151	1.81031	0.69434	3.55924	1.2006	6.03488	4.61143	Annotated_lncRNA
ENSG00000185155	MIXL1	-3.97037	3.0216	13.3268	0.000261636	0.00371701	protein_coding	1	226223618	226227054	+	16.1747	1.1316	0.230569	0.253734	0.0598422	0.0808584	0.104821	0.077632	0.141668	0.104075	Protein_Coding
ENSG00000047346	FAM214A	2.25014	4.70216	13.3172	0.000262986	0.00373397	protein_coding	15	52581317	52709817	-	0.667583	1.34067	4.33408	3.74972	6.16444	6.62909	4.63455	6.52522	4.61578	6.08481	Protein_Coding
ENSG00000235703	LINC00894	2.43087	4.07598	13.3158	0.00026318	0.00373451	antisense	X	149938628	150224580	+	0.66313	1.0763	5.17271	3.22066	3.51413	2.88246	1.45476	2.5335	2.41473	2.09887	Annotated_lncRNA
ipsc_lncRNA.33982	ipsc_lncRNA.33982	-3.88877	-1.44824	13.3128	0.000263597	0.00373821	novel_intronic	X	134665872	134666154	*	3.62589	1.16736	0.0718734	0.151598	0.214523	0	0.125254	0.111318	0	0	Novel_lncRNA
ENSG00000241560	ZBTB20-AS1	3.08352	-0.0457464	13.3094	0.00026408	0.00374286	antisense	3	114351811	114388978	+	0.0869379	0.113638	0.899566	0.653546	1.74025	1.84693	0.60965	1.13783	1.01368	1.80398	Annotated_lncRNA
ENSG00000227745	AC098826.5	3.41956	-0.795446	13.3071	0.000264405	0.00374524	unprocessed_pseudogene	2	132132856	132139429	-	0.0815293	0.228361	1.43725	1.42788	0.404111	0.595672	0.217799	0.846857	0.363623	0.898274	Other
ENSG00000134709	HOOK1	-1.96274	5.37924	13.3024	0.00026507	0.00375245	protein_coding	1	59814786	59876378	+	8.68624	11.1873	1.33334	3.82806	0.182663	1.11893	0.272748	1.68983	1.67383	1.22105	Protein_Coding
ENSG00000228649	AC005682.5	-2.65005	2.65866	13.2727	0.000269292	0.00380997	processed_transcript	7	22854178	22861402	+	3.62503	5.50155	0.813607	0.496147	0.57819	0.316557	0.694468	0.771504	1.20775	0.908326	Other
ENSG00000225125	RANP4	2.97496	0.356976	13.2713	0.000269494	0.00381058	processed_pseudogene	X	136807223	136807877	-	0.59423	0.327841	2.70167	3.66797	2.1009	1.84441	1.54234	2.71744	1.72957	1.98397	Other
ENSG00000259726	CSPG4P11	2.32739	4.56001	13.2612	0.00027096	0.00382905	unprocessed_pseudogene	15	84186752	84197384	+	1.78	1.29521	4.11775	11.2862	4.52542	6.00233	4.37851	6.5348	4.57665	5.84247	Other
ENSG00000176155	CCDC57	1.92729	5.34762	13.2582	0.00027139	0.00383287	protein_coding	17	82101460	82212830	-	1.52272	1.34043	5.35864	4.40892	5.05222	4.14946	3.04087	3.51192	3.97582	4.0842	Protein_Coding
ENSG00000120324	PCDHB10	2.34818	3.61983	13.2558	0.000271733	0.00383545	protein_coding	5	141187319	141195642	+	1.18338	1.37485	6.05773	5.57918	7.03138	8.09385	5.60025	6.14043	3.80236	5.01964	Protein_Coding
ENSG00000164023	SGMS2	2.54425	2.71486	13.2522	0.000272253	0.00384054	protein_coding	4	107824563	107915047	+	0.366118	0.112501	2.30176	0.483246	1.02575	2.50434	2.82275	4.01267	7.33697	6.63368	Protein_Coding
ENSG00000102181	CD99L2	1.91749	5.43487	13.2421	0.000273732	0.00385912	protein_coding	X	150766337	150898816	-	4.24027	2.54853	10.6784	11.5582	10.5679	10.9492	12.7004	12.6625	11.9404	11.8741	Protein_Coding
ENSG00000107331	ABCA2	1.97353	5.47638	13.2409	0.000273904	0.00385928	protein_coding	9	137007227	137028922	-	1.72401	1.39588	3.63028	8.17876	4.01253	6.32003	3.47264	7.58574	4.80498	5.31443	Protein_Coding
ENSG00000186399	GOLGA8R	2.56863	2.56208	13.2351	0.000274753	0.00386669	protein_coding	15	30403740	30414162	-	0.287348	0.540296	1.86287	2.36464	2.02686	2.00186	1.8551	1.34313	2.23514	1.72588	Protein_Coding
ENSG00000252634	RN7SKP219	3.83563	-1.70243	13.2353	0.00027473	0.00386669	misc_RNA	10	21785292	21785587	+	0.11954	0.111609	1.09947	2.1741	1.23061	1.96511	1.07777	1.49001	0.971095	0.768287	Other
ENSG00000207001	SNORD116-2	-2.60863	2.4229	13.2319	0.000275224	0.00387106	snoRNA	15	25054210	25054304	+	97.957	103.108	17.5568	12.3438	13.8461	11.3038	42.163	23.047	19.4002	16.4148	Other
ENSG00000181773	GPR3	-2.71943	1.63732	13.2238	0.000276415	0.00388553	protein_coding	1	27392644	27395814	+	3.12012	2.23366	0.394301	0.324555	1.17688	1.40332	0.502792	0.700068	0.367749	0.514578	Protein_Coding
ENSG00000132359	RAP1GAP2	-6.0029	5.33671	13.2169	0.000277439	0.00389764	protein_coding	17	2777056	3037739	+	8.0179	14.0326	0.390199	0.0544789	0.20925	0.740662	0.296596	1.53015	0.181737	0.963577	Protein_Coding
ENSG00000075388	FGF4	-5.21922	2.33331	13.2076	0.000278816	0.00391469	protein_coding	11	69771016	69775403	-	1.32976	4.40416	0	0.464453	0.0062594	0.00922654	0.00548203	0	0.00522996	0.0100487	Protein_Coding
ENSG00000196159	FAT4	1.80683	6.9422	13.2035	0.000279429	0.003921	protein_coding	4	125316399	125492932	+	3.66773	3.24856	12.6936	9.19251	18.688	10.6169	25.9258	9.00498	17.0514	8.6619	Protein_Coding
ENSG00000113013	HSPA9	-1.95286	8.49134	13.1984	0.000280192	0.00392941	protein_coding	5	138554882	138575444	-	172.737	87.5868	25.6018	31.5392	26.809	29.2738	45.3959	29.7592	24.4463	25.4615	Protein_Coding
ENSG00000185149	NPY2R	2.72087	1.60295	13.1966	0.000280453	0.00393077	protein_coding	4	155208629	155217078	+	0.190183	0.259519	1.01477	1.6989	0.00557791	0.053443	0.00977034	0.230108	0.195743	0.3358	Protein_Coding
ENSG00000109046	WSB1	1.87759	7.99722	13.1945	0.000280779	0.00393202	protein_coding	17	27294076	27313631	+	16.6904	19.75	58.1019	61.2911	58.7366	50.7294	20.5138	42.8865	30.8358	38.3726	Protein_Coding
ENSG00000260838	RP11-531A24.3	3.25467	1.07478	13.1938	0.00028087	0.00393202	lincRNA	8	72947150	72950445	+	0.0644121	0.0902083	0.191306	2.04792	0.822728	0.461559	1.07007	0.740743	1.90836	1.55242	Annotated_lncRNA
ENSG00000254995	STX16-NPEPL1	2.56692	2.4253	13.1911	0.000281283	0.0039355	protein_coding	20	58651434	58715410	+	0.32092	0.487968	1.45475	3.02765	1.20088	3.68326	0.326085	3.80421	0.801827	1.24596	Protein_Coding
ENSG00000112796	ENPP5	-2.52722	2.57324	13.1775	0.000283323	0.00396174	protein_coding	6	46159187	46170971	-	2.09116	2.81242	0.310064	0.45612	0.284756	0.314804	0.315896	0.890272	1.34427	1.21143	Protein_Coding
ENSG00000172346	CSDC2	2.69234	1.72563	13.1725	0.000284094	0.00397019	protein_coding	22	41560763	41577741	+	0.261295	0.299868	1.37062	1.9185	1.68742	3.55658	3.8119	3.89669	7.75188	10.471	Protein_Coding
ENSG00000206127	GOLGA8O	2.59251	2.41673	13.1656	0.000285136	0.00398244	protein_coding	15	32445106	32455634	-	0.539087	0.960889	3.46516	4.38397	3.60635	3.78721	3.49395	2.46527	4.18418	3.42724	Protein_Coding
ENSG00000145777	TSLP	-3.63059	-0.746342	13.1625	0.000285605	0.00398667	protein_coding	5	111070062	111078024	+	0.198321	0.297033	0.0332511	0.00667946	0.0189039	0.00348312	0.0289733	0.0183927	1.77693	1.36566	Protein_Coding
ENSG00000224765	RP1-137H15.2	-3.69153	-0.558904	13.1603	0.000285938	0.00398899	antisense	X	137556191	137564387	-	1.68265	1.61591	0.303997	0.0194303	0.109982	0.0607936	0	0.0214015	0.0459469	0.419337	Annotated_lncRNA
ENSG00000016391	CHDH	-2.33497	3.58525	13.1568	0.000286483	0.00399428	protein_coding	3	53812335	53846390	-	2.7434	2.64018	0.380166	0.597246	0.17216	0.236467	0.180478	0.178672	0.828206	0.896151	Protein_Coding
ENSG00000125753	VASP	-1.76818	6.17524	13.1461	0.000288124	0.00401482	protein_coding	19	45506579	45526983	+	38.6607	27.1602	9.48945	7.6289	19.0172	29.0342	35.0531	29.609	22.1299	27.4669	Protein_Coding
ENSG00000181260	MTHFD2P7	-2.80641	1.39953	13.1436	0.000288505	0.0040178	processed_pseudogene	3	179464346	179465328	+	6.69519	3.31035	0.558683	0.640114	0.555839	0.80415	2.25374	0.849269	0.602031	0.677513	Other
ENSG00000221033	MIR1272	-3.97923	-1.61999	13.1415	0.000288832	0.00402001	miRNA	15	64762387	64762515	-	2.46863	6.01824	0	0.554291	0.313746	0.231236	0.137391	0.122105	0.262147	0.377762	Other
ENSG00000177694	NAALADL2	2.62975	2.50988	13.1382	0.000289333	0.00402464	protein_coding	3	174438573	175805640	+	0.164964	0.20536	1.32058	0.790186	1.52351	1.16234	1.02215	0.82502	1.4637	1.3538	Protein_Coding
ENSG00000249278	RP11-688H10.1	2.93586	0.345991	13.1353	0.000289787	0.00402863	processed_pseudogene	4	76509284	76509719	-	0.811553	0.530399	6.29799	3.21438	2.87769	3.3866	0.9756	1.15608	1.16343	2.01184	Other
ENSG00000216285	RP11-490H24.5	-1.81137	6.7762	13.1328	0.000290175	0.00403168	processed_pseudogene	12	104030779	104031543	+	295.859	180.836	51.5551	67.3723	74.1746	93.4265	113.476	107.666	83.8793	83.3848	Other
ENSG00000143369	ECM1	2.79123	1.9483	13.1246	0.00029145	0.00404705	protein_coding	1	150508062	150513789	+	0.294864	0.231057	2.89969	0.898051	38.2388	6.09905	18.119	3.94726	5.4248	3.10856	Protein_Coding
ENSG00000113749	HRH2	-3.051	0.848676	13.1179	0.000292487	0.0040591	protein_coding	5	175658030	175686242	+	1.03461	1.4876	0.206177	0.0836299	0.213017	0.133738	0.310937	0.233356	0.566912	0.519294	Protein_Coding
ENSG00000073350	LLGL2	-2.36729	4.91435	13.1069	0.000294203	0.00407807	protein_coding	17	75525080	75575208	+	6.23879	6.39924	0.470635	2.52238	0.127934	3.71689	0.257705	7.62781	1.07321	1.18506	Protein_Coding
ENSG00000120658	ENOX1	2.78352	1.33404	13.1048	0.000294534	0.00407807	protein_coding	13	43213518	43786908	-	0.259263	0.152605	1.76251	0.851938	6.56933	0.741221	3.95798	1.65093	3.77599	2.22518	Protein_Coding
ENSG00000150275	PCDH15	3.2913	1.69541	13.1075	0.000294124	0.00407807	protein_coding	10	53802771	55627942	-	0.0195847	0.0656122	0.484763	0.218836	0.167354	4.82492	0.207737	10.3595	1.30802	1.04717	Protein_Coding
ENSG00000225356	RP11-433O3.1	-3.11595	-0.183562	13.1056	0.000294421	0.00407807	processed_pseudogene	4	181522666	181523001	+	4.89685	4.52282	0.665899	0.340493	0.602281	0.577057	0.58023	0.703193	0.855488	0.0966892	Other
ENSG00000234964	FABP5P7	-2.01889	5.10913	13.1001	0.000295278	0.00408602	processed_pseudogene	11	59781318	59781722	-	146.646	136.264	20.9931	46.2566	173.286	497.82	183.536	804.573	197.558	204.311	Other
ENSG00000258212	RP11-624G19.1	3.06581	-0.116098	13.0971	0.000295754	0.00409023	processed_pseudogene	12	44008620	44010143	-	0.0928706	0.173419	0.93426	1.02282	0.690489	2.80874	0.383774	2.78029	1.29809	1.20443	Other
ENSG00000242732	RGAG4	3.15687	4.88558	13.0923	0.000296506	0.00409828	protein_coding	X	72127110	72131901	-	1.88062	0.680911	5.10313	16.0543	6.71167	8.40142	7.34674	10.4911	3.19488	4.86396	Protein_Coding
ENSG00000249859	PVT1	-2.36245	4.6105	13.0896	0.000296945	0.00410198	lincRNA	8	127794533	128101253	+	6.29022	8.95823	1.93293	0.879964	2.70043	3.41032	1.91979	1.31908	0.834188	1.9754	Annotated_lncRNA
ENSG00000202290	RNA5SP37	3.5579	-1.37263	13.0846	0.000297738	0.00411057	rRNA	13	97362972	97363101	-	0.680456	0.254125	5.31974	4.18021	4.20299	3.90077	2.59034	4.36196	2.21111	3.87352	Other
ENSG00000231563	RP11-245P10.4	2.9698	0.0665176	13.0808	0.000298339	0.00411649	antisense	1	228407381	228409694	+	0.875216	0.817152	6.54048	5.45752	2.14523	1.73917	2.69296	2.00373	3.88357	3.8457	Annotated_lncRNA
ENSG00000205336	GPR56	2.43772	2.94376	13.0787	0.000298665	0.00411863	protein_coding	16	57610652	57665580	+	0.539336	0.0782037	2.36049	0.421095	1.62875	1.2228	2.41701	1.82616	1.08753	12.1003	Protein_Coding
ENSG00000234427	RP3-413H6.2	6.24813	-3.05695	13.0768	0.00029897	0.00412046	lincRNA	6	11810602	11811248	+	0	0	0.110145	0.464644	0.328754	1.93837	1.18369	1.27946	1.0377	1.02623	Annotated_lncRNA
ipsc_lncRNA.6201	ipsc_lncRNA.6201	-3.49948	-1.17564	13.0701	0.000300039	0.00413282	novel_intronic	11	120844819	120845220	*	2.33251	1.60251	0.20239	0.106722	0	0.0371013	0.132264	0.0391829	0	0.444482	Novel_lncRNA
ENSG00000207797	MIR187	-6.28599	-3.13667	13.068	0.000300391	0.0041353	miRNA	18	35904818	35904926	-	1.13617	1.81851	0	0	0	0	0	0	0	0	Other
ENSG00000251689	RP11-478C6.5	-2.70833	1.58681	13.0442	0.000304233	0.00418578	processed_pseudogene	4	269866	270175	-	21.4014	13.9605	2.62454	2.12204	1.82783	1.39525	2.11537	0.965417	1.79993	1.41478	Other
ENSG00000154309	DISP1	2.19516	4.36993	13.0398	0.000304941	0.00419071	protein_coding	1	222872271	223005995	+	2.51802	0.546308	9.21015	2.50834	6.77939	3.43354	3.08892	1.99309	3.11025	2.18817	Protein_Coding
ENSG00000186907	RTN4RL2	-2.63214	2.32999	13.0401	0.000304896	0.00419071	protein_coding	11	57460549	57477534	+	4.37293	3.16246	0.835081	0.341492	0.695184	0.212442	0.534598	0.164972	0.637521	0.204153	Protein_Coding
ENSG00000177192	PUS1	-2.04962	4.86286	13.03	0.000306535	0.00421021	protein_coding	12	131929200	131945896	+	10.3367	7.04874	1.86653	1.82127	2.68669	2.30278	2.75189	2.41	2.05014	2.29261	Protein_Coding
ENSG00000274849	RP11-49I11.4	-3.21775	-0.602458	13.0247	0.000307401	0.00421969	sense_intronic	18	36189824	36190272	+	3.23103	2.09696	0.271806	0.222951	0.0450705	0.199306	0.394731	0.210488	0.602529	0.651198	Annotated_lncRNA
ENSG00000180530	NRIP1	2.58699	7.38788	13.0204	0.000308115	0.00422706	protein_coding	21	14961235	15065000	-	9.02418	3.54079	18.2677	50.5586	38.2636	27.3987	10.3662	18.0528	12.6366	13.1321	Protein_Coding
ENSG00000230065	AC010974.3	4.48099	-2.2139	13.0144	0.000309102	0.00423818	antisense	2	132660526	132666990	+	0.0946089	0	1.52279	0.305898	2.27256	1.59516	0.805609	1.43196	1.62755	4.69072	Annotated_lncRNA
ENSG00000278464	RP11-96A15.1	3.2895	-0.697183	13.0078	0.000310196	0.00425075	lincRNA	18	34892013	34902885	-	0.211246	0.12327	1.15362	1.83561	1.17795	1.73634	0.423245	1.9278	0.782332	0.824311	Annotated_lncRNA
ENSG00000166289	PLEKHF1	-2.71594	1.85175	13.0028	0.000311031	0.00425975	protein_coding	19	29665056	29675457	+	2.70558	2.15025	0.227604	0.464067	3.36648	0.717641	1.4147	0.34664	1.3055	0.969416	Protein_Coding
ENSG00000170396	ZNF804A	3.33143	0.941517	12.9982	0.000311789	0.0042677	protein_coding	2	184598366	184939492	+	0.0979949	0.010557	1.37363	0.0426523	0.970014	1.1534	1.72552	1.12751	0.461075	0.76824	Protein_Coding
ENSG00000270541	RP11-478B11.2	3.40975	-0.235957	12.9889	0.000313349	0.0042866	processed_pseudogene	10	55746551	55746908	+	0.0988372	0.968941	3.46579	4.11445	2.60024	5.33263	0.346547	2.11194	0.188921	0.680605	Other
ENSG00000102109	PCSK1N	2.73441	3.31487	12.9862	0.00031379	0.00429019	protein_coding	X	48831094	48835633	-	1.50569	1.41792	3.50693	21.4563	1.12838	46.9983	3.77094	38.229	12.9512	37.6718	Protein_Coding
ENSG00000157557	ETS2	-2.39026	4.7719	12.9844	0.000314105	0.00429205	protein_coding	21	38805307	38824955	+	11.3621	8.71022	3.6785	0.778059	3.1445	2.56098	2.09827	2.93434	2.48383	2.89171	Protein_Coding
ENSG00000075826	SEC31B	2.25584	4.04864	12.9696	0.000316594	0.0043236	protein_coding	10	100486642	100519864	-	0.815724	0.6971	3.49509	2.97076	2.49325	2.37681	2.40018	3.72854	2.63063	3.05313	Protein_Coding
ENSG00000206688	SNORD116-18	-2.4858	2.63211	12.9648	0.000317409	0.00433226	snoRNA	15	25085385	25085476	+	137.689	103.059	20.5613	17.565	13.1978	15.7253	35.2542	27.7364	18.9301	21.3641	Other
ENSG00000270095	RP11-214K3.18	3.67889	-1.17372	12.9577	0.00031861	0.00434618	sense_intronic	12	123971457	123971714	-	0.480012	0.0640238	2.20746	3.32575	2.3531	3.46854	2.26695	4.02946	3.2113	2.45546	Annotated_lncRNA
ENSG00000113742	CPEB4	1.8688	5.51742	12.9562	0.000318867	0.00434722	protein_coding	5	173888280	173961976	+	2.33894	1.71903	5.91671	7.25338	6.49141	7.32522	6.82744	13.1048	4.52341	9.03908	Protein_Coding
ENSG00000115183	TANC1	1.84537	6.22493	12.9428	0.000321162	0.00437601	protein_coding	2	158968634	159232659	+	2.08802	2.33475	9.47691	5.31545	16.3157	7.76772	13.9022	9.87994	9.49961	10.9747	Protein_Coding
ENSG00000100814	CCNB1IP1	-1.78899	6.49618	12.9389	0.000321824	0.00438136	protein_coding	14	20311368	20333312	-	40.7778	38.2206	7.32357	14.2463	6.34595	7.36414	6.61738	4.76826	5.48606	6.75353	Protein_Coding
ENSG00000254854	CTD-2523D13.2	-3.59044	-1.28923	12.9383	0.00032192	0.00438136	antisense	11	119729583	119739623	+	1.15014	1.57917	0.116674	0.0820309	0.541707	0.399246	0.643871	0.542118	0.581936	0.621177	Annotated_lncRNA
ENSG00000189002	PROSP	2.83176	1.10141	12.9258	0.000324089	0.00440838	unprocessed_pseudogene	3	90202316	90257415	-	0.33552	0.220129	1.35532	2.23563	2.07449	1.72769	0.853921	1.22718	1.33465	1.23223	Other
ENSG00000213170	RP11-81B10.2	6.90653	-2.7021	12.9209	0.000324932	0.00441516	processed_pseudogene	10	126272818	126273411	+	0	0	0.821826	0	12.435	0.778377	2.98374	0.556872	4.09902	1.42201	Other
ENSG00000273179	RP11-20I20.4	3.23433	-0.578634	12.9208	0.000324956	0.00441516	antisense	4	1167778	1168174	+	0.178255	0.499289	2.3568	3.06187	3.36428	1.16462	4.95541	5.51502	5.79232	6.21928	Annotated_lncRNA
ENSG00000273743	FP325318.1	3.67263	-1.62808	12.9133	0.000326257	0.00442783	miRNA	9	40685887	40685968	-	0.431509	0.604322	6.94543	5.58077	3.70182	9.82188	0.216139	7.1074	1.031	3.36761	Other
ENSG00000276059	FO203515.1	3.67263	-1.62808	12.9133	0.000326257	0.00442783	miRNA	9	63485285	63485366	-	0.431509	0.604322	6.94543	5.58077	3.70182	8.1849	0.216139	6.72322	1.031	3.36761	Other
ENSG00000070214	SLC44A1	-1.7915	6.75872	12.9081	0.000327169	0.00443769	protein_coding	9	105244622	105439171	+	14.9869	13.7104	2.66702	5.14013	3.70584	2.8783	3.12184	2.36817	4.70915	4.17305	Protein_Coding
ENSG00000138722	MMRN1	8.50424	7.42221	12.8941	0.000329623	0.00446341	protein_coding	4	89879532	89954629	+	1.52516	0.0149892	80.9842	34.0674	4.15384	0.527834	0.0418157	0.22298	0.0245495	0.114974	Protein_Coding
ENSG00000253426	RP11-10A14.4	-3.13279	-0.188568	12.8944	0.000329574	0.00446341	lincRNA	8	9151742	9168136	+	1.03876	1.86272	0.151651	0.133278	0.226318	0.1251	0.165176	0.176159	0.204856	0.136248	Annotated_lncRNA
ENSG00000273033	RP11-67L2.2	2.38283	4.03007	12.8946	0.000329528	0.00446341	lincRNA	3	122886941	122892416	+	0.872316	1.0256	6.38138	3.05549	2.34665	2.23067	2.90319	2.15735	2.57209	2.35529	Annotated_lncRNA
ENSG00000254644	RP11-5A11.2	-3.26924	-0.193774	12.8925	0.000329907	0.00446473	processed_pseudogene	8	103568603	103568978	-	1.92917	6.3261	0.324577	0.342304	0.64585	0.436334	0.0471367	0.125677	0.134908	0.259209	Other
ENSG00000224599	BMS1P12	2.34734	3.41301	12.8888	0.000330559	0.00447103	unprocessed_pseudogene	9	65189995	65193610	-	6.64071	3.22876	34.9759	12.6802	68.6211	26.9986	17.2213	18.8528	14.1303	19.2348	Other
ENSG00000144134	RABL2A	2.03332	4.86878	12.882	0.000331765	0.00448317	protein_coding	2	113627229	113643396	+	2.62963	1.40767	9.3745	5.29374	6.36942	6.33031	4.54295	5.88585	5.90164	6.18605	Protein_Coding
ENSG00000223589	RP5-884C9.3	-5.23517	-2.18054	12.8816	0.00033183	0.00448317	processed_pseudogene	1	38080572	38080911	-	0.156105	1.94331	0	0.0420609	1.07135	1.22827	0.104255	0.370624	0.0497308	0.0955517	Other
ENSG00000155111	CDK19	1.89586	5.33435	12.8741	0.000333156	0.00449601	protein_coding	6	110609978	110815958	-	2.55743	2.22902	7.18639	8.79002	7.8521	8.15013	7.21521	4.70948	6.84734	7.03998	Protein_Coding
ENSG00000168487	BMP1	2.19521	4.39849	12.875	0.000332993	0.00449601	protein_coding	8	22164736	22212326	+	1.18167	0.886598	5.57579	3.15263	17.6092	16.0167	18.5252	9.5361	26.4638	32.1484	Protein_Coding
ENSG00000048392	RRM2B	-1.76557	6.04905	12.8594	0.000335783	0.00452801	protein_coding	8	102204502	102239118	-	12.1879	25.5305	3.03563	7.09365	3.85547	21.7968	4.8717	19.9336	5.13837	15.8427	Protein_Coding
ENSG00000099949	LZTR1	1.82703	5.65139	12.8588	0.000335905	0.00452801	protein_coding	22	20979462	20999038	+	3.39976	2.69764	11.4568	8.06261	8.97204	7.41787	7.51767	7.20451	9.93563	9.20538	Protein_Coding
ENSG00000204525	HLA-C	-1.78633	6.61389	12.8549	0.000336592	0.00453473	protein_coding	6	31268749	31357158	-	70.7798	43.15	12.6109	16.2777	50.904	21.1736	24.1349	19.1174	38.2725	66.2005	Protein_Coding
ENSG00000176115	AQP7P4	2.91266	1.31031	12.8506	0.000337373	0.0045427	unprocessed_pseudogene	9	63127359	63143401	+	0.628214	0.301195	6.75403	1.23519	19.5569	5.82561	1.58184	3.26519	1.13589	2.29159	Other
ENSG00000116991	SIPA1L2	1.93549	6.77611	12.8468	0.000338061	0.0045494	protein_coding	1	232397965	232561558	-	11.1578	3.2859	19.6135	21.9049	19.1773	18.4809	8.48014	18.0913	6.66071	16.0503	Protein_Coding
ENSG00000267023	LRRC37A16P	2.38141	3.16591	12.84	0.000339288	0.00456336	transcribed_unprocessed_pseudogene	17	68125777	68152468	-	0.732716	0.848638	3.97207	3.40743	2.51433	3.10023	3.40531	4.17426	2.97837	3.13379	Other
ENSG00000128242	GAL3ST1	-2.7138	1.46539	12.8373	0.00033978	0.00456741	protein_coding	22	30554635	30574587	-	1.6478	1.63703	0.229223	0.218042	0.315254	0.182912	0.716691	0.287151	0.240989	0.40919	Protein_Coding
ENSG00000224670	AC068135.1	3.80651	-1.81436	12.8337	0.000340423	0.00457093	processed_pseudogene	2	194027919	194028164	+	0.0719181	0.201441	1.32294	2.26719	0.575839	1.94012	0.288185	0.512245	0.412402	0.330158	Other
ENSG00000279688	RP11-1221G12.3	2.88573	1.4764	12.8341	0.000340362	0.00457093	unprocessed_pseudogene	9	65878766	65894790	+	0.713792	0.333219	7.65932	1.3188	22.6083	6.51891	1.73659	3.79792	1.2994	2.7151	Other
ENSG00000200913	SNORD46	-2.67514	2.10354	12.825	0.000342014	0.00458972	snoRNA	1	44776490	44776593	+	105.981	47.8073	8.60546	11.4131	8.56166	6.59689	11.7588	8.02722	10.0801	5.15428	Other
ENSG00000105655	ISYNA1	1.79544	7.37835	12.8172	0.000343454	0.00460647	protein_coding	19	18434388	18438301	-	24.4044	23.2029	71.6861	76.1457	23.5211	31.5007	15.0034	17.1905	60.6007	35.4059	Protein_Coding
ENSG00000100714	MTHFD1	-1.78734	7.24812	12.8138	0.000344075	0.00460964	protein_coding	14	64388031	64463457	+	25.3614	27.2196	6.4706	7.16332	6.63189	5.78647	7.23717	5.77349	6.70605	6.50306	Protein_Coding
ENSG00000255326	CTD-2530H12.4	3.28588	-0.617362	12.8139	0.000344048	0.00460964	antisense	11	75583196	75594665	+	0.38047	0.050747	2.56205	0.680987	0.528453	0.756045	0.490048	2.03246	1.0649	1.29751	Annotated_lncRNA
ENSG00000163811	WDR43	-1.74719	6.70688	12.8118	0.000344437	0.00461192	protein_coding	2	28894643	28948222	+	47.5453	35.1001	10.7069	11.0631	12.289	13.4124	15.8052	12.3266	10.2065	10.2772	Protein_Coding
ENSG00000145220	LYAR	-2.22287	4.22998	12.8108	0.000344631	0.00461193	protein_coding	4	4267701	4290169	-	16.5933	11.646	2.31557	3.05871	2.80119	2.50829	3.37043	4.07543	2.44258	2.49366	Protein_Coding
ENSG00000100304	TTLL12	-1.82261	6.25205	12.8053	0.000345641	0.00462287	protein_coding	22	43166622	43187133	-	35.6363	19.5416	5.46571	8.14046	8.31007	9.40317	10.6486	7.85532	11.0955	9.41521	Protein_Coding
ENSG00000178409	BEND3	-1.81683	5.90635	12.786	0.000349222	0.00466817	protein_coding	6	107065182	107115269	-	17.6608	11.4243	3.07824	4.22184	2.8584	3.0837	2.97506	2.63716	2.26715	2.05452	Protein_Coding
ENSG00000196220	SRGAP3	1.98806	5.6044	12.7791	0.000350519	0.0046829	protein_coding	3	8980591	9363053	-	0.999397	0.906909	1.85087	6.16116	1.86818	7.08378	1.33928	6.678	2.15243	5.29786	Protein_Coding
ENSG00000266984	POLR3GP2	-3.13075	-0.29166	12.7767	0.000350964	0.00468623	processed_pseudogene	18	48478561	48479228	+	3.23115	1.23639	0.426291	0.085633	0.0302944	0.0223274	0.026532	0.306542	0.0253121	0.0972682	Other
ENSG00000086712	TXLNG	-1.79387	5.77188	12.7642	0.000353308	0.00471228	protein_coding	X	16786427	16844519	+	23.6539	16.7218	5.38148	4.88982	5.87135	4.762	6.2469	4.99034	5.39479	5.16086	Protein_Coding
ENSG00000149212	SESN3	1.88721	8.58234	12.765	0.00035317	0.00471228	protein_coding	11	95165540	95232541	-	16.9963	15.7044	63.9577	45.6883	51.6071	45.62	37.5696	67.6678	45.5629	46.6666	Protein_Coding
ENSG00000095203	EPB41L4B	-2.14551	4.52761	12.7623	0.000353683	0.00471466	protein_coding	9	109171975	109320964	-	3.92728	5.96238	0.849336	1.12714	0.583033	2.46465	0.701828	2.54496	0.678142	1.07412	Protein_Coding
ENSG00000213785	RP11-449L13.2	3.16607	-0.379595	12.7585	0.000354404	0.0047164	processed_pseudogene	11	16484084	16484671	-	0.571676	0.0842762	2.83656	1.33765	1.37664	1.0907	0.663121	1.07153	0.287559	0.469633	Other
ENSG00000243018	RP5-1070G24.2	6.07271	-3.31057	12.7603	0.000354061	0.0047164	antisense	7	151249325	151254390	+	0	0	0.75334	0.463449	1.21795	0.828595	1.06669	0.802161	1.40904	1.65446	Annotated_lncRNA
ENSG00000266338	NBPF15	1.80425	5.70371	12.7591	0.000354291	0.0047164	protein_coding	1	144421386	144461674	-	5.93841	3.48668	15.7094	12.8642	22.4602	16.3904	19.1029	14.2821	19.3813	17.7867	Protein_Coding
ENSG00000267085	RP11-15J10.9	2.8801	0.360181	12.7569	0.000354696	0.00471767	processed_pseudogene	9	65222522	65222777	-	1.65861	0.774288	11.3619	4.91587	16.2051	11.2443	2.49235	3.7533	3.50058	3.80714	Other
ENSG00000185909	KLHDC8B	1.99011	4.95719	12.7543	0.000355196	0.0047217	protein_coding	3	49171611	49176486	+	9.16566	3.42151	29.53	13.4127	11.4499	12.3299	11.9251	23.6127	10.6168	13.0673	Protein_Coding
ENSG00000164879	CA3	2.67958	2.49481	12.7478	0.000356431	0.0047355	protein_coding	8	85373436	85449040	+	0.658658	0.486248	6.42785	1.62818	1.83093	1.30423	4.14313	4.78683	4.54552	2.62291	Protein_Coding
ENSG00000138115	CYP2C8	2.67205	1.58477	12.7437	0.000357211	0.00473798	protein_coding	10	95036772	95069497	-	0.309659	0.346939	1.78797	1.9635	0.826467	1.84476	0.137872	1.09666	0.624778	0.676035	Protein_Coding
ENSG00000234741	GAS5	-1.85536	7.82283	12.744	0.00035716	0.00473798	processed_transcript	1	173863900	173868882	-	125.071	82.8546	21.7742	29.0741	25.3028	21.5854	51.7449	25.4905	20.8154	18.9548	Other
ENSG00000250986	AC141928.1	-2.87779	1.63149	12.7444	0.000357079	0.00473798	lincRNA	4	3758748	3763390	-	1.21204	1.23019	0.269704	0.0790095	0.0536662	0.0560331	0.0117503	0.0939871	0.179361	0.107694	Annotated_lncRNA
ENSG00000129521	EGLN3	-2.36298	4.19232	12.7404	0.000357832	0.0047436	protein_coding	14	33924231	34462774	-	4.54858	3.95726	1.30184	0.415865	0.382239	0.239154	1.33907	0.682802	2.81693	2.81877	Protein_Coding
ENSG00000254932	RP11-687M24.8	3.05029	0.132794	12.7371	0.000358482	0.00474959	antisense	11	125258626	125266798	-	0.630872	0.102438	4.88795	0.709493	10.2595	1.22555	2.6379	1.24547	2.01853	1.914	Annotated_lncRNA
ENSG00000105642	KCNN1	-2.7457	2.20782	12.7299	0.00035986	0.00476522	protein_coding	19	17951293	18000080	+	1.42655	2.4771	0.0868584	0.671749	0.188082	0.280985	0.13356	0.13057	0.0382256	0.0979279	Protein_Coding
ENSG00000137309	HMGA1	-2.26784	9.50198	12.7257	0.000360656	0.00477312	protein_coding	6	34236873	34246231	+	616.166	430.238	45.147	202.379	14.7753	49.846	20.7547	28.8699	15.5715	21.4024	Protein_Coding
ENSG00000267041	ZNF850	-1.87112	6.32868	12.7227	0.000361253	0.00477838	protein_coding	19	36714383	36772825	-	11.4558	21.9281	4.25201	3.53237	2.6733	3.54153	3.00056	3.0861	3.28907	3.92334	Protein_Coding
ENSG00000102172	SMS	-1.74903	6.57364	12.7139	0.000362956	0.00479827	protein_coding	X	21940573	21994835	+	82.8405	61.1554	17.1197	20.9479	12.2825	26.2181	24.0004	24.3784	18.7715	19.8836	Protein_Coding
ENSG00000105976	MET	1.76931	5.9387	12.7061	0.000364469	0.00481296	protein_coding	7	116672390	116798386	+	3.75503	4.51967	11.1569	14.1443	2.0412	3.79701	9.82479	8.90401	13.3101	10.163	Protein_Coding
ENSG00000175463	TBC1D10C	2.6125	1.93049	12.7061	0.00036446	0.00481296	protein_coding	11	67403915	67410089	+	0.205513	0.241503	1.2262	1.21727	1.45097	0.896137	1.72513	2.82348	2.18425	1.31108	Protein_Coding
ENSG00000177156	TALDO1	-1.74194	6.56504	12.7031	0.000365059	0.00481545	protein_coding	11	747329	765024	+	54.2648	47.658	11.8048	15.6618	11.3204	11.4801	18.4312	11.0968	13.9713	14.3518	Protein_Coding
ENSG00000276410	HIST1H2BB	-2.99557	0.18063	12.7039	0.000364903	0.00481545	protein_coding	6	26043277	26043657	-	2.60038	7.8472	0.373704	0.713159	0.265573	0.195731	0.372145	0.413426	0.443792	0.298442	Protein_Coding
ENSG00000233494	AC009963.3	4.59617	-2.65929	12.7008	0.000365505	0.00481868	processed_pseudogene	2	107902997	107903134	-	0	0.119697	1.9161	1.4508	0.879854	2.48578	2.56861	1.71212	1.59283	1.17709	Other
ENSG00000153721	CNKSR3	1.96305	5.75598	12.6962	0.000366391	0.0048277	protein_coding	6	154159828	154510659	-	1.02774	0.707044	5.73647	1.53907	1.55741	1.22015	1.36245	1.60921	0.977804	2.01141	Protein_Coding
ENSG00000180616	SSTR2	-2.4732	2.63918	12.6942	0.000366801	0.00483046	protein_coding	17	73165012	73176633	+	1.65608	1.16544	0.297901	0.167558	0.371125	0.231736	0.187346	0.802422	0.159351	0.49443	Protein_Coding
ENSG00000248511	RP11-9B6.1	-2.99188	-0.139584	12.6844	0.000368721	0.00485308	lincRNA	4	92297251	92304178	-	2.83906	2.65072	0.274867	0.338193	0	0.0251938	0.149691	0.106429	0.17137	0.301827	Annotated_lncRNA
ENSG00000274833	RP11-1055B8.10	3.61873	-1.36397	12.6824	0.000369112	0.00485556	lincRNA	17	81387415	81387766	+	0.201044	0.0938531	1.09791	2.43762	0.402433	0.381342	0.956661	1.38721	1.00874	0.599912	Annotated_lncRNA
ENSG00000228624	RP3-399L15.3	-2.44423	4.18135	12.68	0.000369597	0.00485927	antisense	6	113969701	114471705	+	3.14429	4.62377	0.951042	0.41148	0.710278	0.586377	0.573708	0.507925	0.442476	0.632587	Annotated_lncRNA
ENSG00000139631	CSAD	2.23362	3.99744	12.6734	0.000370893	0.00487363	protein_coding	12	53157663	53180909	-	1.48305	1.20029	5.99086	5.26097	11.5012	5.31697	5.97105	4.39177	7.86109	7.03774	Protein_Coding
ENSG00000118523	CTGF	1.9543	8.06613	12.6715	0.000371265	0.00487585	protein_coding	6	131948176	131951373	-	53.1966	31.8781	280.188	72.7081	67.2421	195.173	805.987	560.072	558.146	558.963	Protein_Coding
ENSG00000207759	MIR181A1	6.03554	-3.32319	12.6674	0.000372092	0.00488404	miRNA	1	198859044	198859153	-	0	0	1.29438	1.04005	1.83969	2.84735	2.90019	1.71835	2.3057	1.91972	Other
ENSG00000134324	LPIN1	1.79057	5.73641	12.6635	0.000372864	0.00489149	protein_coding	2	11677595	11827409	+	2.24038	1.99566	6.13927	6.97373	4.86594	2.53252	6.79589	3.40369	4.48906	3.02251	Protein_Coding
ENSG00000171314	PGAM1	-1.88594	8.32448	12.6432	0.000376933	0.00494217	protein_coding	10	97426160	97433441	+	253.873	164.332	41.2903	59.1631	64.8234	81.1887	93.807	95.6624	70.4717	71.3828	Protein_Coding
ENSG00000104894	CD37	2.1615	4.3364	12.641	0.000377381	0.00494534	protein_coding	19	49335171	49343335	+	2.2152	1.54026	8.26121	6.61593	7.97113	6.72793	6.50838	5.45493	4.24642	6.37884	Protein_Coding
ENSG00000165240	ATP7A	2.11409	4.5766	12.6395	0.000377689	0.00494667	protein_coding	X	77910656	78050395	+	1.03716	1.12329	3.31729	5.26657	6.38253	7.93387	6.66836	7.53318	4.81343	4.82228	Protein_Coding
ENSG00000164197	RNF180	2.30248	3.60854	12.6298	0.000379653	0.00496968	protein_coding	5	64165844	64372869	+	0.755339	0.753864	2.32449	4.76866	1.17681	6.62022	2.10698	10.244	6.96378	7.24005	Protein_Coding
ENSG00000254162	RP11-48B3.3	2.69138	2.03216	12.6263	0.000380348	0.00497607	lincRNA	8	80535006	80539135	-	0.549641	0.1579	1.73912	1.705	1.5207	1.96434	1.18125	1.08328	0.534283	0.646991	Annotated_lncRNA
ENSG00000178222	RNF212	3.07823	2.90701	12.6085	0.000384001	0.00502111	protein_coding	4	1056250	1113562	-	0.176812	0.491945	3.52081	1.44636	0.80089	0.187813	1.15842	0.365216	1.62224	1.16885	Protein_Coding
ENSG00000197961	ZNF121	-1.82447	8.06041	12.5934	0.000387109	0.005059	protein_coding	19	9560353	9584533	-	57.4674	62.4049	13.1478	17.3952	11.6631	14.709	12.0527	13.69	10.5471	11.8104	Protein_Coding
ENSG00000233430	RP11-403I13.9	-3.06568	-0.0309526	12.5903	0.000387764	0.0050648	unprocessed_pseudogene	1	143811359	143825837	-	1.12831	1.82599	0.190257	0.121605	0.757153	0.710224	0.226064	0.415219	0.301937	0.386757	Other
ENSG00000221502	MIR1245A	5.38547	-2.05112	12.5843	0.00038901	0.00507831	miRNA	2	188978092	188978161	+	0.252741	0	11.3324	0.204296	20.5257	1.70454	22.0277	0.450044	32.3676	8.586	Other
ENSG00000077616	NAALAD2	2.00873	4.86924	12.5564	0.000394844	0.00515167	protein_coding	11	90131515	90192894	+	1.41945	1.83307	4.19197	8.04144	4.24038	4.59942	1.58323	5.46114	2.63394	1.96385	Protein_Coding
ENSG00000101460	MAP1LC3A	2.43774	3.13625	12.5523	0.00039571	0.00515734	protein_coding	20	34546854	34560345	+	1.54628	1.47182	11.0936	4.82101	8.20032	4.06303	8.66053	4.16584	6.95723	8.66581	Protein_Coding
ENSG00000246465	RP11-57A19.2	-2.63316	1.69379	12.5529	0.000395596	0.00515734	lincRNA	16	28284885	28292064	-	2.08223	2.52999	0.262348	0.415015	0.236543	0.402775	0.328608	0.349188	0.388465	0.301175	Annotated_lncRNA
ENSG00000255867	DENND5B-AS1	-2.37103	2.95053	12.5495	0.000396312	0.00516239	antisense	12	31589923	31615666	+	11.9704	8.86524	2.14598	1.47599	1.02111	0.992033	1.15175	0.68642	2.24929	1.94975	Annotated_lncRNA
ENSG00000206712	RNU6-26P	2.78932	1.02753	12.5465	0.000396949	0.00516787	snRNA	3	98804978	98805084	-	2.31482	6.48376	11.0255	51.5895	31.0169	102.87	15.9014	34.8889	17.3825	32.0321	Other
ENSG00000182253	SYNM	2.32105	4.10781	12.5432	0.000397653	0.00517424	protein_coding	15	99098217	99135593	+	0.807775	0.526029	5.50712	1.53816	4.40242	1.80449	3.13486	2.10316	1.09638	5.57802	Protein_Coding
ENSG00000239028	AL359955.1	3.62588	-1.66335	12.539	0.000398549	0.00518309	miRNA	9	64809342	64809423	-	0.431509	0.604322	6.94543	5.23197	3.70182	6.36603	0.216139	5.37857	1.031	3.16952	Other
ENSG00000164300	SERINC5	-1.81542	7.23143	12.5237	0.000401829	0.00522224	protein_coding	5	80111651	80256079	-	21.7405	29.0546	7.04679	5.78864	6.94546	10.7732	8.80159	35.0863	6.41897	8.23461	Protein_Coding
ENSG00000170684	ZNF296	-2.62958	1.7232	12.5229	0.000401996	0.00522224	protein_coding	19	45071500	45076588	-	2.9013	3.79804	0.431529	0.532997	0.359711	0.47036	0.304875	0.668356	0.2036	0.288737	Protein_Coding
ENSG00000235932	RP11-250H24.6	2.73186	1.42783	12.5047	0.000405927	0.00527045	processed_pseudogene	9	64737403	64737755	-	2.10498	1.82495	16.5372	8.22393	34.9698	22.6044	4.66934	9.01363	5.36473	6.44229	Other
ENSG00000231995	RP11-111F5.2	3.13803	-0.34404	12.5017	0.00040659	0.00527621	processed_pseudogene	9	62266319	62266919	+	0.382686	0.164907	1.59066	2.66503	3.23248	1.38972	5.27868	1.7822	1.94124	1.59465	Other
ENSG00000271765	7SK	-3.73968	-0.956953	12.5005	0.000406841	0.00527661	misc_RNA	6	136545192	136545492	+	1.46942	4.55484	0.270301	0.0950214	0	0.396404	0	0.627968	0.168523	0.161898	Other
ENSG00000188747	NOXA1	2.53343	2.26966	12.4932	0.000408433	0.0052944	protein_coding	9	137423350	137434406	+	0.579888	1.0533	2.36373	6.92025	0.795959	2.05322	1.01397	1.17339	3.11366	2.35235	Protein_Coding
ENSG00000117115	PADI2	-2.80862	0.933614	12.4849	0.000410255	0.00531514	protein_coding	1	17066761	17119435	-	0.552871	0.587962	0.0951747	0.054966	0.0405815	0.0299092	0.90631	0.655436	3.37096	5.97741	Protein_Coding
ENSG00000181381	DDX60L	2.59677	3.7345	12.4823	0.00041083	0.00531684	protein_coding	4	168356735	168537786	-	0.212489	0.426678	2.37771	1.12467	7.67115	1.08094	3.75434	0.870766	4.44689	2.76075	Protein_Coding
ENSG00000224163	RP11-309L24.6	2.54295	2.17104	12.4827	0.000410742	0.00531684	unprocessed_pseudogene	7	128912732	128914063	-	4.10529	1.36891	17.2311	8.92807	9.68974	9.8882	12.0441	16.0126	11.7083	21.5985	Other
ENSG00000104998	IL27RA	-2.38225	2.95702	12.4795	0.000411443	0.00532191	protein_coding	19	14031748	14053216	+	4.36025	4.70672	0.535629	1.12011	1.97447	1.13295	2.43532	0.914674	4.13293	3.24108	Protein_Coding
ENSG00000150051	MKX	-2.77115	0.815012	12.4716	0.000413184	0.00534154	protein_coding	10	27672875	27746060	-	1.1763	0.418384	0.133752	0.0626919	0.0542141	0.0508538	1.54961	0.583106	9.5208	3.7583	Protein_Coding
ENSG00000117152	RGS4	2.9483	1.29705	12.4645	0.00041476	0.00535903	protein_coding	1	163068775	163076802	+	0.128043	0.0478193	1.54781	0.177428	13.625	8.50286	4.54813	5.64137	23.0971	19.2668	Protein_Coding
ENSG00000106261	ZKSCAN1	1.77969	7.30309	12.4623	0.000415255	0.00536254	protein_coding	7	100015572	100041689	+	7.98782	6.45422	18.5327	26.2372	19.3541	19.6194	16.3184	13.6893	16.0925	18.0431	Protein_Coding
ENSG00000178980	SEPW1	-1.8194	5.82358	12.4569	0.000416444	0.00537499	protein_coding	19	47778572	47784686	+	18.6704	16.2136	6.07383	3.19938	10.6088	6.95415	13.3709	11.015	14.1381	13.2396	Protein_Coding
ENSG00000240327	RN7SL93P	-3.58427	-0.948839	12.4525	0.000417442	0.00538215	misc_RNA	X	113976341	113976633	-	1.69069	4.51007	0.277682	0.146424	0.069067	0	0	0	0.0577081	0.0554395	Other
ENSG00000261788	RP11-480G7.1	3.01829	-0.243196	12.4524	0.000417447	0.00538215	lincRNA	16	46703369	46704025	-	0.484708	0.150851	2.3529	1.7631	0.0616032	0.113506	0.0809288	0.239749	0.231623	0.395587	Annotated_lncRNA
ENSG00000163016	ALMS1P	2.77162	0.646889	12.4454	0.000419023	0.00539376	transcribed_unprocessed_pseudogene	2	73644919	73685576	+	0.26741	0.229696	1.61098	1.43526	0.880918	1.37966	0.353611	1.35231	0.429357	0.854419	Other
ENSG00000275367	RP11-266K4.14	2.68855	1.36155	12.4469	0.000418681	0.00539376	lincRNA	12	8217758	8221115	+	0.194937	0.231195	1.23568	1.22225	1.16309	1.10594	0.643912	0.675468	0.694869	0.904582	Annotated_lncRNA
ENSG00000275620	FLJ16779	2.91131	2.71554	12.4461	0.000418857	0.00539376	antisense	20	63253978	63261615	+	0.0532748	0.162197	0.122499	2.92642	1.94206	6.9887	1.58717	6.79721	2.14289	7.47963	Annotated_lncRNA
ENSG00000272232	Metazoa_SRP	2.57009	1.99821	12.4414	0.000419911	0.0054023	misc_RNA	9	70579163	70579461	-	4.73361	3.36992	19.3198	23.3881	3.79014	21.6488	3.61581	13.3282	8.76526	5.65001	Other
ENSG00000271745	AC093668.2	3.43252	-1.05268	12.4323	0.000421973	0.00542591	miRNA	7	102480080	102480165	+	0.411439	1.53657	9.46055	8.48066	2.58841	1.38741	2.67912	4.57893	3.34237	1.88881	Other
ENSG00000091490	SEL1L3	-1.80362	5.85201	12.4266	0.000423268	0.00543966	protein_coding	4	25747427	25863760	-	15.4429	9.57915	4.91869	1.97258	4.3316	7.69335	3.67295	20.1348	2.03651	10.9275	Protein_Coding
ENSG00000187486	KCNJ11	-2.72447	1.6037	12.4241	0.000423831	0.00544105	protein_coding	11	17385859	17389331	-	1.83876	1.5518	0.139664	0.361535	0.0189482	0.0744804	0.0331899	0.152402	0.0791595	0.111537	Protein_Coding
ENSG00000198707	CEP290	1.77669	5.7561	12.4249	0.000423646	0.00544105	protein_coding	12	88049014	88142216	-	2.93956	2.06715	7.28589	7.83456	5.73125	4.66192	3.9992	3.09784	3.46536	3.60278	Protein_Coding
ENSG00000116852	KIF21B	-1.93202	5.152	12.4222	0.00042426	0.00544364	protein_coding	1	200969390	201023700	-	5.0076	4.63596	0.820304	1.55248	3.09296	1.45342	2.8445	3.70129	1.21073	1.16715	Protein_Coding
ENSG00000244509	APOBEC3C	-2.23457	4.38195	12.4211	0.000424507	0.0054439	protein_coding	22	39014083	39020352	+	10.2208	14.0387	1.09713	4.68402	7.99268	7.76433	8.52837	3.13577	7.61421	8.22565	Protein_Coding
ENSG00000248927	CTD-2334D19.1	-3.14116	-0.318297	12.4096	0.000427136	0.00547469	lincRNA	5	120781218	120790778	+	1.20698	1.34933	0.200846	0.0770236	0.0908287	0.0669421	0.795485	0.254513	0.667839	0.277048	Annotated_lncRNA
ENSG00000197324	LRP10	1.90337	5.36125	12.4065	0.000427842	0.00548081	protein_coding	14	22871613	22881580	+	2.12442	3.02399	9.10618	7.9044	22.9796	12.0857	20.3774	11.6143	25.9927	26.266	Protein_Coding
ENSG00000244731	C4A	2.52468	2.38726	12.404	0.000428415	0.00548522	protein_coding	6	31982024	32002681	+	0.206663	0.238894	1.31528	0.998326	2.51586	1.1366	2.44495	1.74141	26.2762	11.1703	Protein_Coding
ENSG00000273007	RP11-170N16.3	-2.4853	2.49032	12.4015	0.000429	0.00548978	antisense	4	122881878	122884712	-	3.61291	7.7903	0.642697	1.1213	0.343395	1.58834	0.383713	1.52077	0.949803	1.22613	Annotated_lncRNA
ENSG00000267313	KC6	2.75424	4.59081	12.3986	0.000429663	0.00549533	lincRNA	18	41465783	41632185	-	0.423512	3.10592	5.90965	8.23258	4.12937	4.3506	1.57731	2.10122	1.5309	1.93169	Annotated_lncRNA
ENSG00000060982	BCAT1	-1.9325	9.14058	12.3706	0.000436159	0.00557544	protein_coding	12	24810022	24949459	-	116.15	49.9388	16.5675	19.2207	20.3896	46.0222	68.0278	57.2085	50.8532	57.6554	Protein_Coding
ENSG00000174607	UGT8	-4.29737	4.38688	12.3667	0.000437053	0.00558389	protein_coding	4	114598455	114678224	+	6.45325	10.6301	0.930653	0.149124	0.284235	0.146005	0.0792065	0.197774	0.0503764	0.349143	Protein_Coding
ENSG00000173209	AHSA2	1.7872	5.69231	12.3621	0.000438145	0.00559486	protein_coding	2	61177418	61191203	+	2.49695	3.34619	8.36466	9.52358	8.31001	7.00717	3.92867	5.34635	8.7306	8.40483	Protein_Coding
ENSG00000153707	PTPRD	1.94008	8.07683	12.3451	0.00044215	0.005643	protein_coding	9	8314246	10612723	-	11.6547	8.30169	21.4101	53.2357	19.6357	16.3177	13.2865	13.6722	11.1723	10.6728	Protein_Coding
ENSG00000230146	SEPHS1P4	-2.42505	2.64595	12.3381	0.000443814	0.00566122	processed_pseudogene	X	73769248	73770423	+	10.8919	8.02029	1.41828	1.70247	1.11852	1.24289	1.14539	0.977774	1.13586	1.03596	Other
ENSG00000279168	HSPC047	2.70636	1.2418	12.3304	0.000445634	0.00568141	protein_coding	7	102672879	102678856	-	1.24539	1.43636	8.54877	7.19477	3.22613	2.22331	3.3025	5.25051	3.11564	2.69048	Protein_Coding
ENSG00000111897	SERINC1	1.73082	7.01735	12.3281	0.000446193	0.00568552	protein_coding	6	122443354	122471822	-	23.2132	17.3343	61.4615	57.7043	63.6193	72.2771	99.103	106.761	72.2747	79.6137	Protein_Coding
ENSG00000269713	NBPF9	1.73687	5.96961	12.298	0.000453435	0.00577474	protein_coding	1	149054027	149103561	-	4.0015	2.72076	11.9015	8.13051	15.201	9.79035	12.7567	8.86481	13.1178	11.6073	Protein_Coding
ENSG00000128050	PAICS	-1.8674	8.72349	12.2927	0.000454725	0.00578809	protein_coding	4	56435741	56461368	+	211.505	119.747	36.2165	42.0187	27.3049	32.9952	35.5826	28.2072	23.6821	23.1019	Protein_Coding
ENSG00000206727	SNORD116-9	-2.65928	2.14639	12.2905	0.000455278	0.00579206	snoRNA	15	25073107	25073201	+	77.8442	86.7637	17.7709	7.52669	14.4852	12.0888	43.469	23.7102	18.6883	15.9018	Other
ENSG00000222112	RN7SKP16	2.97811	-0.278618	12.2892	0.000455594	0.005793	misc_RNA	1	33336566	33336864	-	0.946721	0.386712	5.10205	3.73062	13.4009	6.48465	6.46104	6.42705	7.57771	7.82309	Other
ipsc_lncRNA.20684	ipsc_lncRNA.20684	-2.70088	1.49736	12.2872	0.000456078	0.00579608	novel_intergenic	21	6913268	6913707	*	8.56447	14.153	1.57174	1.46257	0.321947	1.01691	1.00701	1.03817	1.22971	1.40287	Novel_lncRNA
ENSG00000091127	PUS7	-1.81683	5.50416	12.2854	0.000456524	0.00579868	protein_coding	7	105439661	105522267	-	20.8252	13.3124	4.18674	4.2666	5.41505	5.2021	5.65257	5.64362	3.94697	4.56707	Protein_Coding
ENSG00000162458	FBLIM1	-2.04329	4.88445	12.2837	0.000456925	0.0058007	protein_coding	1	15756607	15786594	+	11.6858	9.22578	3.4116	1.48587	23.9827	16.7142	23.9018	23.3701	25.4846	35.7322	Protein_Coding
ENSG00000196814	MVB12B	1.99525	5.14592	12.2786	0.000458171	0.00581344	protein_coding	9	126326849	126507041	+	2.56043	1.32204	5.15986	8.35116	3.84506	5.55991	4.41736	4.70908	3.92901	3.85079	Protein_Coding
ENSG00000109832	DDX25	-2.3296	2.99867	12.2659	0.000461315	0.00585023	protein_coding	11	125903376	125923263	+	3.1079	4.36158	0.477157	0.897208	0.220804	0.585848	0.0676835	0.665981	0.0922448	0.296872	Protein_Coding
ENSG00000178115	GOLGA8Q	2.46102	2.69388	12.2641	0.000461749	0.00585264	protein_coding	15	30552078	30562501	+	0.63747	1.41452	4.26411	5.17958	4.25187	5.3531	4.41219	3.18421	5.01636	4.02104	Protein_Coding
ENSG00000198093	ZNF649	-1.80301	5.55086	12.2615	0.000462405	0.00585786	protein_coding	19	51889224	51905040	-	14.2183	20.4424	3.79311	5.03556	3.0552	3.47839	3.42693	4.35197	4.06346	4.20887	Protein_Coding
ENSG00000110881	ASIC1	2.35563	3.81813	12.2526	0.000464616	0.00587821	protein_coding	12	50057548	50083611	+	0.973129	0.336401	7.03498	0.965828	3.15614	1.43825	2.21195	3.42723	2.27507	2.86705	Protein_Coding
ENSG00000135333	EPHA7	1.80196	6.34401	12.2536	0.000464368	0.00587821	protein_coding	6	93240020	93419547	-	5.55243	3.58454	24.8551	7.78522	30.7024	7.46135	14.6879	11.2327	13.1825	5.47923	Protein_Coding
ENSG00000145687	SSBP2	1.77012	5.99139	12.2521	0.000464747	0.00587821	protein_coding	5	81413021	81751797	-	2.52741	2.54857	5.21123	11.5012	7.45872	5.29364	3.59997	5.26121	4.48335	2.86181	Protein_Coding
ENSG00000145824	CXCL14	4.32887	4.68068	12.2504	0.00046515	0.00588021	protein_coding	5	135570679	135579279	-	0.752464	0.752725	42.5857	4.30832	2.51037	0.422898	4.68436	1.73067	2.83377	8.96492	Protein_Coding
ENSG00000198873	GRK5	2.39032	2.81097	12.2492	0.000465447	0.00588087	protein_coding	10	119207589	119459742	+	0.48779	0.226535	1.63012	1.49749	1.87623	1.37002	1.70904	0.947342	1.50244	1.77521	Protein_Coding
ENSG00000137124	ALDH1B1	-1.80731	5.49198	12.248	0.000465757	0.00588169	protein_coding	9	38392664	38398661	+	25.8857	22.1966	6.04368	6.20817	8.45504	6.42607	19.9721	9.32454	20.5041	39.1366	Protein_Coding
ipsc_lncRNA.29122	ipsc_lncRNA.29122	-2.39502	2.80373	12.2415	0.000467381	0.00589908	novel_intergenic	7	49505929	49507401	*	9.82481	6.97507	1.17374	1.67958	1.37384	0.729028	0.264708	0.18179	0.0114789	0.0330831	Novel_lncRNA
ENSG00000256651	RP11-144O23.8	2.79304	0.371841	12.2398	0.000467818	0.0059015	processed_pseudogene	12	10831074	10832016	-	0.337702	0.367848	2.26481	2.13828	1.60949	1.99284	0.883351	1.31959	1.23721	0.775154	Other
ENSG00000005379	BZRAP1	2.0885	4.72575	12.2352	0.000468954	0.00590961	protein_coding	17	58301228	58328760	-	0.924015	0.826344	2.19812	5.02553	1.57558	2.7218	1.60313	2.28213	3.86003	2.78121	Protein_Coding
ENSG00000235760	HCG2040054	-2.82155	0.45457	12.2355	0.000468893	0.00590961	antisense	2	47527537	47535199	+	2.39142	3.85857	0.213545	0.656857	0.345245	0.234877	0.209332	0.248056	0.310654	0.23449	Annotated_lncRNA
ENSG00000078328	RBFOX1	2.40567	2.7613	12.2254	0.000471423	0.0059376	protein_coding	16	6019094	7713338	+	0.417901	0.100561	2.19921	0.426601	2.32846	0.503028	1.37678	1.22552	3.91367	0.901883	Protein_Coding
ENSG00000154096	THY1	-6.39811	5.69294	12.2198	0.000472842	0.00595235	protein_coding	11	119417378	119424985	-	19.0863	16.7495	0.751814	0.0458588	11.0798	1.8678	7.4872	3.88671	12.9332	11.6462	Protein_Coding
ENSG00000197024	ZNF398	-1.76716	5.89653	12.1963	0.000478852	0.00602484	protein_coding	7	149126416	149182802	+	12.8918	18.8177	4.01012	4.17824	3.15894	3.53548	5.27507	3.89551	4.34957	4.12212	Protein_Coding
ENSG00000204219	TCEA3	2.78867	0.481001	12.1885	0.000480858	0.00604456	protein_coding	1	23381061	23424740	-	0.0855652	0.108085	0.399281	0.886929	1.04206	0.852875	1.47737	0.708035	2.66976	2.02874	Protein_Coding
ENSG00000271524	BNIP3P17	-2.83968	2.37254	12.1882	0.000480923	0.00604456	processed_pseudogene	19	20221869	20222463	+	10.7043	20.2104	2.93993	1.12964	1.97265	0.952536	1.22128	1.32366	1.39246	1.31042	Other
ENSG00000275277	AC096750.1	5.95663	-3.38279	12.1848	0.000481813	0.00605257	miRNA	4	12797074	12797172	+	0	0	1.43819	1.01116	0	0.602614	0.179024	0.318213	0.170793	0	Other
ENSG00000106479	ZNF862	2.2788	3.54376	12.1713	0.000485311	0.00609332	protein_coding	7	149838367	149867479	+	0.73034	0.329187	2.07986	2.18497	2.76303	1.90901	2.2622	1.50602	2.90433	2.77088	Protein_Coding
ENSG00000168913	ENHO	-2.54274	1.99181	12.1543	0.000489744	0.00614255	protein_coding	9	34521040	34523041	-	8.09378	5.17528	0.939935	1.04414	0.617199	1.43358	0.950053	2.09632	0.375049	2.04173	Protein_Coding
ENSG00000279912	RP11-624A21.1	2.49649	2.17904	12.1548	0.000489616	0.00614255	TEC	15	32182551	32186475	+	0.292986	0.429261	1.47175	2.1861	2.35106	3.67833	0.541862	1.23604	1.03389	0.984973	Other
ENSG00000269416	LINC01224	-2.11903	4.32356	12.1494	0.000491044	0.00615563	lincRNA	19	23399233	23416075	-	11.3312	9.46185	2.20928	2.0566	0.51574	0.47061	0.500084	0.463562	0.61047	0.586472	Annotated_lncRNA
ENSG00000158457	TSPAN33	-2.54383	4.37442	12.1475	0.000491534	0.00615855	protein_coding	7	129144892	129169697	+	16.8941	9.85082	1.01331	3.81699	0.551908	1.28538	0.805609	1.4606	1.31579	1.9906	Protein_Coding
ENSG00000087494	PTHLH	3.58027	-1.00385	12.1417	0.00049308	0.00617148	protein_coding	12	27958084	27972705	-	0.0471503	0.00489137	0.174671	0.300667	2.34306	2.09345	0.383124	0.601702	0.846175	0.615696	Protein_Coding
ENSG00000248995	RP11-766N7.4	-3.6011	-1.3612	12.1418	0.000493055	0.00617148	lincRNA	12	64920845	64982524	-	1.54358	1.47813	0.227519	0.0319927	0.0452721	0	0	0.493337	0	0.0363396	Annotated_lncRNA
ENSG00000118231	CRYGD	-3.30053	-0.736252	12.1404	0.000493424	0.00617256	protein_coding	2	208121607	208124501	-	1.05751	2.24156	0.0328597	0.346544	0	2.45767	0.458117	64.2021	0.573632	4.7498	Protein_Coding
ENSG00000134030	CTIF	1.87772	5.47596	12.1331	0.000495357	0.00619351	protein_coding	18	48539046	48863217	+	2.48778	2.17183	11.1771	5.22241	6.10347	4.54438	15.3034	10.3668	12.0008	10.0772	Protein_Coding
ENSG00000224138	AC000123.4	2.92234	-0.144762	12.1241	0.00049775	0.00622019	antisense	7	127350128	127351523	+	0.514298	0.320119	2.44398	3.18718	2.7845	2.83264	2.33564	2.83894	2.55593	2.58138	Annotated_lncRNA
ENSG00000273483	RP4-671G15.2	3.77515	1.7675	12.1182	0.000499328	0.00623666	antisense	1	112517799	112518441	-	0.412718	0.333959	17.8095	1.11203	0.84975	0.487105	0.192945	0.514436	2.8137	4.57251	Annotated_lncRNA
ENSG00000199497	RNU1-94P	4.11689	-1.63449	12.1124	0.000500886	0.00625286	snRNA	20	31901254	31901426	+	0.20453	0.0954806	5.64352	0.578642	1.16975	1.37939	0.614685	2.18518	0.29321	1.31453	Other
ENSG00000170456	DENND5B	1.69256	6.23988	12.1062	0.000502552	0.0062704	protein_coding	12	31382223	31591097	-	3.34909	3.23352	8.17024	11.0789	2.00219	6.41556	3.83459	7.31729	6.50326	10.078	Protein_Coding
ENSG00000011465	DCN	3.52738	2.23476	12.1046	0.000502978	0.00627245	protein_coding	12	91140484	91183123	-	0.0702331	0.00257152	1.29036	0.00445263	16.9571	1.46279	34.9529	1.62947	126.759	25.9228	Protein_Coding
ENSG00000206561	COLQ	2.55532	2.347	12.1032	0.000503344	0.00627375	protein_coding	3	15450133	15521751	-	0.27968	0.470816	2.16312	1.69896	1.56077	1.57899	1.2608	2.29388	1.35268	1.50571	Protein_Coding
ENSG00000163947	ARHGEF3	2.3221	4.36547	12.0993	0.000504398	0.00628362	protein_coding	3	56727418	57079329	-	0.858567	1.18237	6.86335	2.96468	2.96153	3.85873	3.85969	3.99163	13.0083	9.31172	Protein_Coding
ENSG00000101003	GINS1	-1.69492	6.24924	12.0981	0.000504724	0.00628442	protein_coding	20	25407727	25452628	+	33.6484	26.6978	7.60507	9.01353	5.1288	6.64342	5.71175	5.05304	4.63861	4.24063	Protein_Coding
ENSG00000056487	PHF21B	-2.0135	4.95843	12.0942	0.000505779	0.00629428	protein_coding	22	44881162	45009999	-	6.10128	11.8668	1.87739	1.89417	0.907536	1.9729	0.560692	2.9351	0.869965	1.88047	Protein_Coding
ENSG00000187800	PEAR1	2.60722	2.17679	12.0885	0.00050733	0.00631032	protein_coding	1	156893698	156916434	+	0.30073	0.0925972	2.35034	0.343941	3.62649	0.687749	3.8139	0.695004	4.28368	1.88874	Protein_Coding
ENSG00000255277	ABCC6P2	2.67948	1.10964	12.0873	0.000507651	0.00631103	transcribed_unprocessed_pseudogene	16	14820792	14824702	-	0.344967	0.736185	1.81305	4.63412	1.50319	2.90816	0.987376	4.09511	1.66416	1.79481	Other
ENSG00000264345	RP11-958F21.1	3.18164	-0.710053	12.0848	0.000508349	0.00631643	lincRNA	18	24933487	24987682	-	0.21958	0.175725	2.52449	1.01424	1.4711	0.608224	0.597065	0.335139	0.359755	0.316811	Annotated_lncRNA
ENSG00000227640	SOX21-AS1	-3.38242	3.0385	12.0721	0.000511827	0.00635636	lincRNA	13	94712716	94716246	+	6.39426	3.10061	0.148514	0.922346	0.0307828	0.421986	0.0161759	3.44071	0.0102881	2.51045	Annotated_lncRNA
ENSG00000264491	RP11-349A8.3	3.45516	-1.27114	12.0705	0.000512271	0.00635857	antisense	17	67019934	67021743	-	0.0384606	0.287272	1.10544	1.70987	0.175971	1.36178	0.269704	1.67788	0.257303	1.20063	Annotated_lncRNA
ENSG00000215105	TTC3P1	1.98488	4.80257	12.0686	0.000512791	0.00636174	processed_pseudogene	X	75740831	75746911	-	2.16748	1.7276	7.44904	6.30257	7.83375	8.52059	8.53673	8.92095	7.26277	7.05473	Other
ENSG00000260317	RP11-48B3.4	2.67961	0.96261	12.0596	0.000515271	0.0063892	lincRNA	8	80541300	80543104	+	0.362659	0.247086	1.87062	1.58457	1.80504	2.0988	1.39431	1.11701	0.487114	0.809939	Annotated_lncRNA
ENSG00000242686	RP11-1191J2.2	2.66495	1.08863	12.0543	0.000516725	0.00640392	antisense	4	652850	655645	-	0.327076	0.342393	1.81181	2.0029	0.623538	1.09458	0.158865	1.18247	0.359956	0.55511	Annotated_lncRNA
ENSG00000163938	GNL3	-1.71051	6.72376	12.041	0.000520443	0.00644667	protein_coding	3	52681156	52694492	+	65.638	39.0053	13.1862	14.499	14.2962	13.4133	22.8674	14.6074	17.3111	13.8253	Protein_Coding
ENSG00000104447	TRPS1	1.81623	5.90561	12.0366	0.000521662	0.0064551	protein_coding	8	115408496	115809673	-	2.29457	2.54217	10.2987	5.62109	14.26	5.36671	11.575	5.29082	11.2458	7.73311	Protein_Coding
ENSG00000253153	KB-1562D12.3	-3.57126	-1.5253	12.0374	0.000521434	0.0064551	processed_pseudogene	8	101562008	101562488	-	1.06666	1.40799	0.126862	0.0594624	0.126216	0.0310077	0.036847	0.0654949	0	0.0337709	Other
ENSG00000137100	DCTN3	2.14519	4.3572	12.0346	0.000522215	0.00645778	protein_coding	9	34613545	34620523	-	2.90922	1.51932	7.6466	9.06222	7.78624	7.24599	8.3736	8.07371	7.82582	7.52252	Protein_Coding
ENSG00000169750	RAC3	-1.99085	4.82685	12.0339	0.000522417	0.00645778	protein_coding	17	82031624	82034204	+	36.4612	26.416	6.11404	7.96982	6.87807	7.96037	6.00065	5.42587	8.14973	7.87191	Protein_Coding
[truncated: 1,503 more rows]

## Sheet: IvG
gene_id	gene_name.x	logFC	logCPM	LR	PValue	FDR	gene_biotype	seqnames	start	end	strand	I1	I2	P1	P2	G1	G2	D1	D2	M1	M2	gene_category
[truncated: 6,623 more rows]

## Sheet: IvD
gene_id	gene_name.x	logFC	logCPM	LR	PValue	FDR	gene_biotype	seqnames	start	end	strand	I1	I2	P1	P2	G1	G2	D1	D2	M1	M2	gene_category
[truncated: 8,301 more rows]

[truncated: 7 more sheets: IvM, PvG, PvD, PvM, GvD, GvM, DvM]
