# Supplementary material for: Transcriptome Dynamics of Human Neuronal Differentiation From iPSC
Source: Front Cell Dev Biol. 2021 Dec 14;9:727747. doi: 10.3389/fcell.2021.727747 (PMC8712770; doi:10.3389/fcell.2021.727747)
Supplement: Supplementary file 10 [file Table1.XLSX]

## Sheet: SupplementaryFile1
1	StringTie	transcript	41433176	41466928	.	+	.	transcript_id ipsc_lncRNA.856.1; gene_id ipsc_lncRNA.856; xloc XLOC_000618; class_code u; tss_id TSS1585;
1	StringTie	exon	41433176	41433301	.	+	.	transcript_id ipsc_lncRNA.856.1; gene_id ipsc_lncRNA.856; exon_number 1;
1	StringTie	exon	41464539	41466928	.	+	.	transcript_id ipsc_lncRNA.856.1; gene_id ipsc_lncRNA.856; exon_number 2;
1	StringTie	transcript	91329641	91330239	.	+	.	transcript_id ipsc_lncRNA.1419.1; gene_id ipsc_lncRNA.1419; gene_name HFM1; xloc XLOC_001046; cmp_ref ENST00000462405; class_code i; tss_id TSS2630;
1	StringTie	exon	91329641	91330239	.	+	.	transcript_id ipsc_lncRNA.1419.1; gene_id ipsc_lncRNA.1419; exon_number 1;
1	StringTie	transcript	105697692	105697973	.	+	.	transcript_id ipsc_lncRNA.1551.1; gene_id ipsc_lncRNA.1551; xloc XLOC_001158; class_code u; tss_id TSS2860;
1	StringTie	exon	105697692	105697973	.	+	.	transcript_id ipsc_lncRNA.1551.1; gene_id ipsc_lncRNA.1551; exon_number 1;
1	StringTie	transcript	156216550	156216785	.	+	.	transcript_id ipsc_lncRNA.2141.1; gene_id ipsc_lncRNA.2141; gene_name PMF1-BGLAP; xloc XLOC_001615; cmp_ref ENST00000490491; class_code i; tss_id TSS3961;
1	StringTie	exon	156216550	156216785	.	+	.	transcript_id ipsc_lncRNA.2141.1; gene_id ipsc_lncRNA.2141; exon_number 1;
1	StringTie	transcript	171269840	171270443	.	+	.	transcript_id ipsc_lncRNA.2384.1; gene_id ipsc_lncRNA.2384; gene_name FMO1; xloc XLOC_001831; cmp_ref ENST00000617670; class_code i; tss_id TSS4473;
1	StringTie	exon	171269840	171270443	.	+	.	transcript_id ipsc_lncRNA.2384.1; gene_id ipsc_lncRNA.2384; exon_number 1;
1	StringTie	transcript	231022499	231023185	.	+	.	transcript_id ipsc_lncRNA.3026.1; gene_id ipsc_lncRNA.3026; gene_name FAM89A; xloc XLOC_002370; cmp_ref ENST00000494111; class_code i; tss_id TSS5710;
1	StringTie	exon	231022499	231023185	.	+	.	transcript_id ipsc_lncRNA.3026.1; gene_id ipsc_lncRNA.3026; exon_number 1;
1	StringTie	transcript	244846902	244848779	.	+	.	transcript_id ipsc_lncRNA.3177.1; gene_id ipsc_lncRNA.3177; gene_name RP11-11N7.5; xloc XLOC_002483; cmp_ref ENST00000475997; class_code i; tss_id TSS5936;
1	StringTie	exon	244846902	244848779	.	+	.	transcript_id ipsc_lncRNA.3177.1; gene_id ipsc_lncRNA.3177; exon_number 1;
1	StringTie	transcript	38300258	38311383	.	-	.	transcript_id ipsc_lncRNA.799.1; gene_id ipsc_lncRNA.799; xloc XLOC_003117; class_code u; tss_id TSS7593;
1	StringTie	exon	38300258	38300437	.	-	.	transcript_id ipsc_lncRNA.799.1; gene_id ipsc_lncRNA.799; exon_number 1;
1	StringTie	exon	38311253	38311383	.	-	.	transcript_id ipsc_lncRNA.799.1; gene_id ipsc_lncRNA.799; exon_number 2;
1	StringTie	transcript	114014915	114022785	.	-	.	transcript_id ipsc_lncRNA.1675.2; gene_id ipsc_lncRNA.1675; xloc XLOC_003792; class_code u; tss_id TSS9113;
1	StringTie	exon	114014915	114015169	.	-	.	transcript_id ipsc_lncRNA.1675.2; gene_id ipsc_lncRNA.1675; exon_number 1;
1	StringTie	exon	114021929	114022042	.	-	.	transcript_id ipsc_lncRNA.1675.2; gene_id ipsc_lncRNA.1675; exon_number 2;
1	StringTie	exon	114022680	114022785	.	-	.	transcript_id ipsc_lncRNA.1675.2; gene_id ipsc_lncRNA.1675; exon_number 3;
1	StringTie	transcript	144646812	144647290	.	-	.	transcript_id ipsc_lncRNA.1802.1; gene_id ipsc_lncRNA.1802; gene_name RP11-289H16.1; xloc XLOC_003913; cmp_ref ENST00000441760; class_code i; tss_id TSS9312;
1	StringTie	exon	144646812	144647290	.	-	.	transcript_id ipsc_lncRNA.1802.1; gene_id ipsc_lncRNA.1802; exon_number 1;
1	StringTie	transcript	210858682	210859041	.	-	.	transcript_id ipsc_lncRNA.2790.1; gene_id ipsc_lncRNA.2790; gene_name KCNH1; xloc XLOC_004682; cmp_ref ENST00000271751; class_code i; tss_id TSS11089;
1	StringTie	exon	210858682	210859041	.	-	.	transcript_id ipsc_lncRNA.2790.1; gene_id ipsc_lncRNA.2790; exon_number 1;
1	StringTie	transcript	246785593	246786002	.	-	.	transcript_id ipsc_lncRNA.3206.4; gene_id ipsc_lncRNA.3206; gene_name KIF28P; xloc XLOC_005020; cmp_ref ENST00000504864; class_code o; tss_id TSS11813;
1	StringTie	exon	246785593	246785692	.	-	.	transcript_id ipsc_lncRNA.3206.4; gene_id ipsc_lncRNA.3206; exon_number 1;
1	StringTie	exon	246785903	246786002	.	-	.	transcript_id ipsc_lncRNA.3206.4; gene_id ipsc_lncRNA.3206; exon_number 2;
1	StringTie	transcript	36465	36849	.	.	.	transcript_id ipsc_lncRNA.1.1; gene_id ipsc_lncRNA.1; xloc XLOC_005064; class_code u; tss_id TSS11897;
1	StringTie	exon	36465	36849	.	.	.	transcript_id ipsc_lncRNA.1.1; gene_id ipsc_lncRNA.1; exon_number 1;
1	StringTie	transcript	34477841	34478180	.	.	.	transcript_id ipsc_lncRNA.710.1; gene_id ipsc_lncRNA.710; xloc XLOC_005078; class_code u; tss_id TSS11911;
1	StringTie	exon	34477841	34478180	.	.	.	transcript_id ipsc_lncRNA.710.1; gene_id ipsc_lncRNA.710; exon_number 1;
1	StringTie	transcript	71059869	71061403	.	.	.	transcript_id ipsc_lncRNA.1264.1; gene_id ipsc_lncRNA.1264; gene_name ZRANB2-AS1; xloc XLOC_005088; cmp_ref ENST00000426999; class_code i; tss_id TSS11921;
1	StringTie	exon	71059869	71061403	.	.	.	transcript_id ipsc_lncRNA.1264.1; gene_id ipsc_lncRNA.1264; exon_number 1;
1	StringTie	transcript	78296579	78296865	.	.	.	transcript_id ipsc_lncRNA.1312.1; gene_id ipsc_lncRNA.1312; gene_name MGC27382; xloc XLOC_005090; cmp_ref ENST00000413519; class_code i; tss_id TSS11923;
1	StringTie	exon	78296579	78296865	.	.	.	transcript_id ipsc_lncRNA.1312.1; gene_id ipsc_lncRNA.1312; exon_number 1;
1	StringTie	transcript	81427897	81428134	.	.	.	transcript_id ipsc_lncRNA.1340.1; gene_id ipsc_lncRNA.1340; gene_name LPHN2; xloc XLOC_005092; cmp_ref ENST00000370725; class_code i; tss_id TSS11925;
1	StringTie	exon	81427897	81428134	.	.	.	transcript_id ipsc_lncRNA.1340.1; gene_id ipsc_lncRNA.1340; exon_number 1;
1	StringTie	transcript	101880441	101881051	.	.	.	transcript_id ipsc_lncRNA.1534.1; gene_id ipsc_lncRNA.1534; gene_name OLFM3; xloc XLOC_005094; cmp_ref ENST00000462354; class_code i; tss_id TSS11927;
1	StringTie	exon	101880441	101881051	.	.	.	transcript_id ipsc_lncRNA.1534.1; gene_id ipsc_lncRNA.1534; exon_number 1;
1	StringTie	transcript	101881325	101881972	.	.	.	transcript_id ipsc_lncRNA.1535.1; gene_id ipsc_lncRNA.1535; gene_name OLFM3; xloc XLOC_005095; cmp_ref ENST00000462354; class_code i; tss_id TSS11928;
1	StringTie	exon	101881325	101881972	.	.	.	transcript_id ipsc_lncRNA.1535.1; gene_id ipsc_lncRNA.1535; exon_number 1;
1	StringTie	transcript	105696923	105697368	.	.	.	transcript_id ipsc_lncRNA.1550.1; gene_id ipsc_lncRNA.1550; xloc XLOC_005096; class_code u; tss_id TSS11929;
1	StringTie	exon	105696923	105697368	.	.	.	transcript_id ipsc_lncRNA.1550.1; gene_id ipsc_lncRNA.1550; exon_number 1;
1	StringTie	transcript	114914415	114916071	.	.	.	transcript_id ipsc_lncRNA.1697.1; gene_id ipsc_lncRNA.1697; gene_name SYCP1; xloc XLOC_005098; cmp_ref ENST00000369522; class_code i; tss_id TSS11931;
1	StringTie	exon	114914415	114916071	.	.	.	transcript_id ipsc_lncRNA.1697.1; gene_id ipsc_lncRNA.1697; exon_number 1;
1	StringTie	transcript	145592205	145592471	.	.	.	transcript_id ipsc_lncRNA.1818.1; gene_id ipsc_lncRNA.1818; gene_name NBPF25P; xloc XLOC_005102; cmp_ref ENST00000619932; class_code i; tss_id TSS11935;
1	StringTie	exon	145592205	145592471	.	.	.	transcript_id ipsc_lncRNA.1818.1; gene_id ipsc_lncRNA.1818; exon_number 1;
1	StringTie	transcript	148303514	148303756	.	.	.	transcript_id ipsc_lncRNA.1882.1; gene_id ipsc_lncRNA.1882; xloc XLOC_005106; class_code u; tss_id TSS11939;
1	StringTie	exon	148303514	148303756	.	.	.	transcript_id ipsc_lncRNA.1882.1; gene_id ipsc_lncRNA.1882; exon_number 1;
1	StringTie	transcript	205957835	205958448	.	.	.	transcript_id ipsc_lncRNA.2731.1; gene_id ipsc_lncRNA.2731; xloc XLOC_005130; class_code u; tss_id TSS11963;
1	StringTie	exon	205957835	205958448	.	.	.	transcript_id ipsc_lncRNA.2731.1; gene_id ipsc_lncRNA.2731; exon_number 1;
1	StringTie	transcript	212589882	212590413	.	.	.	transcript_id ipsc_lncRNA.2819.1; gene_id ipsc_lncRNA.2819; gene_name ATF3; xloc XLOC_005132; cmp_ref ENST00000366987; class_code i; tss_id TSS11965;
1	StringTie	exon	212589882	212590413	.	.	.	transcript_id ipsc_lncRNA.2819.1; gene_id ipsc_lncRNA.2819; exon_number 1;
1	StringTie	transcript	220679658	220680150	.	.	.	transcript_id ipsc_lncRNA.2868.1; gene_id ipsc_lncRNA.2868; xloc XLOC_005137; class_code u; tss_id TSS11970;
1	StringTie	exon	220679658	220680150	.	.	.	transcript_id ipsc_lncRNA.2868.1; gene_id ipsc_lncRNA.2868; exon_number 1;
1	StringTie	transcript	229418141	229418428	.	.	.	transcript_id ipsc_lncRNA.2989.1; gene_id ipsc_lncRNA.2989; xloc XLOC_005140; class_code u; tss_id TSS11973;
1	StringTie	exon	229418141	229418428	.	.	.	transcript_id ipsc_lncRNA.2989.1; gene_id ipsc_lncRNA.2989; exon_number 1;
1	StringTie	transcript	231023522	231024259	.	.	.	transcript_id ipsc_lncRNA.3027.1; gene_id ipsc_lncRNA.3027; gene_name FAM89A; xloc XLOC_005143; cmp_ref ENST00000494111; class_code i; tss_id TSS11976;
1	StringTie	exon	231023522	231024259	.	.	.	transcript_id ipsc_lncRNA.3027.1; gene_id ipsc_lncRNA.3027; exon_number 1;
1	StringTie	transcript	238379619	238379888	.	.	.	transcript_id ipsc_lncRNA.3099.1; gene_id ipsc_lncRNA.3099; xloc XLOC_005147; class_code u; tss_id TSS11980;
1	StringTie	exon	238379619	238379888	.	.	.	transcript_id ipsc_lncRNA.3099.1; gene_id ipsc_lncRNA.3099; exon_number 1;
1	StringTie	transcript	241435734	241436047	.	.	.	transcript_id ipsc_lncRNA.3125.1; gene_id ipsc_lncRNA.3125; xloc XLOC_005149; class_code u; tss_id TSS11982;
1	StringTie	exon	241435734	241436047	.	.	.	transcript_id ipsc_lncRNA.3125.1; gene_id ipsc_lncRNA.3125; exon_number 1;
1	StringTie	transcript	242375779	242376015	.	.	.	transcript_id ipsc_lncRNA.3148.1; gene_id ipsc_lncRNA.3148; gene_name PLD5; xloc XLOC_005150; cmp_ref ENST00000442594; class_code i; tss_id TSS11983;
1	StringTie	exon	242375779	242376015	.	.	.	transcript_id ipsc_lncRNA.3148.1; gene_id ipsc_lncRNA.3148; exon_number 1;
10	StringTie	transcript	125904164	125904511	.	+	.	transcript_id ipsc_lncRNA.4492.1; gene_id ipsc_lncRNA.4492; gene_name FANK1; xloc XLOC_006218; cmp_ref ENST00000368695; class_code i; tss_id TSS14213;
10	StringTie	exon	125904164	125904511	.	+	.	transcript_id ipsc_lncRNA.4492.1; gene_id ipsc_lncRNA.4492; exon_number 1;
10	StringTie	transcript	32510628	32511232	.	-	.	transcript_id ipsc_lncRNA.3505.1; gene_id ipsc_lncRNA.3505; gene_name CCDC7; xloc XLOC_006548; cmp_ref ENST00000545067; class_code i; tss_id TSS14906;
10	StringTie	exon	32510628	32511232	.	-	.	transcript_id ipsc_lncRNA.3505.1; gene_id ipsc_lncRNA.3505; exon_number 1;
10	StringTie	transcript	57108623	57222745	.	-	.	transcript_id ipsc_lncRNA.3726.1; gene_id ipsc_lncRNA.3726; xloc XLOC_006736; class_code u; tss_id TSS15269;
10	StringTie	exon	57108623	57108751	.	-	.	transcript_id ipsc_lncRNA.3726.1; gene_id ipsc_lncRNA.3726; exon_number 1;
10	StringTie	exon	57222612	57222745	.	-	.	transcript_id ipsc_lncRNA.3726.1; gene_id ipsc_lncRNA.3726; exon_number 2;
10	StringTie	transcript	5475849	5476269	.	.	.	transcript_id ipsc_lncRNA.3256.1; gene_id ipsc_lncRNA.3256; xloc XLOC_007364; class_code u; tss_id TSS16654;
10	StringTie	exon	5475849	5476269	.	.	.	transcript_id ipsc_lncRNA.3256.1; gene_id ipsc_lncRNA.3256; exon_number 1;
10	StringTie	transcript	30672862	30674088	.	.	.	transcript_id ipsc_lncRNA.3489.1; gene_id ipsc_lncRNA.3489; gene_name SVILP1; xloc XLOC_007371; cmp_ref ENST00000422642; class_code i; tss_id TSS16661;
10	StringTie	exon	30672862	30674088	.	.	.	transcript_id ipsc_lncRNA.3489.1; gene_id ipsc_lncRNA.3489; exon_number 1;
10	StringTie	transcript	38348581	38352618	.	.	.	transcript_id ipsc_lncRNA.3549.1; gene_id ipsc_lncRNA.3549; xloc XLOC_007372; class_code u; tss_id TSS16662;
10	StringTie	exon	38348581	38352618	.	.	.	transcript_id ipsc_lncRNA.3549.1; gene_id ipsc_lncRNA.3549; exon_number 1;
10	StringTie	transcript	42208045	42209127	.	.	.	transcript_id ipsc_lncRNA.3553.1; gene_id ipsc_lncRNA.3553; xloc XLOC_007374; class_code u; tss_id TSS16664;
10	StringTie	exon	42208045	42209127	.	.	.	transcript_id ipsc_lncRNA.3553.1; gene_id ipsc_lncRNA.3553; exon_number 1;
10	StringTie	transcript	42213692	42214184	.	.	.	transcript_id ipsc_lncRNA.3554.1; gene_id ipsc_lncRNA.3554; xloc XLOC_007375; class_code u; tss_id TSS16665;
10	StringTie	exon	42213692	42214184	.	.	.	transcript_id ipsc_lncRNA.3554.1; gene_id ipsc_lncRNA.3554; exon_number 1;
10	StringTie	transcript	42994914	42995553	.	.	.	transcript_id ipsc_lncRNA.3565.1; gene_id ipsc_lncRNA.3565; xloc XLOC_007376; class_code u; tss_id TSS16666;
10	StringTie	exon	42994914	42995553	.	.	.	transcript_id ipsc_lncRNA.3565.1; gene_id ipsc_lncRNA.3565; exon_number 1;
10	StringTie	transcript	46108285	46109158	.	.	.	transcript_id ipsc_lncRNA.3614.1; gene_id ipsc_lncRNA.3614; xloc XLOC_007378; class_code u; tss_id TSS16668;
10	StringTie	exon	46108285	46109158	.	.	.	transcript_id ipsc_lncRNA.3614.1; gene_id ipsc_lncRNA.3614; exon_number 1;
10	StringTie	transcript	107894796	107895093	.	.	.	transcript_id ipsc_lncRNA.4323.1; gene_id ipsc_lncRNA.4323; gene_name LINC01435; xloc XLOC_007396; cmp_ref ENST00000601410; class_code i; tss_id TSS16686;
10	StringTie	exon	107894796	107895093	.	.	.	transcript_id ipsc_lncRNA.4323.1; gene_id ipsc_lncRNA.4323; exon_number 1;
10	StringTie	transcript	117873210	117873577	.	.	.	transcript_id ipsc_lncRNA.4387.1; gene_id ipsc_lncRNA.4387; xloc XLOC_007399; class_code u; tss_id TSS16689;
10	StringTie	exon	117873210	117873577	.	.	.	transcript_id ipsc_lncRNA.4387.1; gene_id ipsc_lncRNA.4387; exon_number 1;
10	StringTie	transcript	127524538	127524865	.	.	.	transcript_id ipsc_lncRNA.4499.1; gene_id ipsc_lncRNA.4499; xloc XLOC_007401; class_code u; tss_id TSS16691;
10	StringTie	exon	127524538	127524865	.	.	.	transcript_id ipsc_lncRNA.4499.1; gene_id ipsc_lncRNA.4499; exon_number 1;
11	StringTie	transcript	68459930	68460283	.	+	.	transcript_id ipsc_lncRNA.5546.1; gene_id ipsc_lncRNA.5546; xloc XLOC_008312; class_code u; tss_id TSS19222;
11	StringTie	exon	68459930	68460283	.	+	.	transcript_id ipsc_lncRNA.5546.1; gene_id ipsc_lncRNA.5546; exon_number 1;
11	StringTie	transcript	74484257	74484506	.	+	.	transcript_id ipsc_lncRNA.5660.3; gene_id ipsc_lncRNA.5660; gene_name RP11-702H23.4; xloc XLOC_008419; cmp_ref ENST00000533008; class_code i; tss_id TSS19516;
11	StringTie	exon	74484257	74484506	.	+	.	transcript_id ipsc_lncRNA.5660.3; gene_id ipsc_lncRNA.5660; exon_number 1;
11	StringTie	transcript	14672681	14673593	.	-	.	transcript_id ipsc_lncRNA.4878.1; gene_id ipsc_lncRNA.4878; gene_name PDE3B; xloc XLOC_009250; cmp_ref ENST00000282096; class_code i; tss_id TSS21602;
11	StringTie	exon	14672681	14673593	.	-	.	transcript_id ipsc_lncRNA.4878.1; gene_id ipsc_lncRNA.4878; exon_number 1;
11	StringTie	transcript	74485153	74485395	.	-	.	transcript_id ipsc_lncRNA.5666.1; gene_id ipsc_lncRNA.5666; gene_name RP11-702H23.4; xloc XLOC_009929; cmp_ref ENST00000533008; class_code i; tss_id TSS23394;
11	StringTie	exon	74485153	74485395	.	-	.	transcript_id ipsc_lncRNA.5666.1; gene_id ipsc_lncRNA.5666; exon_number 1;
11	StringTie	transcript	121362990	121363267	.	-	.	transcript_id ipsc_lncRNA.6208.1; gene_id ipsc_lncRNA.6208; xloc XLOC_010385; class_code u; tss_id TSS24441;
11	StringTie	exon	121362990	121363267	.	-	.	transcript_id ipsc_lncRNA.6208.1; gene_id ipsc_lncRNA.6208; exon_number 1;
11	StringTie	transcript	134123472	134123686	.	-	.	transcript_id ipsc_lncRNA.6352.1; gene_id ipsc_lncRNA.6352; gene_name JAM3; xloc XLOC_010521; cmp_ref ENST00000299106; class_code i; tss_id TSS24719;
11	StringTie	exon	134123472	134123686	.	-	.	transcript_id ipsc_lncRNA.6352.1; gene_id ipsc_lncRNA.6352; exon_number 1;
11	StringTie	transcript	23890297	23891134	.	.	.	transcript_id ipsc_lncRNA.4972.1; gene_id ipsc_lncRNA.4972; gene_name RP11-747E23.1; xloc XLOC_010539; cmp_ref ENST00000619919; class_code i; tss_id TSS24751;
11	StringTie	exon	23890297	23891134	.	.	.	transcript_id ipsc_lncRNA.4972.1; gene_id ipsc_lncRNA.4972; exon_number 1;
11	StringTie	transcript	29053063	29053376	.	.	.	transcript_id ipsc_lncRNA.5006.1; gene_id ipsc_lncRNA.5006; gene_name RP11-115J23.1; xloc XLOC_010542; cmp_ref ENST00000511073; class_code i; tss_id TSS24754;
11	StringTie	exon	29053063	29053376	.	.	.	transcript_id ipsc_lncRNA.5006.1; gene_id ipsc_lncRNA.5006; exon_number 1;
11	StringTie	transcript	35526294	35526710	.	.	.	transcript_id ipsc_lncRNA.5074.1; gene_id ipsc_lncRNA.5074; gene_name PAMR1; xloc XLOC_010543; cmp_ref ENST00000621476; class_code i; tss_id TSS24755;
11	StringTie	exon	35526294	35526710	.	.	.	transcript_id ipsc_lncRNA.5074.1; gene_id ipsc_lncRNA.5074; exon_number 1;
11	StringTie	transcript	57086130	57087603	.	.	.	transcript_id ipsc_lncRNA.5204.1; gene_id ipsc_lncRNA.5204; xloc XLOC_010547; class_code u; tss_id TSS24759;
11	StringTie	exon	57086130	57087603	.	.	.	transcript_id ipsc_lncRNA.5204.1; gene_id ipsc_lncRNA.5204; exon_number 1;
11	StringTie	transcript	57291974	57292222	.	.	.	transcript_id ipsc_lncRNA.5205.1; gene_id ipsc_lncRNA.5205; xloc XLOC_010548; class_code u; tss_id TSS24760;
11	StringTie	exon	57291974	57292222	.	.	.	transcript_id ipsc_lncRNA.5205.1; gene_id ipsc_lncRNA.5205; exon_number 1;
11	StringTie	transcript	59284046	59284351	.	.	.	transcript_id ipsc_lncRNA.5244.1; gene_id ipsc_lncRNA.5244; xloc XLOC_010549; class_code u; tss_id TSS24761;
11	StringTie	exon	59284046	59284351	.	.	.	transcript_id ipsc_lncRNA.5244.1; gene_id ipsc_lncRNA.5244; exon_number 1;
11	StringTie	transcript	71521244	71521539	.	.	.	transcript_id ipsc_lncRNA.5597.1; gene_id ipsc_lncRNA.5597; gene_name NADSYN1; xloc XLOC_010552; cmp_ref ENST00000527963; class_code i; tss_id TSS24764;
11	StringTie	exon	71521244	71521539	.	.	.	transcript_id ipsc_lncRNA.5597.1; gene_id ipsc_lncRNA.5597; exon_number 1;
11	StringTie	transcript	83342628	83342858	.	.	.	transcript_id ipsc_lncRNA.5816.1; gene_id ipsc_lncRNA.5816; gene_name RP11-727A23.10; xloc XLOC_010557; cmp_ref ENST00000530045; class_code i; tss_id TSS24769;
11	StringTie	exon	83342628	83342858	.	.	.	transcript_id ipsc_lncRNA.5816.1; gene_id ipsc_lncRNA.5816; exon_number 1;
11	StringTie	transcript	83977540	83978070	.	.	.	transcript_id ipsc_lncRNA.5824.1; gene_id ipsc_lncRNA.5824; gene_name DLG2; xloc XLOC_010558; cmp_ref ENST00000376104; class_code i; tss_id TSS24770;
11	StringTie	exon	83977540	83978070	.	.	.	transcript_id ipsc_lncRNA.5824.1; gene_id ipsc_lncRNA.5824; exon_number 1;
11	StringTie	transcript	110360953	110361213	.	.	.	transcript_id ipsc_lncRNA.6024.1; gene_id ipsc_lncRNA.6024; gene_name RP11-347E10.1; xloc XLOC_010564; cmp_ref ENST00000526605; class_code i; tss_id TSS24776;
11	StringTie	exon	110360953	110361213	.	.	.	transcript_id ipsc_lncRNA.6024.1; gene_id ipsc_lncRNA.6024; exon_number 1;
11	StringTie	transcript	112222768	112223009	.	.	.	transcript_id ipsc_lncRNA.6073.1; gene_id ipsc_lncRNA.6073; gene_name BCO2; xloc XLOC_010565; cmp_ref ENST00000531169; class_code i; tss_id TSS24777;
11	StringTie	exon	112222768	112223009	.	.	.	transcript_id ipsc_lncRNA.6073.1; gene_id ipsc_lncRNA.6073; exon_number 1;
11	StringTie	transcript	120844819	120845220	.	.	.	transcript_id ipsc_lncRNA.6201.1; gene_id ipsc_lncRNA.6201; gene_name GRIK4; xloc XLOC_010566; cmp_ref ENST00000527524; class_code i; tss_id TSS24778;
11	StringTie	exon	120844819	120845220	.	.	.	transcript_id ipsc_lncRNA.6201.1; gene_id ipsc_lncRNA.6201; exon_number 1;
12	StringTie	transcript	7905353	7906064	.	+	.	transcript_id ipsc_lncRNA.6509.1; gene_id ipsc_lncRNA.6509; xloc XLOC_010680; class_code u; tss_id TSS25200;
12	StringTie	exon	7905353	7906064	.	+	.	transcript_id ipsc_lncRNA.6509.1; gene_id ipsc_lncRNA.6509; exon_number 1;
12	StringTie	transcript	12111953	12112191	.	+	.	transcript_id ipsc_lncRNA.6598.1; gene_id ipsc_lncRNA.6598; gene_name BCL2L14; xloc XLOC_010751; cmp_ref ENST00000298566; class_code i; tss_id TSS25367;
12	StringTie	exon	12111953	12112191	.	+	.	transcript_id ipsc_lncRNA.6598.1; gene_id ipsc_lncRNA.6598; exon_number 1;
12	StringTie	transcript	54395446	54397800	.	+	.	transcript_id ipsc_lncRNA.7162.1; gene_id ipsc_lncRNA.7162; gene_name ITGA5; xloc XLOC_011176; cmp_ref ENST00000552564; class_code x; tss_id TSS26422;
12	StringTie	exon	54395446	54395483	.	+	.	transcript_id ipsc_lncRNA.7162.1; gene_id ipsc_lncRNA.7162; exon_number 1;
12	StringTie	exon	54397634	54397800	.	+	.	transcript_id ipsc_lncRNA.7162.1; gene_id ipsc_lncRNA.7162; exon_number 2;
12	StringTie	transcript	50456579	50456790	.	-	.	transcript_id ipsc_lncRNA.7067.1; gene_id ipsc_lncRNA.7067; gene_name LARP4; xloc XLOC_012530; cmp_ref ENST00000293618; class_code i; tss_id TSS29920;
12	StringTie	exon	50456579	50456790	.	-	.	transcript_id ipsc_lncRNA.7067.1; gene_id ipsc_lncRNA.7067; exon_number 1;
12	StringTie	transcript	9836161	9836426	.	.	.	transcript_id ipsc_lncRNA.6557.1; gene_id ipsc_lncRNA.6557; gene_name KLRF1; xloc XLOC_013403; cmp_ref ENST00000617889; class_code i; tss_id TSS32259;
12	StringTie	exon	9836161	9836426	.	.	.	transcript_id ipsc_lncRNA.6557.1; gene_id ipsc_lncRNA.6557; exon_number 1;
12	StringTie	transcript	17024953	17025358	.	.	.	transcript_id ipsc_lncRNA.6674.1; gene_id ipsc_lncRNA.6674; xloc XLOC_013405; class_code u; tss_id TSS32261;
12	StringTie	exon	17024953	17025358	.	.	.	transcript_id ipsc_lncRNA.6674.1; gene_id ipsc_lncRNA.6674; exon_number 1;
12	StringTie	transcript	25804774	25805326	.	.	.	transcript_id ipsc_lncRNA.6741.1; gene_id ipsc_lncRNA.6741; gene_name RP11-443N24.2; xloc XLOC_013408; cmp_ref ENST00000536949; class_code i; tss_id TSS32264;
12	StringTie	exon	25804774	25805326	.	.	.	transcript_id ipsc_lncRNA.6741.1; gene_id ipsc_lncRNA.6741; exon_number 1;
12	StringTie	transcript	41363643	41363912	.	.	.	transcript_id ipsc_lncRNA.6889.1; gene_id ipsc_lncRNA.6889; gene_name PDZRN4; xloc XLOC_013410; cmp_ref ENST00000402685; class_code i; tss_id TSS32266;
12	StringTie	exon	41363643	41363912	.	.	.	transcript_id ipsc_lncRNA.6889.1; gene_id ipsc_lncRNA.6889; exon_number 1;
12	StringTie	transcript	61340274	61340636	.	.	.	transcript_id ipsc_lncRNA.7277.1; gene_id ipsc_lncRNA.7277; xloc XLOC_013414; class_code u; tss_id TSS32270;
12	StringTie	exon	61340274	61340636	.	.	.	transcript_id ipsc_lncRNA.7277.1; gene_id ipsc_lncRNA.7277; exon_number 1;
12	StringTie	transcript	66003212	66003832	.	.	.	transcript_id ipsc_lncRNA.7347.1; gene_id ipsc_lncRNA.7347; xloc XLOC_013415; class_code u; tss_id TSS32271;
12	StringTie	exon	66003212	66003832	.	.	.	transcript_id ipsc_lncRNA.7347.1; gene_id ipsc_lncRNA.7347; exon_number 1;
13	StringTie	transcript	56615650	56616376	.	-	.	transcript_id ipsc_lncRNA.8566.1; gene_id ipsc_lncRNA.8566; xloc XLOC_014464; class_code u; tss_id TSS34261;
13	StringTie	exon	56615650	56616376	.	-	.	transcript_id ipsc_lncRNA.8566.1; gene_id ipsc_lncRNA.8566; exon_number 1;
13	StringTie	transcript	95619106	95619773	.	-	.	transcript_id ipsc_lncRNA.8680.1; gene_id ipsc_lncRNA.8680; gene_name DZIP1; xloc XLOC_014620; cmp_ref ENST00000376829; class_code i; tss_id TSS34489;
13	StringTie	exon	95619106	95619773	.	-	.	transcript_id ipsc_lncRNA.8680.1; gene_id ipsc_lncRNA.8680; exon_number 1;
13	StringTie	transcript	56064898	56065142	.	.	.	transcript_id ipsc_lncRNA.8564.1; gene_id ipsc_lncRNA.8564; xloc XLOC_014759; class_code u; tss_id TSS34753;
13	StringTie	exon	56064898	56065142	.	.	.	transcript_id ipsc_lncRNA.8564.1; gene_id ipsc_lncRNA.8564; exon_number 1;
13	StringTie	transcript	73114884	73115426	.	.	.	transcript_id ipsc_lncRNA.8596.1; gene_id ipsc_lncRNA.8596; xloc XLOC_014761; class_code u; tss_id TSS34755;
13	StringTie	exon	73114884	73115426	.	.	.	transcript_id ipsc_lncRNA.8596.1; gene_id ipsc_lncRNA.8596; exon_number 1;
14	StringTie	transcript	61557400	61559005	.	+	.	transcript_id ipsc_lncRNA.9434.1; gene_id ipsc_lncRNA.9434; gene_name RP11-47I22.2; xloc XLOC_015324; cmp_ref ENST00000508827; class_code x; tss_id TSS35945;
14	StringTie	exon	61557400	61559005	.	+	.	transcript_id ipsc_lncRNA.9434.1; gene_id ipsc_lncRNA.9434; exon_number 1;
14	StringTie	transcript	80822831	80823607	.	+	.	transcript_id ipsc_lncRNA.9715.1; gene_id ipsc_lncRNA.9715; gene_name CEP128; xloc XLOC_015500; cmp_ref ENST00000554502; class_code i; tss_id TSS36519;
14	StringTie	exon	80822831	80823607	.	+	.	transcript_id ipsc_lncRNA.9715.1; gene_id ipsc_lncRNA.9715; exon_number 1;
14	StringTie	transcript	96223370	96223679	.	+	.	transcript_id ipsc_lncRNA.9841.1; gene_id ipsc_lncRNA.9841; gene_name BDKRB2; xloc XLOC_015627; cmp_ref ENST00000539359; class_code i; tss_id TSS36788;
14	StringTie	exon	96223370	96223679	.	+	.	transcript_id ipsc_lncRNA.9841.1; gene_id ipsc_lncRNA.9841; exon_number 1;
14	StringTie	transcript	44119377	44119806	.	-	.	transcript_id ipsc_lncRNA.9217.1; gene_id ipsc_lncRNA.9217; gene_name RP11-305B6.3; xloc XLOC_016143; cmp_ref ENST00000553827; class_code i; tss_id TSS38092;
14	StringTie	exon	44119377	44119806	.	-	.	transcript_id ipsc_lncRNA.9217.1; gene_id ipsc_lncRNA.9217; exon_number 1;
14	StringTie	transcript	68787662	68799470	.	-	.	transcript_id ipsc_lncRNA.9511.2; gene_id ipsc_lncRNA.9511; gene_name ZFP36L1; xloc XLOC_016372; cmp_ref ENST00000439696; class_code o; tss_id TSS38617;
14	StringTie	exon	68787662	68787929	.	-	.	transcript_id ipsc_lncRNA.9511.2; gene_id ipsc_lncRNA.9511; exon_number 1;
14	StringTie	exon	68799392	68799470	.	-	.	transcript_id ipsc_lncRNA.9511.2; gene_id ipsc_lncRNA.9511; exon_number 2;
14	StringTie	transcript	45495562	45496078	.	.	.	transcript_id ipsc_lncRNA.9227.1; gene_id ipsc_lncRNA.9227; xloc XLOC_016894; class_code u; tss_id TSS39735;
14	StringTie	exon	45495562	45496078	.	.	.	transcript_id ipsc_lncRNA.9227.1; gene_id ipsc_lncRNA.9227; exon_number 1;
14	StringTie	transcript	52137366	52137636	.	.	.	transcript_id ipsc_lncRNA.9307.1; gene_id ipsc_lncRNA.9307; xloc XLOC_016897; class_code u; tss_id TSS39738;
14	StringTie	exon	52137366	52137636	.	.	.	transcript_id ipsc_lncRNA.9307.1; gene_id ipsc_lncRNA.9307; exon_number 1;
14	StringTie	transcript	52999501	52999809	.	.	.	transcript_id ipsc_lncRNA.9318.1; gene_id ipsc_lncRNA.9318; xloc XLOC_016898; class_code u; tss_id TSS39739;
14	StringTie	exon	52999501	52999809	.	.	.	transcript_id ipsc_lncRNA.9318.1; gene_id ipsc_lncRNA.9318; exon_number 1;
14	StringTie	transcript	64596891	64598229	.	.	.	transcript_id ipsc_lncRNA.9454.1; gene_id ipsc_lncRNA.9454; xloc XLOC_016904; class_code u; tss_id TSS39745;
14	StringTie	exon	64596891	64598229	.	.	.	transcript_id ipsc_lncRNA.9454.1; gene_id ipsc_lncRNA.9454; exon_number 1;
14	StringTie	transcript	82691323	82691994	.	.	.	transcript_id ipsc_lncRNA.9731.1; gene_id ipsc_lncRNA.9731; gene_name RP11-406A9.2; xloc XLOC_016908; cmp_ref ENST00000555150; class_code i; tss_id TSS39749;
14	StringTie	exon	82691323	82691994	.	.	.	transcript_id ipsc_lncRNA.9731.1; gene_id ipsc_lncRNA.9731; exon_number 1;
15	StringTie	transcript	29731300	29731807	.	+	.	transcript_id ipsc_lncRNA.10185.1; gene_id ipsc_lncRNA.10185; gene_name TJP1; xloc XLOC_017085; cmp_ref ENST00000346128; class_code i; tss_id TSS40071;
15	StringTie	exon	29731300	29731807	.	+	.	transcript_id ipsc_lncRNA.10185.1; gene_id ipsc_lncRNA.10185; exon_number 1;
15	StringTie	transcript	25085475	25087468	.	-	.	transcript_id ipsc_lncRNA.10248.1; gene_id ipsc_lncRNA.10248; gene_name SNHG14; xloc XLOC_018031; cmp_ref ENST00000549804; class_code x; tss_id TSS42418;
15	StringTie	exon	25085475	25086283	.	-	.	transcript_id ipsc_lncRNA.10248.1; gene_id ipsc_lncRNA.10248; exon_number 1;
15	StringTie	exon	25087420	25087468	.	-	.	transcript_id ipsc_lncRNA.10248.1; gene_id ipsc_lncRNA.10248; exon_number 2;
15	StringTie	transcript	31765280	31765541	.	-	.	transcript_id ipsc_lncRNA.10228.1; gene_id ipsc_lncRNA.10228; gene_name OTUD7A; xloc XLOC_018106; cmp_ref ENST00000560536; class_code i; tss_id TSS42567;
15	StringTie	exon	31765280	31765541	.	-	.	transcript_id ipsc_lncRNA.10228.1; gene_id ipsc_lncRNA.10228; exon_number 1;
15	StringTie	transcript	63054575	63055731	.	-	.	transcript_id ipsc_lncRNA.10814.1; gene_id ipsc_lncRNA.10814; gene_name TPM1; xloc XLOC_018470; cmp_ref ENST00000560975; class_code i; tss_id TSS43562;
15	StringTie	exon	63054575	63055731	.	-	.	transcript_id ipsc_lncRNA.10814.1; gene_id ipsc_lncRNA.10814; exon_number 1;
15	StringTie	transcript	24031668	24032170	.	.	.	transcript_id ipsc_lncRNA.10130.1; gene_id ipsc_lncRNA.10130; xloc XLOC_018953; class_code u; tss_id TSS44814;
15	StringTie	exon	24031668	24032170	.	.	.	transcript_id ipsc_lncRNA.10130.1; gene_id ipsc_lncRNA.10130; exon_number 1;
15	StringTie	transcript	35471780	35472879	.	.	.	transcript_id ipsc_lncRNA.10375.1; gene_id ipsc_lncRNA.10375; gene_name DPH6; xloc XLOC_018957; cmp_ref ENST00000256538; class_code i; tss_id TSS44818;
15	StringTie	exon	35471780	35472879	.	.	.	transcript_id ipsc_lncRNA.10375.1; gene_id ipsc_lncRNA.10375; exon_number 1;
15	StringTie	transcript	36400314	36400599	.	.	.	transcript_id ipsc_lncRNA.10365.1; gene_id ipsc_lncRNA.10365; xloc XLOC_018959; class_code u; tss_id TSS44820;
15	StringTie	exon	36400314	36400599	.	.	.	transcript_id ipsc_lncRNA.10365.1; gene_id ipsc_lncRNA.10365; exon_number 1;
15	StringTie	transcript	44942389	44942838	.	.	.	transcript_id ipsc_lncRNA.10543.1; gene_id ipsc_lncRNA.10543; xloc XLOC_018960; class_code u; tss_id TSS44821;
15	StringTie	exon	44942389	44942838	.	.	.	transcript_id ipsc_lncRNA.10543.1; gene_id ipsc_lncRNA.10543; exon_number 1;
15	StringTie	transcript	52740728	52740931	.	.	.	transcript_id ipsc_lncRNA.10694.1; gene_id ipsc_lncRNA.10694; xloc XLOC_018961; class_code u; tss_id TSS44822;
15	StringTie	exon	52740728	52740931	.	.	.	transcript_id ipsc_lncRNA.10694.1; gene_id ipsc_lncRNA.10694; exon_number 1;
15	StringTie	transcript	94759236	94759547	.	.	.	transcript_id ipsc_lncRNA.11378.1; gene_id ipsc_lncRNA.11378; xloc XLOC_018968; class_code u; tss_id TSS44829;
15	StringTie	exon	94759236	94759547	.	.	.	transcript_id ipsc_lncRNA.11378.1; gene_id ipsc_lncRNA.11378; exon_number 1;
16	StringTie	transcript	86744019	86744322	.	+	.	transcript_id ipsc_lncRNA.12972.1; gene_id ipsc_lncRNA.12972; xloc XLOC_020084; class_code u; tss_id TSS48027;
16	StringTie	exon	86744019	86744322	.	+	.	transcript_id ipsc_lncRNA.12972.1; gene_id ipsc_lncRNA.12972; exon_number 1;
16	StringTie	transcript	46394086	46395746	.	-	.	transcript_id ipsc_lncRNA.12311.1; gene_id ipsc_lncRNA.12311; xloc XLOC_020797; class_code u; tss_id TSS49968;
16	StringTie	exon	46394086	46395112	.	-	.	transcript_id ipsc_lncRNA.12311.1; gene_id ipsc_lncRNA.12311; exon_number 1;
16	StringTie	exon	46395668	46395746	.	-	.	transcript_id ipsc_lncRNA.12311.1; gene_id ipsc_lncRNA.12311; exon_number 2;
16	StringTie	transcript	38279435	38279655	.	.	.	transcript_id ipsc_lncRNA.12310.1; gene_id ipsc_lncRNA.12310; xloc XLOC_021326; class_code u; tss_id TSS51382;
16	StringTie	exon	38279435	38279655	.	.	.	transcript_id ipsc_lncRNA.12310.1; gene_id ipsc_lncRNA.12310; exon_number 1;
16	StringTie	transcript	55719775	55720457	.	.	.	transcript_id ipsc_lncRNA.12419.1; gene_id ipsc_lncRNA.12419; xloc XLOC_021330; class_code u; tss_id TSS51386;
16	StringTie	exon	55719775	55720457	.	.	.	transcript_id ipsc_lncRNA.12419.1; gene_id ipsc_lncRNA.12419; exon_number 1;
16	StringTie	transcript	62979866	62980232	.	.	.	transcript_id ipsc_lncRNA.12518.1; gene_id ipsc_lncRNA.12518; xloc XLOC_021334; class_code u; tss_id TSS51390;
16	StringTie	exon	62979866	62980232	.	.	.	transcript_id ipsc_lncRNA.12518.1; gene_id ipsc_lncRNA.12518; exon_number 1;
16	StringTie	transcript	71398597	71399017	.	.	.	transcript_id ipsc_lncRNA.12725.1; gene_id ipsc_lncRNA.12725; xloc XLOC_021338; class_code u; tss_id TSS51394;
16	StringTie	exon	71398597	71399017	.	.	.	transcript_id ipsc_lncRNA.12725.1; gene_id ipsc_lncRNA.12725; exon_number 1;
16	StringTie	transcript	86747296	86747655	.	.	.	transcript_id ipsc_lncRNA.12973.1; gene_id ipsc_lncRNA.12973; xloc XLOC_021342; class_code u; tss_id TSS51398;
16	StringTie	exon	86747296	86747655	.	.	.	transcript_id ipsc_lncRNA.12973.1; gene_id ipsc_lncRNA.12973; exon_number 1;
17	StringTie	transcript	18651790	18652677	.	+	.	transcript_id ipsc_lncRNA.13522.1; gene_id ipsc_lncRNA.13522; gene_name TBC1D28; xloc XLOC_021652; cmp_ref ENST00000570881; class_code i; tss_id TSS52273;
17	StringTie	exon	18651790	18652677	.	+	.	transcript_id ipsc_lncRNA.13522.1; gene_id ipsc_lncRNA.13522; exon_number 1;
17	StringTie	transcript	20787761	20787990	.	+	.	transcript_id ipsc_lncRNA.13581.1; gene_id ipsc_lncRNA.13581; xloc XLOC_021723; class_code u; tss_id TSS52432;
17	StringTie	exon	20787761	20787990	.	+	.	transcript_id ipsc_lncRNA.13581.1; gene_id ipsc_lncRNA.13581; exon_number 1;
17	StringTie	transcript	42533120	42533495	.	+	.	transcript_id ipsc_lncRNA.14077.1; gene_id ipsc_lncRNA.14077; xloc XLOC_022087; class_code u; tss_id TSS53338;
17	StringTie	exon	42533120	42533495	.	+	.	transcript_id ipsc_lncRNA.14077.1; gene_id ipsc_lncRNA.14077; exon_number 1;
17	StringTie	transcript	43240921	43245677	.	+	.	transcript_id ipsc_lncRNA.14145.1; gene_id ipsc_lncRNA.14145; gene_name LINC00854; xloc XLOC_022113; cmp_ref ENST00000433702; class_code i; tss_id TSS53416;
17	StringTie	exon	43240921	43241126	.	+	.	transcript_id ipsc_lncRNA.14145.1; gene_id ipsc_lncRNA.14145; exon_number 1;
17	StringTie	exon	43245621	43245677	.	+	.	transcript_id ipsc_lncRNA.14145.1; gene_id ipsc_lncRNA.14145; exon_number 2;
17	StringTie	transcript	50188812	50189471	.	+	.	transcript_id ipsc_lncRNA.14383.2; gene_id ipsc_lncRNA.14383; gene_name COL1A1; xloc XLOC_022257; cmp_ref ENST00000225964; class_code x; tss_id TSS53840;
17	StringTie	exon	50188812	50188967	.	+	.	transcript_id ipsc_lncRNA.14383.2; gene_id ipsc_lncRNA.14383; exon_number 1;
17	StringTie	exon	50189424	50189471	.	+	.	transcript_id ipsc_lncRNA.14383.2; gene_id ipsc_lncRNA.14383; exon_number 2;
17	StringTie	transcript	31034281	31034511	.	-	.	transcript_id ipsc_lncRNA.13794.1; gene_id ipsc_lncRNA.13794; gene_name RP11-848P1.9; xloc XLOC_023223; cmp_ref ENST00000580190; class_code i; tss_id TSS56848;
17	StringTie	exon	31034281	31034511	.	-	.	transcript_id ipsc_lncRNA.13794.1; gene_id ipsc_lncRNA.13794; exon_number 1;
17	StringTie	transcript	43257758	43262690	.	-	.	transcript_id ipsc_lncRNA.14152.1; gene_id ipsc_lncRNA.14152; gene_name LINC00854; xloc XLOC_023509; cmp_ref ENST00000433702; class_code i; tss_id TSS57565;
17	StringTie	exon	43257758	43257923	.	-	.	transcript_id ipsc_lncRNA.14152.1; gene_id ipsc_lncRNA.14152; exon_number 1;
17	StringTie	exon	43262364	43262690	.	-	.	transcript_id ipsc_lncRNA.14152.1; gene_id ipsc_lncRNA.14152; exon_number 2;
17	StringTie	transcript	49423295	49424010	.	-	.	transcript_id ipsc_lncRNA.14352.1; gene_id ipsc_lncRNA.14352; gene_name RP11-81K2.1; xloc XLOC_023666; cmp_ref ENST00000576461; class_code i; tss_id TSS57995;
17	StringTie	exon	49423295	49424010	.	-	.	transcript_id ipsc_lncRNA.14352.1; gene_id ipsc_lncRNA.14352; exon_number 1;
17	StringTie	transcript	18817236	18817649	.	.	.	transcript_id ipsc_lncRNA.13527.1; gene_id ipsc_lncRNA.13527; xloc XLOC_024148; class_code u; tss_id TSS59507;
17	StringTie	exon	18817236	18817649	.	.	.	transcript_id ipsc_lncRNA.13527.1; gene_id ipsc_lncRNA.13527; exon_number 1;
17	StringTie	transcript	18821654	18821895	.	.	.	transcript_id ipsc_lncRNA.13528.1; gene_id ipsc_lncRNA.13528; xloc XLOC_024149; class_code u; tss_id TSS59508;
17	StringTie	exon	18821654	18821895	.	.	.	transcript_id ipsc_lncRNA.13528.1; gene_id ipsc_lncRNA.13528; exon_number 1;
17	StringTie	transcript	18823030	18823753	.	.	.	transcript_id ipsc_lncRNA.13529.1; gene_id ipsc_lncRNA.13529; xloc XLOC_024150; class_code u; tss_id TSS59509;
17	StringTie	exon	18823030	18823753	.	.	.	transcript_id ipsc_lncRNA.13529.1; gene_id ipsc_lncRNA.13529; exon_number 1;
17	StringTie	transcript	21281172	21281867	.	.	.	transcript_id ipsc_lncRNA.13598.1; gene_id ipsc_lncRNA.13598; xloc XLOC_024151; class_code u; tss_id TSS59510;
17	StringTie	exon	21281172	21281867	.	.	.	transcript_id ipsc_lncRNA.13598.1; gene_id ipsc_lncRNA.13598; exon_number 1;
17	StringTie	transcript	43266945	43267149	.	.	.	transcript_id ipsc_lncRNA.14154.1; gene_id ipsc_lncRNA.14154; gene_name LINC00854; xloc XLOC_024159; cmp_ref ENST00000433702; class_code i; tss_id TSS59518;
17	StringTie	exon	43266945	43267149	.	.	.	transcript_id ipsc_lncRNA.14154.1; gene_id ipsc_lncRNA.14154; exon_number 1;
17	StringTie	transcript	49536846	49537743	.	.	.	transcript_id ipsc_lncRNA.14359.1; gene_id ipsc_lncRNA.14359; gene_name RP5-1029K10.2; xloc XLOC_024162; cmp_ref ENST00000514506; class_code i; tss_id TSS59521;
17	StringTie	exon	49536846	49537743	.	.	.	transcript_id ipsc_lncRNA.14359.1; gene_id ipsc_lncRNA.14359; exon_number 1;
17	StringTie	transcript	53455820	53456101	.	.	.	transcript_id ipsc_lncRNA.14417.1; gene_id ipsc_lncRNA.14417; xloc XLOC_024163; class_code u; tss_id TSS59522;
17	StringTie	exon	53455820	53456101	.	.	.	transcript_id ipsc_lncRNA.14417.1; gene_id ipsc_lncRNA.14417; exon_number 1;
18	StringTie	transcript	11642397	11642710	.	.	.	transcript_id ipsc_lncRNA.15171.1; gene_id ipsc_lncRNA.15171; gene_name SLC35G4; xloc XLOC_025331; cmp_ref ENST00000623066; class_code i; tss_id TSS62149;
18	StringTie	exon	11642397	11642710	.	.	.	transcript_id ipsc_lncRNA.15171.1; gene_id ipsc_lncRNA.15171; exon_number 1;
18	StringTie	transcript	14321143	14321538	.	.	.	transcript_id ipsc_lncRNA.15248.1; gene_id ipsc_lncRNA.15248; xloc XLOC_025333; class_code u; tss_id TSS62151;
18	StringTie	exon	14321143	14321538	.	.	.	transcript_id ipsc_lncRNA.15248.1; gene_id ipsc_lncRNA.15248; exon_number 1;
18	StringTie	transcript	14326367	14329932	.	.	.	transcript_id ipsc_lncRNA.15249.1; gene_id ipsc_lncRNA.15249; xloc XLOC_025334; class_code u; tss_id TSS62152;
18	StringTie	exon	14326367	14329932	.	.	.	transcript_id ipsc_lncRNA.15249.1; gene_id ipsc_lncRNA.15249; exon_number 1;
18	StringTie	transcript	14333721	14335272	.	.	.	transcript_id ipsc_lncRNA.15250.1; gene_id ipsc_lncRNA.15250; xloc XLOC_025335; class_code u; tss_id TSS62153;
18	StringTie	exon	14333721	14335272	.	.	.	transcript_id ipsc_lncRNA.15250.1; gene_id ipsc_lncRNA.15250; exon_number 1;
18	StringTie	transcript	58756819	58757113	.	.	.	transcript_id ipsc_lncRNA.15553.1; gene_id ipsc_lncRNA.15553; gene_name RP11-108P20.2; xloc XLOC_025342; cmp_ref ENST00000586383; class_code i; tss_id TSS62160;
18	StringTie	exon	58756819	58757113	.	.	.	transcript_id ipsc_lncRNA.15553.1; gene_id ipsc_lncRNA.15553; exon_number 1;
19	StringTie	transcript	58314998	58326922	.	-	.	transcript_id ipsc_lncRNA.17489.1; gene_id ipsc_lncRNA.17489; gene_name AC010642.1; xloc XLOC_027942; cmp_ref ENST00000591325; class_code x; tss_id TSS69750;
19	StringTie	exon	58314998	58315036	.	-	.	transcript_id ipsc_lncRNA.17489.1; gene_id ipsc_lncRNA.17489; exon_number 1;
19	StringTie	exon	58325275	58325361	.	-	.	transcript_id ipsc_lncRNA.17489.1; gene_id ipsc_lncRNA.17489; exon_number 2;
19	StringTie	exon	58326823	58326922	.	-	.	transcript_id ipsc_lncRNA.17489.1; gene_id ipsc_lncRNA.17489; exon_number 3;
19	StringTie	transcript	246034	246323	.	.	.	transcript_id ipsc_lncRNA.15708.1; gene_id ipsc_lncRNA.15708; gene_name LINC01002; xloc XLOC_027957; cmp_ref ENST00000617805; class_code i; tss_id TSS69785;
19	StringTie	exon	246034	246323	.	.	.	transcript_id ipsc_lncRNA.15708.1; gene_id ipsc_lncRNA.15708; exon_number 1;
19	StringTie	transcript	20157342	20158049	.	.	.	transcript_id ipsc_lncRNA.16430.1; gene_id ipsc_lncRNA.16430; gene_name CTC-260E6.6; xloc XLOC_027966; cmp_ref ENST00000593655; class_code i; tss_id TSS69794;
19	StringTie	exon	20157342	20158049	.	.	.	transcript_id ipsc_lncRNA.16430.1; gene_id ipsc_lncRNA.16430; exon_number 1;
19	StringTie	transcript	37273156	37273379	.	.	.	transcript_id ipsc_lncRNA.16702.1; gene_id ipsc_lncRNA.16702; xloc XLOC_027976; class_code u; tss_id TSS69804;
19	StringTie	exon	37273156	37273379	.	.	.	transcript_id ipsc_lncRNA.16702.1; gene_id ipsc_lncRNA.16702; exon_number 1;
19	StringTie	transcript	37278314	37278566	.	.	.	transcript_id ipsc_lncRNA.16708.1; gene_id ipsc_lncRNA.16708; xloc XLOC_027977; class_code u; tss_id TSS69805;
19	StringTie	exon	37278314	37278566	.	.	.	transcript_id ipsc_lncRNA.16708.1; gene_id ipsc_lncRNA.16708; exon_number 1;
19	StringTie	transcript	38751002	38751805	.	.	.	transcript_id ipsc_lncRNA.16771.1; gene_id ipsc_lncRNA.16771; gene_name CAPN12; xloc XLOC_027983; cmp_ref ENST00000601953; class_code i; tss_id TSS69811;
19	StringTie	exon	38751002	38751805	.	.	.	transcript_id ipsc_lncRNA.16771.1; gene_id ipsc_lncRNA.16771; exon_number 1;
2	StringTie	transcript	37930182	37931004	.	+	.	transcript_id ipsc_lncRNA.17858.1; gene_id ipsc_lncRNA.17858; gene_name RMDN2; xloc XLOC_028300; cmp_ref ENST00000406384; class_code i; tss_id TSS70544;
2	StringTie	exon	37930182	37931004	.	+	.	transcript_id ipsc_lncRNA.17858.1; gene_id ipsc_lncRNA.17858; exon_number 1;
2	StringTie	transcript	130034828	130035133	.	+	.	transcript_id ipsc_lncRNA.18770.1; gene_id ipsc_lncRNA.18770; gene_name FAR2P1; xloc XLOC_029090; cmp_ref ENST00000325390; class_code x; tss_id TSS72363;
2	StringTie	exon	130034828	130035133	.	+	.	transcript_id ipsc_lncRNA.18770.1; gene_id ipsc_lncRNA.18770; exon_number 1;
2	StringTie	transcript	131211049	131217753	.	+	.	transcript_id ipsc_lncRNA.18815.3; gene_id ipsc_lncRNA.18815; gene_name PLEKHB2; xloc XLOC_029128; cmp_ref ENST00000404460; class_code i; tss_id TSS72448;
2	StringTie	exon	131211049	131211183	.	+	.	transcript_id ipsc_lncRNA.18815.3; gene_id ipsc_lncRNA.18815; exon_number 1;
2	StringTie	exon	131217591	131217753	.	+	.	transcript_id ipsc_lncRNA.18815.3; gene_id ipsc_lncRNA.18815; exon_number 2;
2	StringTie	transcript	131682495	131686537	.	+	.	transcript_id ipsc_lncRNA.18804.5; gene_id ipsc_lncRNA.18804; xloc XLOC_029138; class_code u; tss_id TSS72474;
2	StringTie	exon	131682495	131682599	.	+	.	transcript_id ipsc_lncRNA.18804.5; gene_id ipsc_lncRNA.18804; exon_number 1;
2	StringTie	exon	131684709	131684819	.	+	.	transcript_id ipsc_lncRNA.18804.5; gene_id ipsc_lncRNA.18804; exon_number 2;
2	StringTie	exon	131686064	131686537	.	+	.	transcript_id ipsc_lncRNA.18804.5; gene_id ipsc_lncRNA.18804; exon_number 3;
2	StringTie	transcript	158829033	158829296	.	+	.	transcript_id ipsc_lncRNA.18984.1; gene_id ipsc_lncRNA.18984; gene_name DAPL1; xloc XLOC_029277; cmp_ref ENST00000619477; class_code i; tss_id TSS72771;
2	StringTie	exon	158829033	158829296	.	+	.	transcript_id ipsc_lncRNA.18984.1; gene_id ipsc_lncRNA.18984; exon_number 1;
2	StringTie	transcript	223723857	223724169	.	+	.	transcript_id ipsc_lncRNA.19678.1; gene_id ipsc_lncRNA.19678; xloc XLOC_029792; class_code u; tss_id TSS74171;
2	StringTie	exon	223723857	223724169	.	+	.	transcript_id ipsc_lncRNA.19678.1; gene_id ipsc_lncRNA.19678; exon_number 1;
2	StringTie	transcript	238233893	238234345	.	+	.	transcript_id ipsc_lncRNA.19828.1; gene_id ipsc_lncRNA.19828; gene_name AC096574.4; xloc XLOC_029921; cmp_ref ENST00000456601; class_code i; tss_id TSS74602;
2	StringTie	exon	238233893	238234345	.	+	.	transcript_id ipsc_lncRNA.19828.1; gene_id ipsc_lncRNA.19828; exon_number 1;
2	StringTie	transcript	3617234	3617517	.	-	.	transcript_id ipsc_lncRNA.17546.1; gene_id ipsc_lncRNA.17546; gene_name COLEC11; xloc XLOC_030005; cmp_ref ENST00000382062; class_code i; tss_id TSS74900;
2	StringTie	exon	3617234	3617517	.	-	.	transcript_id ipsc_lncRNA.17546.1; gene_id ipsc_lncRNA.17546; exon_number 1;
2	StringTie	transcript	5692366	5692579	.	-	.	transcript_id ipsc_lncRNA.17552.1; gene_id ipsc_lncRNA.17552; xloc XLOC_030021; class_code u; tss_id TSS74919;
2	StringTie	exon	5692366	5692579	.	-	.	transcript_id ipsc_lncRNA.17552.1; gene_id ipsc_lncRNA.17552; exon_number 1;
2	StringTie	transcript	65047571	65056185	.	-	.	transcript_id ipsc_lncRNA.18149.1; gene_id ipsc_lncRNA.18149; gene_name AC007386.4; xloc XLOC_030527; cmp_ref ENST00000622718; class_code x; tss_id TSS76077;
2	StringTie	exon	65047571	65048212	.	-	.	transcript_id ipsc_lncRNA.18149.1; gene_id ipsc_lncRNA.18149; exon_number 1;
2	StringTie	exon	65055915	65056185	.	-	.	transcript_id ipsc_lncRNA.18149.1; gene_id ipsc_lncRNA.18149; exon_number 2;
2	StringTie	transcript	69249071	69250092	.	-	.	transcript_id ipsc_lncRNA.18177.1; gene_id ipsc_lncRNA.18177; gene_name ANTXR1; xloc XLOC_030561; cmp_ref ENST00000303714; class_code x; tss_id TSS76131;
2	StringTie	exon	69249071	69249109	.	-	.	transcript_id ipsc_lncRNA.18177.1; gene_id ipsc_lncRNA.18177; exon_number 1;
2	StringTie	exon	69249267	69250092	.	-	.	transcript_id ipsc_lncRNA.18177.1; gene_id ipsc_lncRNA.18177; exon_number 2;
2	StringTie	transcript	130452053	130452498	.	-	.	transcript_id ipsc_lncRNA.18789.1; gene_id ipsc_lncRNA.18789; xloc XLOC_031096; class_code u; tss_id TSS77375;
2	StringTie	exon	130452053	130452498	.	-	.	transcript_id ipsc_lncRNA.18789.1; gene_id ipsc_lncRNA.18789; exon_number 1;
2	StringTie	transcript	131272932	131279219	.	-	.	transcript_id ipsc_lncRNA.18817.1; gene_id ipsc_lncRNA.18817; gene_name PLEKHB2; xloc XLOC_031115; cmp_ref ENST00000404460; class_code i; tss_id TSS77395;
2	StringTie	exon	131272932	131273732	.	-	.	transcript_id ipsc_lncRNA.18817.1; gene_id ipsc_lncRNA.18817; exon_number 1;
2	StringTie	exon	131278177	131279219	.	-	.	transcript_id ipsc_lncRNA.18817.1; gene_id ipsc_lncRNA.18817; exon_number 2;
2	StringTie	transcript	131274922	131279219	.	-	.	transcript_id ipsc_lncRNA.18817.2; gene_id ipsc_lncRNA.18817; gene_name PLEKHB2; xloc XLOC_031115; cmp_ref ENST00000404460; class_code i; tss_id TSS77395;
2	StringTie	exon	131274922	131275722	.	-	.	transcript_id ipsc_lncRNA.18817.2; gene_id ipsc_lncRNA.18817; exon_number 1;
2	StringTie	exon	131278177	131279219	.	-	.	transcript_id ipsc_lncRNA.18817.2; gene_id ipsc_lncRNA.18817; exon_number 2;
2	StringTie	transcript	155912178	155914229	.	-	.	transcript_id ipsc_lncRNA.18965.1; gene_id ipsc_lncRNA.18965; xloc XLOC_031273; class_code u; tss_id TSS77681;
2	StringTie	exon	155912178	155912249	.	-	.	transcript_id ipsc_lncRNA.18965.1; gene_id ipsc_lncRNA.18965; exon_number 1;
2	StringTie	exon	155913025	155913144	.	-	.	transcript_id ipsc_lncRNA.18965.1; gene_id ipsc_lncRNA.18965; exon_number 2;
2	StringTie	exon	155913960	155914229	.	-	.	transcript_id ipsc_lncRNA.18965.1; gene_id ipsc_lncRNA.18965; exon_number 3;
2	StringTie	transcript	170601217	170601585	.	-	.	transcript_id ipsc_lncRNA.19107.1; gene_id ipsc_lncRNA.19107; gene_name MYO3B; xloc XLOC_031363; cmp_ref ENST00000317935; class_code i; tss_id TSS77945;
2	StringTie	exon	170601217	170601585	.	-	.	transcript_id ipsc_lncRNA.19107.1; gene_id ipsc_lncRNA.19107; exon_number 1;
2	StringTie	transcript	188990039	188992872	.	-	.	transcript_id ipsc_lncRNA.19259.1; gene_id ipsc_lncRNA.19259; gene_name COL3A1; xloc XLOC_031505; cmp_ref ENST00000304636; class_code x; tss_id TSS78280;
2	StringTie	exon	188990039	188990138	.	-	.	transcript_id ipsc_lncRNA.19259.1; gene_id ipsc_lncRNA.19259; exon_number 1;
2	StringTie	exon	188990332	188992872	.	-	.	transcript_id ipsc_lncRNA.19259.1; gene_id ipsc_lncRNA.19259; exon_number 2;
2	StringTie	transcript	189006451	189008078	.	-	.	transcript_id ipsc_lncRNA.19260.1; gene_id ipsc_lncRNA.19260; gene_name COL3A1; xloc XLOC_031506; cmp_ref ENST00000304636; class_code x; tss_id TSS78281;
2	StringTie	exon	189006451	189006985	.	-	.	transcript_id ipsc_lncRNA.19260.1; gene_id ipsc_lncRNA.19260; exon_number 1;
2	StringTie	exon	189008057	189008078	.	-	.	transcript_id ipsc_lncRNA.19260.1; gene_id ipsc_lncRNA.19260; exon_number 2;
2	StringTie	transcript	218550451	218595803	.	-	.	transcript_id ipsc_lncRNA.19604.1; gene_id ipsc_lncRNA.19604; gene_name RQCD1; xloc XLOC_031728; cmp_ref ENST00000273064; class_code x; tss_id TSS78835;
2	StringTie	exon	218550451	218550651	.	-	.	transcript_id ipsc_lncRNA.19604.1; gene_id ipsc_lncRNA.19604; exon_number 1;
2	StringTie	exon	218595765	218595803	.	-	.	transcript_id ipsc_lncRNA.19604.1; gene_id ipsc_lncRNA.19604; exon_number 2;
2	StringTie	transcript	3651430	3652153	.	.	.	transcript_id ipsc_lncRNA.17543.1; gene_id ipsc_lncRNA.17543; xloc XLOC_031961; class_code u; tss_id TSS79440;
2	StringTie	exon	3651430	3652153	.	.	.	transcript_id ipsc_lncRNA.17543.1; gene_id ipsc_lncRNA.17543; exon_number 1;
2	StringTie	transcript	18262386	18262759	.	.	.	transcript_id ipsc_lncRNA.17639.1; gene_id ipsc_lncRNA.17639; gene_name KCNS3; xloc XLOC_031969; cmp_ref ENST00000465292; class_code i; tss_id TSS79448;
2	StringTie	exon	18262386	18262759	.	.	.	transcript_id ipsc_lncRNA.17639.1; gene_id ipsc_lncRNA.17639; exon_number 1;
2	StringTie	transcript	71085695	71086262	.	.	.	transcript_id ipsc_lncRNA.18205.1; gene_id ipsc_lncRNA.18205; xloc XLOC_031981; class_code u; tss_id TSS79460;
2	StringTie	exon	71085695	71086262	.	.	.	transcript_id ipsc_lncRNA.18205.1; gene_id ipsc_lncRNA.18205; exon_number 1;
2	StringTie	transcript	71162902	71163793	.	.	.	transcript_id ipsc_lncRNA.18206.1; gene_id ipsc_lncRNA.18206; xloc XLOC_031982; class_code u; tss_id TSS79461;
2	StringTie	exon	71162902	71163793	.	.	.	transcript_id ipsc_lncRNA.18206.1; gene_id ipsc_lncRNA.18206; exon_number 1;
2	StringTie	transcript	77308310	77310294	.	.	.	transcript_id ipsc_lncRNA.18325.1; gene_id ipsc_lncRNA.18325; gene_name LRRTM4; xloc XLOC_031984; cmp_ref ENST00000409093; class_code i; tss_id TSS79463;
2	StringTie	exon	77308310	77310294	.	.	.	transcript_id ipsc_lncRNA.18325.1; gene_id ipsc_lncRNA.18325; exon_number 1;
2	StringTie	transcript	91746252	91746493	.	.	.	transcript_id ipsc_lncRNA.18439.1; gene_id ipsc_lncRNA.18439; gene_name AC027612.4; xloc XLOC_031994; cmp_ref ENST00000445234; class_code i; tss_id TSS79473;
2	StringTie	exon	91746252	91746493	.	.	.	transcript_id ipsc_lncRNA.18439.1; gene_id ipsc_lncRNA.18439; exon_number 1;
2	StringTie	transcript	91832331	91832658	.	.	.	transcript_id ipsc_lncRNA.18444.1; gene_id ipsc_lncRNA.18444; xloc XLOC_031996; class_code u; tss_id TSS79475;
2	StringTie	exon	91832331	91832658	.	.	.	transcript_id ipsc_lncRNA.18444.1; gene_id ipsc_lncRNA.18444; exon_number 1;
2	StringTie	transcript	128089044	128089405	.	.	.	transcript_id ipsc_lncRNA.18752.1; gene_id ipsc_lncRNA.18752; xloc XLOC_032007; class_code u; tss_id TSS79486;
2	StringTie	exon	128089044	128089405	.	.	.	transcript_id ipsc_lncRNA.18752.1; gene_id ipsc_lncRNA.18752; exon_number 1;
2	StringTie	transcript	130665056	130665895	.	.	.	transcript_id ipsc_lncRNA.18785.1; gene_id ipsc_lncRNA.18785; xloc XLOC_032010; class_code u; tss_id TSS79489;
2	StringTie	exon	130665056	130665895	.	.	.	transcript_id ipsc_lncRNA.18785.1; gene_id ipsc_lncRNA.18785; exon_number 1;
2	StringTie	transcript	132255140	132255712	.	.	.	transcript_id ipsc_lncRNA.18808.1; gene_id ipsc_lncRNA.18808; gene_name ANKRD30BL; xloc XLOC_032013; cmp_ref ENST00000470729; class_code i; tss_id TSS79492;
2	StringTie	exon	132255140	132255712	.	.	.	transcript_id ipsc_lncRNA.18808.1; gene_id ipsc_lncRNA.18808; exon_number 1;
2	StringTie	transcript	161278558	161279371	.	.	.	transcript_id ipsc_lncRNA.19011.1; gene_id ipsc_lncRNA.19011; xloc XLOC_032018; class_code u; tss_id TSS79497;
2	StringTie	exon	161278558	161279371	.	.	.	transcript_id ipsc_lncRNA.19011.1; gene_id ipsc_lncRNA.19011; exon_number 1;
2	StringTie	transcript	161279818	161280169	.	.	.	transcript_id ipsc_lncRNA.19012.1; gene_id ipsc_lncRNA.19012; xloc XLOC_032019; class_code u; tss_id TSS79498;
2	StringTie	exon	161279818	161280169	.	.	.	transcript_id ipsc_lncRNA.19012.1; gene_id ipsc_lncRNA.19012; exon_number 1;
2	StringTie	transcript	183264340	183264654	.	.	.	transcript_id ipsc_lncRNA.19212.1; gene_id ipsc_lncRNA.19212; xloc XLOC_032025; class_code u; tss_id TSS79504;
2	StringTie	exon	183264340	183264654	.	.	.	transcript_id ipsc_lncRNA.19212.1; gene_id ipsc_lncRNA.19212; exon_number 1;
2	StringTie	transcript	183265485	183266112	.	.	.	transcript_id ipsc_lncRNA.19213.1; gene_id ipsc_lncRNA.19213; xloc XLOC_032026; class_code u; tss_id TSS79505;
2	StringTie	exon	183265485	183266112	.	.	.	transcript_id ipsc_lncRNA.19213.1; gene_id ipsc_lncRNA.19213; exon_number 1;
2	StringTie	transcript	199248406	199249523	.	.	.	transcript_id ipsc_lncRNA.19356.1; gene_id ipsc_lncRNA.19356; xloc XLOC_032035; class_code u; tss_id TSS79514;
2	StringTie	exon	199248406	199249523	.	.	.	transcript_id ipsc_lncRNA.19356.1; gene_id ipsc_lncRNA.19356; exon_number 1;
2	StringTie	transcript	233971599	233971900	.	.	.	transcript_id ipsc_lncRNA.19790.1; gene_id ipsc_lncRNA.19790; gene_name TRPM8; xloc XLOC_032045; cmp_ref ENST00000324695; class_code i; tss_id TSS79524;
2	StringTie	exon	233971599	233971900	.	.	.	transcript_id ipsc_lncRNA.19790.1; gene_id ipsc_lncRNA.19790; exon_number 1;
20	StringTie	transcript	28494641	28497162	.	+	.	transcript_id ipsc_lncRNA.20163.1; gene_id ipsc_lncRNA.20163; xloc XLOC_032267; class_code u; tss_id TSS79998;
20	StringTie	exon	28494641	28495742	.	+	.	transcript_id ipsc_lncRNA.20163.1; gene_id ipsc_lncRNA.20163; exon_number 1;
20	StringTie	exon	28496763	28497162	.	+	.	transcript_id ipsc_lncRNA.20163.1; gene_id ipsc_lncRNA.20163; exon_number 2;
20	StringTie	transcript	28498149	28498733	.	+	.	transcript_id ipsc_lncRNA.20166.1; gene_id ipsc_lncRNA.20166; xloc XLOC_032269; class_code u; tss_id TSS80000;
20	StringTie	exon	28498149	28498292	.	+	.	transcript_id ipsc_lncRNA.20166.1; gene_id ipsc_lncRNA.20166; exon_number 1;
20	StringTie	exon	28498634	28498733	.	+	.	transcript_id ipsc_lncRNA.20166.1; gene_id ipsc_lncRNA.20166; exon_number 2;
20	StringTie	transcript	28643713	28646179	.	+	.	transcript_id ipsc_lncRNA.20175.1; gene_id ipsc_lncRNA.20175; xloc XLOC_032270; class_code u; tss_id TSS80001;
20	StringTie	exon	28643713	28646179	.	+	.	transcript_id ipsc_lncRNA.20175.1; gene_id ipsc_lncRNA.20175; exon_number 1;
20	StringTie	transcript	28494641	28497651	.	-	.	transcript_id ipsc_lncRNA.20164.1; gene_id ipsc_lncRNA.20164; xloc XLOC_032991; class_code u; tss_id TSS81578;
20	StringTie	exon	28494641	28494660	.	-	.	transcript_id ipsc_lncRNA.20164.1; gene_id ipsc_lncRNA.20164; exon_number 1;
20	StringTie	exon	28496361	28497651	.	-	.	transcript_id ipsc_lncRNA.20164.1; gene_id ipsc_lncRNA.20164; exon_number 2;
20	StringTie	transcript	27295636	27296173	.	.	.	transcript_id ipsc_lncRNA.20162.1; gene_id ipsc_lncRNA.20162; xloc XLOC_033407; class_code u; tss_id TSS82447;
20	StringTie	exon	27295636	27296173	.	.	.	transcript_id ipsc_lncRNA.20162.1; gene_id ipsc_lncRNA.20162; exon_number 1;
20	StringTie	transcript	28512241	28514458	.	.	.	transcript_id ipsc_lncRNA.20167.1; gene_id ipsc_lncRNA.20167; xloc XLOC_033408; class_code u; tss_id TSS82448;
20	StringTie	exon	28512241	28514458	.	.	.	transcript_id ipsc_lncRNA.20167.1; gene_id ipsc_lncRNA.20167; exon_number 1;
20	StringTie	transcript	28535634	28535969	.	.	.	transcript_id ipsc_lncRNA.20168.1; gene_id ipsc_lncRNA.20168; xloc XLOC_033409; class_code u; tss_id TSS82449;
20	StringTie	exon	28535634	28535969	.	.	.	transcript_id ipsc_lncRNA.20168.1; gene_id ipsc_lncRNA.20168; exon_number 1;
20	StringTie	transcript	28546729	28547236	.	.	.	transcript_id ipsc_lncRNA.20169.1; gene_id ipsc_lncRNA.20169; xloc XLOC_033410; class_code u; tss_id TSS82450;
20	StringTie	exon	28546729	28547236	.	.	.	transcript_id ipsc_lncRNA.20169.1; gene_id ipsc_lncRNA.20169; exon_number 1;
20	StringTie	transcript	28548760	28549253	.	.	.	transcript_id ipsc_lncRNA.20170.1; gene_id ipsc_lncRNA.20170; xloc XLOC_033411; class_code u; tss_id TSS82451;
20	StringTie	exon	28548760	28549253	.	.	.	transcript_id ipsc_lncRNA.20170.1; gene_id ipsc_lncRNA.20170; exon_number 1;
20	StringTie	transcript	34200384	34200736	.	.	.	transcript_id ipsc_lncRNA.20253.1; gene_id ipsc_lncRNA.20253; gene_name ASIP; xloc XLOC_033418; cmp_ref ENST00000568305; class_code i; tss_id TSS82458;
20	StringTie	exon	34200384	34200736	.	.	.	transcript_id ipsc_lncRNA.20253.1; gene_id ipsc_lncRNA.20253; exon_number 1;
21	StringTie	transcript	26234258	26236160	.	+	.	transcript_id ipsc_lncRNA.20798.1; gene_id ipsc_lncRNA.20798; xloc XLOC_033600; class_code u; tss_id TSS82735;
21	StringTie	exon	26234258	26236160	.	+	.	transcript_id ipsc_lncRNA.20798.1; gene_id ipsc_lncRNA.20798; exon_number 1;
21	StringTie	transcript	6913268	6913707	.	.	.	transcript_id ipsc_lncRNA.20684.1; gene_id ipsc_lncRNA.20684; xloc XLOC_034242; class_code u; tss_id TSS84170;
21	StringTie	exon	6913268	6913707	.	.	.	transcript_id ipsc_lncRNA.20684.1; gene_id ipsc_lncRNA.20684; exon_number 1;
21	StringTie	transcript	12994894	12995485	.	.	.	transcript_id ipsc_lncRNA.20726.1; gene_id ipsc_lncRNA.20726; xloc XLOC_034246; class_code u; tss_id TSS84174;
21	StringTie	exon	12994894	12995485	.	.	.	transcript_id ipsc_lncRNA.20726.1; gene_id ipsc_lncRNA.20726; exon_number 1;
21	StringTie	transcript	37816903	37817431	.	.	.	transcript_id ipsc_lncRNA.20925.1; gene_id ipsc_lncRNA.20925; gene_name KCNJ6; xloc XLOC_034253; cmp_ref ENST00000609713; class_code i; tss_id TSS84181;
21	StringTie	exon	37816903	37817431	.	.	.	transcript_id ipsc_lncRNA.20925.1; gene_id ipsc_lncRNA.20925; exon_number 1;
21	StringTie	transcript	40954827	40955077	.	.	.	transcript_id ipsc_lncRNA.20950.1; gene_id ipsc_lncRNA.20950; xloc XLOC_034254; class_code u; tss_id TSS84182;
21	StringTie	exon	40954827	40955077	.	.	.	transcript_id ipsc_lncRNA.20950.1; gene_id ipsc_lncRNA.20950; exon_number 1;
22	StringTie	transcript	43598308	43645867	.	+	.	transcript_id ipsc_lncRNA.21691.1; gene_id ipsc_lncRNA.21691; gene_name EFCAB6; xloc XLOC_034824; cmp_ref ENST00000468552; class_code x; tss_id TSS85499;
22	StringTie	exon	43598308	43598339	.	+	.	transcript_id ipsc_lncRNA.21691.1; gene_id ipsc_lncRNA.21691; exon_number 1;
22	StringTie	exon	43645496	43645867	.	+	.	transcript_id ipsc_lncRNA.21691.1; gene_id ipsc_lncRNA.21691; exon_number 2;
22	StringTie	transcript	16056178	16056473	.	.	.	transcript_id ipsc_lncRNA.21081.1; gene_id ipsc_lncRNA.21081; xloc XLOC_035489; class_code u; tss_id TSS87175;
22	StringTie	exon	16056178	16056473	.	.	.	transcript_id ipsc_lncRNA.21081.1; gene_id ipsc_lncRNA.21081; exon_number 1;
22	StringTie	transcript	41708405	41708731	.	.	.	transcript_id ipsc_lncRNA.21636.1; gene_id ipsc_lncRNA.21636; gene_name MEI1; xloc XLOC_035496; cmp_ref ENST00000401548; class_code i; tss_id TSS87182;
22	StringTie	exon	41708405	41708731	.	.	.	transcript_id ipsc_lncRNA.21636.1; gene_id ipsc_lncRNA.21636; exon_number 1;
22	StringTie	transcript	42046723	42047212	.	.	.	transcript_id ipsc_lncRNA.21647.1; gene_id ipsc_lncRNA.21647; gene_name WBP2NL; xloc XLOC_035497; cmp_ref ENST00000436265; class_code i; tss_id TSS87183;
22	StringTie	exon	42046723	42047212	.	.	.	transcript_id ipsc_lncRNA.21647.1; gene_id ipsc_lncRNA.21647; exon_number 1;
3	StringTie	transcript	40041041	40042499	.	+	.	transcript_id ipsc_lncRNA.22151.1; gene_id ipsc_lncRNA.22151; gene_name MYRIP; xloc XLOC_035766; cmp_ref ENST00000302541; class_code i; tss_id TSS87964;
3	StringTie	exon	40041041	40042499	.	+	.	transcript_id ipsc_lncRNA.22151.1; gene_id ipsc_lncRNA.22151; exon_number 1;
3	StringTie	transcript	76435479	76436172	.	+	.	transcript_id ipsc_lncRNA.22628.1; gene_id ipsc_lncRNA.22628; gene_name ROBO2; xloc XLOC_036080; cmp_ref ENST00000487694; class_code i; tss_id TSS88846;
3	StringTie	exon	76435479	76436172	.	+	.	transcript_id ipsc_lncRNA.22628.1; gene_id ipsc_lncRNA.22628; exon_number 1;
3	StringTie	transcript	117027179	117027410	.	+	.	transcript_id ipsc_lncRNA.22868.1; gene_id ipsc_lncRNA.22868; gene_name LSAMP; xloc XLOC_036295; cmp_ref ENST00000474851; class_code i; tss_id TSS89295;
3	StringTie	exon	117027179	117027410	.	+	.	transcript_id ipsc_lncRNA.22868.1; gene_id ipsc_lncRNA.22868; exon_number 1;
3	StringTie	transcript	170087105	170087583	.	+	.	transcript_id ipsc_lncRNA.23419.1; gene_id ipsc_lncRNA.23419; gene_name PHC3; xloc XLOC_036717; cmp_ref ENST00000484068; class_code i; tss_id TSS90340;
3	StringTie	exon	170087105	170087583	.	+	.	transcript_id ipsc_lncRNA.23419.1; gene_id ipsc_lncRNA.23419; exon_number 1;
3	StringTie	transcript	181146501	181146884	.	+	.	transcript_id ipsc_lncRNA.23539.1; gene_id ipsc_lncRNA.23539; gene_name SOX2-OT; xloc XLOC_036784; cmp_ref ENST00000493521; class_code i; tss_id TSS90536;
3	StringTie	exon	181146501	181146884	.	+	.	transcript_id ipsc_lncRNA.23539.1; gene_id ipsc_lncRNA.23539; exon_number 1;
3	StringTie	transcript	53063411	53063856	.	-	.	transcript_id ipsc_lncRNA.22427.1; gene_id ipsc_lncRNA.22427; gene_name RP11-894J14.5; xloc XLOC_037435; cmp_ref ENST00000607495; class_code i; tss_id TSS92439;
3	StringTie	exon	53063411	53063856	.	-	.	transcript_id ipsc_lncRNA.22427.1; gene_id ipsc_lncRNA.22427; exon_number 1;
3	StringTie	transcript	62123424	62124136	.	-	.	transcript_id ipsc_lncRNA.22520.1; gene_id ipsc_lncRNA.22520; gene_name PTPRG; xloc XLOC_037491; cmp_ref ENST00000295874; class_code i; tss_id TSS92585;
3	StringTie	exon	62123424	62124136	.	-	.	transcript_id ipsc_lncRNA.22520.1; gene_id ipsc_lncRNA.22520; exon_number 1;
3	StringTie	transcript	111569784	111570452	.	-	.	transcript_id ipsc_lncRNA.22784.1; gene_id ipsc_lncRNA.22784; gene_name CD96; xloc XLOC_037718; cmp_ref ENST00000352690; class_code i; tss_id TSS93086;
3	StringTie	exon	111569784	111570452	.	-	.	transcript_id ipsc_lncRNA.22784.1; gene_id ipsc_lncRNA.22784; exon_number 1;
3	StringTie	transcript	170688994	170689255	.	-	.	transcript_id ipsc_lncRNA.23428.1; gene_id ipsc_lncRNA.23428; gene_name CLDN11; xloc XLOC_038212; cmp_ref ENST00000480067; class_code i; tss_id TSS94350;
3	StringTie	exon	170688994	170689255	.	-	.	transcript_id ipsc_lncRNA.23428.1; gene_id ipsc_lncRNA.23428; exon_number 1;
3	StringTie	transcript	957922	958121	.	.	.	transcript_id ipsc_lncRNA.21782.1; gene_id ipsc_lncRNA.21782; xloc XLOC_038479; class_code u; tss_id TSS95012;
3	StringTie	exon	957922	958121	.	.	.	transcript_id ipsc_lncRNA.21782.1; gene_id ipsc_lncRNA.21782; exon_number 1;
3	StringTie	transcript	959003	959221	.	.	.	transcript_id ipsc_lncRNA.21783.1; gene_id ipsc_lncRNA.21783; xloc XLOC_038480; class_code u; tss_id TSS95013;
3	StringTie	exon	959003	959221	.	.	.	transcript_id ipsc_lncRNA.21783.1; gene_id ipsc_lncRNA.21783; exon_number 1;
3	StringTie	transcript	16746116	16746957	.	.	.	transcript_id ipsc_lncRNA.21946.1; gene_id ipsc_lncRNA.21946; xloc XLOC_038485; class_code u; tss_id TSS95018;
3	StringTie	exon	16746116	16746957	.	.	.	transcript_id ipsc_lncRNA.21946.1; gene_id ipsc_lncRNA.21946; exon_number 1;
3	StringTie	transcript	43971085	43971357	.	.	.	transcript_id ipsc_lncRNA.22196.1; gene_id ipsc_lncRNA.22196; xloc XLOC_038493; class_code u; tss_id TSS95026;
3	StringTie	exon	43971085	43971357	.	.	.	transcript_id ipsc_lncRNA.22196.1; gene_id ipsc_lncRNA.22196; exon_number 1;
3	StringTie	transcript	60672400	60672781	.	.	.	transcript_id ipsc_lncRNA.22510.1; gene_id ipsc_lncRNA.22510; gene_name FHIT; xloc XLOC_038495; cmp_ref ENST00000492590; class_code i; tss_id TSS95028;
3	StringTie	exon	60672400	60672781	.	.	.	transcript_id ipsc_lncRNA.22510.1; gene_id ipsc_lncRNA.22510; exon_number 1;
3	StringTie	transcript	106543056	106543288	.	.	.	transcript_id ipsc_lncRNA.22745.1; gene_id ipsc_lncRNA.22745; xloc XLOC_038503; class_code u; tss_id TSS95036;
3	StringTie	exon	106543056	106543288	.	.	.	transcript_id ipsc_lncRNA.22745.1; gene_id ipsc_lncRNA.22745; exon_number 1;
3	StringTie	transcript	118394162	118395174	.	.	.	transcript_id ipsc_lncRNA.22873.1; gene_id ipsc_lncRNA.22873; gene_name RP11-384F7.1; xloc XLOC_038512; cmp_ref ENST00000482142; class_code i; tss_id TSS95045;
3	StringTie	exon	118394162	118395174	.	.	.	transcript_id ipsc_lncRNA.22873.1; gene_id ipsc_lncRNA.22873; exon_number 1;
3	StringTie	transcript	139014405	139014635	.	.	.	transcript_id ipsc_lncRNA.23136.1; gene_id ipsc_lncRNA.23136; gene_name MRPS22; xloc XLOC_038517; cmp_ref ENST00000495075; class_code i; tss_id TSS95050;
3	StringTie	exon	139014405	139014635	.	.	.	transcript_id ipsc_lncRNA.23136.1; gene_id ipsc_lncRNA.23136; exon_number 1;
3	StringTie	transcript	156929029	156930226	.	.	.	transcript_id ipsc_lncRNA.23318.1; gene_id ipsc_lncRNA.23318; gene_name LEKR1; xloc XLOC_038520; cmp_ref ENST00000470811; class_code i; tss_id TSS95053;
3	StringTie	exon	156929029	156930226	.	.	.	transcript_id ipsc_lncRNA.23318.1; gene_id ipsc_lncRNA.23318; exon_number 1;
3	StringTie	transcript	193153546	193153783	.	.	.	transcript_id ipsc_lncRNA.23670.1; gene_id ipsc_lncRNA.23670; gene_name RP11-143P4.2; xloc XLOC_038540; cmp_ref ENST00000414895; class_code i; tss_id TSS95073;
3	StringTie	exon	193153546	193153783	.	.	.	transcript_id ipsc_lncRNA.23670.1; gene_id ipsc_lncRNA.23670; exon_number 1;
4	StringTie	transcript	22726422	22727067	.	+	.	transcript_id ipsc_lncRNA.24001.1; gene_id ipsc_lncRNA.24001; gene_name GBA3; xloc XLOC_038751; cmp_ref ENST00000508166; class_code i; tss_id TSS95618;
4	StringTie	exon	22726422	22727067	.	+	.	transcript_id ipsc_lncRNA.24001.1; gene_id ipsc_lncRNA.24001; exon_number 1;
4	StringTie	transcript	22726420	22727067	.	-	.	transcript_id ipsc_lncRNA.24000.1; gene_id ipsc_lncRNA.24000; gene_name GBA3; xloc XLOC_040019; cmp_ref ENST00000511446; class_code i; tss_id TSS98326;
4	StringTie	exon	22726420	22727067	.	-	.	transcript_id ipsc_lncRNA.24000.1; gene_id ipsc_lncRNA.24000; exon_number 1;
4	StringTie	transcript	11371316	11371706	.	.	.	transcript_id ipsc_lncRNA.23930.1; gene_id ipsc_lncRNA.23930; xloc XLOC_041117; class_code u; tss_id TSS100587;
4	StringTie	exon	11371316	11371706	.	.	.	transcript_id ipsc_lncRNA.23930.1; gene_id ipsc_lncRNA.23930; exon_number 1;
4	StringTie	transcript	18575129	18575357	.	.	.	transcript_id ipsc_lncRNA.23979.1; gene_id ipsc_lncRNA.23979; xloc XLOC_041122; class_code u; tss_id TSS100592;
4	StringTie	exon	18575129	18575357	.	.	.	transcript_id ipsc_lncRNA.23979.1; gene_id ipsc_lncRNA.23979; exon_number 1;
4	StringTie	transcript	56595938	56596266	.	.	.	transcript_id ipsc_lncRNA.24221.1; gene_id ipsc_lncRNA.24221; gene_name THEGL; xloc XLOC_041127; cmp_ref ENST00000512175; class_code i; tss_id TSS100597;
4	StringTie	exon	56595938	56596266	.	.	.	transcript_id ipsc_lncRNA.24221.1; gene_id ipsc_lncRNA.24221; exon_number 1;
4	StringTie	transcript	57329541	57329793	.	.	.	transcript_id ipsc_lncRNA.24230.1; gene_id ipsc_lncRNA.24230; xloc XLOC_041128; class_code u; tss_id TSS100598;
4	StringTie	exon	57329541	57329793	.	.	.	transcript_id ipsc_lncRNA.24230.1; gene_id ipsc_lncRNA.24230; exon_number 1;
4	StringTie	transcript	68040204	68042739	.	.	.	transcript_id ipsc_lncRNA.24274.1; gene_id ipsc_lncRNA.24274; gene_name UBA6-AS1; xloc XLOC_041129; cmp_ref ENST00000500538; class_code i; tss_id TSS100599;
4	StringTie	exon	68040204	68042739	.	.	.	transcript_id ipsc_lncRNA.24274.1; gene_id ipsc_lncRNA.24274; exon_number 1;
4	StringTie	transcript	114334803	114335027	.	.	.	transcript_id ipsc_lncRNA.24659.1; gene_id ipsc_lncRNA.24659; xloc XLOC_041137; class_code u; tss_id TSS100607;
4	StringTie	exon	114334803	114335027	.	.	.	transcript_id ipsc_lncRNA.24659.1; gene_id ipsc_lncRNA.24659; exon_number 1;
4	StringTie	transcript	120527542	120527744	.	.	.	transcript_id ipsc_lncRNA.24698.1; gene_id ipsc_lncRNA.24698; xloc XLOC_041139; class_code u; tss_id TSS100609;
4	StringTie	exon	120527542	120527744	.	.	.	transcript_id ipsc_lncRNA.24698.1; gene_id ipsc_lncRNA.24698; exon_number 1;
4	StringTie	transcript	128174425	128176138	.	.	.	transcript_id ipsc_lncRNA.24748.1; gene_id ipsc_lncRNA.24748; gene_name LARP1B; xloc XLOC_041142; cmp_ref ENST00000326639; class_code i; tss_id TSS100612;
4	StringTie	exon	128174425	128176138	.	.	.	transcript_id ipsc_lncRNA.24748.1; gene_id ipsc_lncRNA.24748; exon_number 1;
4	StringTie	transcript	128257402	128257752	.	.	.	transcript_id ipsc_lncRNA.24743.1; gene_id ipsc_lncRNA.24743; xloc XLOC_041143; class_code u; tss_id TSS100613;
4	StringTie	exon	128257402	128257752	.	.	.	transcript_id ipsc_lncRNA.24743.1; gene_id ipsc_lncRNA.24743; exon_number 1;
4	StringTie	transcript	129160382	129160751	.	.	.	transcript_id ipsc_lncRNA.24750.1; gene_id ipsc_lncRNA.24750; xloc XLOC_041144; class_code u; tss_id TSS100614;
4	StringTie	exon	129160382	129160751	.	.	.	transcript_id ipsc_lncRNA.24750.1; gene_id ipsc_lncRNA.24750; exon_number 1;
4	StringTie	transcript	135170380	135170772	.	.	.	transcript_id ipsc_lncRNA.24765.1; gene_id ipsc_lncRNA.24765; xloc XLOC_041147; class_code u; tss_id TSS100617;
4	StringTie	exon	135170380	135170772	.	.	.	transcript_id ipsc_lncRNA.24765.1; gene_id ipsc_lncRNA.24765; exon_number 1;
4	StringTie	transcript	153800777	153801310	.	.	.	transcript_id ipsc_lncRNA.24930.1; gene_id ipsc_lncRNA.24930; xloc XLOC_041151; class_code u; tss_id TSS100621;
4	StringTie	exon	153800777	153801310	.	.	.	transcript_id ipsc_lncRNA.24930.1; gene_id ipsc_lncRNA.24930; exon_number 1;
4	StringTie	transcript	166525247	166525694	.	.	.	transcript_id ipsc_lncRNA.25009.1; gene_id ipsc_lncRNA.25009; gene_name RP11-217C7.1; xloc XLOC_041157; cmp_ref ENST00000514134; class_code i; tss_id TSS100627;
4	StringTie	exon	166525247	166525694	.	.	.	transcript_id ipsc_lncRNA.25009.1; gene_id ipsc_lncRNA.25009; exon_number 1;
4	StringTie	transcript	167436305	167436582	.	.	.	transcript_id ipsc_lncRNA.25012.1; gene_id ipsc_lncRNA.25012; xloc XLOC_041158; class_code u; tss_id TSS100628;
4	StringTie	exon	167436305	167436582	.	.	.	transcript_id ipsc_lncRNA.25012.1; gene_id ipsc_lncRNA.25012; exon_number 1;
4	StringTie	transcript	170119848	170120451	.	.	.	transcript_id ipsc_lncRNA.25040.1; gene_id ipsc_lncRNA.25040; xloc XLOC_041159; class_code u; tss_id TSS100629;
4	StringTie	exon	170119848	170120451	.	.	.	transcript_id ipsc_lncRNA.25040.1; gene_id ipsc_lncRNA.25040; exon_number 1;
4	StringTie	transcript	170605490	170605736	.	.	.	transcript_id ipsc_lncRNA.25042.1; gene_id ipsc_lncRNA.25042; xloc XLOC_041160; class_code u; tss_id TSS100630;
4	StringTie	exon	170605490	170605736	.	.	.	transcript_id ipsc_lncRNA.25042.1; gene_id ipsc_lncRNA.25042; exon_number 1;
4	StringTie	transcript	182816655	182817146	.	.	.	transcript_id ipsc_lncRNA.25085.1; gene_id ipsc_lncRNA.25085; xloc XLOC_041165; class_code u; tss_id TSS100635;
4	StringTie	exon	182816655	182817146	.	.	.	transcript_id ipsc_lncRNA.25085.1; gene_id ipsc_lncRNA.25085; exon_number 1;
4	StringTie	transcript	188411320	188411589	.	.	.	transcript_id ipsc_lncRNA.25165.1; gene_id ipsc_lncRNA.25165; gene_name LINC01060; xloc XLOC_041167; cmp_ref ENST00000512839; class_code i; tss_id TSS100637;
4	StringTie	exon	188411320	188411589	.	.	.	transcript_id ipsc_lncRNA.25165.1; gene_id ipsc_lncRNA.25165; exon_number 1;
5	StringTie	transcript	53639	53908	.	+	.	transcript_id ipsc_lncRNA.25177.1; gene_id ipsc_lncRNA.25177; xloc XLOC_041170; class_code u; tss_id TSS100640;
5	StringTie	exon	53639	53908	.	+	.	transcript_id ipsc_lncRNA.25177.1; gene_id ipsc_lncRNA.25177; exon_number 1;
5	StringTie	transcript	49609720	49611382	.	+	.	transcript_id ipsc_lncRNA.25513.1; gene_id ipsc_lncRNA.25513; xloc XLOC_041493; class_code u; tss_id TSS101269;
5	StringTie	exon	49609720	49611382	.	+	.	transcript_id ipsc_lncRNA.25513.1; gene_id ipsc_lncRNA.25513; exon_number 1;
5	StringTie	transcript	49613416	49614671	.	+	.	transcript_id ipsc_lncRNA.25514.1; gene_id ipsc_lncRNA.25514; xloc XLOC_041494; class_code u; tss_id TSS101270;
5	StringTie	exon	49613416	49614671	.	+	.	transcript_id ipsc_lncRNA.25514.1; gene_id ipsc_lncRNA.25514; exon_number 1;
5	StringTie	transcript	49615337	49616721	.	+	.	transcript_id ipsc_lncRNA.25515.1; gene_id ipsc_lncRNA.25515; xloc XLOC_041495; class_code u; tss_id TSS101271;
5	StringTie	exon	49615337	49615534	.	+	.	transcript_id ipsc_lncRNA.25515.1; gene_id ipsc_lncRNA.25515; exon_number 1;
5	StringTie	exon	49616555	49616721	.	+	.	transcript_id ipsc_lncRNA.25515.1; gene_id ipsc_lncRNA.25515; exon_number 2;
5	StringTie	transcript	49615349	49618649	.	+	.	transcript_id ipsc_lncRNA.25515.2; gene_id ipsc_lncRNA.25515; xloc XLOC_041495; class_code u; tss_id TSS101271;
5	StringTie	exon	49615349	49615534	.	+	.	transcript_id ipsc_lncRNA.25515.2; gene_id ipsc_lncRNA.25515; exon_number 1;
5	StringTie	exon	49618594	49618649	.	+	.	transcript_id ipsc_lncRNA.25515.2; gene_id ipsc_lncRNA.25515; exon_number 2;
5	StringTie	transcript	76170044	76170748	.	+	.	transcript_id ipsc_lncRNA.25771.1; gene_id ipsc_lncRNA.25771; gene_name SV2C; xloc XLOC_041707; cmp_ref ENST00000502798; class_code i; tss_id TSS101781;
5	StringTie	exon	76170044	76170748	.	+	.	transcript_id ipsc_lncRNA.25771.1; gene_id ipsc_lncRNA.25771; exon_number 1;
5	StringTie	transcript	77786076	77786375	.	+	.	transcript_id ipsc_lncRNA.25796.1; gene_id ipsc_lncRNA.25796; gene_name TBCA; xloc XLOC_041729; cmp_ref ENST00000522370; class_code i; tss_id TSS101834;
5	StringTie	exon	77786076	77786375	.	+	.	transcript_id ipsc_lncRNA.25796.1; gene_id ipsc_lncRNA.25796; exon_number 1;
5	StringTie	transcript	87392926	87393404	.	+	.	transcript_id ipsc_lncRNA.25896.1; gene_id ipsc_lncRNA.25896; gene_name CCNH; xloc XLOC_041798; cmp_ref ENST00000505587; class_code i; tss_id TSS101976;
5	StringTie	exon	87392926	87393404	.	+	.	transcript_id ipsc_lncRNA.25896.1; gene_id ipsc_lncRNA.25896; exon_number 1;
5	StringTie	transcript	25188467	25189077	.	-	.	transcript_id ipsc_lncRNA.25349.1; gene_id ipsc_lncRNA.25349; gene_name RP11-549K20.1; xloc XLOC_042801; cmp_ref ENST00000507600; class_code i; tss_id TSS104382;
5	StringTie	exon	25188467	25189077	.	-	.	transcript_id ipsc_lncRNA.25349.1; gene_id ipsc_lncRNA.25349; exon_number 1;
5	StringTie	transcript	60459280	60459797	.	-	.	transcript_id ipsc_lncRNA.25599.1; gene_id ipsc_lncRNA.25599; gene_name PDE4D; xloc XLOC_043029; cmp_ref ENST00000502484; class_code i; tss_id TSS104869;
5	StringTie	exon	60459280	60459797	.	-	.	transcript_id ipsc_lncRNA.25599.1; gene_id ipsc_lncRNA.25599; exon_number 1;
5	StringTie	transcript	76170085	76170761	.	-	.	transcript_id ipsc_lncRNA.25772.1; gene_id ipsc_lncRNA.25772; gene_name SV2C; xloc XLOC_043162; cmp_ref ENST00000502798; class_code i; tss_id TSS105105;
5	StringTie	exon	76170085	76170761	.	-	.	transcript_id ipsc_lncRNA.25772.1; gene_id ipsc_lncRNA.25772; exon_number 1;
5	StringTie	transcript	90073154	90073734	.	-	.	transcript_id ipsc_lncRNA.25908.1; gene_id ipsc_lncRNA.25908; xloc XLOC_043272; class_code u; tss_id TSS105319;
5	StringTie	exon	90073154	90073734	.	-	.	transcript_id ipsc_lncRNA.25908.1; gene_id ipsc_lncRNA.25908; exon_number 1;
5	StringTie	transcript	178832088	178832877	.	-	.	transcript_id ipsc_lncRNA.26798.1; gene_id ipsc_lncRNA.26798; xloc XLOC_043980; class_code u; tss_id TSS106968;
5	StringTie	exon	178832088	178832877	.	-	.	transcript_id ipsc_lncRNA.26798.1; gene_id ipsc_lncRNA.26798; exon_number 1;
5	StringTie	transcript	11931706	11931918	.	.	.	transcript_id ipsc_lncRNA.25263.1; gene_id ipsc_lncRNA.25263; xloc XLOC_044036; class_code u; tss_id TSS107140;
5	StringTie	exon	11931706	11931918	.	.	.	transcript_id ipsc_lncRNA.25263.1; gene_id ipsc_lncRNA.25263; exon_number 1;
5	StringTie	transcript	20302762	20303377	.	.	.	transcript_id ipsc_lncRNA.25317.1; gene_id ipsc_lncRNA.25317; gene_name CDH18; xloc XLOC_044037; cmp_ref ENST00000507958; class_code i; tss_id TSS107141;
5	StringTie	exon	20302762	20303377	.	.	.	transcript_id ipsc_lncRNA.25317.1; gene_id ipsc_lncRNA.25317; exon_number 1;
5	StringTie	transcript	49626513	49627204	.	.	.	transcript_id ipsc_lncRNA.25516.1; gene_id ipsc_lncRNA.25516; xloc XLOC_044042; class_code u; tss_id TSS107146;
5	StringTie	exon	49626513	49627204	.	.	.	transcript_id ipsc_lncRNA.25516.1; gene_id ipsc_lncRNA.25516; exon_number 1;
5	StringTie	transcript	49630964	49631609	.	.	.	transcript_id ipsc_lncRNA.25517.1; gene_id ipsc_lncRNA.25517; xloc XLOC_044043; class_code u; tss_id TSS107147;
5	StringTie	exon	49630964	49631609	.	.	.	transcript_id ipsc_lncRNA.25517.1; gene_id ipsc_lncRNA.25517; exon_number 1;
5	StringTie	transcript	49644870	49645103	.	.	.	transcript_id ipsc_lncRNA.25519.1; gene_id ipsc_lncRNA.25519; xloc XLOC_044045; class_code u; tss_id TSS107149;
5	StringTie	exon	49644870	49645103	.	.	.	transcript_id ipsc_lncRNA.25519.1; gene_id ipsc_lncRNA.25519; exon_number 1;
5	StringTie	transcript	96165522	96166160	.	.	.	transcript_id ipsc_lncRNA.25966.1; gene_id ipsc_lncRNA.25966; gene_name CTD-2337A12.1; xloc XLOC_044054; cmp_ref ENST00000502645; class_code i; tss_id TSS107158;
5	StringTie	exon	96165522	96166160	.	.	.	transcript_id ipsc_lncRNA.25966.1; gene_id ipsc_lncRNA.25966; exon_number 1;
5	StringTie	transcript	148948444	148948705	.	.	.	transcript_id ipsc_lncRNA.26473.1; gene_id ipsc_lncRNA.26473; gene_name SH3TC2; xloc XLOC_044063; cmp_ref ENST00000504690; class_code i; tss_id TSS107167;
5	StringTie	exon	148948444	148948705	.	.	.	transcript_id ipsc_lncRNA.26473.1; gene_id ipsc_lncRNA.26473; exon_number 1;
5	StringTie	transcript	180709521	180710218	.	.	.	transcript_id ipsc_lncRNA.26829.1; gene_id ipsc_lncRNA.26829; xloc XLOC_044069; class_code u; tss_id TSS107173;
5	StringTie	exon	180709521	180710218	.	.	.	transcript_id ipsc_lncRNA.26829.1; gene_id ipsc_lncRNA.26829; exon_number 1;
6	StringTie	transcript	30033606	30034105	.	+	.	transcript_id ipsc_lncRNA.27258.1; gene_id ipsc_lncRNA.27258; gene_name ZNRD1-AS1; xloc XLOC_044415; cmp_ref ENST00000444051; class_code i; tss_id TSS107770;
6	StringTie	exon	30033606	30034105	.	+	.	transcript_id ipsc_lncRNA.27258.1; gene_id ipsc_lncRNA.27258; exon_number 1;
6	StringTie	transcript	65305841	65306512	.	+	.	transcript_id ipsc_lncRNA.27740.1; gene_id ipsc_lncRNA.27740; gene_name EYS; xloc XLOC_044790; cmp_ref ENST00000503581; class_code i; tss_id TSS108724;
6	StringTie	exon	65305841	65306512	.	+	.	transcript_id ipsc_lncRNA.27740.1; gene_id ipsc_lncRNA.27740; exon_number 1;
6	StringTie	transcript	89721143	89721802	.	+	.	transcript_id ipsc_lncRNA.27963.1; gene_id ipsc_lncRNA.27963; gene_name MDN1; xloc XLOC_044937; cmp_ref ENST00000369393; class_code i; tss_id TSS109015;
6	StringTie	exon	89721143	89721802	.	+	.	transcript_id ipsc_lncRNA.27963.1; gene_id ipsc_lncRNA.27963; exon_number 1;
6	StringTie	transcript	142063171	142063713	.	+	.	transcript_id ipsc_lncRNA.28351.1; gene_id ipsc_lncRNA.28351; gene_name NMBR; xloc XLOC_045280; cmp_ref ENST00000480652; class_code i; tss_id TSS109626;
6	StringTie	exon	142063171	142063713	.	+	.	transcript_id ipsc_lncRNA.28351.1; gene_id ipsc_lncRNA.28351; exon_number 1;
6	StringTie	transcript	7540451	7543124	.	-	.	transcript_id ipsc_lncRNA.26934.1; gene_id ipsc_lncRNA.26934; gene_name RP3-512B11.3; xloc XLOC_045573; cmp_ref ENST00000561592; class_code o; tss_id TSS110270;
6	StringTie	exon	7540451	7541053	.	-	.	transcript_id ipsc_lncRNA.26934.1; gene_id ipsc_lncRNA.26934; exon_number 1;
6	StringTie	exon	7542771	7543124	.	-	.	transcript_id ipsc_lncRNA.26934.1; gene_id ipsc_lncRNA.26934; exon_number 2;
6	StringTie	transcript	15021666	15021995	.	-	.	transcript_id ipsc_lncRNA.26995.1; gene_id ipsc_lncRNA.26995; gene_name RP11-146I2.1; xloc XLOC_045616; cmp_ref ENST00000437648; class_code i; tss_id TSS110375;
6	StringTie	exon	15021666	15021995	.	-	.	transcript_id ipsc_lncRNA.26995.1; gene_id ipsc_lncRNA.26995; exon_number 1;
6	StringTie	transcript	15245485	15246296	.	-	.	transcript_id ipsc_lncRNA.26998.1; gene_id ipsc_lncRNA.26998; gene_name JARID2; xloc XLOC_045620; cmp_ref ENST00000341776; class_code x; tss_id TSS110379;
6	StringTie	exon	15245485	15246296	.	-	.	transcript_id ipsc_lncRNA.26998.1; gene_id ipsc_lncRNA.26998; exon_number 1;
6	StringTie	transcript	27138267	27138591	.	-	.	transcript_id ipsc_lncRNA.27149.1; gene_id ipsc_lncRNA.27149; gene_name HIST1H4I; xloc XLOC_045724; cmp_ref ENST00000615353; class_code x; tss_id TSS110538;
6	StringTie	exon	27138267	27138591	.	-	.	transcript_id ipsc_lncRNA.27149.1; gene_id ipsc_lncRNA.27149; exon_number 1;
6	StringTie	transcript	33128099	33128634	.	-	.	transcript_id ipsc_lncRNA.27401.1; gene_id ipsc_lncRNA.27401; gene_name HLA-DPB2; xloc XLOC_045919; cmp_ref ENST00000470997; class_code x; tss_id TSS110997;
6	StringTie	exon	33128099	33128634	.	-	.	transcript_id ipsc_lncRNA.27401.1; gene_id ipsc_lncRNA.27401; exon_number 1;
6	StringTie	transcript	80070206	80070637	.	-	.	transcript_id ipsc_lncRNA.27858.1; gene_id ipsc_lncRNA.27858; xloc XLOC_046288; class_code u; tss_id TSS111771;
6	StringTie	exon	80070206	80070637	.	-	.	transcript_id ipsc_lncRNA.27858.1; gene_id ipsc_lncRNA.27858; exon_number 1;
6	StringTie	transcript	128928772	128928972	.	-	.	transcript_id ipsc_lncRNA.28228.1; gene_id ipsc_lncRNA.28228; gene_name LAMA2; xloc XLOC_046576; cmp_ref ENST00000617695; class_code i; tss_id TSS112417;
6	StringTie	exon	128928772	128928972	.	-	.	transcript_id ipsc_lncRNA.28228.1; gene_id ipsc_lncRNA.28228; exon_number 1;
6	StringTie	transcript	4108956	4109711	.	.	.	transcript_id ipsc_lncRNA.26912.1; gene_id ipsc_lncRNA.26912; gene_name C6orf201; xloc XLOC_046909; cmp_ref ENST00000436110; class_code i; tss_id TSS113147;
6	StringTie	exon	4108956	4109711	.	.	.	transcript_id ipsc_lncRNA.26912.1; gene_id ipsc_lncRNA.26912; exon_number 1;
6	StringTie	transcript	9661422	9661622	.	.	.	transcript_id ipsc_lncRNA.26949.1; gene_id ipsc_lncRNA.26949; gene_name OFCC1; xloc XLOC_046911; cmp_ref ENST00000492094; class_code i; tss_id TSS113149;
6	StringTie	exon	9661422	9661622	.	.	.	transcript_id ipsc_lncRNA.26949.1; gene_id ipsc_lncRNA.26949; exon_number 1;
6	StringTie	transcript	27878215	27878651	.	.	.	transcript_id ipsc_lncRNA.27188.1; gene_id ipsc_lncRNA.27188; xloc XLOC_046936; class_code u; tss_id TSS113174;
6	StringTie	exon	27878215	27878651	.	.	.	transcript_id ipsc_lncRNA.27188.1; gene_id ipsc_lncRNA.27188; exon_number 1;
6	StringTie	transcript	27879424	27879982	.	.	.	transcript_id ipsc_lncRNA.27189.1; gene_id ipsc_lncRNA.27189; xloc XLOC_046937; class_code u; tss_id TSS113175;
6	StringTie	exon	27879424	27879982	.	.	.	transcript_id ipsc_lncRNA.27189.1; gene_id ipsc_lncRNA.27189; exon_number 1;
6	StringTie	transcript	54209672	54210732	.	.	.	transcript_id ipsc_lncRNA.27686.1; gene_id ipsc_lncRNA.27686; gene_name MLIP; xloc XLOC_046956; cmp_ref ENST00000502396; class_code i; tss_id TSS113194;
6	StringTie	exon	54209672	54210732	.	.	.	transcript_id ipsc_lncRNA.27686.1; gene_id ipsc_lncRNA.27686; exon_number 1;
6	StringTie	transcript	63361417	63362689	.	.	.	transcript_id ipsc_lncRNA.27726.1; gene_id ipsc_lncRNA.27726; xloc XLOC_046962; class_code u; tss_id TSS113200;
6	StringTie	exon	63361417	63362689	.	.	.	transcript_id ipsc_lncRNA.27726.1; gene_id ipsc_lncRNA.27726; exon_number 1;
6	StringTie	transcript	77143601	77146679	.	.	.	transcript_id ipsc_lncRNA.27836.1; gene_id ipsc_lncRNA.27836; xloc XLOC_046970; class_code u; tss_id TSS113208;
6	StringTie	exon	77143601	77146679	.	.	.	transcript_id ipsc_lncRNA.27836.1; gene_id ipsc_lncRNA.27836; exon_number 1;
6	StringTie	transcript	80650755	80651025	.	.	.	transcript_id ipsc_lncRNA.27866.1; gene_id ipsc_lncRNA.27866; xloc XLOC_046974; class_code u; tss_id TSS113212;
6	StringTie	exon	80650755	80651025	.	.	.	transcript_id ipsc_lncRNA.27866.1; gene_id ipsc_lncRNA.27866; exon_number 1;
6	StringTie	transcript	94518185	94518967	.	.	.	transcript_id ipsc_lncRNA.27947.1; gene_id ipsc_lncRNA.27947; xloc XLOC_046979; class_code u; tss_id TSS113217;
6	StringTie	exon	94518185	94518967	.	.	.	transcript_id ipsc_lncRNA.27947.1; gene_id ipsc_lncRNA.27947; exon_number 1;
6	StringTie	transcript	107519400	107520955	.	.	.	transcript_id ipsc_lncRNA.28032.1; gene_id ipsc_lncRNA.28032; gene_name SOBP; xloc XLOC_046986; cmp_ref ENST00000317357; class_code i; tss_id TSS113224;
6	StringTie	exon	107519400	107520955	.	.	.	transcript_id ipsc_lncRNA.28032.1; gene_id ipsc_lncRNA.28032; exon_number 1;
6	StringTie	transcript	113173375	113174199	.	.	.	transcript_id ipsc_lncRNA.28112.1; gene_id ipsc_lncRNA.28112; xloc XLOC_046988; class_code u; tss_id TSS113226;
6	StringTie	exon	113173375	113174199	.	.	.	transcript_id ipsc_lncRNA.28112.1; gene_id ipsc_lncRNA.28112; exon_number 1;
6	StringTie	transcript	131405489	131405743	.	.	.	transcript_id ipsc_lncRNA.28239.1; gene_id ipsc_lncRNA.28239; xloc XLOC_046993; class_code u; tss_id TSS113231;
6	StringTie	exon	131405489	131405743	.	.	.	transcript_id ipsc_lncRNA.28239.1; gene_id ipsc_lncRNA.28239; exon_number 1;
6	StringTie	transcript	140260787	140261188	.	.	.	transcript_id ipsc_lncRNA.28338.1; gene_id ipsc_lncRNA.28338; xloc XLOC_046996; class_code u; tss_id TSS113234;
6	StringTie	exon	140260787	140261188	.	.	.	transcript_id ipsc_lncRNA.28338.1; gene_id ipsc_lncRNA.28338; exon_number 1;
6	StringTie	transcript	146604290	146604532	.	.	.	transcript_id ipsc_lncRNA.28391.1; gene_id ipsc_lncRNA.28391; gene_name ADGB; xloc XLOC_047000; cmp_ref ENST00000397944; class_code i; tss_id TSS113238;
6	StringTie	exon	146604290	146604532	.	.	.	transcript_id ipsc_lncRNA.28391.1; gene_id ipsc_lncRNA.28391; exon_number 1;
6	StringTie	transcript	167278571	167278881	.	.	.	transcript_id ipsc_lncRNA.28596.1; gene_id ipsc_lncRNA.28596; gene_name UNC93A; xloc XLOC_047003; cmp_ref ENST00000503433; class_code i; tss_id TSS113241;
6	StringTie	exon	167278571	167278881	.	.	.	transcript_id ipsc_lncRNA.28596.1; gene_id ipsc_lncRNA.28596; exon_number 1;
6	StringTie	transcript	167406762	167406986	.	.	.	transcript_id ipsc_lncRNA.28597.1; gene_id ipsc_lncRNA.28597; xloc XLOC_047004; class_code u; tss_id TSS113242;
6	StringTie	exon	167406762	167406986	.	.	.	transcript_id ipsc_lncRNA.28597.1; gene_id ipsc_lncRNA.28597; exon_number 1;
6	StringTie	transcript	167408001	167408463	.	.	.	transcript_id ipsc_lncRNA.28598.1; gene_id ipsc_lncRNA.28598; xloc XLOC_047005; class_code u; tss_id TSS113243;
6	StringTie	exon	167408001	167408463	.	.	.	transcript_id ipsc_lncRNA.28598.1; gene_id ipsc_lncRNA.28598; exon_number 1;
7	StringTie	transcript	25839047	25849189	.	+	.	transcript_id ipsc_lncRNA.28893.2; gene_id ipsc_lncRNA.28893; xloc XLOC_047206; class_code u; tss_id TSS113743;
7	StringTie	exon	25839047	25839353	.	+	.	transcript_id ipsc_lncRNA.28893.2; gene_id ipsc_lncRNA.28893; exon_number 1;
7	StringTie	exon	25846089	25846222	.	+	.	transcript_id ipsc_lncRNA.28893.2; gene_id ipsc_lncRNA.28893; exon_number 2;
7	StringTie	exon	25846728	25849189	.	+	.	transcript_id ipsc_lncRNA.28893.2; gene_id ipsc_lncRNA.28893; exon_number 3;
7	StringTie	transcript	63894914	63895695	.	+	.	transcript_id ipsc_lncRNA.29173.1; gene_id ipsc_lncRNA.29173; gene_name RP11-340I6.7; xloc XLOC_047522; cmp_ref ENST00000587736; class_code i; tss_id TSS114389;
7	StringTie	exon	63894914	63895695	.	+	.	transcript_id ipsc_lncRNA.29173.1; gene_id ipsc_lncRNA.29173; exon_number 1;
7	StringTie	transcript	128772657	128773643	.	+	.	transcript_id ipsc_lncRNA.29931.1; gene_id ipsc_lncRNA.29931; gene_name OPN1SW; xloc XLOC_048058; cmp_ref ENST00000249389; class_code x; tss_id TSS115838;
7	StringTie	exon	128772657	128773643	.	+	.	transcript_id ipsc_lncRNA.29931.1; gene_id ipsc_lncRNA.29931; exon_number 1;
7	StringTie	transcript	130506807	130507277	.	+	.	transcript_id ipsc_lncRNA.29968.1; gene_id ipsc_lncRNA.29968; gene_name COPG2; xloc XLOC_048096; cmp_ref ENST00000425248; class_code x; tss_id TSS115937;
7	StringTie	exon	130506807	130507277	.	+	.	transcript_id ipsc_lncRNA.29968.1; gene_id ipsc_lncRNA.29968; exon_number 1;
7	StringTie	transcript	130526947	130532380	.	+	.	transcript_id ipsc_lncRNA.29972.2; gene_id ipsc_lncRNA.29972; gene_name COPG2; xloc XLOC_048100; cmp_ref ENST00000425248; class_code i; tss_id TSS115941;
7	StringTie	exon	130526947	130527910	.	+	.	transcript_id ipsc_lncRNA.29972.2; gene_id ipsc_lncRNA.29972; exon_number 1;
7	StringTie	exon	130532288	130532380	.	+	.	transcript_id ipsc_lncRNA.29972.2; gene_id ipsc_lncRNA.29972; exon_number 2;
7	StringTie	transcript	2874124	2874480	.	.	.	transcript_id ipsc_lncRNA.28687.1; gene_id ipsc_lncRNA.28687; xloc XLOC_049778; class_code u; tss_id TSS119768;
7	StringTie	exon	2874124	2874480	.	.	.	transcript_id ipsc_lncRNA.28687.1; gene_id ipsc_lncRNA.28687; exon_number 1;
7	StringTie	transcript	21691191	21691586	.	.	.	transcript_id ipsc_lncRNA.28852.1; gene_id ipsc_lncRNA.28852; gene_name DNAH11; xloc XLOC_049785; cmp_ref ENST00000328843; class_code i; tss_id TSS119775;
7	StringTie	exon	21691191	21691586	.	.	.	transcript_id ipsc_lncRNA.28852.1; gene_id ipsc_lncRNA.28852; exon_number 1;
7	StringTie	transcript	29750824	29751190	.	.	.	transcript_id ipsc_lncRNA.28930.1; gene_id ipsc_lncRNA.28930; xloc XLOC_049790; class_code u; tss_id TSS119780;
7	StringTie	exon	29750824	29751190	.	.	.	transcript_id ipsc_lncRNA.28930.1; gene_id ipsc_lncRNA.28930; exon_number 1;
7	StringTie	transcript	39852697	39854022	.	.	.	transcript_id ipsc_lncRNA.29051.1; gene_id ipsc_lncRNA.29051; gene_name AC072061.2; xloc XLOC_049791; cmp_ref ENST00000413879; class_code i; tss_id TSS119781;
7	StringTie	exon	39852697	39854022	.	.	.	transcript_id ipsc_lncRNA.29051.1; gene_id ipsc_lncRNA.29051; exon_number 1;
7	StringTie	transcript	49505929	49507401	.	.	.	transcript_id ipsc_lncRNA.29122.1; gene_id ipsc_lncRNA.29122; xloc XLOC_049794; class_code u; tss_id TSS119784;
7	StringTie	exon	49505929	49507401	.	.	.	transcript_id ipsc_lncRNA.29122.1; gene_id ipsc_lncRNA.29122; exon_number 1;
7	StringTie	transcript	53506345	53506823	.	.	.	transcript_id ipsc_lncRNA.29133.1; gene_id ipsc_lncRNA.29133; xloc XLOC_049795; class_code u; tss_id TSS119785;
7	StringTie	exon	53506345	53506823	.	.	.	transcript_id ipsc_lncRNA.29133.1; gene_id ipsc_lncRNA.29133; exon_number 1;
7	StringTie	transcript	63896339	63896702	.	.	.	transcript_id ipsc_lncRNA.29174.1; gene_id ipsc_lncRNA.29174; gene_name RP11-340I6.7; xloc XLOC_049799; cmp_ref ENST00000587704; class_code i; tss_id TSS119789;
7	StringTie	exon	63896339	63896702	.	.	.	transcript_id ipsc_lncRNA.29174.1; gene_id ipsc_lncRNA.29174; exon_number 1;
7	StringTie	transcript	63897467	63897896	.	.	.	transcript_id ipsc_lncRNA.29175.1; gene_id ipsc_lncRNA.29175; gene_name RP11-340I6.7; xloc XLOC_049800; cmp_ref ENST00000587704; class_code i; tss_id TSS119790;
7	StringTie	exon	63897467	63897896	.	.	.	transcript_id ipsc_lncRNA.29175.1; gene_id ipsc_lncRNA.29175; exon_number 1;
7	StringTie	transcript	64434661	64434865	.	.	.	transcript_id ipsc_lncRNA.29196.1; gene_id ipsc_lncRNA.29196; gene_name ZNF735; xloc XLOC_049801; cmp_ref ENST00000623629; class_code i; tss_id TSS119791;
7	StringTie	exon	64434661	64434865	.	.	.	transcript_id ipsc_lncRNA.29196.1; gene_id ipsc_lncRNA.29196; exon_number 1;
8	StringTie	transcript	109471138	109471373	.	+	.	transcript_id ipsc_lncRNA.31270.1; gene_id ipsc_lncRNA.31270; gene_name PKHD1L1; xloc XLOC_050716; cmp_ref ENST00000378402; class_code i; tss_id TSS121885;
8	StringTie	exon	109471138	109471373	.	+	.	transcript_id ipsc_lncRNA.31270.1; gene_id ipsc_lncRNA.31270; exon_number 1;
8	StringTie	transcript	125622814	125624156	.	+	.	transcript_id ipsc_lncRNA.31351.1; gene_id ipsc_lncRNA.31351; xloc XLOC_050811; class_code u; tss_id TSS122065;
8	StringTie	exon	125622814	125624156	.	+	.	transcript_id ipsc_lncRNA.31351.1; gene_id ipsc_lncRNA.31351; exon_number 1;
8	StringTie	transcript	78759248	78760074	.	-	.	transcript_id ipsc_lncRNA.30975.1; gene_id ipsc_lncRNA.30975; gene_name IL7; xloc XLOC_051648; cmp_ref ENST00000518982; class_code i; tss_id TSS123828;
8	StringTie	exon	78759248	78760074	.	-	.	transcript_id ipsc_lncRNA.30975.1; gene_id ipsc_lncRNA.30975; exon_number 1;
8	StringTie	transcript	135624807	135625007	.	-	.	transcript_id ipsc_lncRNA.31411.1; gene_id ipsc_lncRNA.31411; gene_name KHDRBS3; xloc XLOC_052079; cmp_ref ENST00000355849; class_code i; tss_id TSS124803;
8	StringTie	exon	135624807	135625007	.	-	.	transcript_id ipsc_lncRNA.31411.1; gene_id ipsc_lncRNA.31411; exon_number 1;
8	StringTie	transcript	643574	644397	.	.	.	transcript_id ipsc_lncRNA.30295.1; gene_id ipsc_lncRNA.30295; gene_name ERICH1; xloc XLOC_052174; cmp_ref ENST00000523415; class_code i; tss_id TSS125197;
8	StringTie	exon	643574	644397	.	.	.	transcript_id ipsc_lncRNA.30295.1; gene_id ipsc_lncRNA.30295; exon_number 1;
8	StringTie	transcript	5439648	5440056	.	.	.	transcript_id ipsc_lncRNA.30306.1; gene_id ipsc_lncRNA.30306; xloc XLOC_052175; class_code u; tss_id TSS125198;
8	StringTie	exon	5439648	5440056	.	.	.	transcript_id ipsc_lncRNA.30306.1; gene_id ipsc_lncRNA.30306; exon_number 1;
8	StringTie	transcript	12624600	12624994	.	.	.	transcript_id ipsc_lncRNA.30411.1; gene_id ipsc_lncRNA.30411; xloc XLOC_052181; class_code u; tss_id TSS125204;
8	StringTie	exon	12624600	12624994	.	.	.	transcript_id ipsc_lncRNA.30411.1; gene_id ipsc_lncRNA.30411; exon_number 1;
8	StringTie	transcript	41657229	41657488	.	.	.	transcript_id ipsc_lncRNA.30704.1; gene_id ipsc_lncRNA.30704; gene_name ANK1; xloc XLOC_052185; cmp_ref ENST00000289734; class_code i; tss_id TSS125208;
8	StringTie	exon	41657229	41657488	.	.	.	transcript_id ipsc_lncRNA.30704.1; gene_id ipsc_lncRNA.30704; exon_number 1;
8	StringTie	transcript	56475556	56475840	.	.	.	transcript_id ipsc_lncRNA.30806.1; gene_id ipsc_lncRNA.30806; gene_name RP11-17A4.2; xloc XLOC_052187; cmp_ref ENST00000518662; class_code i; tss_id TSS125210;
8	StringTie	exon	56475556	56475840	.	.	.	transcript_id ipsc_lncRNA.30806.1; gene_id ipsc_lncRNA.30806; exon_number 1;
8	StringTie	transcript	82658019	82658218	.	.	.	transcript_id ipsc_lncRNA.31009.1; gene_id ipsc_lncRNA.31009; gene_name RP11-653B10.1; xloc XLOC_052193; cmp_ref ENST00000522776; class_code i; tss_id TSS125216;
8	StringTie	exon	82658019	82658218	.	.	.	transcript_id ipsc_lncRNA.31009.1; gene_id ipsc_lncRNA.31009; exon_number 1;
8	StringTie	transcript	83216091	83216312	.	.	.	transcript_id ipsc_lncRNA.31010.1; gene_id ipsc_lncRNA.31010; xloc XLOC_052194; class_code u; tss_id TSS125217;
8	StringTie	exon	83216091	83216312	.	.	.	transcript_id ipsc_lncRNA.31010.1; gene_id ipsc_lncRNA.31010; exon_number 1;
8	StringTie	transcript	136864786	136866241	.	.	.	transcript_id ipsc_lncRNA.31414.1; gene_id ipsc_lncRNA.31414; gene_name RP11-30J20.1; xloc XLOC_052208; cmp_ref ENST00000524346; class_code i; tss_id TSS125231;
8	StringTie	exon	136864786	136866241	.	.	.	transcript_id ipsc_lncRNA.31414.1; gene_id ipsc_lncRNA.31414; exon_number 1;
9	StringTie	transcript	60678912	60679130	.	+	.	transcript_id ipsc_lncRNA.31969.1; gene_id ipsc_lncRNA.31969; xloc XLOC_052576; class_code u; tss_id TSS125901;
9	StringTie	exon	60678912	60679130	.	+	.	transcript_id ipsc_lncRNA.31969.1; gene_id ipsc_lncRNA.31969; exon_number 1;
9	StringTie	transcript	100353057	100355331	.	+	.	transcript_id ipsc_lncRNA.32323.1; gene_id ipsc_lncRNA.32323; xloc XLOC_052936; class_code u; tss_id TSS126581;
9	StringTie	exon	100353057	100353581	.	+	.	transcript_id ipsc_lncRNA.32323.1; gene_id ipsc_lncRNA.32323; exon_number 1;
9	StringTie	exon	100353997	100355331	.	+	.	transcript_id ipsc_lncRNA.32323.1; gene_id ipsc_lncRNA.32323; exon_number 2;
9	StringTie	transcript	33581218	33581727	.	-	.	transcript_id ipsc_lncRNA.31797.1; gene_id ipsc_lncRNA.31797; gene_name CYP4F26P; xloc XLOC_053551; cmp_ref ENST00000433357; class_code i; tss_id TSS128091;
9	StringTie	exon	33581218	33581727	.	-	.	transcript_id ipsc_lncRNA.31797.1; gene_id ipsc_lncRNA.31797; exon_number 1;
9	StringTie	transcript	60671935	60678789	.	-	.	transcript_id ipsc_lncRNA.31967.2; gene_id ipsc_lncRNA.31967; xloc XLOC_053705; class_code u; tss_id TSS128397;
9	StringTie	exon	60671935	60672043	.	-	.	transcript_id ipsc_lncRNA.31967.2; gene_id ipsc_lncRNA.31967; exon_number 1;
9	StringTie	exon	60678336	60678789	.	-	.	transcript_id ipsc_lncRNA.31967.2; gene_id ipsc_lncRNA.31967; exon_number 2;
9	StringTie	transcript	60671935	60679133	.	-	.	transcript_id ipsc_lncRNA.31967.1; gene_id ipsc_lncRNA.31967; xloc XLOC_053705; class_code u; tss_id TSS128398;
9	StringTie	exon	60671935	60672043	.	-	.	transcript_id ipsc_lncRNA.31967.1; gene_id ipsc_lncRNA.31967; exon_number 1;
9	StringTie	exon	60679015	60679133	.	-	.	transcript_id ipsc_lncRNA.31967.1; gene_id ipsc_lncRNA.31967; exon_number 2;
9	StringTie	transcript	60678892	60682164	.	-	.	transcript_id ipsc_lncRNA.31968.1; gene_id ipsc_lncRNA.31968; xloc XLOC_053706; class_code u; tss_id TSS128399;
9	StringTie	exon	60678892	60679014	.	-	.	transcript_id ipsc_lncRNA.31968.1; gene_id ipsc_lncRNA.31968; exon_number 1;
9	StringTie	exon	60682071	60682164	.	-	.	transcript_id ipsc_lncRNA.31968.1; gene_id ipsc_lncRNA.31968; exon_number 2;
9	StringTie	transcript	73184446	73233746	.	-	.	transcript_id ipsc_lncRNA.32060.1; gene_id ipsc_lncRNA.32060; xloc XLOC_053827; class_code u; tss_id TSS128593;
9	StringTie	exon	73184446	73184594	.	-	.	transcript_id ipsc_lncRNA.32060.1; gene_id ipsc_lncRNA.32060; exon_number 1;
9	StringTie	exon	73233648	73233746	.	-	.	transcript_id ipsc_lncRNA.32060.1; gene_id ipsc_lncRNA.32060; exon_number 2;
9	StringTie	transcript	97134607	97135152	.	-	.	transcript_id ipsc_lncRNA.32269.1; gene_id ipsc_lncRNA.32269; xloc XLOC_053998; class_code u; tss_id TSS128955;
9	StringTie	exon	97134607	97135152	.	-	.	transcript_id ipsc_lncRNA.32269.1; gene_id ipsc_lncRNA.32269; exon_number 1;
9	StringTie	transcript	121286184	121286579	.	-	.	transcript_id ipsc_lncRNA.32488.1; gene_id ipsc_lncRNA.32488; gene_name GSN; xloc XLOC_054193; cmp_ref ENST00000373823; class_code i; tss_id TSS129352;
9	StringTie	exon	121286184	121286579	.	-	.	transcript_id ipsc_lncRNA.32488.1; gene_id ipsc_lncRNA.32488; exon_number 1;
9	StringTie	transcript	201495	203240	.	.	.	transcript_id ipsc_lncRNA.31547.1; gene_id ipsc_lncRNA.31547; xloc XLOC_054442; class_code u; tss_id TSS130004;
9	StringTie	exon	201495	203240	.	.	.	transcript_id ipsc_lncRNA.31547.1; gene_id ipsc_lncRNA.31547; exon_number 1;
9	StringTie	transcript	6037857	6038056	.	.	.	transcript_id ipsc_lncRNA.31609.1; gene_id ipsc_lncRNA.31609; xloc XLOC_054443; class_code u; tss_id TSS130005;
9	StringTie	exon	6037857	6038056	.	.	.	transcript_id ipsc_lncRNA.31609.1; gene_id ipsc_lncRNA.31609; exon_number 1;
9	StringTie	transcript	33596646	33597142	.	.	.	transcript_id ipsc_lncRNA.31800.1; gene_id ipsc_lncRNA.31800; gene_name CYP4F26P; xloc XLOC_054449; cmp_ref ENST00000433357; class_code i; tss_id TSS130011;
9	StringTie	exon	33596646	33597142	.	.	.	transcript_id ipsc_lncRNA.31800.1; gene_id ipsc_lncRNA.31800; exon_number 1;
9	StringTie	transcript	40546008	40546963	.	.	.	transcript_id ipsc_lncRNA.31938.1; gene_id ipsc_lncRNA.31938; gene_name AC129778.2; xloc XLOC_054452; cmp_ref ENST00000617096; class_code i; tss_id TSS130014;
9	StringTie	exon	40546008	40546963	.	.	.	transcript_id ipsc_lncRNA.31938.1; gene_id ipsc_lncRNA.31938; exon_number 1;
9	StringTie	transcript	40812870	40815402	.	.	.	transcript_id ipsc_lncRNA.31932.1; gene_id ipsc_lncRNA.31932; xloc XLOC_054454; class_code u; tss_id TSS130016;
9	StringTie	exon	40812870	40815402	.	.	.	transcript_id ipsc_lncRNA.31932.1; gene_id ipsc_lncRNA.31932; exon_number 1;
9	StringTie	transcript	43471520	43471799	.	.	.	transcript_id ipsc_lncRNA.31959.1; gene_id ipsc_lncRNA.31959; xloc XLOC_054456; class_code u; tss_id TSS130018;
9	StringTie	exon	43471520	43471799	.	.	.	transcript_id ipsc_lncRNA.31959.1; gene_id ipsc_lncRNA.31959; exon_number 1;
9	StringTie	transcript	44175425	44175637	.	.	.	transcript_id ipsc_lncRNA.31961.1; gene_id ipsc_lncRNA.31961; xloc XLOC_054458; class_code u; tss_id TSS130020;
9	StringTie	exon	44175425	44175637	.	.	.	transcript_id ipsc_lncRNA.31961.1; gene_id ipsc_lncRNA.31961; exon_number 1;
9	StringTie	transcript	60569775	60570131	.	.	.	transcript_id ipsc_lncRNA.31962.1; gene_id ipsc_lncRNA.31962; xloc XLOC_054459; class_code u; tss_id TSS130021;
9	StringTie	exon	60569775	60570131	.	.	.	transcript_id ipsc_lncRNA.31962.1; gene_id ipsc_lncRNA.31962; exon_number 1;
9	StringTie	transcript	60571609	60572269	.	.	.	transcript_id ipsc_lncRNA.31963.1; gene_id ipsc_lncRNA.31963; xloc XLOC_054460; class_code u; tss_id TSS130022;
9	StringTie	exon	60571609	60572269	.	.	.	transcript_id ipsc_lncRNA.31963.1; gene_id ipsc_lncRNA.31963; exon_number 1;
9	StringTie	transcript	60579168	60579398	.	.	.	transcript_id ipsc_lncRNA.31964.1; gene_id ipsc_lncRNA.31964; xloc XLOC_054461; class_code u; tss_id TSS130023;
9	StringTie	exon	60579168	60579398	.	.	.	transcript_id ipsc_lncRNA.31964.1; gene_id ipsc_lncRNA.31964; exon_number 1;
9	StringTie	transcript	60687174	60687722	.	.	.	transcript_id ipsc_lncRNA.31966.1; gene_id ipsc_lncRNA.31966; xloc XLOC_054463; class_code u; tss_id TSS130025;
9	StringTie	exon	60687174	60687722	.	.	.	transcript_id ipsc_lncRNA.31966.1; gene_id ipsc_lncRNA.31966; exon_number 1;
9	StringTie	transcript	73726436	73730322	.	.	.	transcript_id ipsc_lncRNA.32065.1; gene_id ipsc_lncRNA.32065; xloc XLOC_054469; class_code u; tss_id TSS130031;
9	StringTie	exon	73726436	73730322	.	.	.	transcript_id ipsc_lncRNA.32065.1; gene_id ipsc_lncRNA.32065; exon_number 1;
9	StringTie	transcript	86586833	86587050	.	.	.	transcript_id ipsc_lncRNA.32128.1; gene_id ipsc_lncRNA.32128; xloc XLOC_054472; class_code u; tss_id TSS130034;
9	StringTie	exon	86586833	86587050	.	.	.	transcript_id ipsc_lncRNA.32128.1; gene_id ipsc_lncRNA.32128; exon_number 1;
9	StringTie	transcript	98608834	98609146	.	.	.	transcript_id ipsc_lncRNA.32295.1; gene_id ipsc_lncRNA.32295; gene_name GABBR2; xloc XLOC_054481; cmp_ref ENST00000259455; class_code i; tss_id TSS130043;
9	StringTie	exon	98608834	98609146	.	.	.	transcript_id ipsc_lncRNA.32295.1; gene_id ipsc_lncRNA.32295; exon_number 1;
9	StringTie	transcript	114883375	114883732	.	.	.	transcript_id ipsc_lncRNA.32432.1; gene_id ipsc_lncRNA.32432; xloc XLOC_054485; class_code u; tss_id TSS130047;
9	StringTie	exon	114883375	114883732	.	.	.	transcript_id ipsc_lncRNA.32432.1; gene_id ipsc_lncRNA.32432; exon_number 1;
9	StringTie	transcript	115175319	115175595	.	.	.	transcript_id ipsc_lncRNA.32436.1; gene_id ipsc_lncRNA.32436; gene_name DEC1; xloc XLOC_054486; cmp_ref ENST00000374016; class_code i; tss_id TSS130048;
9	StringTie	exon	115175319	115175595	.	.	.	transcript_id ipsc_lncRNA.32436.1; gene_id ipsc_lncRNA.32436; exon_number 1;
9	StringTie	transcript	115427494	115427883	.	.	.	transcript_id ipsc_lncRNA.32438.1; gene_id ipsc_lncRNA.32438; xloc XLOC_054487; class_code u; tss_id TSS130049;
9	StringTie	exon	115427494	115427883	.	.	.	transcript_id ipsc_lncRNA.32438.1; gene_id ipsc_lncRNA.32438; exon_number 1;
9	StringTie	transcript	118488949	118489175	.	.	.	transcript_id ipsc_lncRNA.32449.1; gene_id ipsc_lncRNA.32449; xloc XLOC_054489; class_code u; tss_id TSS130051;
9	StringTie	exon	118488949	118489175	.	.	.	transcript_id ipsc_lncRNA.32449.1; gene_id ipsc_lncRNA.32449; exon_number 1;
GL000213.1	StringTie	transcript	70501	71271	.	.	.	transcript_id ipsc_lncRNA.32846.1; gene_id ipsc_lncRNA.32846; xloc XLOC_058138; class_code u; tss_id TSS137422;
GL000213.1	StringTie	exon	70501	71271	.	.	.	transcript_id ipsc_lncRNA.32846.1; gene_id ipsc_lncRNA.32846; exon_number 1;
GL000224.1	StringTie	transcript	2360	2614	.	.	.	transcript_id ipsc_lncRNA.32859.1; gene_id ipsc_lncRNA.32859; xloc XLOC_058166; class_code u; tss_id TSS137470;
GL000224.1	StringTie	exon	2360	2614	.	.	.	transcript_id ipsc_lncRNA.32859.1; gene_id ipsc_lncRNA.32859; exon_number 1;
GL000224.1	StringTie	transcript	8694	8910	.	.	.	transcript_id ipsc_lncRNA.32860.1; gene_id ipsc_lncRNA.32860; xloc XLOC_058167; class_code u; tss_id TSS137471;
GL000224.1	StringTie	exon	8694	8910	.	.	.	transcript_id ipsc_lncRNA.32860.1; gene_id ipsc_lncRNA.32860; exon_number 1;
KI270303.1	StringTie	transcript	27	1942	.	+	.	transcript_id ipsc_lncRNA.32868.1; gene_id ipsc_lncRNA.32868; xloc XLOC_058176; class_code u; tss_id TSS137480;
KI270303.1	StringTie	exon	27	1942	.	+	.	transcript_id ipsc_lncRNA.32868.1; gene_id ipsc_lncRNA.32868; exon_number 1;
KI270304.1	StringTie	transcript	309	2165	.	+	.	transcript_id ipsc_lncRNA.32869.2; gene_id ipsc_lncRNA.32869; xloc XLOC_058177; class_code u; tss_id TSS137481;
KI270304.1	StringTie	exon	309	944	.	+	.	transcript_id ipsc_lncRNA.32869.2; gene_id ipsc_lncRNA.32869; exon_number 1;
KI270304.1	StringTie	exon	1285	2165	.	+	.	transcript_id ipsc_lncRNA.32869.2; gene_id ipsc_lncRNA.32869; exon_number 2;
KI270304.1	StringTie	transcript	309	2165	.	+	.	transcript_id ipsc_lncRNA.32869.1; gene_id ipsc_lncRNA.32869; xloc XLOC_058177; class_code u; tss_id TSS137481;
KI270304.1	StringTie	exon	309	1008	.	+	.	transcript_id ipsc_lncRNA.32869.1; gene_id ipsc_lncRNA.32869; exon_number 1;
KI270304.1	StringTie	exon	1349	2165	.	+	.	transcript_id ipsc_lncRNA.32869.1; gene_id ipsc_lncRNA.32869; exon_number 2;
KI270304.1	StringTie	transcript	309	1261	.	-	.	transcript_id ipsc_lncRNA.32870.1; gene_id ipsc_lncRNA.32870; xloc XLOC_058178; class_code u; tss_id TSS137482;
KI270304.1	StringTie	exon	309	1261	.	-	.	transcript_id ipsc_lncRNA.32870.1; gene_id ipsc_lncRNA.32870; exon_number 1;
KI270310.1	StringTie	transcript	1	1201	.	-	.	transcript_id ipsc_lncRNA.32871.1; gene_id ipsc_lncRNA.32871; xloc XLOC_058179; class_code u; tss_id TSS137483;
KI270310.1	StringTie	exon	1	1201	.	-	.	transcript_id ipsc_lncRNA.32871.1; gene_id ipsc_lncRNA.32871; exon_number 1;
KI270310.1	StringTie	transcript	4	1201	.	-	.	transcript_id ipsc_lncRNA.32871.2; gene_id ipsc_lncRNA.32871; xloc XLOC_058179; class_code u; tss_id TSS137483;
KI270310.1	StringTie	exon	4	367	.	-	.	transcript_id ipsc_lncRNA.32871.2; gene_id ipsc_lncRNA.32871; exon_number 1;
KI270310.1	StringTie	exon	707	1201	.	-	.	transcript_id ipsc_lncRNA.32871.2; gene_id ipsc_lncRNA.32871; exon_number 2;
KI270383.1	StringTie	transcript	21	1723	.	+	.	transcript_id ipsc_lncRNA.32872.1; gene_id ipsc_lncRNA.32872; xloc XLOC_058180; class_code u; tss_id TSS137484;
KI270383.1	StringTie	exon	21	1038	.	+	.	transcript_id ipsc_lncRNA.32872.1; gene_id ipsc_lncRNA.32872; exon_number 1;
KI270383.1	StringTie	exon	1379	1723	.	+	.	transcript_id ipsc_lncRNA.32872.1; gene_id ipsc_lncRNA.32872; exon_number 2;
KI270391.1	StringTie	transcript	45	1482	.	-	.	transcript_id ipsc_lncRNA.32873.1; gene_id ipsc_lncRNA.32873; xloc XLOC_058181; class_code u; tss_id TSS137485;
KI270391.1	StringTie	exon	45	1482	.	-	.	transcript_id ipsc_lncRNA.32873.1; gene_id ipsc_lncRNA.32873; exon_number 1;
KI270391.1	StringTie	transcript	87	1390	.	-	.	transcript_id ipsc_lncRNA.32873.3; gene_id ipsc_lncRNA.32873; xloc XLOC_058181; class_code u; tss_id TSS137485;
KI270391.1	StringTie	exon	87	518	.	-	.	transcript_id ipsc_lncRNA.32873.3; gene_id ipsc_lncRNA.32873; exon_number 1;
KI270391.1	StringTie	exon	1201	1390	.	-	.	transcript_id ipsc_lncRNA.32873.3; gene_id ipsc_lncRNA.32873; exon_number 2;
KI270393.1	StringTie	transcript	893	1300	.	-	.	transcript_id ipsc_lncRNA.32875.1; gene_id ipsc_lncRNA.32875; xloc XLOC_058182; class_code u; tss_id TSS137486;
KI270393.1	StringTie	exon	893	1300	.	-	.	transcript_id ipsc_lncRNA.32875.1; gene_id ipsc_lncRNA.32875; exon_number 1;
KI270395.1	StringTie	transcript	4	1143	.	.	.	transcript_id ipsc_lncRNA.32874.1; gene_id ipsc_lncRNA.32874; xloc XLOC_058183; class_code u; tss_id TSS137487;
KI270395.1	StringTie	exon	4	1143	.	.	.	transcript_id ipsc_lncRNA.32874.1; gene_id ipsc_lncRNA.32874; exon_number 1;
KI270411.1	StringTie	transcript	482	2347	.	-	.	transcript_id ipsc_lncRNA.32876.1; gene_id ipsc_lncRNA.32876; xloc XLOC_058184; class_code u; tss_id TSS137488;
KI270411.1	StringTie	exon	482	929	.	-	.	transcript_id ipsc_lncRNA.32876.1; gene_id ipsc_lncRNA.32876; exon_number 1;
KI270411.1	StringTie	exon	2287	2347	.	-	.	transcript_id ipsc_lncRNA.32876.1; gene_id ipsc_lncRNA.32876; exon_number 2;
KI270418.1	StringTie	transcript	319	750	.	.	.	transcript_id ipsc_lncRNA.32877.1; gene_id ipsc_lncRNA.32877; xloc XLOC_058185; class_code u; tss_id TSS137489;
KI270418.1	StringTie	exon	319	750	.	.	.	transcript_id ipsc_lncRNA.32877.1; gene_id ipsc_lncRNA.32877; exon_number 1;
KI270544.1	StringTie	transcript	38	1191	.	-	.	transcript_id ipsc_lncRNA.32881.1; gene_id ipsc_lncRNA.32881; xloc XLOC_058194; class_code u; tss_id TSS137498;
KI270544.1	StringTie	exon	38	1191	.	-	.	transcript_id ipsc_lncRNA.32881.1; gene_id ipsc_lncRNA.32881; exon_number 1;
KI270744.1	StringTie	transcript	107067	107651	.	.	.	transcript_id ipsc_lncRNA.32904.1; gene_id ipsc_lncRNA.32904; xloc XLOC_058277; class_code u; tss_id TSS137615;
KI270744.1	StringTie	exon	107067	107651	.	.	.	transcript_id ipsc_lncRNA.32904.1; gene_id ipsc_lncRNA.32904; exon_number 1;
KI270744.1	StringTie	transcript	114054	114509	.	.	.	transcript_id ipsc_lncRNA.32905.1; gene_id ipsc_lncRNA.32905; xloc XLOC_058278; class_code u; tss_id TSS137616;
KI270744.1	StringTie	exon	114054	114509	.	.	.	transcript_id ipsc_lncRNA.32905.1; gene_id ipsc_lncRNA.32905; exon_number 1;
KI270747.1	StringTie	transcript	119406	120481	.	.	.	transcript_id ipsc_lncRNA.32907.1; gene_id ipsc_lncRNA.32907; xloc XLOC_058280; class_code u; tss_id TSS137618;
KI270747.1	StringTie	exon	119406	120481	.	.	.	transcript_id ipsc_lncRNA.32907.1; gene_id ipsc_lncRNA.32907; exon_number 1;
MT	StringTie	transcript	1	462	.	+	.	transcript_id ipsc_lncRNA.32910.1; gene_id ipsc_lncRNA.32910; xloc XLOC_058286; class_code u; tss_id TSS137624;
MT	StringTie	exon	1	462	.	+	.	transcript_id ipsc_lncRNA.32910.1; gene_id ipsc_lncRNA.32910; exon_number 1;
X	StringTie	transcript	86159936	86160267	.	+	.	transcript_id ipsc_lncRNA.33594.1; gene_id ipsc_lncRNA.33594; gene_name EEF1A1P29; xloc XLOC_058959; cmp_ref ENST00000416082; class_code x; tss_id TSS138828;
X	StringTie	exon	86159936	86160267	.	+	.	transcript_id ipsc_lncRNA.33594.1; gene_id ipsc_lncRNA.33594; exon_number 1;
X	StringTie	transcript	111619412	111619680	.	+	.	transcript_id ipsc_lncRNA.33790.1; gene_id ipsc_lncRNA.33790; gene_name EIF4BP7; xloc XLOC_059129; cmp_ref ENST00000432307; class_code x; tss_id TSS139128;
X	StringTie	exon	111619412	111619680	.	+	.	transcript_id ipsc_lncRNA.33790.1; gene_id ipsc_lncRNA.33790; exon_number 1;
X	StringTie	transcript	114604450	114604902	.	+	.	transcript_id ipsc_lncRNA.33809.1; gene_id ipsc_lncRNA.33809; gene_name HTR2C; xloc XLOC_059150; cmp_ref ENST00000371951; class_code i; tss_id TSS139164;
X	StringTie	exon	114604450	114604902	.	+	.	transcript_id ipsc_lncRNA.33809.1; gene_id ipsc_lncRNA.33809; exon_number 1;
X	StringTie	transcript	8504020	8504694	.	-	.	transcript_id ipsc_lncRNA.32989.1; gene_id ipsc_lncRNA.32989; xloc XLOC_059586; class_code u; tss_id TSS139980;
X	StringTie	exon	8504020	8504694	.	-	.	transcript_id ipsc_lncRNA.32989.1; gene_id ipsc_lncRNA.32989; exon_number 1;
X	StringTie	transcript	28658549	28658949	.	-	.	transcript_id ipsc_lncRNA.33138.1; gene_id ipsc_lncRNA.33138; gene_name IL1RAPL1; xloc XLOC_059719; cmp_ref ENST00000378993; class_code i; tss_id TSS140244;
X	StringTie	exon	28658549	28658949	.	-	.	transcript_id ipsc_lncRNA.33138.1; gene_id ipsc_lncRNA.33138; exon_number 1;
X	StringTie	transcript	68070284	68070512	.	-	.	transcript_id ipsc_lncRNA.33435.1; gene_id ipsc_lncRNA.33435; gene_name OPHN1; xloc XLOC_060007; cmp_ref ENST00000355520; class_code i; tss_id TSS140789;
X	StringTie	exon	68070284	68070512	.	-	.	transcript_id ipsc_lncRNA.33435.1; gene_id ipsc_lncRNA.33435; exon_number 1;
X	StringTie	transcript	77967980	77968528	.	-	.	transcript_id ipsc_lncRNA.33553.1; gene_id ipsc_lncRNA.33553; gene_name ATP7A; xloc XLOC_060109; cmp_ref ENST00000343533; class_code i; tss_id TSS140964;
X	StringTie	exon	77967980	77968528	.	-	.	transcript_id ipsc_lncRNA.33553.1; gene_id ipsc_lncRNA.33553; exon_number 1;
X	StringTie	transcript	1339136	1339542	.	.	.	transcript_id ipsc_lncRNA.32953.1; gene_id ipsc_lncRNA.32953; gene_name IL3RA; xloc XLOC_060713; cmp_ref ENST00000331035; class_code i; tss_id TSS142038;
X	StringTie	exon	1339136	1339542	.	.	.	transcript_id ipsc_lncRNA.32953.1; gene_id ipsc_lncRNA.32953; exon_number 1;
X	StringTie	transcript	8494817	8495215	.	.	.	transcript_id ipsc_lncRNA.32988.1; gene_id ipsc_lncRNA.32988; xloc XLOC_060720; class_code u; tss_id TSS142045;
X	StringTie	exon	8494817	8495215	.	.	.	transcript_id ipsc_lncRNA.32988.1; gene_id ipsc_lncRNA.32988; exon_number 1;
X	StringTie	transcript	26206815	26207344	.	.	.	transcript_id ipsc_lncRNA.33126.1; gene_id ipsc_lncRNA.33126; xloc XLOC_060725; class_code u; tss_id TSS142050;
X	StringTie	exon	26206815	26207344	.	.	.	transcript_id ipsc_lncRNA.33126.1; gene_id ipsc_lncRNA.33126; exon_number 1;
X	StringTie	transcript	64851703	64852085	.	.	.	transcript_id ipsc_lncRNA.33419.1; gene_id ipsc_lncRNA.33419; xloc XLOC_060733; class_code u; tss_id TSS142058;
X	StringTie	exon	64851703	64852085	.	.	.	transcript_id ipsc_lncRNA.33419.1; gene_id ipsc_lncRNA.33419; exon_number 1;
X	StringTie	transcript	81000588	81001200	.	.	.	transcript_id ipsc_lncRNA.33570.1; gene_id ipsc_lncRNA.33570; xloc XLOC_060741; class_code u; tss_id TSS142066;
X	StringTie	exon	81000588	81001200	.	.	.	transcript_id ipsc_lncRNA.33570.1; gene_id ipsc_lncRNA.33570; exon_number 1;
X	StringTie	transcript	81002288	81002931	.	.	.	transcript_id ipsc_lncRNA.33571.1; gene_id ipsc_lncRNA.33571; xloc XLOC_060742; class_code u; tss_id TSS142067;
X	StringTie	exon	81002288	81002931	.	.	.	transcript_id ipsc_lncRNA.33571.1; gene_id ipsc_lncRNA.33571; exon_number 1;
X	StringTie	transcript	81003264	81003566	.	.	.	transcript_id ipsc_lncRNA.33572.1; gene_id ipsc_lncRNA.33572; xloc XLOC_060743; class_code u; tss_id TSS142068;
X	StringTie	exon	81003264	81003566	.	.	.	transcript_id ipsc_lncRNA.33572.1; gene_id ipsc_lncRNA.33572; exon_number 1;
X	StringTie	transcript	81681928	81682542	.	.	.	transcript_id ipsc_lncRNA.33578.1; gene_id ipsc_lncRNA.33578; xloc XLOC_060744; class_code u; tss_id TSS142069;
X	StringTie	exon	81681928	81682542	.	.	.	transcript_id ipsc_lncRNA.33578.1; gene_id ipsc_lncRNA.33578; exon_number 1;
X	StringTie	transcript	109181768	109182098	.	.	.	transcript_id ipsc_lncRNA.33764.1; gene_id ipsc_lncRNA.33764; xloc XLOC_060760; class_code u; tss_id TSS142085;
X	StringTie	exon	109181768	109182098	.	.	.	transcript_id ipsc_lncRNA.33764.1; gene_id ipsc_lncRNA.33764; exon_number 1;
X	StringTie	transcript	114961491	114961746	.	.	.	transcript_id ipsc_lncRNA.33803.1; gene_id ipsc_lncRNA.33803; xloc XLOC_060765; class_code u; tss_id TSS142090;
X	StringTie	exon	114961491	114961746	.	.	.	transcript_id ipsc_lncRNA.33803.1; gene_id ipsc_lncRNA.33803; exon_number 1;
X	StringTie	transcript	121346183	121346563	.	.	.	transcript_id ipsc_lncRNA.33892.1; gene_id ipsc_lncRNA.33892; xloc XLOC_060770; class_code u; tss_id TSS142095;
X	StringTie	exon	121346183	121346563	.	.	.	transcript_id ipsc_lncRNA.33892.1; gene_id ipsc_lncRNA.33892; exon_number 1;
X	StringTie	transcript	132524938	132525266	.	.	.	transcript_id ipsc_lncRNA.33950.1; gene_id ipsc_lncRNA.33950; xloc XLOC_060773; class_code u; tss_id TSS142098;
X	StringTie	exon	132524938	132525266	.	.	.	transcript_id ipsc_lncRNA.33950.1; gene_id ipsc_lncRNA.33950; exon_number 1;
X	StringTie	transcript	134665872	134666154	.	.	.	transcript_id ipsc_lncRNA.33982.1; gene_id ipsc_lncRNA.33982; gene_name PLAC1; xloc XLOC_060774; cmp_ref ENST00000476971; class_code i; tss_id TSS142099;
X	StringTie	exon	134665872	134666154	.	.	.	transcript_id ipsc_lncRNA.33982.1; gene_id ipsc_lncRNA.33982; exon_number 1;
X	StringTie	transcript	154816317	154816560	.	.	.	transcript_id ipsc_lncRNA.34142.1; gene_id ipsc_lncRNA.34142; gene_name MPP1; xloc XLOC_060777; cmp_ref ENST00000393529; class_code i; tss_id TSS142102;
X	StringTie	exon	154816317	154816560	.	.	.	transcript_id ipsc_lncRNA.34142.1; gene_id ipsc_lncRNA.34142; exon_number 1;
X	StringTie	transcript	155288368	155288643	.	.	.	transcript_id ipsc_lncRNA.34148.1; gene_id ipsc_lncRNA.34148; gene_name CLIC2; xloc XLOC_060778; cmp_ref ENST00000465553; class_code i; tss_id TSS142103;
X	StringTie	exon	155288368	155288643	.	.	.	transcript_id ipsc_lncRNA.34148.1; gene_id ipsc_lncRNA.34148; exon_number 1;
Y	StringTie	transcript	7180018	7180247	.	.	.	transcript_id ipsc_lncRNA.34194.1; gene_id ipsc_lncRNA.34194; xloc XLOC_061297; class_code u; tss_id TSS142777;
Y	StringTie	exon	7180018	7180247	.	.	.	transcript_id ipsc_lncRNA.34194.1; gene_id ipsc_lncRNA.34194; exon_number 1;
