# Supplementary material for: Transcriptome Dynamics of Human Neuronal Differentiation From iPSC
Source: Front Cell Dev Biol. 2021 Dec 14;9:727747. doi: 10.3389/fcell.2021.727747 (PMC8712770; doi:10.3389/fcell.2021.727747)
Supplement: Supplementary file 11 [file Table10.XLSX]

## Sheet: Hub.genes.all
Gene ID	Modul	KMe	gene_name	gene_biotype	seqnames	start	end
ENSG00000127419	MEblack	0.995843	TMEM175	protein_coding	4	932387	958656
ENSG00000075188	MEbrown	0.995422	NUP37	protein_coding	12	102073103	102120124
ENSG00000100410	MEbrown	0.995374	PHF5A	protein_coding	22	41459717	41468725
ENSG00000163026	MEbrown	0.995352	C2orf44	protein_coding	2	24029340	24049575
ENSG00000119335	MEbrown	0.995324	SET	protein_coding	9	128683424	128696400
ENSG00000127191	MEbrown	0.995007	TRAF2	protein_coding	9	136881912	136926607
ENSG00000143373	MEbrown	0.994663	ZNF687	protein_coding	1	151281618	151292180
ENSG00000142864	MEbrown	0.994619	SERBP1	protein_coding	1	67407810	67430415
ENSG00000068903	MEblack	0.994085	SIRT2	protein_coding	19	38878555	38899862
ENSG00000070814	MEbrown	0.994009	TCOF1	protein_coding	5	150357639	150400308
ENSG00000230667	MEbrown	0.993691	SETSIP	protein_coding	1	92074533	92075441
ENSG00000138363	MEbrown	0.993637	ATIC	protein_coding	2	215311817	215349773
ENSG00000106399	MEbrown	0.993569	RPA3	protein_coding	7	7636518	7718607
ENSG00000133636	MEbrown	0.993511	NTS	protein_coding	12	85874295	85882992
ENSG00000121634	MEmagenta4	0.993294	GJA8	protein_coding	1	147907956	147909257
ENSG00000166788	MEbrown	0.992903	SAAL1	protein_coding	11	18069935	18106091
ENSG00000136504	MEbrown	0.992894	KAT7	protein_coding	17	49788555	49835030
ENSG00000198440	MEblack	0.992795	ZNF583	protein_coding	19	56397966	56436035
ENSG00000115241	MEbrown	0.992583	PPM1G	protein_coding	2	27381194	27409687
ENSG00000205246	MEbrown	0.992374	RPSAP58	protein_coding	19	23763005	23828135
ENSG00000229891	MEbrown	0.992341	LINC01315	lincRNA	22	42364400	42369236
ENSG00000092208	MEbrown	0.992141	GEMIN2	protein_coding	14	39114223	39136973
ENSG00000182810	MEbrown	0.992025	DDX28	protein_coding	16	68021274	68023442
ENSG00000110958	MEbrown	0.991956	PTGES3	protein_coding	12	56663341	56688408
ENSG00000160783	MEbrown	0.991919	PMF1	protein_coding	1	156212993	156240042
ENSG00000124207	MEbrown	0.991871	CSE1L	protein_coding	20	49046246	49096960
ENSG00000205629	MEbrown	0.991764	LCMT1	protein_coding	16	25111729	25178231
ENSG00000198056	MEbrown	0.991683	PRIM1	protein_coding	12	56731596	56752373
ENSG00000166741	MEdarkolivegreen	0.991645	NNMT	protein_coding	11	114257787	114313285
ENSG00000133393	MEbrown	0.991622	FOPNL	protein_coding	16	15865720	15888625
ENSG00000125878	MEbrown	0.991587	TCF15	protein_coding	20	603797	610398
ENSG00000159055	MEbrown	0.991309	MIS18A	protein_coding	21	32268219	32279069
ENSG00000141456	MEbrown	0.991106	PELP1	protein_coding	17	4671385	4704337
ENSG00000166902	MEbrown	0.990902	MRPL16	protein_coding	11	59806135	59810872
ENSG00000163666	MEbrown	0.990846	HESX1	protein_coding	3	57197843	57226521
ENSG00000141101	MEbrown	0.990804	NOB1	protein_coding	16	69741867	69754940
ENSG00000120253	MEbrown	0.990782	NUP43	protein_coding	6	149724315	149749665
ENSG00000115993	MEdarkolivegreen	0.990516	TRAK2	protein_coding	2	201377207	201451611
ENSG00000168028	MEbrown	0.990512	RPSA	protein_coding	3	39406689	39412542
ENSG00000130347	MEbrown	0.990494	RTN4IP1	protein_coding	6	106571971	106629487
ENSG00000131351	MEbrown	0.990172	HAUS8	protein_coding	19	17049729	17075625
ENSG00000175868	MEbrown	0.990157	CALCB	protein_coding	11	14904997	15082342
ENSG00000144580	MEbrown	0.990091	RQCD1	protein_coding	2	218568580	218597080
ENSG00000086475	MEbrown	0.990033	SEPHS1	protein_coding	10	13317424	13348298
ENSG00000254551	MEbrown	0.989956	RP11-727A23.7	antisense	11	83209431	83213379
ENSG00000178409	MEbrown	0.989822	BEND3	protein_coding	6	107065182	107115269
ENSG00000170448	MEbrown	0.989569	NFXL1	protein_coding	4	47847233	47914667
ENSG00000099800	MEbrown	0.989516	TIMM13	protein_coding	19	2425624	2427894
ENSG00000275774	MEbrown	0.989419	HNRNPCL2	protein_coding	1	13115496	13116854
ENSG00000178821	MEbrown	0.989382	TMEM52	protein_coding	1	1917590	1919273
ENSG00000115875	MEbrown	0.989129	SRSF7	protein_coding	2	38743599	38751494
ENSG00000108510	MEfloralwhite	0.989087	MED13	protein_coding	17	61942605	62065282
ENSG00000101132	MEbrown	0.98906	PFDN4	protein_coding	20	54207847	54228052
ENSG00000137809	MEdarkolivegreen	0.989051	ITGA11	protein_coding	15	68296533	68432162
ENSG00000126602	MEbrown	0.988976	TRAP1	protein_coding	16	3651639	3717597
ENSG00000169418	MEbrown	0.988971	NPR¬†1,00	protein_coding	1	153678637	153693992
ENSG00000124562	MEbrown	0.988966	SNRPC	protein_coding	6	34757406	34773794
ENSG00000134352	MEblack	0.988623	IL6ST	protein_coding	5	55935095	55994993
ENSG00000125482	MEbrown	0.988578	TTF1	protein_coding	9	132375548	132406851
ENSG00000144381	MEbrown	0.988563	HSPD1	protein_coding	2	197486581	197516737
ENSG00000174547	MEbrown	0.988554	MRPL11	protein_coding	11	66435075	66466738
ENSG00000131876	MEbrown	0.988481	SNRPA1	protein_coding	15	101281510	101295282
ENSG00000198885	MEbrown	0.988354	ITPRIPL1	protein_coding	2	96325331	96330517
ENSG00000105202	MEbrown	0.9882	FBL	protein_coding	19	39834458	39846414
ENSG00000266651	MEbrown	0.988119	RP11-138I1.3	lincRNA	17	16440479	16440952
ENSG00000228506	MEbrown4	0.988083	RP11-98I9.4	antisense	6	99424922	99431373
ENSG00000142676	MEbrown	0.988074	RPL11	protein_coding	1	23691779	23696425
ENSG00000065268	MEbrown	0.987973	WDR18	protein_coding	19	984271	998438
ENSG00000114491	MEbrown	0.987955	UMPS	protein_coding	3	124730366	124745193
ENSG00000131778	MEbrown	0.987893	CHD1L	protein_coding	1	147242641	147295766
ENSG00000123505	MEbrown	0.987832	AMD¬†1,00	protein_coding	6	110814621	110895713
ENSG00000168005	MEbrown	0.987628	C11orf84	protein_coding	11	63813388	63827718
ENSG00000146670	MEbrown	0.987554	CDCA5	protein_coding	11	65066300	65084164
ENSG00000152234	MEbrown	0.987476	ATP5A1	protein_coding	18	46080248	46104334
ENSG00000182492	MEdarkolivegreen	0.987423	BGN	protein_coding	X	153494939	153509554
ENSG00000101361	MEbrown	0.987386	NOP56	protein_coding	20	2652145	2658393
ENSG00000135972	MEbrown	0.987231	MRPS9	protein_coding	2	105037983	105099960
ENSG00000039123	MEbrown	0.987228	SKIV2L2	protein_coding	5	55307760	55425581
ENSG00000214655	MEblack	0.987167	ZSWIM8	protein_coding	10	73785582	73801797
ENSG00000128050	MEbrown	0.987084	PAICS	protein_coding	4	56435741	56461368
ENSG00000108064	MEbrown	0.987047	TFAM	protein_coding	10	58385022	58399221
ENSG00000137574	MEbrown	0.986971	TGS1	protein_coding	8	55773142	55825448
ENSG00000167088	MEbrown	0.986951	SNRPD1	protein_coding	18	21612267	21630456
ENSG00000136450	MEbrown	0.986826	SRSF1	protein_coding	17	58003360	58007346
ENSG00000068078	MEivory	0.986774	FGFR3	protein_coding	4	1793307	1808872
ENSG00000112118	MEbrown	0.98676	MCM3	protein_coding	6	52264009	52284881
ENSG00000236385	MEgreenyellow	0.986741	RP11-114M1.2	lincRNA	3	177621382	177628287
ENSG00000241945	MEbrown	0.98674	PWP2	protein_coding	21	44107290	44131181
ENSG00000179958	MEbrown	0.98668	DCTPP1	protein_coding	16	30423619	30430075
ENSG00000102290	MEbrown	0.986615	PCDH11X	protein_coding	X	91779261	92623230
ENSG00000113569	MEbrown	0.986484	NUP155	protein_coding	5	37288137	37371181
ENSG00000158062	MEgrey60	0.986388	UBXN11	protein_coding	1	26281328	26318363
ENSG00000133392	MEgreenyellow	0.986356	MYH11	protein_coding	16	15703135	15857033
ENSG00000111206	MEbrown	0.98619	FOXM1	protein_coding	12	2857681	2877040
ENSG00000062650	MEbrown	0.986176	WAPAL	protein_coding	10	86435256	86521815
ENSG00000132423	MEbrown	0.986155	COQ3	protein_coding	6	99369400	99394204
ENSG00000167785	MEfloralwhite	0.986132	ZNF558	protein_coding	19	8806170	8832328
ENSG00000134323	MEorange	0.986131	MYCN	protein_coding	2	15940564	15947007
ENSG00000256618	MEfloralwhite	0.986053	MTRNR2L1	protein_coding	17	22523111	22524663
ENSG00000105607	MEbrown	0.986053	GCDH	protein_coding	19	12891026	12914207
ENSG00000130520	MEbrown	0.986048	LSM¬†4,00	protein_coding	19	18306230	18323274
ENSG00000196290	MEbrown	0.985875	NIF3L1	protein_coding	2	200889327	200903930
ENSG00000178952	MEbrown	0.985829	TUFM	protein_coding	16	28842411	28846408
ENSG00000139343	MEbrown	0.985702	SNRPF	protein_coding	12	95858928	95903828
ENSG00000166451	MEbrown	0.985701	CENPN	protein_coding	16	81006498	81033114
ENSG00000126453	MEbrown	0.985519	BCL2L12	protein_coding	19	49665142	49673916
ENSG00000030066	MEbrown	0.985502	NUP160	protein_coding	11	47778087	47848555
ENSG00000130726	MEbrown	0.985372	TRIM28	protein_coding	19	58544091	58550722
ENSG00000168411	MEbrown	0.985329	RFWD3	protein_coding	16	74621394	74666881
ENSG00000075856	MEbrown	0.985314	SART3	protein_coding	12	108522580	108561400
ENSG00000123933	MEblack	0.985214	MXD4	protein_coding	4	2247432	2262294
ENSG00000101057	MEbrown	0.985043	MYBL2	protein_coding	20	43667019	43716496
ENSG00000112294	MElightsteelblue1	0.985007	ALDH5A1	protein_coding	6	24494852	24537207
ENSG00000104147	MEbrown	0.984801	OIP5	protein_coding	15	41309268	41332621
ENSG00000008324	MEbrown	0.984747	SS18L2	protein_coding	3	42581840	42595114
ENSG00000115866	MEbrown	0.98472	DARS	protein_coding	2	135906677	135986100
ENSG00000065057	MEbrown	0.984713	NTHL1	protein_coding	16	2039815	2047866
ENSG00000122566	MEbrown	0.984712	HNRNPA2B1	protein_coding	7	26189927	26201529
ENSG00000180448	MEbrown	0.98471	HMHA1	protein_coding	19	1065923	1086628
ENSG00000122140	MEbrown	0.984698	MRPS2	protein_coding	9	135499984	135504673
ENSG00000169813	MEbrown	0.984669	HNRNPF	protein_coding	10	43385617	43409166
ENSG00000096717	MEbrown	0.984531	SIRT1	protein_coding	10	67884669	67918390
ENSG00000156232	MEmaroon	0.984517	WHAMM	protein_coding	15	82809628	82836108
ENSG00000223930	MEgreenyellow	0.984495	RP11-33A14.1	lincRNA	3	178202050	178385417
ENSG00000139131	MEbrown	0.984434	YARS2	protein_coding	12	32727490	32755902
ENSG00000160310	MEblack	0.98442	PRMT2	protein_coding	21	46635167	46665124
ENSG00000145293	MEbrown	0.984372	ENOPH1	protein_coding	4	82430562	82461091
ENSG00000177971	MEbrown	0.984341	IMP3	protein_coding	15	75639085	75648706
ENSG00000213762	MEbrown	0.984267	ZNF134	protein_coding	19	57614233	57623356
ENSG00000175395	MEblack	0.984228	ZNF25	protein_coding	10	37949572	37976633
ENSG00000106554	MEbrown	0.984153	CHCHD3	protein_coding	7	132784868	133082088
ENSG00000144120	MEbrown	0.984114	TMEM177	protein_coding	2	119679167	119686507
ENSG00000125843	MEblack	0.984074	AP5S1	protein_coding	20	3820524	3828837
ENSG00000165349	MEbrown	0.984065	SLC7A3	protein_coding	X	70925582	70931125
ENSG00000099901	MEbrown	0.984036	RANBP1	protein_coding	22	20115938	20127357
ENSG00000135632	MEbrown	0.983991	SMYD5	protein_coding	2	73214222	73227237
ENSG00000233954	MEbrown	0.983986	UQCRHL	protein_coding	1	15807169	15809348
ENSG00000148200	MEbrown	0.983982	NR6A1	protein_coding	9	124517275	124771310
ENSG00000120526	MEbrown	0.983948	NUDCD1	protein_coding	8	109240919	109334385
ENSG00000060688	MEbrown	0.983932	SNRNP40	protein_coding	1	31259568	31296782
ENSG00000196683	MEbrown	0.983864	TOMM7	protein_coding	7	22812628	22822852
ENSG00000187994	MEbrown	0.983829	RINL	protein_coding	19	38867834	38878279
ENSG00000198105	MEfloralwhite	0.983767	ZNF248	protein_coding	10	37776526	37858106
ENSG00000262814	MEbrown	0.983738	MRPL12	protein_coding	17	81703357	81707526
ENSG00000280136	MEdarkolivegreen4	0.983729	RP11-1228E12.2	lincRNA	17	97494	118578
ENSG00000106483	MEgreenyellow	0.983559	SFRP4	protein_coding	7	37905932	38025695
ENSG00000166441	MEbrown	0.983552	RPL27A	protein_coding	11	8682411	8714759
ENSG00000165283	MEbrown	0.983545	STOML2	protein_coding	9	35099776	35103195
ENSG00000139990	MEblack	0.98354	DCAF5	protein_coding	14	69050881	69153150
ENSG00000198055	MEbrown	0.983515	GRK6	protein_coding	5	177403204	177442901
ipsc_lncRNA.14359	MEbrown	0.9835	ipsc_lncRNA.14359	novel_intronic	17	49536846	49537743
ENSG00000273611	MEbrown	0.983455	ZNHIT3	protein_coding	17	36486629	36499310
ENSG00000140577	MEblack	0.983432	CRTC3	protein_coding	15	90529925	90645345
ENSG00000168275	MEbrown	0.983382	COA6	protein_coding	1	234373456	234384049
ENSG00000005893	MEblack	0.983278	LAMP2	protein_coding	X	120427827	120469365
ENSG00000144524	MEbrown	0.983247	COPS7B	protein_coding	2	231781671	231809254
ENSG00000140326	MEcoral2	0.983127	CDAN1	protein_coding	15	42723559	42737126
ENSG00000228463	MEmaroon	0.983125	AP006222.2	lincRNA	1	257864	297502
ENSG00000117697	MEbrown	0.98306	NSL1	protein_coding	1	212726153	212791782
ipsc_lncRNA.23136	MEbrown	0.983034	ipsc_lncRNA.23136	novel_intronic	3	139014405	139014635
ENSG00000104872	MEbrown	0.982976	PIH1D1	protein_coding	19	49446298	49453497
ENSG00000071994	MEbrown	0.982876	PDCD2	protein_coding	6	170575295	170584692
ENSG00000117399	MEbrown	0.982809	CDC20	protein_coding	1	43358955	43363203
ENSG00000110075	MEbrown	0.98279	PPP6R3	protein_coding	11	68460731	68615334
ipsc_lncRNA.2790	MEbrown	0.982784	ipsc_lncRNA.2790	novel_intronic	1	210858682	210859041
ENSG00000122642	MEblack	0.982761	FKBP9	protein_coding	7	32957404	33006931
ENSG00000130713	MEbrown	0.982676	EXOSC2	protein_coding	9	130693721	130704894
ENSG00000100603	MEbrown	0.982633	SNW1	protein_coding	14	77717599	77761207
ENSG00000095002	MEbrown	0.982627	MSH2	protein_coding	2	47402969	47562311
ENSG00000197894	MEbrown	0.982612	ADH5	protein_coding	4	99070978	99088801
ENSG00000155561	MEbrown	0.982585	NUP205	protein_coding	7	135557919	135648757
ENSG00000137054	MEbrown	0.982584	POLR1E	protein_coding	9	37485935	37503697
ENSG00000121743	MEmagenta4	0.982582	GJA3	protein_coding	13	20138255	20161049
ENSG00000092201	MEbrown	0.982531	SUPT16H	protein_coding	14	21351472	21384266
ENSG00000161980	MEbrown	0.982404	POLR3K	protein_coding	16	46407	53628
ENSG00000125107	MEbrown	0.982394	CNOT1	protein_coding	16	58519951	58629886
ENSG00000166851	MEbrown	0.982348	PLK1	protein_coding	16	23677656	23690367
ENSG00000155380	MEbrown	0.982268	SLC16A1	protein_coding	1	112911847	112957013
ENSG00000178921	MEbrown	0.982221	PFAS	protein_coding	17	8247618	8270491
ENSG00000112306	MEbrown	0.982208	RPS12	protein_coding	6	132814441	132817564
ENSG00000143947	MEbrown	0.98212	RPS27A	protein_coding	2	55231903	55235853
ENSG00000105197	MEbrown	0.982096	TIMM50	protein_coding	19	39480412	39493785
ENSG00000269893	MEbrown	0.982061	SNHG8	lincRNA	4	118278709	118279823
ENSG00000171793	MEbrown	0.982032	CTPS1	protein_coding	1	40979335	41012565
ENSG00000187147	MEbrown	0.981994	RNF220	protein_coding	1	44405194	44651724
ENSG00000112877	MEbrown	0.981984	CEP72	protein_coding	5	612272	667168
ENSG00000136270	MEbrown	0.981969	TBRG4	protein_coding	7	45100100	45112047
ENSG00000266371	MEcoral3	0.981838	RP11-142O6.1	sense_intronic	17	31133182	31138518
ENSG00000085840	MEbrown	0.981821	ORC1	protein_coding	1	52372829	52404459
ENSG00000266338	MEblack	0.981816	NBPF15	protein_coding	1	144421386	144461674
ENSG00000111727	MEblack	0.98178	HCFC2	protein_coding	12	104064457	104106524
ENSG00000092199	MEbrown	0.981697	HNRNPC	protein_coding	14	21209136	21269494
ENSG00000163510	MEbrown	0.981668	CWC22	protein_coding	2	179944876	180007113
ENSG00000102401	MEblack	0.981602	ARMCX3	protein_coding	X	101622797	101627843
ENSG00000124614	MEbrown	0.981566	RPS10	protein_coding	6	34417454	34426125
ipsc_lncRNA.14352	MEbrown	0.981552	ipsc_lncRNA.14352	novel_intronic	17	49423295	49424010
ENSG00000110060	MEbrown	0.981496	PUS3	protein_coding	11	125893485	125903221
ENSG00000130935	MEbrown	0.981471	NOL11	protein_coding	17	67717833	67744531
ENSG00000096063	MEbrown	0.98141	SRPK1	protein_coding	6	35832966	35921342
ENSG00000247077	MEbrown	0.981386	PGAM5	protein_coding	12	132710819	132722734
ENSG00000107815	MEbrown	0.981337	C10orf2	protein_coding	10	100987367	100994401
ENSG00000104738	MEbrown	0.981298	MCM4	protein_coding	8	47960185	47978160
ENSG00000181163	MEbrown	0.981295	NPM1	protein_coding	5	171387116	171411137
ENSG00000115816	MEbrown	0.981226	CEBPZ	protein_coding	2	37201612	37231713
ENSG00000169139	MEbrown	0.981081	UBE2V2	protein_coding	8	48008400	48064708
ENSG00000164068	MEblack	0.980996	RNF123	protein_coding	3	49689499	49721529
ENSG00000178741	MEbrown	0.980982	COX5A	protein_coding	15	74919791	74938168
ENSG00000013588	MEgreenyellow	0.980843	GPRC5A	protein_coding	12	12890782	12917937
ENSG00000125912	MEtan	0.98078	NCLN	protein_coding	19	3185563	3209575
ENSG00000188612	MEbrown	0.980773	SUMO2	protein_coding	17	75165586	75182983
ENSG00000166133	MEbrown	0.980733	RPUSD2	protein_coding	15	40569300	40574943
ENSG00000107833	MEbrown	0.980732	NPM3	protein_coding	10	101781325	101783413
ENSG00000164695	MEorange	0.980693	CHMP4C	protein_coding	8	81732434	81759515
ENSG00000074071	MEbrown	0.980667	MRPS34	protein_coding	16	1771890	1773155
ENSG00000168883	MEbrown	0.98064	USP39	protein_coding	2	85602856	85649282
ENSG00000164694	MEgreenyellow	0.980639	FNDC1	protein_coding	6	159169397	159272109
ENSG00000268043	MEblack	0.980545	NBPF12	protein_coding	1	146938744	146996202
ENSG00000112312	MEbrown	0.98052	GMNN	protein_coding	6	24774931	24786099
ENSG00000035862	MEblack	0.980515	TIMP2	protein_coding	17	78852977	78925387
ENSG00000105173	MEbrown	0.980506	CCNE1	protein_coding	19	29811898	29824308
ENSG00000165501	MEbrown	0.980279	LRR1	protein_coding	14	49598697	49614672
ENSG00000187486	MEbrown	0.980274	KCNJ11	protein_coding	11	17385859	17389331
ENSG00000167588	MEmagenta4	0.980257	GPD1	protein_coding	12	50103819	50111319
ENSG00000135677	MEblack	0.9802	GNS	protein_coding	12	64713445	64759447
ENSG00000133816	MEdarkolivegreen	0.980163	MICAL2	protein_coding	11	12094008	12263789
ENSG00000272240	MEdarkviolet	0.980034	RP5-855D21.1	antisense	8	234347	234887
ENSG00000112081	MEbrown	0.980018	SRSF3	protein_coding	6	36594353	36605600
ENSG00000127564	MEbrown	0.980015	PKMYT1	protein_coding	16	2968024	2980539
ENSG00000256087	MEblack	0.980007	ZNF432	protein_coding	19	52031379	52095738
ENSG00000183145	MEdarkseagreen3	0.979991	RIPPLY3	protein_coding	21	37006150	37019659
ENSG00000137802	MEblack	0.97998	MAPKBP1	protein_coding	15	41774434	41827855
ENSG00000104889	MEbrown	0.979964	RNASEH2A	protein_coding	19	12806580	12813638
ENSG00000103196	MEgreenyellow	0.979795	CRISPLD2	protein_coding	16	84819984	84920768
ENSG00000262529	MEdarkorange2	0.979685	CTA-276F8.2	antisense	16	14191820	14200277
ENSG00000119943	MEblack	0.979611	PYROXD2	protein_coding	10	98383565	98415184
ENSG00000273748	MEfloralwhite	0.979597	AL592183.1	protein_coding	GL000219.1	54224	83311
ENSG00000173660	MEbrown	0.979429	UQCRH	protein_coding	1	46303631	46316776
ENSG00000126457	MEbrown	0.979427	PRMT1	protein_coding	19	49675786	49689029
ENSG00000145386	MEbrown	0.979398	CCNA2	protein_coding	4	121816444	121823933
ENSG00000144895	MEbrown	0.979371	EIF2A	protein_coding	3	150546678	150584242
ENSG00000179172	MEbrown	0.979358	HNRNPCL1	protein_coding	1	12847377	12947578
ENSG00000115541	MEbrown	0.979341	HSPE1	protein_coding	2	197499994	197503457
ENSG00000124802	MEbrown	0.979271	EEF1E1	protein_coding	6	8073360	8102578
ENSG00000226604	MEdarkolivegreen	0.97927	PAPPA-AS2	antisense	9	116285829	116288769
ENSG00000126903	MEdarkolivegreen	0.979268	SLC10A3	protein_coding	X	154487306	154490690
ENSG00000149554	MEbrown	0.979255	CHEK1	protein_coding	11	125625136	125676255
ENSG00000006625	MEbrown	0.979245	GGCT	protein_coding	7	30496621	30551479
ENSG00000212807	MEcoral	0.979238	OR2A42	protein_coding	7	144231911	144232843
ENSG00000125743	MEbrown	0.979225	SNRPD2	protein_coding	19	45687454	45692569
ENSG00000187522	MEbrown	0.979146	HSPA14	protein_coding	10	14838164	14871741
ENSG00000083635	MEbrown	0.979058	NUFIP1	protein_coding	13	44939249	44989483
ENSG00000213799	MEbrown	0.979057	ZNF845	protein_coding	19	53333749	53354869
ENSG00000037280	MEbrown	0.979045	FLT4	protein_coding	5	180601506	180649624
ENSG00000006025	MEblack	0.97904	OSBPL7	protein_coding	17	47807372	47821834
ENSG00000123395	MEtan	0.978969	ATG101	protein_coding	12	52069246	52077494
ENSG00000141446	MEbrown	0.978963	ESCO1	protein_coding	18	21529281	21600884
ENSG00000075702	MEbrown	0.97892	WDR62	protein_coding	19	36054881	36105106
ENSG00000178233	MEbrown	0.978856	TMEM151B	protein_coding	6	44270466	44307506
ENSG00000147874	MEbrown	0.97885	HAUS6	protein_coding	9	19053143	19103119
ENSG00000128059	MEbrown	0.978844	PPAT	protein_coding	4	56393362	56435615
ENSG00000120647	MEbrown	0.978809	CCDC77	protein_coding	12	389273	442645
ENSG00000159593	MEbrown	0.978795	NAE1	protein_coding	16	66802875	66873256
ENSG00000131015	MEdarkolivegreen	0.978744	ULBP2	protein_coding	6	149942000	149949235
ENSG00000213096	MEbisque4	0.978731	ZNF254	protein_coding	19	24033405	24129961
ENSG00000085117	MEcoral1	0.978666	CD82	protein_coding	11	44564427	44620363
ENSG00000168591	MEblack	0.978631	TMUB2	protein_coding	17	44186970	44191731
ENSG00000135336	MEbrown	0.978608	ORC3	protein_coding	6	87590067	87667453
ENSG00000111231	MEbrown	0.978502	GPN3	protein_coding	12	110452484	110469268
ENSG00000198663	MEblack	0.978487	C6orf89	protein_coding	6	36871870	36928964
ENSG00000123892	MEbisque4	0.978454	RAB38	protein_coding	11	88113242	88175467
ENSG00000136275	MEgreenyellow	0.978426	C7orf69	protein_coding	7	47795291	47819847
ENSG00000007314	MEbrown	0.978421	SCN4A	protein_coding	17	63938554	63972918
ENSG00000127184	MEbrown	0.978394	COX7C	protein_coding	5	86617904	86620962
ENSG00000125835	MEbrown	0.97838	SNRPB	protein_coding	20	2461634	2470853
ENSG00000129195	MEbrown	0.978305	FAM64A	protein_coding	17	6444415	6451469
ENSG00000121897	MEbrown	0.978187	LIAS	protein_coding	4	39459000	39477653
ENSG00000105427	MEbrown	0.978174	CNFN	protein_coding	19	42387019	42390287
ENSG00000076248	MEbrown	0.978169	UNG	protein_coding	12	109097574	109110992
ENSG00000203760	MEbrown	0.978143	CENPW	protein_coding	6	126340174	126348875
ENSG00000196437	MEbrown	0.978077	ZNF569	protein_coding	19	37411155	37469275
ENSG00000272711	MEbrown	0.978062	RP11-259N19.1	lincRNA	2	74832655	74833987
ENSG00000172819	MEbrown2	0.978011	RARG	protein_coding	12	53210567	53232980
ENSG00000174173	MEbrown	0.977992	TRMT10C	protein_coding	3	101561862	101566446
ENSG00000243646	MEblack	0.977969	IL10RB	protein_coding	21	33266358	33297234
ENSG00000269713	MEblack	0.977965	NBPF9	protein_coding	1	149054027	149103561
ENSG00000107938	MEbrown	0.977946	EDRF1	protein_coding	10	125719515	125764143
ENSG00000054690	MEyellow3	0.977907	PLEKHH1	protein_coding	14	67533301	67589612
ENSG00000125703	MEbrown	0.977903	ATG4C	protein_coding	1	62784135	62865513
ENSG00000172809	MEbrown	0.977879	RPL38	protein_coding	17	74203582	74210655
ENSG00000185008	MEgrey60	0.977877	ROBO2	protein_coding	3	75906695	77649964
ENSG00000145919	MEbrown	0.977857	BOD1	protein_coding	5	173607514	173616660
ENSG00000232445	MEbrown	0.977845	RP11-132A1.4	antisense	7	101308346	101310985
ENSG00000160606	MEbrown	0.977837	TLCD1	protein_coding	17	28724348	28727935
ENSG00000035928	MEbrown	0.977822	RFC1	protein_coding	4	39287456	39366375
ENSG00000085644	MEdarkgreen	0.977821	ZNF213	protein_coding	16	3129777	3142805
ENSG00000172586	MEbrown	0.977794	CHCHD1	protein_coding	10	73782047	73783652
ENSG00000196083	MEdarkolivegreen	0.977788	IL1RAP	protein_coding	3	190514051	190659750
ENSG00000005882	MEblack	0.977787	PDK2	protein_coding	17	50094737	50112152
ENSG00000069998	MEbrown	0.977736	CECR5	protein_coding	22	17137511	17165287
ENSG00000166341	MEblack	0.977729	DCHS1	protein_coding	11	6621323	6655854
ENSG00000159111	MEbrown	0.977682	MRPL10	protein_coding	17	47823272	47831534
ENSG00000116984	MEgrey60	0.977676	MTR	protein_coding	1	236795281	236903981
ENSG00000162825	MEblack	0.977623	NBPF8	protein_coding	1	145289900	145405778
ENSG00000138442	MEbrown	0.977607	WDR12	protein_coding	2	202874782	203014798
ENSG00000029993	MEbrown	0.977555	HMGB3	protein_coding	X	150980509	150990775
ENSG00000204231	MEblack	0.977501	RXRB	protein_coding	6	33193588	33200688
ipsc_lncRNA.6208	MEbrown	0.977482	ipsc_lncRNA.6208	novel_intergenic	11	121362990	121363267
ENSG00000230925	MEcoral3	0.977445	RP11-176F3.7	antisense	9	33909609	33911122
ENSG00000123384	MEdarkolivegreen	0.977443	LRP1	protein_coding	12	57128493	57213351
ENSG00000166311	MEblack	0.977323	SMPD1	protein_coding	11	6390431	6394998
ENSG00000196419	MEbrown	0.977274	XRCC6	protein_coding	22	41621119	41664048
ENSG00000015479	MEbrown	0.977237	MATR3	protein_coding	5	139273752	139331677
ENSG00000101138	MEbrown	0.977232	CSTF1	protein_coding	20	56392371	56406369
ENSG00000166261	MEbrown	0.977218	ZNF202	protein_coding	11	123724177	123741675
ENSG00000159082	MEblack	0.977174	SYNJ1	protein_coding	21	32628759	32728048
ENSG00000237061	MEgreenyellow	0.977174	RP11-956J14.1	sense_intronic	8	73083787	73085879
ENSG00000182774	MEbrown	0.977166	RPS17	protein_coding	15	82536753	82540564
ENSG00000099821	MEbrown	0.977156	POLRMT	protein_coding	19	617223	633604
ENSG00000136982	MEbrown	0.977141	DSCC1	protein_coding	8	119833976	119856010
ENSG00000058262	MEdarkolivegreen	0.977038	SEC61A1	protein_coding	3	128051641	128071683
ENSG00000189079	MEyellow3	0.977026	ARID2	protein_coding	12	45729665	45908040
ENSG00000156574	MEbrown	0.976969	NODAL	protein_coding	10	70432315	70447951
ENSG00000162385	MEbrown	0.976965	MAGOH	protein_coding	1	53226892	53238610
ENSG00000228561	MEgreenyellow	0.976918	RP11-114M1.1	lincRNA	3	177683627	177691250
ENSG00000105364	MEbrown	0.976909	MRPL4	protein_coding	19	10251901	10260045
ENSG00000043093	MEbrown	0.9769	DCUN1D1	protein_coding	3	182938074	182985953
ENSG00000167635	MEbrown	0.976872	ZNF146	protein_coding	19	36214602	36238774
ENSG00000100207	MEbrown	0.976848	TCF20	protein_coding	22	42160013	42343616
ENSG00000087586	MEbrown	0.976831	AURKA	protein_coding	20	56369389	56392337
ENSG00000101003	MEbrown	0.976747	GINS1	protein_coding	20	25407727	25452628
ENSG00000008710	MEblack	0.976706	PKD1	protein_coding	16	2088710	2135898
ENSG00000063046	MEbrown	0.976686	EIF4B	protein_coding	12	53006158	53042209
ENSG00000138382	MEbrown	0.976664	METTL5	protein_coding	2	169810081	169824931
ENSG00000173207	MEbrown	0.976606	CKS1B	protein_coding	1	154974653	154979249
ENSG00000167005	MEbrown	0.976594	NUDT21	protein_coding	16	56429133	56452199
ipsc_lncRNA.21647	MEbrown	0.976557	ipsc_lncRNA.21647	novel_intronic	22	42046723	42047212
ENSG00000149136	MEbrown	0.976555	SSRP1	protein_coding	11	57325985	57335877
ENSG00000276417	MEantiquewhite4	0.976504	RP11-266K4.13	lincRNA	12	8205984	8207397
ENSG00000137876	MEbrown	0.9765	RSL24D1	protein_coding	15	55180806	55197067
ENSG00000105143	MEbrown	0.97648	SLC1A6	protein_coding	19	14950034	15022990
ENSG00000168496	MEbrown	0.976479	FEN1	protein_coding	11	61792637	61797244
ENSG00000145642	MEbrown	0.976471	FAM159B	protein_coding	5	64690308	64718090
ENSG00000116062	MEbrown	0.976468	MSH6	protein_coding	2	47695530	47810101
ENSG00000123737	MEbrown	0.976455	EXOSC9	protein_coding	4	121801317	121817021
ENSG00000135900	MEbrown	0.976448	MRPL44	protein_coding	2	223957404	223967714
ENSG00000183032	MEbrown	0.976383	SLC25A21	protein_coding	14	36677921	37172866
ENSG00000124191	MEmagenta4	0.976359	TOX2	protein_coding	20	43914864	44069616
ENSG00000138326	MEbrown	0.976338	RPS24	protein_coding	10	78033760	78056812
ENSG00000154473	MEbrown	0.976335	BUB3	protein_coding	10	123154277	123170467
ENSG00000197702	MEblack	0.976326	PARVA	protein_coding	11	12377185	12530801
ENSG00000131475	MEbrown	0.976325	VPS25	protein_coding	17	42773436	42779599
ENSG00000205339	MEbrown	0.976275	IPO7	protein_coding	11	9384622	9448126
ENSG00000177602	MEbrown	0.976193	GSG2	protein_coding	17	3723903	3726699
ENSG00000091009	MEbrown	0.976186	RBM27	protein_coding	5	146203600	146289132
ENSG00000170779	MEbrown	0.976107	CDCA4	protein_coding	14	105009573	105021148
ENSG00000173039	MEblack	0.976099	RELA	protein_coding	11	65653596	65663094
ENSG00000059728	MEmaroon	0.976064	MXD1	protein_coding	2	69897688	69942945
ENSG00000153107	MEbrown	0.975993	ANAPC1	protein_coding	2	111766271	111884690
ENSG00000024422	MEdarkolivegreen	0.97594	EHD2	protein_coding	19	47713343	47743134
ENSG00000278845	MEbrown	0.975915	MRPL45	protein_coding	17	38297023	38323218
ENSG00000075399	MEblack	0.975911	VPS9D1	protein_coding	16	89707134	89720986
ENSG00000197837	MEbrown	0.975737	HIST4H4	protein_coding	12	14767999	14771131
ENSG00000100601	MEbrown	0.975696	ALKBH1	protein_coding	14	77672404	77708020
ENSG00000133028	MEbrown	0.975665	SCO1	protein_coding	17	10672474	10698375
ENSG00000018699	MEbrown	0.975637	TTC27	protein_coding	2	32628032	32821051
ENSG00000164087	MEbrown	0.975633	POC1A	protein_coding	3	52075253	52154690
ENSG00000066651	MEbrown	0.975629	TRMT11	protein_coding	6	125986430	126039276
ENSG00000130208	MEbrown	0.975612	APOC1	protein_coding	19	44914247	44919349
ENSG00000145414	MEbrown	0.975605	NAF1	protein_coding	4	163110073	163166921
ENSG00000116898	MEbrown	0.975574	MRPS15	protein_coding	1	36455718	36464437
ENSG00000145495	MEcoral2	0.975569	2021-03-06	protein_coding	5	10353703	10440388
ENSG00000279274	MEbrown	0.975529	AC012005.3	protein_coding	Y	24362031	24362436
ENSG00000166197	MEbrown	0.975503	NOLC1	protein_coding	10	102152176	102163871
ENSG00000186871	MEbrown	0.975503	ERCC6L	protein_coding	X	72204657	72239047
ENSG00000230838	MEdarkolivegreen	0.975449	AC093850.2	lincRNA	2	215718043	215719424
ENSG00000153147	MEbrown	0.975324	SMARCA5	protein_coding	4	143513463	143557486
ENSG00000086200	MEbrown	0.975316	IPO11	protein_coding	5	62403972	62628582
ENSG00000165506	MEbrown	0.975298	DNAAF2	protein_coding	14	49625174	49635230
ENSG00000119285	MEbrown	0.975261	HEATR1	protein_coding	1	236549005	236604504
ENSG00000163918	MEbrown	0.975247	RFC4	protein_coding	3	186789880	186807058
ENSG00000181896	MEbrown	0.975219	ZNF101	protein_coding	19	19668796	19683509
ENSG00000178033	MEdarkolivegreen	0.975211	FAM26E	protein_coding	6	116511646	116524792
ENSG00000072840	MEblack	0.975206	EVC	protein_coding	4	5711197	5814305
ENSG00000070756	MEbrown	0.975178	PABPC1	protein_coding	8	100685816	100722809
ENSG00000198198	MEblack	0.975152	SZT2	protein_coding	1	43389882	43452650
ENSG00000101444	MEbrown	0.975123	AHCY	protein_coding	20	34280268	34311802
ENSG00000226752	MEfloralwhite	0.975071	PSMD5-AS1	antisense	9	120824828	120854373
ENSG00000145833	MEbrown	0.975037	DDX46	protein_coding	5	134758779	134855133
ENSG00000102189	MEblack	0.975001	EEA1	protein_coding	12	92770637	92929331
ENSG00000137806	MEpalevioletred3	0.974965	NDUFAF1	protein_coding	15	41387349	41402519
ENSG00000221970	MEcoral	0.974953	OR2A1	protein_coding	7	144318125	144319057
ENSG00000180340	MEdarkgreen	0.974917	FZD2	protein_coding	17	44557459	44559570
ENSG00000101888	MEbrown	0.974887	NXT2	protein_coding	X	109535781	109544690
ENSG00000085760	MEbrown	0.974877	MTIF2	protein_coding	2	55236595	55269347
ENSG00000137776	MEbrown	0.974845	SLTM	protein_coding	15	58879045	58933653
ENSG00000230741	MEcoral	0.974823	SC22CB-1D7.1	antisense	22	33320865	33322813
ENSG00000110700	MEbrown	0.974822	RPS13	protein_coding	11	17074389	17077787
ENSG00000004779	MEbrown	0.974808	NDUFAB1	protein_coding	16	23581002	23596356
ENSG00000124571	MEbrown	0.974717	XPO5	protein_coding	6	43522330	43576075
ENSG00000120727	MEbrown	0.974715	PAIP2	protein_coding	5	139341587	139369720
ENSG00000096384	MEbrown	0.974666	HSP90AB1	protein_coding	6	44246166	44253888
ENSG00000131779	MEblack	0.974663	PEX11B	protein_coding	1	145911350	145918837
ENSG00000109089	MEtan	0.974637	CDR2L	protein_coding	17	74987632	75005800
ENSG00000133835	MEbrown	0.974566	HSD17B4	protein_coding	5	119452443	119637199
ENSG00000119705	MEbrown	0.974521	SLIRP	protein_coding	14	77708071	77761104
ENSG00000106992	MEdarkolivegreen	0.974512	AK1	protein_coding	9	127866480	127877743
ENSG00000100206	MEbrown	0.974486	DMC1	protein_coding	22	38518949	38570286
ENSG00000169679	MEbrown	0.974464	BUB1	protein_coding	2	110637698	110678114
ENSG00000064933	MEbrown	0.974377	PMS1	protein_coding	2	189784085	189877629
ENSG00000130348	MEbrown	0.974371	QRSL1	protein_coding	6	106629578	106668417
ENSG00000112699	MEpalevioletred2	0.97435	GMDS	protein_coding	6	1623806	2245692
ENSG00000172301	MEdarkmagenta	0.974328	COPRS	protein_coding	17	31851864	31859337
ENSG00000136933	MEtan	0.974321	RABEPK	protein_coding	9	125200542	125234158
ENSG00000233223	MEbrown	0.9742	AC113189.5	antisense	17	7581964	7584072
ENSG00000114942	MEbrown	0.9742	EEF1B2	protein_coding	2	206159585	206162928
ENSG00000197776	MEblack	0.974172	KLHDC1	protein_coding	14	49693105	49753152
ENSG00000137478	MEblack	0.974152	FCHSD2	protein_coding	11	72836745	73142261
ENSG00000242114	MEbrown	0.974136	MTFP1	protein_coding	22	30425530	30429053
ENSG00000099889	MEskyblue4	0.974117	ARVCF	protein_coding	22	19969896	20016808
ENSG00000113460	MEbrown	0.974112	BRIX1	protein_coding	5	34915376	34925996
ENSG00000005022	MEbrown	0.97408	SLC25A5	protein_coding	X	119468400	119471319
ENSG00000263956	MEblack	0.974062	NBPF11	protein_coding	1	148102046	148152322
ENSG00000014641	MEbrown	0.974054	MDH1	protein_coding	2	63588609	63607197
ENSG00000124610	MEyellow3	0.974053	HIST1H1A	protein_coding	6	26017085	26017732
ENSG00000237190	MEbrown	0.973992	CDKN2AIPNL	protein_coding	5	134402087	134411898
ENSG00000136014	MEbrown	0.973959	USP44	protein_coding	12	95516560	95551490
ENSG00000173456	MEbrown	0.973945	RNF26	protein_coding	11	119334527	119337313
ENSG00000130332	MEbrown	0.973939	LSM¬†7,00	protein_coding	19	2321517	2328620
ENSG00000180304	MEbrown	0.973938	OAZ2	protein_coding	15	64687573	64703281
ENSG00000125871	MEbrown	0.973846	MGME1	protein_coding	20	17968913	17991122
ENSG00000275464	MEbrown	0.973835	CH507-9B2.5	protein_coding	21	5130871	5154734
ENSG00000165102	MEblack	0.973792	HGSNAT	protein_coding	8	43140455	43202855
ENSG00000152102	MEdarkgreen	0.973785	FAM168B	protein_coding	2	131047876	131093460
ENSG00000133706	MEbrown	0.973727	LARS	protein_coding	5	146113038	146182660
ENSG00000152240	MEbrown	0.973689	HAUS1	protein_coding	18	46104332	46128333
ENSG00000146386	MEbrown	0.973573	ABRACL	protein_coding	6	139028682	139043302
ENSG00000125122	MEblack	0.973501	LRRC29	protein_coding	16	67207139	67227048
ENSG00000196262	MEbrown	0.973478	PPIA	protein_coding	7	44796680	44824564
ENSG00000196510	MEbrown	0.973451	ANAPC7	protein_coding	12	110372900	110403730
ENSG00000143155	MEdarkgreen	0.973415	TIPRL	protein_coding	1	168178933	168202114
ENSG00000089048	MEbrown	0.97338	ESF1	protein_coding	20	13714322	13784886
ENSG00000184661	MEbrown	0.973357	CDCA2	protein_coding	8	25458997	25507920
ENSG00000108256	MEbrown	0.973356	NUFIP2	protein_coding	17	29255836	29294118
ENSG00000259758	MEbrown	0.973349	CASC7	lincRNA	8	140520156	140529501
ENSG00000221983	MEbrown	0.973329	UBA52	protein_coding	19	18571730	18577550
ENSG00000131373	MEbrown	0.973319	HACL1	protein_coding	3	15560704	15601831
ENSG00000117593	MEbrown	0.973318	DARS2	protein_coding	1	173824503	173858546
ENSG00000163377	MEbrown	0.973316	FAM19A4	protein_coding	3	68731766	68932610
ENSG00000137492	MEdarkmagenta	0.973313	PRKRIR	protein_coding	11	76349956	76380971
ENSG00000250317	MEbrown	0.973291	SMIM20	protein_coding	4	25861830	25929874
ENSG00000269925	MEdarkviolet	0.973288	RP3-467L1.6	sense_intronic	1	7776383	7776775
ENSG00000160221	MEbrown	0.973271	C21orf33	protein_coding	21	44133605	44145723
ENSG00000147536	MEbrown	0.973264	GINS4	protein_coding	8	41529206	41545046
ENSG00000132698	MEbrown	0.973255	RAB25	protein_coding	1	156061160	156070514
ENSG00000198836	MEbrown	0.97325	OPA1	protein_coding	3	193593144	193697823
ENSG00000183010	MEtan	0.973246	PYCR1	protein_coding	17	81932384	81942412
ENSG00000142166	MEblack	0.973232	IFNAR1	protein_coding	21	33324477	33359862
ENSG00000180979	MEcoral2	0.973213	LRRC57	protein_coding	15	42537820	42548802
ENSG00000139835	MEbrown	0.973167	GRTP1	protein_coding	13	113324164	113364148
ENSG00000204611	MEbrown	0.973132	ZNF616	protein_coding	19	52113091	52139922
ENSG00000146909	MEbrown	0.973115	NOM1	protein_coding	7	156949723	156973182
ENSG00000272619	MEbrown	0.973081	RP11-563K23.1	lincRNA	7	143363899	143364229
ENSG00000111716	MEbrown	0.973076	LDHB	protein_coding	12	21635342	21757857
ENSG00000255097	MEdarkorange2	0.973053	RP11-5L12.1	sense_intronic	11	9242448	9245509
ENSG00000205639	MEbrown	0.973021	MFSD2B	protein_coding	2	24010081	24063321
ENSG00000183605	MEbrown	0.973008	SFXN4	protein_coding	10	119140767	119165667
ENSG00000178982	MEbrown	0.972841	EIF3K	protein_coding	19	38619082	38636955
ENSG00000138095	MEbrown	0.972808	LRPPRC	protein_coding	2	43886508	43996005
ENSG00000269962	MEbrown	0.972802	RP13-238F13.5	lincRNA	10	124445239	124445775
ENSG00000168653	MEbrown	0.972749	NDUFS5	protein_coding	1	39026318	39034636
ENSG00000100297	MEbrown	0.972732	MCM5	protein_coding	22	35400063	35425430
ENSG00000150712	MEbrown	0.972722	MTMR12	protein_coding	5	32226994	32313009
ENSG00000127586	MEbisque4	0.972644	CHTF18	protein_coding	16	788622	800737
ENSG00000063176	MEbrown	0.972615	SPHK2	protein_coding	19	48619291	48630717
ENSG00000175115	MEblack	0.972584	PACS1	protein_coding	11	66070363	66244747
ENSG00000157077	MEbrown	0.972558	ZFYVE9	protein_coding	1	52142094	52346686
ENSG00000163528	MEbrown	0.972555	CHCHD4	protein_coding	3	14112077	14124870
ENSG00000105677	MEbrown	0.972533	TMEM147	protein_coding	19	35545595	35547526
ENSG00000241837	MEbrown	0.972516	ATP5O	protein_coding	21	33903453	33915980
ENSG00000136235	MEdarkviolet	0.972508	GPNMB	protein_coding	7	23235967	23275108
ENSG00000077312	MEbrown	0.972497	SNRPA	protein_coding	19	40750637	40765389
ENSG00000145907	MEbrown	0.972446	G3BP1	protein_coding	5	151771045	151812785
ENSG00000083845	MEbrown	0.972444	RPS5	protein_coding	19	58386400	58394806
ENSG00000271567	MEbrown	0.972425	PPIAL4E	protein_coding	1	144372875	144373659
ENSG00000103932	MEbrown	0.972413	RPAP1	protein_coding	15	41517176	41544269
ENSG00000175785	MEbrown2	0.972405	PRIMA1	protein_coding	14	93718298	93788481
ENSG00000166508	MEbrown	0.972333	MCM7	protein_coding	7	100092728	100101940
ENSG00000104833	MEivory	0.972295	TUBB4A	protein_coding	19	6494319	6502848
ENSG00000182481	MEbrown	0.972278	KPNA2	protein_coding	17	68035519	68046842
ENSG00000172354	MEdarkgreen	0.97226	GNB2	protein_coding	7	100673531	100679174
ENSG00000068120	MEbrown	0.972237	COASY	protein_coding	17	42561467	42566277
ENSG00000253284	MEcoral	0.972202	RP11-282K24.3	sense_intronic	12	19147074	19154659
ENSG00000171960	MEbrown	0.972193	PPIH	protein_coding	1	42658425	42676758
ENSG00000070770	MEbrown	0.972186	CSNK2A2	protein_coding	16	58157907	58197920
ENSG00000165526	MEbrown	0.972131	RPUSD4	protein_coding	11	126202094	126211692
ENSG00000177576	MElightsteelblue1	0.972116	C18orf32	protein_coding	18	49477250	49492565
ENSG00000197579	MEbrown	0.972115	TOPORS	protein_coding	9	32540544	32552553
ENSG00000119203	MEbrown	0.972091	CPSF3	protein_coding	2	9423568	9473101
ENSG00000131759	MEdarkolivegreen	0.972084	RARA	protein_coding	17	40309192	40357643
ENSG00000105341	MEbrown	0.972066	ATP5SL	protein_coding	19	41431318	41440717
ENSG00000197713	MEbrown	0.971994	RPE	protein_coding	2	210002565	210022259
ENSG00000167670	MEbrown	0.971933	CHAF1A	protein_coding	19	4402662	4445018
ENSG00000140006	MEbrown	0.971908	WDR89	protein_coding	14	63597039	63641861
ENSG00000151846	MEbrown	0.971884	PABPC3	protein_coding	13	25095868	25099254
ENSG00000101407	MEbrown	0.971817	TTI1	protein_coding	20	37983007	38033468
ENSG00000196646	MEplum	0.971813	ZNF136	protein_coding	19	12163064	12189881
ENSG00000105397	MEblack	0.971784	TYK2	protein_coding	19	10350529	10380676
ENSG00000162231	MEblack	0.971784	NXF1	protein_coding	11	62792123	62806302
ENSG00000247746	MEbisque4	0.971771	USP51	protein_coding	X	55484616	55489202
ENSG00000197312	MEbrown	0.971754	DDI2	protein_coding	1	15617500	15669044
ENSG00000115561	MEblack	0.971722	CHMP3	protein_coding	2	86503430	86620493
ENSG00000157212	MEbrown	0.971721	PAXIP1	protein_coding	7	154943687	155003084
ENSG00000152582	MEgrey60	0.971714	SPEF2	protein_coding	5	35617844	35814611
ENSG00000146918	MEbrown	0.971713	NCAPG2	protein_coding	7	158631311	158704829
ENSG00000158863	MEblack	0.971689	FAM160B2	protein_coding	8	22089159	22104898
ENSG00000133316	MEbrown	0.971689	WDR74	protein_coding	11	62832342	62841809
ipsc_lncRNA.32323	MEbrown	0.971653	ipsc_lncRNA.32323	novel_intergenic	9	100353057	100355331
ENSG00000167971	MEivory	0.971631	CASKIN1	protein_coding	16	2177180	2196525
ENSG00000101773	MEbrown	0.971602	RBBP8	protein_coding	18	22798261	23026488
ENSG00000101544	MEbrown	0.971601	ADNP2	protein_coding	18	80109031	80147523
ENSG00000171103	MEbrown	0.971598	TRMT61B	protein_coding	2	28849821	28870301
ENSG00000174951	MEbrown	0.971569	FUT1	protein_coding	19	48748011	48755390
ENSG00000125630	MEbrown	0.971463	POLR1B	protein_coding	2	112541915	112577150
ENSG00000167747	MEbrown	0.971445	C19orf48	protein_coding	19	50797704	50804929
ENSG00000164134	MEbrown	0.971377	NAA15	protein_coding	4	139301455	139420033
ENSG00000248774	MEyellow3	0.971373	RP11-798M19.3	antisense	4	173322206	173329694
ENSG00000197728	MEbrown	0.971269	RPS26	protein_coding	12	56041853	56044675
ENSG00000130545	MEbrown	0.971258	CRB3	protein_coding	19	6463777	6467221
ENSG00000124574	MEblack	0.971239	ABCC10	protein_coding	6	43427366	43450430
ENSG00000100744	MEbrown	0.971218	GSKIP	protein_coding	14	96363452	96387288
ENSG00000026297	MEyellow3	0.971161	RNASET2	protein_coding	6	166929504	166957191
ENSG00000146476	MEbrown	0.971151	C6orf211	protein_coding	6	151452258	151470101
ENSG00000189308	MEbisque4	0.97115	LIN54	protein_coding	4	82909973	83012926
ENSG00000120451	MEblack	0.971125	SNX19	protein_coding	11	130875436	130916509
ENSG00000163254	MEmagenta4	0.971119	CRYGC	protein_coding	2	208128137	208129830
ipsc_lncRNA.9841	MEbrown	0.971094	ipsc_lncRNA.9841	novel_intronic	14	96223370	96223679
ENSG00000196081	MEbrown	0.971046	ZNF724P	protein_coding	19	23221599	23250390
ENSG00000088930	MEbrown	0.971024	XRN2	protein_coding	20	21303304	21389827
ENSG00000166840	MEbrown	0.970992	GLYATL1	protein_coding	11	58905398	59043527
ENSG00000138030	MEbrown	0.970991	KHK	protein_coding	2	27086747	27100772
ENSG00000164109	MEbrown	0.970964	MAD2L1	protein_coding	4	120055608	120067074
ENSG00000163002	MEbrown	0.970957	NUP35	protein_coding	2	183117513	183161680
ENSG00000168071	MEbrown	0.970926	CCDC88B	protein_coding	11	64340223	64357534
ENSG00000140284	MEbrown	0.970909	SLC27A2	protein_coding	15	50182196	50236395
ENSG00000275234	MEbrown	0.970906	CTD-2396E7.11	antisense	19	6469465	6470152
ENSG00000156735	MEbrown	0.970889	BAG4	protein_coding	8	38176533	38213301
ENSG00000031081	MEdarkolivegreen	0.970836	ARHGAP31	protein_coding	3	119294373	119420714
ENSG00000151247	MEbrown	0.970797	EIF4E	protein_coding	4	98871684	98930637
ENSG00000065328	MEbrown	0.970788	MCM10	protein_coding	10	13161554	13211104
ENSG00000165480	MEbrown	0.970751	SKA3	protein_coding	13	21153595	21176602
ENSG00000131469	MEbrown	0.970673	RPL27	protein_coding	17	42998273	43002959
ENSG00000138834	MEblack	0.97067	MAPK8IP3	protein_coding	16	1706183	1770317
ENSG00000149926	MEbrown	0.970637	FAM57B	protein_coding	16	30024427	30052978
ENSG00000132661	MEpalevioletred3	0.970627	NXT1	protein_coding	20	23350736	23354777
ENSG00000125166	MEbrown	0.970568	GOT2	protein_coding	16	58707131	58734357
ENSG00000186318	MEblack	0.970524	BACE1	protein_coding	11	117285207	117316259
ENSG00000185009	MEplum	0.97051	AP3M1	protein_coding	10	74120255	74151063
ENSG00000164647	MEbrown	0.970493	STEAP1	protein_coding	7	90154375	90164829
ENSG00000228592	MEbrown	0.970464	D21S2088E	lincRNA	21	23361104	23384861
ENSG00000100442	MEbrown	0.970435	FKBP3	protein_coding	14	45115600	45135319
ENSG00000184967	MEbrown	0.97036	NOC4L	protein_coding	12	132144448	132152473
ENSG00000100462	MEbrown	0.970348	PRMT5	protein_coding	14	22920511	22929585
ENSG00000133863	MEbrown	0.970345	TEX15	protein_coding	8	30831544	30890606
ENSG00000122779	MEbrown	0.970296	TRIM24	protein_coding	7	138460334	138589993
ENSG00000117595	MEbrown2	0.970267	IRF6	protein_coding	1	209785623	209806175
ENSG00000138385	MEbrown	0.970239	SSB	protein_coding	2	169791933	169812064
ENSG00000077009	MEbrown	0.970213	NMRK2	protein_coding	19	3933103	3942416
ENSG00000132341	MEbrown	0.970147	RAN	protein_coding	12	130871879	130877678
ENSG00000010165	MEbrown	0.970121	METTL13	protein_coding	1	171781664	171814023
ENSG00000196659	MEgrey60	0.970084	TTC30B	protein_coding	2	177548998	177553014
ENSG00000100814	MEbrown	0.969969	CCNB1IP1	protein_coding	14	20311368	20333312
ENSG00000104969	MEpalevioletred3	0.969966	SGTA	protein_coding	19	2754714	2783371
ENSG00000167863	MEbrown	0.969891	ATP5H	protein_coding	17	75038863	75046985
ENSG00000186298	MEbrown	0.969816	PPP1CC	protein_coding	12	110719680	110742939
ENSG00000176022	MEdarkgreen	0.969815	B3GALT6	protein_coding	1	1232265	1235041
ENSG00000264012	MEgreenyellow	0.969788	RP11-627G18.2	antisense	18	22175465	22176662
ENSG00000161996	MEgrey60	0.969785	WDR90	protein_coding	16	649311	667833
ENSG00000085662	MEorange	0.969751	AKR1B1	protein_coding	7	134442350	134459284
ENSG00000161016	MEbrown	0.96974	RPL8	protein_coding	8	144789765	144792587
ENSG00000198298	MEbrown	0.969721	ZNF485	protein_coding	10	43606407	43617903
ENSG00000170473	MEbrown	0.969649	WIBG	protein_coding	12	55901413	55932618
ENSG00000143621	MEbrown	0.969632	ILF2	protein_coding	1	153661788	153671048
ENSG00000022567	MEbrown	0.969619	SLC45A4	protein_coding	8	141207166	141308305
ENSG00000116030	MEbrown	0.969597	SUMO1	protein_coding	2	202206180	202238608
ENSG00000168769	MEblack	0.969589	TET2	protein_coding	4	105145875	105279816
ENSG00000261770	MEfloralwhite	0.969584	CTC-459F4.1	lincRNA	19	27757184	27760849
ENSG00000237234	MEcoral1	0.969564	RP1-142L7.5	antisense	6	112154765	112166468
ENSG00000049541	MEbrown	0.969557	RFC2	protein_coding	7	74231499	74254458
ENSG00000175662	MEblack	0.969552	TOM1L2	protein_coding	17	17843511	17972422
ENSG00000145439	MEindianred4	0.969498	CBR4	protein_coding	4	168863770	169010275
ENSG00000146410	MEbrown	0.969498	MTFR2	protein_coding	6	136231024	136250335
ENSG00000214413	MEantiquewhite4	0.969494	BBIP1	protein_coding	10	110898730	110919274
ipsc_lncRNA.18752	MEbrown	0.969466	ipsc_lncRNA.18752	novel_intergenic	2	128089044	128089405
ENSG00000126787	MEbrown	0.969448	DLGAP5	protein_coding	14	55148112	55191678
ENSG00000196456	MEbrown	0.969405	ZNF775	protein_coding	7	150368790	150412470
ENSG00000072163	MEnavajowhite2	0.969334	LIMS2	protein_coding	2	127638381	127681786
ENSG00000100263	MEbrown	0.969286	RHBDD3	protein_coding	22	29259852	29268209
ENSG00000080823	MEgrey60	0.969259	MOK	protein_coding	14	102224500	102305200
ENSG00000167513	MEbrown	0.969215	CDT1	protein_coding	16	88803213	88809258
ENSG00000274598	MEcoral1	0.969199	RP11-423G4.10	sense_intronic	12	108833721	108834384
ENSG00000152413	MEbrown	0.969188	HOMER1	protein_coding	5	79372636	79514217
ENSG00000138668	MEbrown	0.969188	HNRNPD	protein_coding	4	82352498	82374503
ENSG00000244486	MEblack	0.969173	SCARF2	protein_coding	22	20424585	20437859
ENSG00000134313	MEblack	0.969172	KIDINS220	protein_coding	2	8725278	8837630
ENSG00000075945	MEblack	0.969171	KIFAP3	protein_coding	1	169921326	170085208
ENSG00000259203	MEbrown	0.969119	RP11-209K10.2	lincRNA	15	52801614	52804942
ENSG00000100122	MEmagenta4	0.969108	CRYBB1	protein_coding	22	26599278	26618088
ENSG00000075643	MEbrown	0.969101	MOCOS	protein_coding	18	36187519	36272157
ENSG00000170315	MEpalevioletred3	0.969074	UBB	protein_coding	17	16380798	16382745
ENSG00000067208	MEblack	0.969032	EVI5	protein_coding	1	92508696	92792404
ENSG00000276180	MEbrown	0.969028	HIST1H4I	protein_coding	6	27138588	27139881
ENSG00000007255	MEbrown	0.96902	TRAPPC6A	protein_coding	19	45162928	45178237
ENSG00000122862	MEdarkolivegreen	0.968989	SRGN	protein_coding	10	69088106	69104811
ENSG00000179051	MEbrown	0.968973	RCC2	protein_coding	1	17406760	17439724
ENSG00000263353	MEbrown	0.968959	PPIAL4B	protein_coding	1	120889746	120890405
ENSG00000196352	MEbrown2	0.968931	CD55	protein_coding	1	207321508	207360966
ENSG00000140740	MEbrown	0.968915	UQCRC2	protein_coding	16	21952660	21983660
ipsc_lncRNA.799	MEbrown	0.968881	ipsc_lncRNA.799	novel_intergenic	1	38300258	38311383
ENSG00000057663	MEbrown	0.968874	ATG5	protein_coding	6	106184476	106325820
ENSG00000177981	MEblack	0.968868	ASB8	protein_coding	12	48147788	48181213
ENSG00000274286	MEbrown	0.968864	ADRA2B	protein_coding	2	96112875	96116245
ENSG00000271554	MEcoral3	0.96874	RP4-665N4.8	antisense	1	35992109	36013630
ENSG00000126267	MEbrown	0.968733	COX6B1	protein_coding	19	35648223	35658861
ENSG00000167600	MEbrown	0.968729	CYP2S1	protein_coding	19	41193049	41207539
ENSG00000143627	MEbrown	0.968679	PKLR	protein_coding	1	155289839	155301434
ENSG00000104824	MEbrown	0.968678	HNRNPL	protein_coding	19	38836388	38852347
ENSG00000165905	MEbrown	0.96867	GYLTL1B	protein_coding	11	45921621	45929096
ENSG00000065518	MEbrown	0.968661	NDUFB4	protein_coding	3	120596309	120602500
ENSG00000005238	MEblack	0.968648	FAM214B	protein_coding	9	35104112	35116341
ENSG00000049239	MEblack	0.968636	H6PD	protein_coding	1	9234775	9271337
ENSG00000118557	MEbrown4	0.968631	PMFBP1	protein_coding	16	72112157	72176878
ENSG00000145912	MEbrown	0.968608	NHP2	protein_coding	5	178149460	178153967
ENSG00000116670	MEbrown	0.968545	MAD2L2	protein_coding	1	11674480	11691650
ENSG00000102805	MEblack	0.968541	CLN5	protein_coding	13	76990660	77002517
ENSG00000163166	MEbrown	0.968504	IWS1	protein_coding	2	127436207	127526886
ENSG00000083290	MEcoral2	0.968503	ULK2	protein_coding	17	19770829	19867936
ENSG00000151725	MEbrown	0.968465	CENPU	protein_coding	4	184694618	184734133
ENSG00000106479	MEblack	0.968433	ZNF862	protein_coding	7	149838367	149867479
ENSG00000205744	MEbrown	0.968425	DENND1C	protein_coding	19	6467207	6482557
ENSG00000274895	MEmagenta4	0.968414	RP11-478J18.2	antisense	1	213983793	213986419
ENSG00000267417	MEgreenyellow	0.968378	CTC-239J10.1	antisense	19	13013662	13014511
ENSG00000145242	MEmaroon	0.968362	EPHA5	protein_coding	4	65319563	65670495
ENSG00000148688	MEbrown	0.968344	RPP30	protein_coding	10	90871716	90908553
ENSG00000134046	MEblack	0.968311	MBD2	protein_coding	18	54151601	54224788
ENSG00000101115	MEbrown	0.968241	SALL4	protein_coding	20	51784042	51802520
ENSG00000185024	MEcoral2	0.968222	BRF1	protein_coding	14	105209286	105315589
ENSG00000138346	MEbrown	0.968171	DNA2	protein_coding	10	68414064	68472121
ENSG00000084090	MEbrown	0.968155	STARD7	protein_coding	2	96184859	96208825
ENSG00000142556	MEbrown	0.96807	ZNF614	protein_coding	19	52012765	52030240
ENSG00000154719	MEbrown	0.968056	MRPL39	protein_coding	21	25585656	25607517
ENSG00000146535	MEtan	0.968043	GNA12	protein_coding	7	2728112	2844324
ENSG00000106105	MEtan	0.96802	GARS	protein_coding	7	30594681	30634033
ENSG00000089248	MEbrown	0.967998	ERP29	protein_coding	12	112013316	112023451
ENSG00000075043	MEbrown	0.967903	KCNQ2	protein_coding	20	63406039	63472638
ENSG00000141425	MEbrown	0.967891	RPRD1A	protein_coding	18	35984387	36067576
ENSG00000262434	MEnavajowhite2	0.967888	RP11-676J12.8	antisense	17	789744	790525
ENSG00000100749	MEbrown	0.967874	VRK1	protein_coding	14	96797304	96931722
ENSG00000099910	MEblack	0.967856	KLHL22	protein_coding	22	20441519	20495883
ENSG00000182362	MEbrown	0.967843	YBEY	protein_coding	21	46286337	46297751
ENSG00000173482	MEblack	0.96783	PTPRM	protein_coding	18	7566782	8406861
ENSG00000171858	MEbrown	0.967809	RPS21	protein_coding	20	62387116	62388520
ENSG00000132646	MEbrown	0.967799	PCNA	protein_coding	20	5114953	5126626
ENSG00000116649	MEtan	0.967787	SRM	protein_coding	1	11054584	11060024
ENSG00000197958	MEbrown	0.967787	RPL12	protein_coding	9	127447674	127451405
ENSG00000279115	MEbrown	0.967706	AC006386.1	protein_coding	Y	25307702	25308107
ENSG00000077348	MEbrown	0.967699	EXOSC5	protein_coding	19	41386374	41397479
ENSG00000160688	MEbrown	0.967693	FLAD1	protein_coding	1	154983338	154993111
ENSG00000136143	MEbrown	0.96764	SUCLA2	protein_coding	13	47936487	48001326
ENSG00000213516	MEbrown	0.967635	RBMXL1	protein_coding	1	88979456	88992960
ENSG00000111142	MEbrown	0.967585	METAP2	protein_coding	12	95473520	95515839
ENSG00000229544	MEbrown	0.967548	NKX1-2	protein_coding	10	124447023	124450184
ENSG00000274565	MEcoral1	0.967527	CTD-3035K23.7	antisense	17	62626437	62627590
ENSG00000152601	MEblack	0.967498	MBNL1	protein_coding	3	152243828	152465780
ENSG00000126091	MEcoral2	0.967495	ST3GAL3	protein_coding	1	43705824	43931165
ENSG00000134001	MEpalevioletred3	0.967491	EIF2S1	protein_coding	14	67359997	67386516
ENSG00000261630	MEcoral3	0.967421	RP11-357N13.3	antisense	16	53981229	53981912
ENSG00000273703	MEbrown	0.967371	HIST1H2BM	protein_coding	6	27815044	27815424
ipsc_lncRNA.28598	MEbrown	0.967221	ipsc_lncRNA.28598	novel_intergenic	6	167408001	167408463
ENSG00000251562	MEblack	0.967218	MALAT1	lincRNA	11	65497762	65506516
ENSG00000253846	MEcoral1	0.967145	PCDHGA10	protein_coding	5	141412987	141512979
ENSG00000136897	MEbrown	0.967107	MRPL50	protein_coding	9	101387633	101398614
ENSG00000277462	MEbrown	0.96704	ZNF670	protein_coding	1	247036784	247078755
ENSG00000149269	MEbrown	0.967013	PAK1	protein_coding	11	77321707	77474635
ENSG00000136044	MEmaroon	0.966986	APPL2	protein_coding	12	105173296	105236238
ENSG00000173163	MEbrown	0.966986	COMMD1	protein_coding	2	61888724	62147247
ENSG00000119632	MEdarkolivegreen	0.966968	IFI27L2	protein_coding	14	94127779	94130253
ENSG00000273209	MEbrown	0.96696	RP11-107N15.1	lincRNA	2	202032770	202033537
ENSG00000146143	MEbrown	0.966958	PRIM2	protein_coding	6	57314805	57646849
ENSG00000276724	MEblack	0.966936	RP11-1000B6.7	sense_intronic	15	32583612	32584312
ENSG00000093000	MEbrown	0.966912	NUP50	protein_coding	22	45163841	45188015
ENSG00000279483	MEbrown	0.966879	RPL41	protein_coding	7	137513832	137514238
ENSG00000179412	MEbrown	0.966862	HNRNPCL4	protein_coding	1	13164586	13165467
ENSG00000135521	MEbrown	0.966828	LTV1	protein_coding	6	143843344	143863812
ENSG00000256269	MEbrown	0.966825	HMBS	protein_coding	11	119084866	119093549
ENSG00000169957	MEdarkmagenta	0.966823	ZNF768	protein_coding	16	30524001	30526821
ENSG00000101624	MEbrown	0.966813	CEP76	protein_coding	18	12661833	12702777
ENSG00000117419	MEdarkmagenta	0.966785	ERI3	protein_coding	1	44221070	44355260
ENSG00000063244	MEpalevioletred3	0.966773	U2AF2	protein_coding	19	55654146	55674715
ENSG00000136110	MEbrown	0.966736	LECT1	protein_coding	13	52703264	52739812
ENSG00000086189	MEbrown	0.966717	DIMT1	protein_coding	5	62387254	62403939
ENSG00000137513	MEbrown	0.966659	NARS2	protein_coding	11	78435961	78574874
ENSG00000116161	MEbrown	0.966651	CACYBP	protein_coding	1	174999163	175011715
ENSG00000083093	MEbrown	0.966638	PALB2	protein_coding	16	23603160	23641310
ENSG00000138231	MEdarkmagenta	0.966616	DBR1	protein_coding	3	138161012	138174949
ENSG00000261586	MEindianred4	0.966592	RP11-923I11.6	lincRNA	12	51817899	51820150
ENSG00000127423	MEbrown	0.96659	AUNIP	protein_coding	1	25831913	25859458
ENSG00000155729	MEblack	0.966569	KCTD18	protein_coding	2	200488952	200519784
ENSG00000126261	MEbrown	0.966495	UBA2	protein_coding	19	34428352	34471251
ENSG00000173376	MEmediumorchid	0.966492	NDNF	protein_coding	4	121035613	121073021
ENSG00000182504	MElightgreen	0.966477	CEP97	protein_coding	3	101723925	101770562
ENSG00000188342	MEbrown	0.966466	GTF2F2	protein_coding	13	45120515	45284909
ENSG00000168778	MEgrey60	0.966432	TCTN2	protein_coding	12	123671113	123708403
ENSG00000158483	MEbrown	0.966418	FAM86C1	protein_coding	11	71787510	71801236
ENSG00000165060	MEbrown	0.966384	FXN	protein_coding	9	69035259	69100178
ENSG00000206557	MEbrown	0.966382	TRIM71	protein_coding	3	32818018	32897826
ENSG00000170561	MEbrown	0.966258	IRX2	protein_coding	5	2745845	2751662
ENSG00000180198	MEbrown	0.966237	RCC1	protein_coding	1	28505943	28539300
ENSG00000090266	MEpalevioletred3	0.966178	NDUFB2	protein_coding	7	140690777	140722790
ENSG00000103316	MEbrown	0.966167	CRYM	protein_coding	16	21238874	21303083
ENSG00000175602	MEtan	0.966118	CCDC85B	protein_coding	11	65890112	65891635
ENSG00000135913	MEbrown	0.966009	USP37	protein_coding	2	218450251	218568361
ENSG00000187961	MEcoral2	0.965989	KLHL17	protein_coding	1	960587	965715
ENSG00000126254	MEpalevioletred3	0.965894	RBM42	protein_coding	19	35629030	35637686
ENSG00000139370	MEfloralwhite	0.965861	SLC15A4	protein_coding	12	128793191	128823983
ENSG00000182645	MEbrown	0.965852	CCDC172	protein_coding	10	116324428	116380029
ENSG00000183837	MEivory	0.965831	PNMA3	protein_coding	X	153056409	153060467
ENSG00000181392	MEbrown	0.965731	SYNE4	protein_coding	19	36003307	36008793
ENSG00000126458	MEdarkolivegreen	0.965686	RRAS	protein_coding	19	49635292	49640201
ENSG00000154518	MEbrown	0.965682	ATP5G3	protein_coding	2	175176258	175184607
ENSG00000122641	MEdarkolivegreen	0.965671	INHBA	protein_coding	7	41685114	41703108
ENSG00000182272	MEplum3	0.96565	B4GALNT4	protein_coding	11	369796	382116
ENSG00000135930	MEtan	0.965625	EIF4E2	protein_coding	2	232550052	232583644
ipsc_lncRNA.25599	MEbrown	0.965608	ipsc_lncRNA.25599	novel_intronic	5	60459280	60459797
ENSG00000151135	MEblack	0.965582	TMEM263	protein_coding	12	106955719	106978778
ENSG00000141385	MEbrown	0.965534	AFG3L2	protein_coding	18	12328944	12377314
ENSG00000100632	MEbrown	0.965529	ERH	protein_coding	14	69380123	69398627
ENSG00000156050	MEblack	0.965459	FAM161B	protein_coding	14	73931501	73950414
ENSG00000187601	MEblack	0.965456	MAGEH1	protein_coding	X	55452105	55453566
ENSG00000178947	MEyellow3	0.965417	LINC00086	lincRNA	X	135421943	135428074
ENSG00000182718	MEblack	0.96538	ANXA2	protein_coding	15	60347134	60402883
ENSG00000119013	MEpalevioletred3	0.96529	NDUFB3	protein_coding	2	201071433	201085750
ENSG00000255135	MEbrown	0.965229	RP11-111M22.3	lincRNA	11	76441338	76444656
ENSG00000072571	MEbrown	0.965213	HMMR	protein_coding	5	163460203	163491945
ENSG00000163960	MEbrown	0.96519	UBXN7	protein_coding	3	196347662	196432474
ENSG00000131462	MEbrown	0.965177	TUBG1	protein_coding	17	42609676	42615234
ENSG00000149100	MEbrown	0.965137	EIF3M	protein_coding	11	32583798	32606262
ENSG00000182378	MEbrown	0.965131	PLCXD1	protein_coding	X	276322	303356
ENSG00000125445	MEbrown	0.965131	MRPS7	protein_coding	17	75261674	75266373
ENSG00000115053	MEbrown	0.965081	NCL	protein_coding	2	231453531	231483641
ENSG00000156990	MEbrown	0.965043	RPUSD3	protein_coding	3	9837849	9844602
ENSG00000175792	MEbrown	0.965035	RUVBL1	protein_coding	3	128064778	128153914
ENSG00000196865	MElightgreen	0.965016	NHLRC2	protein_coding	10	113854661	113917194
ENSG00000197045	MEbrown	0.964989	GMFB	protein_coding	14	54474484	54489196
ENSG00000172081	MEblack	0.964962	MOB3A	protein_coding	19	2071038	2096673
ENSG00000197724	MEcoral2	0.964946	PHF2	protein_coding	9	93576407	93679587
ENSG00000223522	MEcoral3	0.964921	AC093690.1	antisense	2	28307691	28310459
ENSG00000165609	MEbrown	0.964906	NUDT5	protein_coding	10	12165325	12196144
ENSG00000204954	MEivory	0.964903	C12orf73	protein_coding	12	103950202	103965708
ENSG00000085415	MEbrown	0.964903	SEH1L	protein_coding	18	12947133	12987536
ENSG00000143756	MEbrown	0.964884	FBXO28	protein_coding	1	224114087	224162047
ENSG00000229117	MEbrown	0.964841	RPL41	protein_coding	12	56116586	56117943
ENSG00000116885	MEantiquewhite4	0.964827	OSCP1	protein_coding	1	36415827	36450451
ENSG00000215041	MEplum	0.964807	NEURL4	protein_coding	17	7315628	7329393
ENSG00000123064	MEbrown	0.964788	DDX54	protein_coding	12	113157174	113185479
ENSG00000089157	MEbrown	0.964788	RPLP0	protein_coding	12	120196686	120201235
ENSG00000153044	MEbrown	0.96477	CENPH	protein_coding	5	69189548	69210357
ENSG00000070018	MEbrown	0.964767	LRP6	protein_coding	12	12116025	12267012
ENSG00000166822	MEbrown	0.964762	TMEM170A	protein_coding	16	75443054	75465497
ENSG00000136425	MEbrown	0.964727	CIB2	protein_coding	15	78104606	78131544
ENSG00000099783	MEbrown	0.964725	HNRNPM	protein_coding	19	8444767	8489114
ENSG00000196793	MEbrown	0.964709	ZNF239	protein_coding	10	43556344	43574618
ENSG00000133477	MEbrown	0.964684	FAM83F	protein_coding	22	39994949	40043529
ENSG00000183248	MEorange	0.964666	FLJ22184	protein_coding	19	7868719	7874379
ipsc_lncRNA.13794	MEbrown	0.964659	ipsc_lncRNA.13794	novel_intronic	17	31034281	31034511
ENSG00000177989	MEgrey60	0.964649	ODF3B	protein_coding	22	50529710	50532580
ENSG00000156261	MEbrown	0.964633	CCT8	protein_coding	21	29055805	29073797
ENSG00000239305	MEblack	0.964623	RNF103	protein_coding	2	86603393	86623866
ENSG00000170234	MEbrown	0.96462	PWWP2A	protein_coding	5	160061801	160119423
ENSG00000088876	MEblack	0.964591	ZNF343	protein_coding	20	2481817	2524702
ENSG00000196504	MEbrown	0.964577	PRPF40A	protein_coding	2	152651593	152717997
ipsc_lncRNA.9454	MEbrown	0.964497	ipsc_lncRNA.9454	novel_intergenic	14	64596891	64598229
ENSG00000100097	MEdarkolivegreen	0.964488	LGALS1	protein_coding	22	37675608	37679806
ENSG00000234171	MEbrown	0.964484	RNASEH1-AS1	antisense	2	3558492	3561745
ENSG00000010256	MEbrown	0.964432	UQCRC1	protein_coding	3	48599002	48610976
ENSG00000143942	MEbrown	0.9644	CHAC2	protein_coding	2	53767792	53775196
ENSG00000205208	MEbrown	0.964399	C4orf46	protein_coding	4	158666679	158672255
ENSG00000153214	MEdarkolivegreen	0.964398	TMEM87B	protein_coding	2	112055223	112119318
ENSG00000164045	MEbrown	0.964387	CDC25A	protein_coding	3	48157146	48188402
ENSG00000135269	MEdarkolivegreen	0.964297	TES	protein_coding	7	116210493	116258783
ENSG00000076826	MEorange	0.964276	CAMSAP3	protein_coding	19	7595902	7618308
ENSG00000050748	MEbrown	0.964228	MAPK9	protein_coding	5	180233143	180292099
ENSG00000248511	MEbrown	0.964227	RP11-9B6.1	lincRNA	4	92297251	92304178
ENSG00000135093	MEcoral2	0.964226	USP30	protein_coding	12	109023089	109088026
ENSG00000069275	MEbrown	0.964208	NUCKS1	protein_coding	1	205712819	205750276
ENSG00000143727	MEbrown	0.964179	ACP1	protein_coding	2	264140	278283
ENSG00000183853	MEblack	0.964174	KIRREL	protein_coding	1	157993273	158100262
ipsc_lncRNA.3489	MEcoral1	0.964167	ipsc_lncRNA.3489	novel_intronic	10	30672862	30674088
ENSG00000105676	MEbrown	0.964155	ARMC6	protein_coding	19	19033575	19060311
ENSG00000128881	MElightgreen	0.964151	TTBK2	protein_coding	15	42738734	42920809
ENSG00000102974	MEbrown	0.964148	CTCF	protein_coding	16	67562407	67639183
ENSG00000137547	MEbrown	0.964146	MRPL15	protein_coding	8	54135210	54147901
ENSG00000011260	MEbrown	0.964137	UTP18	protein_coding	17	51260528	51297936
ENSG00000167461	MEtan	0.96412	RAB8A	protein_coding	19	16111629	16134234
ENSG00000116539	MEblack	0.964048	ASH1L	protein_coding	1	155335268	155562807
ENSG00000183513	MElightsteelblue1	0.964	COA5	protein_coding	2	98599310	98608515
ENSG00000197226	MEblack	0.963994	TBC1D9B	protein_coding	5	179862066	179907859
ENSG00000077152	MEbrown	0.96398	UBE2T	protein_coding	1	202331657	202341980
ENSG00000090060	MEbrown	0.963979	PAPOLA	protein_coding	14	96501433	96567111
ENSG00000111581	MEbrown	0.963964	NUP107	protein_coding	12	68686734	68745809
ENSG00000085999	MEbrown	0.963942	RAD54L	protein_coding	1	46247688	46278473
ENSG00000101367	MEorange	0.963926	MAPRE1	protein_coding	20	32819893	32850405
ENSG00000163923	MEbrown	0.963903	RPL39L	protein_coding	3	187120948	187180908
ENSG00000162576	MEblack	0.96387	MXRA8	protein_coding	1	1352689	1361777
ENSG00000156959	MEbrown	0.963869	LHFPL4	protein_coding	3	9498361	9553802
ENSG00000115904	MEcoral2	0.963865	SOS¬†1	protein_coding	2	38981396	39124345
ENSG00000269293	MEcoral2	0.96385	ZSCAN16-AS1	antisense	6	28121795	28137293
ENSG00000082014	MEblack	0.963806	SMARCD3	protein_coding	7	151238764	151277896
ENSG00000196632	MEbrown	0.963796	WNK3	protein_coding	X	54192823	54358642
ENSG00000160124	MEbrown	0.963792	CCDC58	protein_coding	3	122359591	122383231
ENSG00000234449	MEfloralwhite	0.963778	RP11-706O15.3	lincRNA	X	3853010	3882317
ENSG00000128951	MEbrown	0.963761	DUT	protein_coding	15	48331011	48343373
ENSG00000251493	MEdarkolivegreen	0.963732	FOXD1	protein_coding	5	73444827	73448362
ENSG00000142544	MEdarkmagenta	0.963732	CTU1	protein_coding	19	51097606	51108370
ENSG00000198917	MEbrown	0.963699	C9orf114	protein_coding	9	128819651	128829821
ENSG00000116016	MEdarkolivegreen	0.963693	EPAS1	protein_coding	2	46293667	46386703
ENSG00000130826	MEbrown	0.963656	DKC1	protein_coding	X	154762742	154777689
ENSG00000183166	MEbrown	0.963608	CALN1	protein_coding	7	71779491	72447151
ENSG00000120910	MEblack	0.963601	PPP3CC	protein_coding	8	22440819	22541142
ENSG00000134590	MEblack	0.963592	FAM127A	protein_coding	X	135032366	135033546
ENSG00000153187	MEbrown	0.963543	HNRNPU	protein_coding	1	244851166	244864542
ENSG00000013810	MEbrown	0.963469	TACC3	protein_coding	4	1721490	1745176
ENSG00000198498	MEbrown	0.96346	TMA16	protein_coding	4	163494442	163520539
ENSG00000164654	MEbrown	0.963445	MIOS	protein_coding	7	7566872	7608929
ENSG00000233912	MEcoral3	0.963405	AC026202.3	antisense	3	5156905	5187329
ENSG00000149273	MEbrown	0.963379	RPS3	protein_coding	11	75399486	75422280
ENSG00000153767	MEbrown	0.963352	GTF2E1	protein_coding	3	120742637	120783069
ENSG00000105193	MEbrown	0.963352	RPS16	protein_coding	19	39433207	39435948
ENSG00000164284	MEbrown	0.963324	GRPEL2	protein_coding	5	149345430	149354583
ENSG00000115484	MEbrown	0.963307	CCT4	protein_coding	2	61868089	61888804
ENSG00000161970	MEbrown	0.963306	RPL26	protein_coding	17	8377520	8383213
ENSG00000075131	MEbrown	0.963252	TIPIN	protein_coding	15	66336206	66386746
ENSG00000160949	MEbrown	0.963233	TONSL	protein_coding	8	144428775	144444444
ENSG00000072401	MEbrown	0.963184	UBE2D1	protein_coding	10	58334975	58370753
ENSG00000229807	MEfloralwhite	0.963162	XIST	lincRNA	X	73820651	73852753
ENSG00000261584	MElightsteelblue1	0.963154	RP11-457M11.5	lincRNA	6	26686241	26687964
ENSG00000161202	MEblack	0.963135	DVL3	protein_coding	3	184155388	184173610
ENSG00000140612	MEbrown	0.96313	SEC11A	protein_coding	15	84669538	84716716
ENSG00000160049	MEbrown	0.963115	DFFA	protein_coding	1	10456522	10472526
ipsc_lncRNA.25085	MEbrown	0.963107	ipsc_lncRNA.25085	novel_intergenic	4	182816655	182817146
ENSG00000128944	MEbrown	0.963103	KNSTRN	protein_coding	15	40382721	40394246
ENSG00000174791	MEcoral1	0.963074	RIN1	protein_coding	11	66330242	66336840
ENSG00000235703	MEantiquewhite4	0.96307	LINC00894	antisense	X	149938628	150224580
ENSG00000188610	MEbrown	0.963056	FAM72B	protein_coding	1	121167646	121185539
ENSG00000164346	MEyellow3	0.963012	NSA2	protein_coding	5	74766991	74780113
ENSG00000188529	MEbrown	0.963003	SRSF10	protein_coding	1	23964804	23980927
ENSG00000083838	MEcoral2	0.962997	ZNF446	protein_coding	19	58474017	58481230
ENSG00000129473	MEblack	0.962983	BCL2L2	protein_coding	14	23298790	23311759
ENSG00000188624	MEgreenyellow	0.962926	IGFL3	protein_coding	19	46120071	46124674
ENSG00000138750	MEbrown	0.962906	NUP54	protein_coding	4	76114659	76148515
ENSG00000169951	MEcoral2	0.962863	ZNF764	protein_coding	16	30553764	30558498
ENSG00000198889	MEbrown	0.962862	DCAF12L1	protein_coding	X	126549383	126552851
ENSG00000167302	MEblack	0.96285	ENTHD2	protein_coding	17	81228277	81239091
ENSG00000114166	MEmaroon	0.962769	KAT2B	protein_coding	3	20040023	20154404
ENSG00000105866	MEyellow3	0.962756	SP4	protein_coding	7	21428034	21514822
ENSG00000126861	MEcoral3	0.962754	OMG	protein_coding	17	31272013	31297539
ENSG00000129515	MEpurple	0.96271	SNX6	protein_coding	14	34561094	34630183
ENSG00000275714	MEyellow3	0.962696	HIST1H3A	protein_coding	6	26020490	26020900
ENSG00000140836	MEblack	0.962592	ZFHX3	protein_coding	16	72782885	73059698
ENSG00000237923	MEbrown	0.962591	XXbac-BPG27H4.8	lincRNA	6	30839526	30848159
ENSG00000150753	MEbrown	0.962568	CCT5	protein_coding	5	10249921	10266412
ENSG00000112394	MEyellow3	0.962558	SLC16A10	protein_coding	6	111087503	111231194
ENSG00000102181	MEblack	0.96255	CD99L2	protein_coding	X	150766337	150898816
ENSG00000160867	MEbrown	0.962524	FGFR4	protein_coding	5	177086886	177098144
ENSG00000159377	MEbrown	0.96251	PSMB4	protein_coding	1	151399534	151401944
ENSG00000145020	MEbrown	0.962497	AMT	protein_coding	3	49416778	49422753
ENSG00000131653	MEbrown	0.96245	TRAF7	protein_coding	16	2155698	2178129
ENSG00000181885	MEbrown	0.962444	CLDN7	protein_coding	17	7259903	7263983
ENSG00000108559	MEbrown	0.962407	NUP88	protein_coding	17	5360963	5420160
ENSG00000094631	MEcoral2	0.962399	HDAC6	protein_coding	X	48801377	48824982
ENSG00000110786	MEbrown	0.962374	PTPN5	protein_coding	11	18727928	18792721
ENSG00000128789	MEbrown	0.962368	PSMG2	protein_coding	18	12658043	12725740
ipsc_lncRNA.28596	MEbrown	0.962363	ipsc_lncRNA.28596	novel_intronic	6	167278571	167278881
ENSG00000181904	MEblack	0.96231	C5orf24	protein_coding	5	134845680	134859737
ENSG00000273014	MElightsteelblue1	0.962284	LINC00997	lincRNA	7	32758882	32759353
ENSG00000112237	MEbrown	0.962279	CCNC	protein_coding	6	99542380	99568973
ENSG00000186448	MEplum3	0.962278	ZNF197	protein_coding	3	44584888	44648471
ENSG00000133980	MEbrown	0.962263	VRTN	protein_coding	14	74303069	74360008
ENSG00000130299	MEbrown	0.962241	GTPBP3	protein_coding	19	17334920	17342735
ENSG00000225973	MElightgreen	0.962237	PIGBOS1	protein_coding	15	55317184	55319161
ENSG00000100335	MEpalevioletred3	0.962214	MIEF1	protein_coding	22	39499432	39518132
ENSG00000162396	MEbrown	0.96218	PARS2	protein_coding	1	54756898	54764514
ENSG00000138413	MEbrown	0.962126	IDH1	protein_coding	2	208236227	208266074
ENSG00000250046	MEbrown	0.962123	RP11-148B6.2	lincRNA	4	112693047	112706810
ENSG00000123136	MEbrown	0.962059	DDX39A	protein_coding	19	14408819	14419383
ENSG00000134900	MEbrown	0.962051	TPP2	protein_coding	13	102597003	102679958
ENSG00000118181	MEbrown	0.962034	RPS25	protein_coding	11	119015712	119018691
ENSG00000132591	MEbrown	0.96196	ERAL1	protein_coding	17	28854938	28861067
ENSG00000228221	MEgreenyellow	0.96195	LINC00578	lincRNA	3	177441921	177752305
ENSG00000148297	MEbrown	0.961911	MED22	protein_coding	9	133338323	133348131
ENSG00000198546	MEbrown	0.961895	ZNF511	protein_coding	10	133308475	133313162
ENSG00000203441	MEbrown	0.961881	LINC00449	antisense	13	99499727	99501052
ENSG00000232611	MEantiquewhite4	0.961871	RP11-1114A5.4	lincRNA	X	136840931	136847797
ENSG00000105640	MEbrown	0.961869	RPL18A	protein_coding	19	17859876	17864153
ENSG00000011405	MEbrown	0.961845	PIK3C2A	protein_coding	11	17077730	17207983
ENSG00000181924	MEbrown	0.961838	COA4	protein_coding	11	73872667	73876988
ENSG00000114391	MEbrown	0.961823	RPL24	protein_coding	3	101681091	101686782
ENSG00000130054	MEbrown	0.961797	FAM155B	protein_coding	X	69505241	69532508
ENSG00000228906	MEcoral	0.961795	RP13-216E22.4	lincRNA	X	73948973	73949558
ENSG00000204178	MEblack	0.961792	TMEM57	protein_coding	1	25430858	25500209
ENSG00000187266	MEyellow3	0.961782	EPOR	protein_coding	19	11377205	11384342
ENSG00000171492	MEbrown	0.961748	LRRC8D	protein_coding	1	89821014	89936611
ENSG00000179256	MElightsteelblue	0.961746	SMCO3	protein_coding	12	14804650	14814182
ENSG00000127804	MEbrown	0.96174	METTL16	protein_coding	17	2405562	2511891
ipsc_lncRNA.15171	MEdarkorange2	0.961732	ipsc_lncRNA.15171	novel_intronic	18	11642397	11642710
ENSG00000150776	MEdarkmagenta	0.961695	C11orf57	protein_coding	11	112074086	112085150
ENSG00000240563	MEbrown	0.961694	L1TD1	protein_coding	1	62194831	62212328
ENSG00000159063	MEbrown	0.961694	ALG8	protein_coding	11	78100936	78139660
ENSG00000160973	MEbrown	0.961671	FOXH1	protein_coding	8	144473412	144476335
ENSG00000196116	MEmagenta4	0.961644	TDRD7	protein_coding	9	97411950	97496125
ENSG00000128708	MEbrown	0.961591	HAT1	protein_coding	2	171922448	171983682
ENSG00000256188	MEdarkorange2	0.961583	TAS2R30	protein_coding	12	11077313	11134644
ENSG00000165821	MEbrown	0.961574	SALL2	protein_coding	14	21521081	21537216
ENSG00000142920	MEblack	0.961557	AZIN2	protein_coding	1	33081104	33120530
ENSG00000189410	MEbrown	0.961483	SH2D5	protein_coding	1	20719732	20732837
ENSG00000069248	MEbrown	0.961478	NUP133	protein_coding	1	229440260	229508341
ENSG00000160208	MEbrown	0.961477	RRP1B	protein_coding	21	43659548	43696079
ENSG00000169607	MEbisque4	0.961446	CKAP2L	protein_coding	2	112736607	112764677
ENSG00000261064	MEblack	0.961441	RP11-1000B6.3	lincRNA	15	32536047	32587613
ENSG00000108984	MEbisque4	0.961439	MAP2K6	protein_coding	17	69414698	69543331
ENSG00000263513	MEbrown	0.961434	FAM72C	protein_coding	1	143944179	143971965
ENSG00000116922	MEbrown	0.961419	C1orf109	protein_coding	1	37681570	37692249
ENSG00000040633	MEpurple	0.961411	PHF23	protein_coding	17	7235028	7239722
ipsc_lncRNA.33790	MEbrown	0.96141	ipsc_lncRNA.33790	novel_antisense	X	111619412	111619680
ENSG00000185480	MEbrown	0.961402	PARPBP	protein_coding	12	102120185	102197520
ENSG00000107371	MEbrown	0.961398	EXOSC3	protein_coding	9	37766978	37801437
ENSG00000152049	MEgreenyellow	0.961384	KCNE4	protein_coding	2	223051814	223198399
ENSG00000111669	MEbrown	0.961366	TPI1	protein_coding	12	6867119	6870948
ENSG00000137078	MEbrown	0.961359	SIT¬†1,00	protein_coding	9	35649295	35650950
ENSG00000089685	MEbrown	0.961347	BIRC5	protein_coding	17	78214186	78225636
ENSG00000104886	MEbrown	0.961331	PLEKHJ1	protein_coding	19	2230084	2237704
ENSG00000117748	MEbrown	0.961311	RPA2	protein_coding	1	27891524	27914746
ENSG00000100197	MEblack	0.961256	CYP2D6	protein_coding	22	42126499	42130906
ENSG00000051180	MEbrown	0.961238	RAD51	protein_coding	15	40694774	40732339
ENSG00000130816	MEbrown	0.961223	DNMT1	protein_coding	19	10133345	10231286
ENSG00000213676	MEblack	0.961184	ATF6B	protein_coding	6	32098176	32128253
ENSG00000100216	MEbrown	0.961173	TOMM22	protein_coding	22	38681948	38685421
ipsc_lncRNA.33982	MEbrown	0.96113	ipsc_lncRNA.33982	novel_intronic	X	134665872	134666154
ENSG00000100299	MEblack	0.961078	ARSA	protein_coding	22	50622754	50628173
ENSG00000198931	MEbrown	0.961076	APRT	protein_coding	16	88809339	88811944
ENSG00000112812	MEbrown	0.961073	PRSS16	protein_coding	6	27247701	27256624
ENSG00000136159	MEbrown	0.961073	NUDT15	protein_coding	13	48037567	48047222
ENSG00000185551	MEblack	0.961063	NR2F2	protein_coding	15	96325938	96340263
ENSG00000145284	MEblack	0.961017	SCD5	protein_coding	4	82629539	82798857
ENSG00000131914	MEbrown	0.960994	LIN28A	protein_coding	1	26410778	26429722
ENSG00000166105	MEbrown	0.960977	GLB1L3	protein_coding	11	134274245	134319564
ENSG00000189403	MEbrown	0.960966	HMGB1	protein_coding	13	30456704	30617597
ENSG00000115942	MEbrown	0.960956	ORC2	protein_coding	2	200908973	200963680
ENSG00000109046	MEantiquewhite4	0.960952	WSB1	protein_coding	17	27294076	27313631
ENSG00000247626	MEbrown	0.960933	MARS2	protein_coding	2	197705369	197708387
ENSG00000267321	MEbrown	0.960923	RP11-1094M14.11	lincRNA	17	35568120	35574792
ENSG00000052344	MEbrown	0.960921	PRSS8	protein_coding	16	31131433	31135762
ENSG00000106638	MEdarkgreen	0.960918	TBL2	protein_coding	7	73568932	73578791
ENSG00000122068	MEblack	0.960913	FYTTD1	protein_coding	3	197737179	197787596
ENSG00000126860	MEcoral3	0.960906	EVI2A	protein_coding	17	31317560	31321884
ENSG00000125246	MEdarkseagreen3	0.960895	CLYBL	protein_coding	13	99606669	99897134
ENSG00000170608	MEbrown	0.960873	FOXA3	protein_coding	19	45863989	45873797
ENSG00000189057	MEbrown	0.960843	FAM111B	protein_coding	11	59107185	59127410
ENSG00000142046	MEblack	0.960836	TMEM91	protein_coding	19	41350911	41384083
ENSG00000079432	MEblack	0.960823	CIC	protein_coding	19	42268537	42295797
ENSG00000100503	MEplum3	0.960784	NIN	protein_coding	14	50719763	50831121
ENSG00000259595	MEcoral3	0.960751	RP11-516C1.1	antisense	15	44402685	44427144
ENSG00000265443	MEmediumpurple3	0.960748	CTD-2349P21.6	lincRNA	17	30726305	30727564
ipsc_lncRNA.3726	MEbrown	0.96073	ipsc_lncRNA.3726	novel_intergenic	10	57108623	57222745
ENSG00000164756	MEfloralwhite	0.960727	SLC30A8	protein_coding	8	116950273	117176714
ENSG00000160799	MEbrown	0.960686	CCDC12	protein_coding	3	46921726	46982010
ENSG00000162961	MEbrown	0.960676	DPY30	protein_coding	2	31867809	32039812
ENSG00000198146	MEbrown	0.960663	ZNF770	protein_coding	15	34978341	34988287
ENSG00000180574	MEbrown	0.960636	EIF2S3L	protein_coding	12	10505602	10523135
ENSG00000213024	MEbrown	0.96063	NUP62	protein_coding	19	49906825	49929763
ENSG00000048162	MEbrown	0.960619	NOP16	protein_coding	5	176383938	176388975
ENSG00000081154	MEbrown	0.960601	PCNP	protein_coding	3	101574095	101594437
ENSG00000172594	MEmaroon	0.96058	SMPDL3A	protein_coding	6	122789049	122809720
ENSG00000090447	MEbrown	0.960564	TFAP4	protein_coding	16	4257186	4273075
ENSG00000107331	MEmaroon	0.960553	ABCA2	protein_coding	9	137007227	137028922
ENSG00000204392	MEbrown	0.960534	LSM¬†2,00	protein_coding	6	31797396	31806984
ENSG00000042088	MEbrown	0.96053	TDP1	protein_coding	14	89954939	90044768
ENSG00000168374	MEdarkolivegreen	0.960507	ARF4	protein_coding	3	57571363	57598220
ENSG00000160957	MEbrown	0.960504	RECQL4	protein_coding	8	144511288	144517845
ENSG00000261061	MEbrown	0.9605	RP11-303E16.2	sense_intronic	16	81030770	81031485
ENSG00000104324	MEblack	0.9605	CPQ	protein_coding	8	96645227	97149654
ENSG00000113013	MEbrown	0.960495	HSPA9	protein_coding	5	138554882	138575444
ENSG00000163933	MEdarkmagenta	0.960484	RFT1	protein_coding	3	53088483	53130462
ENSG00000099974	MEbrown	0.96047	DDTL	protein_coding	22	23966901	23972532
ENSG00000177156	MEbrown	0.960463	TALDO1	protein_coding	11	747329	765024
ENSG00000166529	MEbrown	0.960443	ZSCAN21	protein_coding	7	100049774	100065038
ENSG00000182180	MEbrown	0.960395	MRPS16	protein_coding	10	73248843	73252693
ENSG00000132781	MEbrown	0.960378	MUTYH	protein_coding	1	45329163	45340470
ENSG00000160193	MEbrown	0.960326	WDR4	protein_coding	21	42843094	42879568
ENSG00000169083	MEpalevioletred2	0.960315	AR	protein_coding	X	67544032	67730619
ENSG00000134057	MEbrown	0.960312	CCNB1	protein_coding	5	69167010	69178245
ENSG00000082516	MEbrown	0.960298	GEMIN5	protein_coding	5	154887416	154938209
ENSG00000164985	MEbrown	0.960295	PSIP1	protein_coding	9	15464066	15511019
ENSG00000100028	MEbrown	0.960282	SNRPD3	protein_coding	22	24555503	24609980
ENSG00000179091	MEbrown	0.960272	CYC1	protein_coding	8	144095027	144097525
ENSG00000166863	MEbrown	0.960257	TAC3	protein_coding	12	57010000	57028883
ENSG00000169231	MEblack	0.960251	THBS3	protein_coding	1	155195588	155209051
ENSG00000106588	MEbrown	0.960227	PSMA2	protein_coding	7	42916857	42932223
ENSG00000153046	MEbrown	0.960218	CDYL	protein_coding	6	4706159	4955551
ENSG00000145494	MEbrown	0.960214	NDUFS6	protein_coding	5	1801400	1816605
ENSG00000165704	MEbrown	0.960167	HPRT1	protein_coding	X	134460153	134520513
ENSG00000204568	MEbrown	0.96015	MRPS18B	protein_coding	6	30617709	30626395
ENSG00000267194	MEbisque4	0.960124	RP1-193H18.2	lincRNA	17	69551358	69553861
ENSG00000183207	MEbrown	0.960114	RUVBL2	protein_coding	19	48993448	49015995
ENSG00000276449	MEdarkolivegreen4	0.960107	AC004076.5	antisense	19	57449689	57453011
ENSG00000055211	MEblack	0.960063	GINM1	protein_coding	6	149566294	149591748
ENSG00000100575	MEbrown	0.960032	TIMM9	protein_coding	14	58408494	58427614
ENSG00000160789	MEdarkolivegreen	0.960032	LMNA	protein_coding	1	156082573	156140089
ENSG00000013364	MEdarkolivegreen	0.960013	MVP	protein_coding	16	29820394	29848039
ENSG00000215021	MEbrown	0.959997	PHB2	protein_coding	12	6965327	6970825
ENSG00000173894	MEbrown	0.959976	CBX2	protein_coding	17	79778132	79787983
ENSG00000153707	MEplum3	0.959967	PTPRD	protein_coding	9	8314246	10612723
ENSG00000041357	MEbrown	0.95995	PSMA4	protein_coding	15	78540405	78552419
ENSG00000148840	MEtan	0.959915	PPRC1	protein_coding	10	102132994	102150331
ENSG00000196550	MEbrown	0.959892	FAM72A	protein_coding	1	206186179	206204414
ENSG00000064547	MElightgreen	0.959886	LPAR2	protein_coding	19	19623668	19628930
ENSG00000157184	MEbrown	0.959883	CPT2	protein_coding	1	53196429	53214197
ipsc_lncRNA.2868	MEbrown	0.95986	ipsc_lncRNA.2868	novel_intergenic	1	220679658	220680150
ENSG00000264577	MEbrown	0.959855	SNORD4A	antisense	17	28721487	28722877
ENSG00000158457	MEbrown	0.95985	TSPAN33	protein_coding	7	129144892	129169697
ENSG00000279782	MEbrown	0.959807	PPIAL4F	protein_coding	1	144592868	144593527
ENSG00000137965	MEcoral1	0.959778	IFI44	protein_coding	1	78649796	78664078
ENSG00000131495	MEbrown	0.959768	NDUFA2	protein_coding	5	140638740	140647785
ENSG00000100938	MEorange	0.959749	GMPR2	protein_coding	14	24232422	24239242
ENSG00000187555	MEbrown	0.959726	USP7	protein_coding	16	8892094	8964514
ipsc_lncRNA.28597	MEbrown	0.959726	ipsc_lncRNA.28597	novel_intergenic	6	167406762	167406986
ENSG00000197961	MEbrown	0.959684	ZNF121	protein_coding	19	9560353	9584533
ENSG00000196214	MEbrown	0.959658	ZNF766	protein_coding	19	52269571	52296046
ENSG00000260442	MEbrown	0.959655	RP11-22P6.3	antisense	16	28878957	28879920
ENSG00000119411	MEbrown	0.959652	BSPRY	protein_coding	9	113349541	113371233
ENSG00000162909	MEblack	0.95965	CAPN2	protein_coding	1	223701593	223776018
ENSG00000125901	MEbrown	0.959635	MRPS26	protein_coding	20	3045945	3048254
ENSG00000273483	MEmediumorchid	0.95963	RP4-671G15.2	antisense	1	112517799	112518441
ENSG00000204296	MEbrown4	0.959607	C6orf10	protein_coding	6	32288526	32371912
ENSG00000270041	MEblack	0.959606	LL22NC03-N27C7.1	lincRNA	22	23738678	23739289
ENSG00000130305	MEbrown	0.959603	NSUN5	protein_coding	7	73302517	73308867
ENSG00000183150	MEbrown	0.959597	GPR19	protein_coding	12	12660891	12696207
ENSG00000162062	MEbrown	0.959567	C16orf59	protein_coding	16	2460080	2464963
ENSG00000156374	MEbrown	0.959558	PCGF6	protein_coding	10	103302796	103351134
ENSG00000176105	MEbrown	0.959529	YES1	protein_coding	18	721588	812546
ENSG00000183598	MEbrown	0.959523	HIST2H3D	protein_coding	1	149813271	149813681
ENSG00000166012	MEbrown	0.959466	TAF1D	protein_coding	11	93729948	93784391
ENSG00000165156	MEcoral2	0.959458	ZHX1	protein_coding	8	123248451	123275541
ENSG00000006530	MEdarkslateblue	0.959457	AGK	protein_coding	7	141551189	141655244
ENSG00000196968	MEblack	0.959435	FUT11	protein_coding	10	73772291	73780251
ENSG00000132383	MEbrown	0.959407	RPA1	protein_coding	17	1829702	1900082
ENSG00000163719	MEbrown	0.959389	MTMR14	protein_coding	3	9649433	9702394
ENSG00000135622	MEmaroon	0.959376	SEMA4F	protein_coding	2	74654228	74683853
ENSG00000204531	MEbrown	0.959345	POU5F1	protein_coding	6	31164337	31180731
ENSG00000163319	MEbrown	0.959334	MRPS18C	protein_coding	4	83455932	83469735
ENSG00000119771	MElightsteelblue	0.959327	KLHL29	protein_coding	2	23385217	23708611
ENSG00000149050	MElightgreen	0.959273	ZNF214	protein_coding	11	6999318	7020368
ipsc_lncRNA.6352	MEpalevioletred3	0.95926	ipsc_lncRNA.6352	novel_intronic	11	134123472	134123686
ENSG00000229276	MEantiquewhite4	0.959205	REV3L-IT1	sense_intronic	6	111360641	111361607
ENSG00000165490	MEbrown	0.959199	DDIAS	protein_coding	11	82899975	82958277
ENSG00000120699	MEbrown	0.959199	EXOSC8	protein_coding	13	36998816	37009613
ENSG00000087302	MEbrown	0.959164	C14orf166	protein_coding	14	51989475	52010691
ENSG00000179859	MEcoral2	0.959163	AC025335.1	antisense	17	7913324	7915953
ENSG00000115364	MEbrown	0.959149	MRPL19	protein_coding	2	75646783	75690851
ENSG00000131153	MEbrown	0.959142	GINS2	protein_coding	16	85676198	85690073
ENSG00000156076	MEbrown	0.959131	WIF1	protein_coding	12	65050626	65121566
ENSG00000129292	MEblack	0.959125	PHF20L1	protein_coding	8	132775358	132848807
ENSG00000169519	MEbisque4	0.959114	METTL15	protein_coding	11	28108248	28333507
ENSG00000119396	MEdarkgreen	0.959101	RAB14	protein_coding	9	121178137	121223014
ENSG00000174442	MEbrown	0.959083	ZWILCH	protein_coding	15	66504959	66550128
ENSG00000103356	MEbrown	0.959072	EARS2	protein_coding	16	23522014	23557731
ENSG00000124641	MEbrown	0.959067	MED20	protein_coding	6	41905354	41921139
ENSG00000143401	MEbrown	0.959012	ANP32E	protein_coding	1	150218417	150236156
ENSG00000125351	MEbrown	0.95899	UPF3B	protein_coding	X	119834022	119852998
ENSG00000071539	MEbrown	0.958987	TRIP13	protein_coding	5	892643	919357
ENSG00000120963	MEantiquewhite4	0.958986	ZNF706	protein_coding	8	101177878	101206193
ENSG00000232838	MEbrown	0.958935	PET117	protein_coding	20	18137873	18143169
ENSG00000119922	MEcoral1	0.958904	IFIT2	protein_coding	10	89301955	89309276
ENSG00000162972	MEbrown	0.95888	C2orf47	protein_coding	2	199955317	200008540
ENSG00000125841	MEblack	0.958878	NRSN2	protein_coding	20	346782	359660
ENSG00000173673	MEbrown	0.958862	HES3	protein_coding	1	6244192	6245578
ENSG00000132388	MEbrown	0.958859	UBE2G1	protein_coding	17	4269259	4366628
ENSG00000104936	MEblack	0.958845	DMPK	protein_coding	19	45769717	45782552
ENSG00000204262	MEblack	0.958828	COL5A2	protein_coding	2	189031896	189179879
ENSG00000225880	MEdarkviolet	0.958822	LINC00115	lincRNA	1	826206	827522
ENSG00000181856	MEyellow3	0.95882	SLC2A4	protein_coding	17	7281667	7288257
ENSG00000176533	MEbrown	0.958749	GNG7	protein_coding	19	2511219	2702709
ENSG00000125388	MEblack	0.958741	GRK4	protein_coding	4	2963608	3040747
ENSG00000164309	MEmagenta4	0.958719	CMYA5	protein_coding	5	79689877	79800240
ENSG00000163848	MEcoral2	0.958707	ZNF148	protein_coding	3	125225561	125375354
ENSG00000161179	MEbrown	0.95868	YDJC	protein_coding	22	21628089	21630064
ENSG00000105879	MEbrown	0.958672	CBLL1	protein_coding	7	107743697	107761667
ENSG00000137285	MEorange	0.958587	TUBB2B	protein_coding	6	3224261	3231730
ENSG00000259959	MEbrown	0.958568	RP11-121C2.2	lincRNA	4	47840122	47844339
ENSG00000112164	MEbrown	0.958548	GLP1R	protein_coding	6	39048798	39087743
ENSG00000239900	MEbrown	0.958542	ADSL	protein_coding	22	40346500	40369367
ENSG00000123485	MEbrown	0.958501	HJURP	protein_coding	2	233833416	233854566
ENSG00000227124	MEfloralwhite	0.958496	ZNF717	protein_coding	3	75709643	75785583
ENSG00000188883	MEbrown	0.958496	KLRG2	protein_coding	7	139452690	139483712
ENSG00000263464	MEbrown	0.958494	PPIAL4C	protein_coding	1	149583865	149584464
ENSG00000178074	MEbrown	0.958489	C2orf69	protein_coding	2	199911256	199955935
ENSG00000125863	MEbrown	0.95847	MKKS	protein_coding	20	10401009	10434222
ENSG00000176092	MEbrown	0.958419	AIM1L	protein_coding	1	26321859	26354130
ENSG00000234444	MEfloralwhite	0.958396	ZNF736	protein_coding	7	64307459	64354860
ENSG00000007080	MEpalevioletred3	0.958306	CCDC124	protein_coding	19	17933016	17943991
ENSG00000112902	MEmaroon	0.95829	SEMA5A	protein_coding	5	9035026	9546075
ENSG00000127561	MEbrown	0.958277	SYNGR3	protein_coding	16	1989660	1994275
ENSG00000108829	MEtan	0.958222	LRRC59	protein_coding	17	50375059	50397553
ENSG00000260923	MEmaroon	0.958204	AC137934.1	lincRNA	16	90185997	90222678
ENSG00000241343	MEbrown	0.958186	RPL36A	protein_coding	X	101390824	101396154
ENSG00000100341	MEbrown	0.958142	PNPLA5	protein_coding	22	43879678	43892013
ENSG00000272541	MElightsteelblue1	0.95814	XXbac-BPGBPG55C20.1	lincRNA	6	57855891	57856468
ENSG00000146872	MEbrown	0.95814	TLK2	protein_coding	17	62458658	62615481
ENSG00000183742	MEbrown	0.958109	MACC1	protein_coding	7	20134655	20217404
ENSG00000102359	MEcoral1	0.958083	SRPX2	protein_coding	X	100644218	100671299
ENSG00000072274	MEbrown	0.958071	TFRC	protein_coding	3	196027183	196082189
ENSG00000273136	MEblack	0.958071	CH17-3B23.1	protein_coding	1	120805418	120841481
ENSG00000242578	MEdarkolivegreen	0.958059	RP11-469J4.3	lincRNA	3	170410512	170418615
ENSG00000114126	MEdarkolivegreen4	0.95802	TFDP2	protein_coding	3	141951147	142149544
ENSG00000185670	MEbrown	0.958014	ZBTB3	protein_coding	11	62748319	62754188
ENSG00000234160	MEbrown	0.957997	RP11-613M10.6	antisense	9	37509150	37510299
ENSG00000157992	MEbrown	0.957984	KRTCAP3	protein_coding	2	27442366	27446481
ENSG00000147065	MEdarkolivegreen	0.957914	MSN	protein_coding	X	65588377	65741931
ENSG00000163029	MEbrown	0.957865	SMC6	protein_coding	2	17663812	17800242
ENSG00000169750	MEbrown	0.957802	RAC3	protein_coding	17	82031624	82034204
ENSG00000105220	MEbrown	0.957799	GPI	protein_coding	19	34359480	34402156
ENSG00000108561	MEbrown	0.957793	C1QBP	protein_coding	17	5432777	5448830
ENSG00000196636	MEbrown	0.957745	ACN9	protein_coding	7	97116590	97181763
ENSG00000146243	MEindianred4	0.957734	IRAK1BP1	protein_coding	6	78867472	78946440
ENSG00000122026	MEbrown	0.957728	RPL21	protein_coding	13	27251309	27256691
ENSG00000127838	MEmaroon	0.957722	PNKD	protein_coding	2	218270392	218346793
ENSG00000120949	MEbrown	0.957714	TNFRSF8	protein_coding	1	12063377	12144207
ENSG00000086712	MEbrown	0.957707	TXLNG	protein_coding	X	16786427	16844519
ENSG00000280413	MEdarkorange2	0.957703	KB-1674E1.1	sense_intronic	22	24295244	24300054
ENSG00000122824	MEbrown	0.957696	NUDT10	protein_coding	X	51332231	51337525
ENSG00000229591	MEcoral3	0.957682	RP5-981O7.2	antisense	7	152120001	152121717
ENSG00000100258	MEblack	0.957681	LMF2	protein_coding	22	50502949	50507691
ENSG00000261183	MEbrown	0.957655	RP11-532F12.5	antisense	15	40835808	40844387
ENSG00000133678	MEbisque4	0.957615	TMEM254	protein_coding	10	80078646	80092557
ENSG00000177410	MEbrown	0.957604	ZFAS1	antisense	20	49278178	49295738
ENSG00000119888	MEbrown	0.957597	EPCAM	protein_coding	2	47345158	47387601
ENSG00000189369	MEbrown	0.957576	GSPT2	protein_coding	X	51743431	51746232
ENSG00000100823	MEbrown	0.957575	APEX1	protein_coding	14	20455191	20457772
ENSG00000125885	MEbrown	0.957548	MCM8	protein_coding	20	5950652	5995894
ENSG00000154359	MEbrown	0.95753	LONRF1	protein_coding	8	12721894	12756073
ENSG00000124486	MEbrown	0.95751	USP9X	protein_coding	X	41085635	41236579
ENSG00000132669	MEblack	0.957499	RIN2	protein_coding	20	19886521	20002457
ENSG00000175707	MEbrown	0.95747	KDF1	protein_coding	1	26949562	26960406
ENSG00000138757	MEbrown	0.957451	G3BP2	protein_coding	4	75642782	75724525
ENSG00000270062	MEantiquewhite4	0.95744	RP11-248J18.3	sense_intronic	14	50723777	50724272
ENSG00000105520	MEdarkolivegreen	0.957412	LPPR2	protein_coding	19	11355386	11365698
ENSG00000205663	MEfloralwhite	0.957411	RP11-706O15.5	lincRNA	X	3891438	3920746
ENSG00000099337	MEbrown2	0.957407	KCNK6	protein_coding	19	38319844	38329020
ENSG00000135506	MEblack	0.957405	OS9	protein_coding	12	57693955	57721557
ENSG00000121579	MEbrown	0.957394	NAA50	protein_coding	3	113716460	113746300
ENSG00000119979	MEbrown	0.957387	FAM45A	protein_coding	10	119104086	119137984
ENSG00000167701	MEblack	0.957377	GPT	protein_coding	8	144502973	144507174
ENSG00000161547	MEbrown	0.95736	SRSF2	protein_coding	17	76734115	76737374
ENSG00000172009	MEbrown	0.957345	THOP1	protein_coding	19	2785460	2815807
ENSG00000138018	MEbrown	0.957306	EPT1	protein_coding	2	26308547	26395891
ENSG00000118496	MEbrown	0.957268	FBXO30	protein_coding	6	145793502	145814753
ENSG00000171425	MEbrown	0.957265	ZNF581	protein_coding	19	55635459	55645622
ENSG00000111653	MEcoral2	0.957249	ING4	protein_coding	12	6650280	6663148
ENSG00000088205	MEbrown	0.957216	DDX18	protein_coding	2	117814650	117832379
ENSG00000169714	MEbrown	0.957205	CNBP	protein_coding	3	129169484	129183922
ENSG00000171045	MEyellow3	0.957202	TSNARE1	protein_coding	8	142212080	142403240
ENSG00000139793	MEblack	0.957197	MBNL2	protein_coding	13	97221434	97394120
ENSG00000204628	MEbrown	0.957196	GNB2L1	protein_coding	5	181236909	181248096
ENSG00000234630	MEantiquewhite4	0.957183	LL22NC03-2H8.4	lincRNA	22	22293733	22294794
ENSG00000100027	MElightgreen	0.95718	YPEL1	protein_coding	22	21697544	21735834
ENSG00000166831	MEbrown	0.957171	RBPMS2	protein_coding	15	64739892	64775587
ENSG00000269836	MEcoral3	0.957144	CTD-3032J10.4	antisense	19	17177511	17178476
ENSG00000123908	MEbrown	0.957103	AGO2	protein_coding	8	140531165	140635619
ENSG00000236334	MEbrown	0.957092	PPIAL4G	protein_coding	1	148479824	148483679
ENSG00000163832	MEbrown	0.957088	ELP6	protein_coding	3	47495640	47513761
ENSG00000272219	MEmediumpurple3	0.957085	CTB-181H17.1	sense_intronic	7	101960116	101961894
ENSG00000007168	MEdarkgreen	0.957079	PAFAH1B1	protein_coding	17	2593210	2685615
ENSG00000164032	MEbrown	0.957064	H2AFZ	protein_coding	4	99948086	99950388
ENSG00000270157	MEmagenta4	0.957033	RP5-894A10.6	sense_intronic	7	141662922	141663846
ENSG00000261455	MElightsteelblue1	0.957015	LINC01003	lincRNA	7	152463786	152465549
ipsc_lncRNA.23539	MEbrown	0.957014	ipsc_lncRNA.23539	novel_intronic	3	181146501	181146884
ENSG00000185340	MEdarkolivegreen	0.95701	GAS2L1	protein_coding	22	29306582	29312785
ENSG00000101216	MEdarkmagenta	0.956996	GMEB2	protein_coding	20	63587602	63627041
ENSG00000173114	MEcoral2	0.956984	LRRN3	protein_coding	7	111091006	111125454
ENSG00000183765	MEbrown	0.956921	CHEK2	protein_coding	22	28687743	28742422
ENSG00000227279	MElightsteelblue	0.956887	AC015933.2	antisense	18	27954519	27963687
ENSG00000240764	MEcoral1	0.956872	PCDHGC5	protein_coding	5	141489121	141512979
ENSG00000135372	MEbrown	0.956858	NAT10	protein_coding	11	34105602	34147670
ENSG00000010322	MEblack	0.956828	NISCH	protein_coding	3	52455118	52493071
ENSG00000058804	MEbrown	0.956825	NDC1	protein_coding	1	53765460	53838860
ENSG00000171720	MEbrown	0.956812	HDAC3	protein_coding	5	141620876	141636870
ENSG00000167862	MEbrown	0.956807	ICT1	protein_coding	17	75012670	75021261
ENSG00000168427	MEblue2	0.956786	KLHL30	protein_coding	2	238138722	238152947
ENSG00000152969	MEbrown	0.956778	JAKMIP1	protein_coding	4	6026199	6200591
ENSG00000111845	MEbrown	0.956745	PAK1IP1	protein_coding	6	10694695	10709782
ipsc_lncRNA.25796	MEfloralwhite	0.956715	ipsc_lncRNA.25796	novel_intronic	5	77786076	77786375
ENSG00000250479	MEbrown	0.956697	CHCHD10	protein_coding	22	23765834	23768443
ENSG00000214753	MEdarkgreen	0.956676	HNRNPUL2	protein_coding	11	62712630	62727349
ENSG00000261469	MEbrown	0.956676	RP11-96D1.6	sense_intronic	16	68236845	68237667
ENSG00000137959	MEcoral1	0.956665	IFI44L	protein_coding	1	78619922	78646145
ENSG00000131143	MEbrown	0.956616	COX4I1	protein_coding	16	85798633	85807044
ENSG00000247596	MEtan	0.956614	TWF2	protein_coding	3	52228610	52239260
ENSG00000182899	MEbrown	0.956575	RPL35A	protein_coding	3	197949987	197956610
ENSG00000166548	MEblack	0.956568	TK2	protein_coding	16	66508003	66552544
ENSG00000197299	MEbrown	0.95656	BLM	protein_coding	15	90717327	90816165
ENSG00000186952	MEgrey60	0.956554	TMEM232	protein_coding	5	110289233	110738956
ENSG00000035499	MEbrown	0.956541	DEPDC1B	protein_coding	5	60596912	60700190
ENSG00000104907	MEbrown	0.956535	TRMT1	protein_coding	19	13104902	13117567
ENSG00000065183	MEbrown	0.956506	WDR3	protein_coding	1	117929720	117966542
ENSG00000100941	MEbrown	0.956503	PNN	protein_coding	14	39175183	39183218
ENSG00000104731	MEbrown	0.956479	KLHDC4	protein_coding	16	87696485	87765992
ENSG00000144659	MEbrown	0.956468	SLC25A38	protein_coding	3	39383348	39397351
ENSG00000221823	MEtan	0.956452	PPP3R1	protein_coding	2	68178857	68256237
ENSG00000206190	MEgreenyellow	0.956409	ATP10A	protein_coding	15	25677273	25865172
ipsc_lncRNA.710	MEbrown	0.956397	ipsc_lncRNA.710	novel_intergenic	1	34477841	34478180
ENSG00000069345	MEbrown	0.956392	DNAJA2	protein_coding	16	46955362	46973788
ENSG00000213741	MEbrown	0.956375	RPS29	protein_coding	14	49570984	49599164
ipsc_lncRNA.12725	MEbrown	0.956325	ipsc_lncRNA.12725	novel_intergenic	16	71398597	71399017
ENSG00000128805	MEbrown2	0.956321	ARHGAP22	protein_coding	10	48446034	48656265
ENSG00000164841	MEbrown	0.956283	TMEM74	protein_coding	8	108606850	108787615
ENSG00000171126	MEbrown	0.956279	KCNG3	protein_coding	2	42442017	42494097
ENSG00000196653	MEdarkolivegreen4	0.956264	ZNF502	protein_coding	3	44712643	44723831
ENSG00000198399	MEmagenta4	0.956258	ITSN2	protein_coding	2	24202864	24360714
ENSG00000156026	MEbrown2	0.956234	MCU	protein_coding	10	72692131	72887694
ENSG00000120800	MEbrown	0.956229	UTP20	protein_coding	12	101280109	101386616
ENSG00000147687	MEbrown	0.956204	TATDN1	protein_coding	8	124488485	124539458
ENSG00000278630	MEbrown	0.956196	RP11-78L16.1	lincRNA	13	55062945	55161490
ENSG00000177879	MEtan	0.956172	AP3S1	protein_coding	5	115841481	115914081
ENSG00000186615	MEyellow3	0.956141	KTN1-AS1	antisense	14	55499278	55580110
ENSG00000196363	MEbrown	0.956094	WDR5	protein_coding	9	134135365	134159968
ENSG00000113140	MEblack	0.956085	SPARC	protein_coding	5	151661096	151687165
ENSG00000232600	MEdarkolivegreen	0.956085	AC084125.4	antisense	8	144437675	144439971
ENSG00000255248	MEblack	0.956071	RP11-166D19.1	sense_overlapping	11	122028355	122116323
ENSG00000130764	MEbrown	0.956061	LRRC47	protein_coding	1	3778558	3796504
ENSG00000197056	MEbrown	0.95603	ZMYM1	protein_coding	1	35059786	35115859
ENSG00000068137	MEgreenyellow	0.956027	PLEKHH3	protein_coding	17	42667914	42676994
ENSG00000198586	MEbrown	0.956021	TLK1	protein_coding	2	170990823	171231314
ENSG00000213366	MEcoral2	0.955987	GSTM2	protein_coding	1	109668022	109709551
ENSG00000084733	MEtan	0.955983	RAB10	protein_coding	2	26034107	26137454
ENSG00000115514	MEtan	0.955932	TXNDC9	protein_coding	2	99318982	99340702
ENSG00000072958	MEblack	0.955912	AP1M1	protein_coding	19	16197578	16245907
ENSG00000205662	MEfloralwhite	0.955886	RP11-706O15.7	lincRNA	X	3929869	3937855
ENSG00000100714	MEbrown	0.955881	MTHFD1	protein_coding	14	64388031	64463457
ENSG00000204560	MEpalevioletred3	0.955819	DHX16	protein_coding	6	30653119	30673037
ENSG00000143748	MEbrown	0.955812	NVL	protein_coding	1	224227334	224330387
ENSG00000153250	MEplum3	0.955799	RBMS1	protein_coding	2	160272151	160493794
ENSG00000143674	MEbrown	0.955793	MLK4	protein_coding	1	233327768	233385148
ENSG00000100479	MEbrown	0.955769	POLE2	protein_coding	14	49643555	49688422
ENSG00000005469	MEmaroon	0.955766	CROT	protein_coding	7	87345681	87399795
ENSG00000172062	MEbrown	0.955662	SMN1	protein_coding	5	70925030	70953942
ENSG00000146457	MEbrown	0.955651	WTAP	protein_coding	6	159725585	159756319
ipsc_lncRNA.18444	MEcoral3	0.9556	ipsc_lncRNA.18444	novel_intergenic	2	91832331	91832658
ENSG00000145388	MEbrown	0.955556	METTL14	protein_coding	4	118685368	118715433
ENSG00000186185	MEbrown	0.955556	KIF18B	protein_coding	17	44924709	44947711
ENSG00000144589	MEgrey60	0.955554	STK11IP	protein_coding	2	219597860	219616451
ENSG00000181789	MEdarkolivegreen	0.955551	COPG1	protein_coding	3	129249606	129277773
ENSG00000167264	MEbrown	0.955533	DUS2	protein_coding	16	67987746	68079320
ENSG00000119471	MElightsteelblue1	0.955462	HSDL2	protein_coding	9	112379937	112472410
ENSG00000166821	MEcoral2	0.955454	PEX11A	protein_coding	15	89677764	89690783
ENSG00000272524	MEbrown	0.955448	RP11-254F7.4	lincRNA	2	10120734	10121065
ENSG00000255565	MEcoral1	0.955439	RP11-6B19.1	lincRNA	12	15780068	15782120
ENSG00000141499	MEbrown	0.955417	WRAP53	protein_coding	17	7686071	7703502
ENSG00000129991	MEbrown	0.955411	TNNI3	protein_coding	19	55151767	55157773
ENSG00000131652	MEbrown	0.955406	THOC6	protein_coding	16	3024027	3027755
ipsc_lncRNA.19213	MEbrown	0.955401	ipsc_lncRNA.19213	novel_intergenic	2	183265485	183266112
ENSG00000197483	MEpalevioletred3	0.955309	ZNF628	protein_coding	19	55476332	55484487
ENSG00000106025	MEivory	0.955309	TSPAN12	protein_coding	7	120787320	120858402
ENSG00000111676	MEblack	0.95529	ATN1	protein_coding	12	6924463	6942321
ENSG00000198554	MEbrown	0.955274	WDHD1	protein_coding	14	54938950	55027105
ENSG00000168228	MEbisque4	0.955254	ZCCHC4	protein_coding	4	25312785	25370383
ENSG00000075292	MEbisque4	0.955223	ZNF638	protein_coding	2	71276561	71435069
ENSG00000139329	MEdarkolivegreen	0.955172	LUM	protein_coding	12	91102629	91111831
ENSG00000198825	MEyellow3	0.955136	INPP5F	protein_coding	10	119726097	119829278
ENSG00000158286	MEgreenyellow	0.955109	RNF207	protein_coding	1	6205475	6221299
ENSG00000251687	MEmediumpurple3	0.955096	RP11-181K12.2	antisense	4	145833118	145839580
ENSG00000103707	MEbrown	0.955074	MTFMT	protein_coding	15	65001512	65029639
ENSG00000187735	MEbrown	0.955065	TCEA1	protein_coding	8	53966552	54022529
ENSG00000138434	MEblack	0.955024	SSFA2	protein_coding	2	181891833	181930738
ENSG00000224361	MElightsteelblue	0.955015	AC011239.1	antisense	2	23507043	23524344
ENSG00000204711	MEbrown	0.955014	C9orf135	protein_coding	9	69820793	69906232
ENSG00000065154	MEtan	0.95498	OAT	protein_coding	10	124397303	124418976
ENSG00000159753	MEbrown	0.954939	RLTPR	protein_coding	16	67644919	67657569
ENSG00000174720	MEbrown	0.954891	LARP7	protein_coding	4	112636964	112657592
ENSG00000178381	MEpalevioletred3	0.954871	ZFAND2A	protein_coding	7	1152071	1160759
ENSG00000105339	MElightsteelblue1	0.95486	DENND3	protein_coding	8	141117278	141195808
ENSG00000269416	MEbrown	0.954843	LINC01224	lincRNA	19	23399233	23416075
ENSG00000143369	MEcoral1	0.954834	ECM1	protein_coding	1	150508062	150513789
ENSG00000111144	MEbrown	0.954831	LTA4H	protein_coding	12	96000828	96043520
ENSG00000150630	MEdarkolivegreen	0.954778	VEGFC	protein_coding	4	176683538	176792727
ENSG00000120948	MEbrown	0.954775	TARDBP	protein_coding	1	11012344	11026420
ENSG00000178966	MEbrown	0.954758	RMI1	protein_coding	9	83980711	84004074
ENSG00000239213	MEbrown	0.954693	NCK1-AS1	antisense	3	136841726	136862054
ENSG00000273576	MEblack	0.954674	RP11-390P24.1	lincRNA	17	39566915	39567559
ENSG00000134602	MEbrown	0.95466	STK26	protein_coding	X	132023265	132075943
ENSG00000166923	MEdarkolivegreen	0.954645	GREM1	protein_coding	15	32717974	32745107
ENSG00000185847	MEbrown	0.954619	LINC01405	lincRNA	12	110936585	110958208
ENSG00000163468	MEbrown	0.954605	CCT3	protein_coding	1	156308968	156367873
ENSG00000140937	MEdarkolivegreen	0.95457	CDH11	protein_coding	16	64943753	65126112
ENSG00000260693	MEblack	0.954563	AC026150.8	lincRNA	15	30540093	30545969
ENSG00000104231	MEbrown	0.95456	ZFAND1	protein_coding	8	81701334	81732903
ENSG00000261327	MEdarkolivegreen	0.954539	RP11-863P13.3	lincRNA	16	88177298	88178941
ENSG00000182004	MEbrown	0.954538	SNRPE	protein_coding	1	203861603	203870550
ENSG00000104408	MEbrown	0.954525	EIF3E	protein_coding	8	108201216	108435333
ENSG00000126249	MEbrown	0.954509	PDCD2L	protein_coding	19	34404384	34426168
ENSG00000177791	MEbrown	0.954506	MYOZ1	protein_coding	10	73631654	73641757
ENSG00000143771	MEbrown	0.954463	CNIH4	protein_coding	1	224356850	224379459
ENSG00000174672	MEindianred4	0.954437	BRSK2	protein_coding	11	1389899	1462689
ENSG00000145220	MEbrown	0.954372	LYAR	protein_coding	4	4267701	4290169
ENSG00000142541	MEbrown	0.954334	RPL13A	protein_coding	19	49487554	49492308
ENSG00000165733	MEbrown	0.954325	BMS1	protein_coding	10	42782801	42834937
ENSG00000175711	MEgrey60	0.9543	B3GNTL1	protein_coding	17	82942155	83051810
ENSG00000131242	MEbrown	0.954281	RAB11FIP4	protein_coding	17	31391624	31538217
ENSG00000107362	MEbrown	0.954278	ABHD17B	protein_coding	9	71862452	71910931
ENSG00000205544	MEbrown	0.954226	TMEM256	protein_coding	17	7402975	7404137
ENSG00000142599	MEmagenta4	0.954211	RERE	protein_coding	1	8352397	8817643
ENSG00000014919	MEdarkmagenta	0.954184	COX15	protein_coding	10	99711844	99732100
ENSG00000124789	MEbrown	0.954183	NUP153	protein_coding	6	17615035	17706834
ENSG00000151376	MEblack	0.954149	ME3	protein_coding	11	86441108	86672636
ENSG00000092295	MEgreenyellow	0.95413	TGM1	protein_coding	14	24249114	24264432
ENSG00000166181	MEbrown	0.954129	API5	protein_coding	11	43311963	43344529
ENSG00000137692	MEbrown	0.954085	DCUN1D5	protein_coding	11	103062076	103092215
ENSG00000130182	MEbrown	0.954081	ZSCAN10	protein_coding	16	3088890	3099317
ENSG00000101365	MEbrown	0.954052	IDH3B	protein_coding	20	2658395	2664219
ENSG00000127922	MEbrown	0.954051	SHFM1	protein_coding	7	96481626	96709891
ENSG00000204220	MEbrown	0.954028	PFDN6	protein_coding	6	33289302	33298401
ENSG00000100485	MEcoral2	0.954022	SOS¬†2	protein_coding	14	50117120	50231558
ENSG00000119636	MEdarkviolet	0.953975	CCDC176	protein_coding	14	74019353	74082863
ENSG00000067334	MEbrown	0.953949	DNTTIP2	protein_coding	1	93866283	93879918
ENSG00000175756	MEbrown	0.953949	AURKAIP1	protein_coding	1	1373730	1375495
ENSG00000270223	MEbrown4	0.953936	RP13-36G14.4	sense_intronic	X	74009389	74011468
ENSG00000084463	MEbrown	0.953935	WBP11	protein_coding	12	14784579	14803540
ENSG00000162244	MEbrown	0.953851	RPL29	protein_coding	3	51993600	51995942
ENSG00000180773	MEbisque4	0.953843	SLC36A4	protein_coding	11	93144171	93197964
ENSG00000134717	MEbrown	0.953837	BTF3L4	protein_coding	1	52056125	52090716
ENSG00000156860	MEblack	0.953816	FBRS	protein_coding	16	30658431	30670814
ENSG00000007372	MEmaroon	0.953808	PAX6	protein_coding	11	31784792	31817961
ENSG00000198242	MEbrown	0.953795	RPL23A	protein_coding	17	28719393	28724359
ENSG00000136636	MEbrown	0.953778	KCTD3	protein_coding	1	215567392	215621807
ENSG00000164010	MEblack	0.953759	ERMAP	protein_coding	1	42817124	42844989
ENSG00000164221	MEorange	0.953736	CCDC112	protein_coding	5	115267188	115296831
ENSG00000166783	MEblack	0.953716	KIAA0430	protein_coding	16	15594386	15643166
ENSG00000215784	MEbrown	0.953712	FAM72D	protein_coding	1	145096000	145112696
ENSG00000114767	MEbrown	0.953694	RRP9	protein_coding	3	51933430	51941941
ENSG00000198162	MEcoral2	0.953678	MAN1A2	protein_coding	1	117367449	117528872
ENSG00000105401	MEtan	0.953677	CDC37	protein_coding	19	10391134	10420121
ENSG00000169020	MEbrown	0.953669	ATP5I	protein_coding	4	672436	674338
ENSG00000133193	MEtan	0.95366	FAM104A	protein_coding	17	73207353	73236753
ENSG00000249593	MEcoral3	0.953644	CTB-46B19.2	antisense	5	139012647	139051203
ENSG00000160818	MEbrown	0.95364	GPATCH4	protein_coding	1	156594487	156601496
ENSG00000181274	MEbrown	0.953627	FRAT2	protein_coding	10	97332497	97334709
ENSG00000111785	MEdarkseagreen3	0.953619	RIC8B	protein_coding	12	106774595	106889316
ENSG00000164167	MEbrown	0.953606	LSM¬†6,00	protein_coding	4	146175685	146200000
ENSG00000055044	MEbrown	0.953585	NOP58	protein_coding	2	202265716	202303666
ENSG00000075420	MEdarkolivegreen	0.953581	FNDC3B	protein_coding	3	172039628	172401665
ENSG00000238224	MEcoral1	0.953565	RP11-522M21.2	antisense	1	245614773	245615145
ENSG00000196584	MEbrown	0.953561	XRCC2	protein_coding	7	152644779	152676165
ENSG00000137154	MEbrown	0.953555	RPS6	protein_coding	9	19375715	19380254
ENSG00000122741	MEcoral2	0.953553	DCAF10	protein_coding	9	37800502	37867666
ENSG00000007264	MEbrown	0.953539	MATK	protein_coding	19	3777970	3802129
ENSG00000249532	MEbrown	0.953536	RP11-148B6.1	antisense	4	112646476	112650051
ENSG00000137168	MEbrown	0.953535	PPIL1	protein_coding	6	36854827	36875024
ENSG00000156466	MEnavajowhite2	0.953534	GDF6	protein_coding	8	96142330	96160792
ENSG00000111341	MEgreenyellow	0.95352	MGP	protein_coding	12	14881181	14885926
ENSG00000254093	MEbrown	0.953511	PINX1	protein_coding	8	10764963	10839884
ENSG00000117758	MEblack	0.953506	STX12	protein_coding	1	27773183	27824452
ENSG00000133110	MEdarkolivegreen	0.953502	POSTN	protein_coding	13	37562583	37598844
ENSG00000156858	MEcoral2	0.953499	PRR14	protein_coding	16	30650717	30656440
ENSG00000172172	MEbrown	0.953477	MRPL13	protein_coding	8	120380761	120445402
ENSG00000133703	MEbrown	0.953476	KRAS	protein_coding	12	25204789	25250936
ENSG00000256525	MEbrown	0.953446	POLG2	protein_coding	17	64477785	64497036
ENSG00000135829	MEbrown	0.953438	DHX9	protein_coding	1	182839369	182887751
ENSG00000150051	MEgreenyellow	0.953364	MKX	protein_coding	10	27672875	27746060
ENSG00000140400	MEcoral2	0.953349	MAN2C1	protein_coding	15	75355207	75368630
ENSG00000141127	MEorange	0.953346	PRPSAP2	protein_coding	17	18840085	18931287
ENSG00000130985	MEtan	0.953335	UBA1	protein_coding	X	47190861	47215128
ENSG00000189339	MEcoral2	0.953309	SLC35E2B	protein_coding	1	1659529	1692728
ENSG00000088325	MEyellow3	0.953274	TPX2	protein_coding	20	31739271	31801805
ENSG00000099992	MEdarkolivegreen	0.953268	TBC1D10A	protein_coding	22	30291990	30327046
ENSG00000182325	MEbrown	0.953267	FBXL6	protein_coding	8	144355431	144359376
ENSG00000143315	MEmaroon	0.95326	PIGM	protein_coding	1	160027673	160031991
ENSG00000184056	MEorange	0.953248	VPS33B	protein_coding	15	90998416	91022603
ENSG00000183763	MEbrown	0.953203	TRAIP	protein_coding	3	49828599	49856574
ENSG00000160917	MEbrown	0.953155	CPSF4	protein_coding	7	99438922	99457371
ENSG00000163714	MEbrown	0.953133	U2SURP	protein_coding	3	142964497	143060546
ENSG00000073536	MEbrown	0.95312	NLE1	protein_coding	17	35128753	35142315
ENSG00000230453	MEyellow3	0.953112	ANKRD18B	protein_coding	9	33524394	33573009
ENSG00000213625	MEblack	0.953094	LEPROT	protein_coding	1	65420587	65436007
ENSG00000188848	MEbrown	0.953076	BEND4	protein_coding	4	42110938	42152878
ENSG00000087995	MEbrown	0.95305	METTL2A	protein_coding	17	62423867	62450822
ENSG00000164916	MEdarkgreen	0.952998	FOXK1	protein_coding	7	4682309	4771443
ENSG00000119242	MEblack	0.952992	CCDC92	protein_coding	12	123918660	123972831
ENSG00000197756	MEbrown	0.952983	RPL37A	protein_coding	2	216498189	216579180
ENSG00000182220	MEdarkolivegreen	0.952969	ATP6AP2	protein_coding	X	40580908	40606637
ENSG00000134897	MEcoral2	0.952948	BIVM	protein_coding	13	102799049	102841535
ENSG00000256314	MEmediumpurple3	0.952917	RP11-338E21.3	antisense	12	64654060	64655019
ENSG00000172428	MEpalevioletred3	0.952908	MYEOV2	protein_coding	2	240126563	240136807
ENSG00000212993	MEbrown	0.952899	POU5F1B	protein_coding	8	127414290	127420069
ENSG00000103550	MEbrown	0.952839	KNOP1	protein_coding	16	19701934	19718235
ENSG00000125691	MEbrown	0.952836	RPL23	protein_coding	17	38847865	38853843
ENSG00000182670	MEblack	0.9528	TTC3	protein_coding	21	37073226	37203112
ENSG00000130023	MEblack	0.952756	ERMARD	protein_coding	6	169751622	169781584
ENSG00000237298	MEbrown4	0.952728	TTN-AS1	antisense	2	178521183	178774675
ipsc_lncRNA.19790	MEbrown	0.952714	ipsc_lncRNA.19790	novel_intronic	2	233971599	233971900
ENSG00000168701	MEtan	0.952706	TMEM208	protein_coding	16	67227103	67229278
ENSG00000231500	MEbrown	0.952703	RPS18	protein_coding	6	33272010	33276510
ENSG00000235927	MEdarkolivegreen	0.952701	NEXN-AS1	antisense	1	77881348	77889539
ENSG00000107581	MEbrown	0.952695	EIF3A	protein_coding	10	119033670	119080823
ENSG00000101331	MEbrown	0.95268	CCM2L	protein_coding	20	32010450	32032180
ENSG00000198755	MEbrown	0.952672	RPL10A	protein_coding	6	35468408	35470785
ENSG00000198521	MEbisque4	0.952618	ZNF43	protein_coding	19	21804949	21852125
ENSG00000139631	MEblack	0.952613	CSAD	protein_coding	12	53157663	53180909
ENSG00000145743	MEcoral2	0.952591	FBXL17	protein_coding	5	107859035	108382098
ENSG00000213465	MEbrown	0.952574	ARL¬†2,00	protein_coding	11	65014113	65022184
ENSG00000185875	MEdarkmagenta	0.952569	THNSL1	protein_coding	10	25016658	25026664
ENSG00000137100	MEblack	0.952564	DCTN3	protein_coding	9	34613545	34620523
ENSG00000227200	MEdarkolivegreen	0.952522	RP11-121A14.3	sense_intronic	9	124262876	124265809
ENSG00000070610	MEbrown	0.952492	GBA2	protein_coding	9	35736866	35749228
ENSG00000165912	MEorange	0.952478	PACSIN3	protein_coding	11	47177525	47186443
ENSG00000116957	MEbrown	0.952476	TBCE	protein_coding	1	235367360	235448968
ENSG00000104331	MEblack	0.95247	IMPAD1	protein_coding	8	56957933	56993844
ENSG00000145681	MEdarkolivegreen	0.95247	HAPLN1	protein_coding	5	83637805	83721613
ENSG00000101452	MEbrown	0.952453	DHX35	protein_coding	20	38962299	39039723
ENSG00000017797	MEtan	0.952407	RALBP1	protein_coding	18	9475009	9538116
ENSG00000124357	MEblack	0.952399	NAGK	protein_coding	2	71064344	71079805
ENSG00000186230	MEbrown	0.952388	ZNF749	protein_coding	19	57435329	57445485
ENSG00000120992	MEbrown	0.952355	LYPLA1	protein_coding	8	54046367	54102017
ENSG00000198873	MEblack	0.952344	GRK5	protein_coding	10	119207589	119459742
ENSG00000153015	MEbrown	0.952289	CWC27	protein_coding	5	64768930	65018763
ENSG00000146409	MEbrown	0.952285	SLC18B1	protein_coding	6	132769370	132798553
ipsc_lncRNA.22427	MEbrown	0.95228	ipsc_lncRNA.22427	novel_intronic	3	53063411	53063856
ENSG00000145741	MEbrown	0.952258	BTF3	protein_coding	5	73498408	73505635
ENSG00000073584	MEplum	0.952188	SMARCE1	protein_coding	17	40624962	40648508
ENSG00000166986	MEbrown	0.952143	MARS	protein_coding	12	57475445	57517569
ENSG00000274750	MEbrown	0.952142	HIST1H3E	protein_coding	6	26225155	26225565
ENSG00000164611	MEbrown	0.952109	PTTG1	protein_coding	5	160421822	160428744
ENSG00000128039	MEtan	0.952068	SRD5A3	protein_coding	4	55346109	55373096
ENSG00000196405	MEmaroon	0.952061	EVL	protein_coding	14	99971449	100144236
ENSG00000100138	MEbrown	0.952043	NHP2L1	protein_coding	22	41673930	41690504
ENSG00000271601	MEblack	0.952041	LIX1L	protein_coding	1	145933423	145958001
ENSG00000076003	MEbrown	0.952034	MCM6	protein_coding	2	135839626	135876426
ENSG00000162623	MEbrown	0.951969	TYW3	protein_coding	1	74733152	74766678
ENSG00000153094	MEcoral3	0.951953	BCL2L11	protein_coding	2	111119378	111168447
ENSG00000137955	MEbrown	0.95192	RABGGTB	protein_coding	1	75786197	75795079
ENSG00000183530	MEbrown	0.951907	PRR14L	protein_coding	22	31676256	31750140
ENSG00000276045	MEbrown	0.951904	ORAI1	protein_coding	12	121626550	121642677
ENSG00000225850	MEbrown	0.951895	RP11-452K12.4	antisense	10	97334564	97343203
ENSG00000077514	MEbrown	0.95187	POLD3	protein_coding	11	74493851	74669117
ENSG00000120837	MEbrown	0.951817	NFYB	protein_coding	12	104117077	104138289
ENSG00000263563	MEpalevioletred3	0.951807	UBBP4	protein_coding	17	22202995	22205156
ENSG00000149806	MEbrown	0.951791	FAU	protein_coding	11	65120628	65122473
ENSG00000166250	MEpalevioletred2	0.951788	CLMP	protein_coding	11	123069865	123195281
ENSG00000150764	MElightsteelblue1	0.951778	DIXDC1	protein_coding	11	111927144	112022584
ENSG00000166887	MEblack	0.951759	VPS39	protein_coding	15	42158701	42208316
ENSG00000179520	MEmediumorchid	0.951738	SLC17A8	protein_coding	12	100357079	100422059
ipsc_lncRNA.31968	MEcoral1	0.951702	ipsc_lncRNA.31968	novel_intergenic	9	60678892	60682164
ENSG00000164975	MElightsteelblue1	0.951693	SNAPC3	protein_coding	9	15422704	15465953
ENSG00000151148	MEblack	0.951671	UBE3B	protein_coding	12	109477402	109536705
ENSG00000188846	MEbrown	0.951653	RPL14	protein_coding	3	40457292	40462370
ENSG00000111704	MEbrown	0.951634	NANOG	protein_coding	12	7787794	7799141
ENSG00000170633	MEbrown	0.951557	RNF34	protein_coding	12	121400041	121430623
ipsc_lncRNA.31932	MEcoral3	0.95155	ipsc_lncRNA.31932	novel_intergenic	9	40812870	40815402
ipsc_lncRNA.6024	MEorange	0.951532	ipsc_lncRNA.6024	novel_intronic	11	110360953	110361213
ENSG00000156966	MEbrown	0.951516	B3GNT7	protein_coding	2	231395543	231401164
ENSG00000159267	MEmagenta4	0.951503	HLCS	protein_coding	21	36750888	36990236
ENSG00000156218	MEgreenyellow	0.951489	ADAMTSL3	protein_coding	15	83654086	84039842
ENSG00000136891	MEbrown	0.951479	TEX10	protein_coding	9	100302077	100352939
ENSG00000204370	MEbrown	0.951465	SDHD	protein_coding	11	112086773	112120013
ENSG00000103091	MEbrown	0.951453	WDR59	protein_coding	16	74871367	75000173
ENSG00000143033	MEbrown	0.951439	MTF2	protein_coding	1	93079235	93139081
ENSG00000114054	MEbrown	0.951437	PCCB	protein_coding	3	136250306	136337896
ENSG00000178999	MEbrown	0.951422	AURKB	protein_coding	17	8204733	8210600
ENSG00000102781	MEblack	0.951409	KATNAL1	protein_coding	13	30202630	30307484
ENSG00000161940	MEbrown	0.951389	BCL6B	protein_coding	17	7023020	7030290
ENSG00000116731	MEblack	0.951386	PRDM2	protein_coding	1	13700198	13825079
ENSG00000105877	MEbisque4	0.95132	DNAH11	protein_coding	7	21543215	21901839
ENSG00000137871	MEfloralwhite	0.95132	ZNF280D	protein_coding	15	56630181	56918571
ENSG00000145979	MEbrown	0.95131	TBC1D7	protein_coding	6	13266542	13328583
ENSG00000164663	MEbrown	0.951309	USP49	protein_coding	6	41789896	41895361
ENSG00000264546	MEdarkorange2	0.951263	RP11-464D20.6	sense_intronic	17	62549726	62552121
ENSG00000121152	MEbrown	0.951258	NCAPH	protein_coding	2	96335787	96373845
ENSG00000084623	MEbrown	0.951256	EIF3I	protein_coding	1	32221928	32231604
ENSG00000123297	MEbrown	0.951248	TSFM	protein_coding	12	57782589	57808071
ENSG00000167085	MEbrown	0.951246	PHB	protein_coding	17	49404049	49414905
ENSG00000142698	MEbrown	0.951198	C1orf94	protein_coding	1	34166883	34219131
ENSG00000116251	MEbrown	0.951177	RPL22	protein_coding	1	6181269	6209389
ENSG00000129038	MEblack	0.951163	LOXL1	protein_coding	15	73925989	73952137
ENSG00000139436	MEblack	0.95114	GIT2	protein_coding	12	109929792	109996389
ENSG00000254461	MEblack	0.951087	RP11-755F10.3	antisense	11	66259567	66261834
ENSG00000068354	MEdarkolivegreen	0.951067	TBC1D25	protein_coding	X	48539457	48562609
ENSG00000099977	MEbrown	0.951056	DDT	protein_coding	22	23971365	23980469
ENSG00000140948	MEdarkgreen	0.951023	ZCCHC14	protein_coding	16	87406246	87492045
ENSG00000149418	MEbrown	0.950974	ST14	protein_coding	11	130159562	130210376
ENSG00000226533	MEcoral3	0.950973	BTBD9-AS1	antisense	6	38481692	38482531
ENSG00000156030	MEblack	0.950947	ELMSAN1	protein_coding	14	73715122	73790285
ENSG00000182149	MEbrown	0.950938	IST1	protein_coding	16	71845996	71931199
ENSG00000188158	MEdarkslateblue	0.950927	NHS	protein_coding	X	17375420	17735994
ENSG00000149328	MEindianred4	0.950885	GLB1L2	protein_coding	11	134331874	134378341
ENSG00000147202	MEbrown	0.95085	DIAPH2	protein_coding	X	96684663	97604997
ENSG00000082898	MEbrown	0.950844	XPO1	protein_coding	2	61477849	61538626
ENSG00000134259	MEgreenyellow	0.950829	NGF	protein_coding	1	115285918	115338236
ENSG00000212747	MEcoral2	0.950817	FAM127C	protein_coding	X	135020504	135022529
ENSG00000008988	MEbrown	0.950786	RPS20	protein_coding	8	56067295	56074581
ENSG00000066027	MEbrown	0.950757	PPP2R5A	protein_coding	1	212285537	212361863
ENSG00000141655	MEbrown	0.950733	TNFRSF11A	protein_coding	18	62325287	62391292
ENSG00000184012	MEbrown	0.950689	TMPRSS2	protein_coding	21	41464551	41531116
ENSG00000145777	MEgreenyellow	0.950629	TSLP	protein_coding	5	111070062	111078024
ENSG00000136279	MEblack	0.950629	DBNL	protein_coding	7	44044640	44069456
ENSG00000125869	MElightsteelblue1	0.950604	LAMP5	protein_coding	20	9514358	9530524
ENSG00000151617	MEcoral1	0.950587	EDNRA	protein_coding	4	147480917	147544954
ENSG00000253972	MEbrown	0.950575	RP11-4K16.2	lincRNA	8	119215111	119246848
ENSG00000196591	MEbrown	0.950568	HDAC2	protein_coding	6	113933028	114011308
ENSG00000141012	MEcoral1	0.950567	GALNS	protein_coding	16	88813734	88856970
ENSG00000106692	MEplum3	0.950539	FKTN	protein_coding	9	105558130	105641118
ENSG00000105472	MEdarkolivegreen	0.950537	CLEC11A	protein_coding	19	50723329	50725718
ENSG00000197956	MEdarkolivegreen	0.950533	S100A6	protein_coding	1	153534599	153536244
ENSG00000004897	MEblack	0.950509	CDC27	protein_coding	17	47117703	47189422
ENSG00000170468	MEbrown	0.950507	C14orf169	protein_coding	14	73490964	73493392
ENSG00000013573	MEbrown	0.95048	DDX11	protein_coding	12	31073845	31104791
ENSG00000218336	MEblack	0.950465	TENM3	protein_coding	4	182143987	182803024
ENSG00000080345	MEbrown	0.950422	RIF1	protein_coding	2	151409883	151508013
ENSG00000143742	MEbrown	0.950396	SRP9	protein_coding	1	225777813	225790466
ENSG00000172336	MEbrown	0.950383	POP7	protein_coding	7	100706053	100707495
ENSG00000102910	MEblack	0.950369	LONP2	protein_coding	16	48244296	48363122
ENSG00000177599	MEdarkviolet	0.950281	ZNF491	protein_coding	19	11797667	11809622
ENSG00000126226	MEbrown	0.950272	PCID2	protein_coding	13	113177539	113208715
ENSG00000170889	MEbrown	0.950266	RPS9	protein_coding	19	54200742	54249003
ENSG00000110422	MEblack	0.950257	HIPK3	protein_coding	11	33256672	33357023
ENSG00000164022	MEbrown	0.95025	AIMP1	protein_coding	4	106315544	106349226
ENSG00000173141	MEbrown	0.950218	MRPL57	protein_coding	13	21176645	21179084
ENSG00000153093	MEbrown	0.950213	ACOXL	protein_coding	2	110732573	111118222
ENSG00000126953	MEbrown	0.950205	TIMM8A	protein_coding	X	101345661	101349196
ENSG00000112651	MEbrown	0.950176	MRPL2	protein_coding	6	43054029	43059806
ENSG00000164292	MEblack	0.950155	RHOBTB3	protein_coding	5	95713522	95824383
ENSG00000147677	MEbrown	0.950153	EIF3H	protein_coding	8	116642130	116766925
ENSG00000107949	MEbrown	0.950063	BCCIP	protein_coding	10	125823546	125853695
ENSG00000025770	MEdarkmagenta	0.950024	NCAPH2	protein_coding	22	50508216	50523472
ENSG00000185862	MEcoral3	0.94991	EVI2B	protein_coding	17	31303766	31314112
ENSG00000102743	MEbrown	0.949894	SLC25A15	protein_coding	13	40789412	40810111
ENSG00000069431	MEnavajowhite2	0.949891	ABCC9	protein_coding	12	21797401	21941402
ENSG00000114735	MEcoral2	0.949885	HEMK1	protein_coding	3	50569152	50596168
ENSG00000204866	MEgreenyellow	0.949873	IGFL2	protein_coding	19	46143106	46161299
ENSG00000067445	MEblack	0.949864	TRO	protein_coding	X	54920462	54931431
ENSG00000181444	MEcoral2	0.949855	ZNF467	protein_coding	7	149764182	149773479
ipsc_lncRNA.3553	MEcoral3	0.949831	ipsc_lncRNA.3553	novel_intergenic	10	42208045	42209127
ENSG00000197557	MEgrey60	0.949803	TTC30A	protein_coding	2	177612992	177618966
ENSG00000271199	MEcoral	0.949801	RP13-216E22.5	sense_overlapping	X	73958059	73969485
ENSG00000122687	MEbrown	0.949794	FTSJ2	protein_coding	7	2234231	2242198
ENSG00000146477	MEbrown	0.949775	SLC22A3	protein_coding	6	160348268	160452581
ENSG00000197771	MEbrown	0.949747	MCMBP	protein_coding	10	119829404	119892556
ENSG00000255318	MEyellow3	0.949724	RP11-655M14.13	lincRNA	11	67618279	67627304
ENSG00000156970	MEbrown	0.949684	BUB1B	protein_coding	15	40161023	40221136
ENSG00000226367	MEcoral3	0.949655	ST7-AS2	antisense	7	117072072	117146480
ENSG00000164164	MEbrown	0.949644	OTUD4	protein_coding	4	145110838	145180161
ENSG00000164062	MEbrown	0.949634	APEH	protein_coding	3	49674002	49683963
ENSG00000267424	MEbrown	0.949625	CTD-2265O21.3	antisense	19	12825711	12832983
ENSG00000154839	MEbrown	0.949622	SKA1	protein_coding	18	50374995	50394173
ENSG00000101695	MEbrown	0.949583	RNF125	protein_coding	18	32018372	32073213
ENSG00000111674	MEorange	0.949576	ENO2	protein_coding	12	6913745	6923698
ENSG00000084636	MEdarkolivegreen	0.949561	COL16A1	protein_coding	1	31652247	31704319
ENSG00000204217	MEblack	0.949557	BMPR2	protein_coding	2	202376936	202567751
ENSG00000145780	MEdarkmagenta	0.949554	FEM1C	protein_coding	5	115520908	115544894
ENSG00000181619	MEdarkviolet	0.949549	GPR135	protein_coding	14	59429022	59465342
ENSG00000171204	MEbrown	0.949549	TMEM126B	protein_coding	11	85628573	85636539
ENSG00000112584	MEblack	0.949543	FAM120B	protein_coding	6	170295321	170407065
ENSG00000131650	MEdarkseagreen3	0.949517	KREMEN2	protein_coding	16	2963944	2968383
ENSG00000159217	MEbrown	0.949511	IGF2BP1	protein_coding	17	48997412	49055650
ENSG00000196693	MEindianred4	0.949502	ZNF33B	protein_coding	10	42574185	42638568
ENSG00000097046	MEbrown	0.949462	CDC7	protein_coding	1	91500893	91525764
ENSG00000082515	MEbrown	0.949462	MRPL22	protein_coding	5	154941070	154969411
ENSG00000137210	MEbrown	0.949404	TMEM14B	protein_coding	6	10747759	10852753
ENSG00000069020	MElightsteelblue	0.949359	MAST4	protein_coding	5	66596361	67169595
ENSG00000233339	MEmediumpurple3	0.949356	AC018878.3	antisense	2	106179542	106183797
ENSG00000272391	MEdarkmagenta	0.949354	POM121C	protein_coding	7	75416787	75486271
ENSG00000066322	MEdarkolivegreen	0.949336	ELOVL1	protein_coding	1	43363397	43368074
ENSG00000245105	MElightsteelblue1	0.949325	A2M-AS1	antisense	12	9065177	9068060
ENSG00000132603	MEbrown	0.949295	NIP7	protein_coding	16	69339430	69343111
ENSG00000108557	MEblack	0.949292	RAI1	protein_coding	17	17681473	17811453
ENSG00000215790	MEcoral2	0.949284	SLC35E2	protein_coding	1	1724838	1745992
ENSG00000099942	MEbrown	0.949255	CRKL	protein_coding	22	20917426	20953749
ENSG00000266402	MEbrown	0.949237	SNORA76C	lincRNA	17	64145970	64146476
ENSG00000135720	MEdarkolivegreen	0.949229	DYNC1LI2	protein_coding	16	66720893	66751798
ENSG00000102802	MEgreenyellow	0.949228	MEDAG	protein_coding	13	30906191	30925572
ipsc_lncRNA.19212	MEbrown	0.949218	ipsc_lncRNA.19212	novel_intergenic	2	183264340	183264654
ENSG00000104413	MEbrown	0.949194	ESRP1	protein_coding	8	94641074	94707466
ENSG00000196431	MEmagenta4	0.949194	CRYBA4	protein_coding	22	26621964	26630672
ENSG00000134440	MEbrown	0.949176	NARS	protein_coding	18	57600656	57622213
ENSG00000148384	MEplum3	0.949126	INPP5E	protein_coding	9	136428619	136439822
ENSG00000169021	MEbrown	0.949123	UQCRFS1	protein_coding	19	29205321	29213541
ENSG00000258199	MEcoral2	0.949122	RP11-977G19.5	sense_overlapping	12	56162359	56190284
ENSG00000250174	MEgreenyellow	0.949107	MYLK-AS2	antisense	3	123689644	123692407
ENSG00000101447	MEbrown	0.949101	FAM83D	protein_coding	20	38926312	38953106
ENSG00000174306	MEblack	0.949091	ZHX3	protein_coding	20	41178448	41317672
ENSG00000275632	MEbrown	0.949055	RP5-967N21.11	lincRNA	20	6000418	6000941
ENSG00000168152	MEbrown	0.948993	THAP9	protein_coding	4	82900684	82919969
ENSG00000138036	MEantiquewhite4	0.948978	DYNC2LI1	protein_coding	2	43774039	43810010
ENSG00000132000	MEdarkolivegreen	0.948969	PODNL1	protein_coding	19	13931187	13953392
ENSG00000163347	MEblue2	0.948935	CLDN1	protein_coding	3	190305701	190322475
ENSG00000205250	MEbrown	0.948913	E2F4	protein_coding	16	67192169	67198918
ENSG00000165863	MEbrown	0.948908	C10orf82	protein_coding	10	116663696	116670264
ENSG00000132300	MEbrown	0.948881	PTCD3	protein_coding	2	86106182	86142157
ENSG00000105370	MEmagenta4	0.948865	LIM2	protein_coding	19	51379909	51387960
ENSG00000270055	MEblack	0.948841	CTD-3092A11.2	sense_intronic	15	30487963	30490313
ENSG00000165732	MEbrown	0.948834	DDX21	protein_coding	10	68956128	68985073
ENSG00000196850	MEbrown	0.948825	PPTC7	protein_coding	12	110533245	110583320
ipsc_lncRNA.32873	MEcoral1	0.948815	ipsc_lncRNA.32873	novel_intergenic	KI270391.1	45	1482
ENSG00000113638	MElightgreen	0.948812	TTC33	protein_coding	5	40714475	40755975
ENSG00000127884	MEpalevioletred3	0.948811	ECHS1	protein_coding	10	133362480	133373689
ENSG00000174579	MEbrown	0.948805	MSL2	protein_coding	3	136148922	136197241
ENSG00000167721	MEbrown	0.948758	TSR1	protein_coding	17	2322503	2337507
ENSG00000108960	MEdarkslateblue	0.948737	MMD	protein_coding	17	55392613	55421992
ENSG00000226430	MEantiquewhite4	0.948716	USP17L7	protein_coding	8	12132417	12134444
ENSG00000162063	MEbrown	0.948706	CCNF	protein_coding	16	2429394	2458854
ENSG00000272342	MEgrey60	0.948689	RP13-539J13.1	lincRNA	2	739588	740164
ENSG00000172889	MEbrown	0.948642	EGFL7	protein_coding	9	136658856	136672678
ENSG00000087263	MEtan	0.948628	OGFOD1	protein_coding	16	56451490	56479100
ENSG00000169908	MEdarkolivegreen	0.948615	TM4SF1	protein_coding	3	149369022	149377865
ENSG00000113580	MEblack	0.948585	NR3C1	protein_coding	5	143277931	143435512
ENSG00000260859	MEgreenyellow	0.948571	RP11-254F19.2	sense_intronic	16	84828263	84829242
ENSG00000089335	MElightgreen	0.948551	ZNF302	protein_coding	19	34677639	34686397
ENSG00000105618	MEdarkmagenta	0.948542	PRPF31	protein_coding	19	54115410	54131719
ENSG00000261295	MEcoral1	0.948539	RP11-524D16__A.3	antisense	X	100673330	100673981
ENSG00000114251	MEcoral2	0.948528	WNT5A	protein_coding	3	55465715	55490539
ENSG00000229646	MEbrown	0.948517	RP11-330A16.1	lincRNA	6	14597514	14599690
ENSG00000265681	MEbrown	0.948494	RPL17	protein_coding	18	49488453	49492565
ENSG00000162775	MEbrown	0.94849	RBM15	protein_coding	1	110338506	110346681
ENSG00000101665	MEdarkolivegreen	0.948489	SMAD7	protein_coding	18	48919853	48950711
ENSG00000075089	MEbrown	0.948466	ACTR6	protein_coding	12	100199122	100241865
ENSG00000142303	MEblack	0.94846	ADAMTS10	protein_coding	19	8580242	8610735
ENSG00000260808	MEdarkorange2	0.948459	CTD-2007L18.5	lincRNA	11	68612899	68616711
ENSG00000058600	MEbrown	0.948426	POLR3E	protein_coding	16	22297375	22335103
ENSG00000171956	MEbrown	0.948413	FOXB1	protein_coding	15	60004222	60061730
ENSG00000151320	MEmaroon	0.948399	AKAP6	protein_coding	14	32329273	32837681
ENSG00000078140	MEbrown	0.948396	UBE2K	protein_coding	4	39698044	39782792
ENSG00000176225	MEbisque4	0.948376	RTTN	protein_coding	18	70003793	70205945
ENSG00000134758	MEbrown	0.948363	RNF138	protein_coding	18	32091855	32131561
ENSG00000168300	MEcoral2	0.948336	PCMTD1	protein_coding	8	51817575	51899186
ENSG00000142409	MEbrown	0.948335	ZNF787	protein_coding	19	56087366	56121280
ENSG00000182866	MEbrown	0.94833	LCK	protein_coding	1	32251239	32286165
ENSG00000253958	MEbrown	0.948309	CLDN23	protein_coding	8	8701938	8704106
ipsc_lncRNA.2384	MEbrown	0.948307	ipsc_lncRNA.2384	novel_intronic	1	171269840	171270443
ENSG00000144554	MEbrown	0.948305	FANCD2	protein_coding	3	10026414	10101930
ENSG00000137507	MEdarkolivegreen	0.948165	LRRC32	protein_coding	11	76657524	76670747
ENSG00000067177	MEorange	0.948153	PHKA1	protein_coding	X	72578814	72714319
ENSG00000110435	MEbrown	0.948103	PDHX	protein_coding	11	34915829	35020591
ENSG00000262372	MEdarkorange2	0.948083	RP11-669E14.6	antisense	17	46035313	46035770
ENSG00000172115	MEbrown	0.94807	CYCS	protein_coding	7	25120091	25125361
ENSG00000186010	MEbrown	0.948068	NDUFA13	protein_coding	19	19515736	19529054
ENSG00000116771	MEbrown	0.94806	AGMAT	protein_coding	1	15572353	15585110
ENSG00000078295	MEbrown	0.948056	ADCY2	protein_coding	5	7396208	7830081
ENSG00000197321	MEcoral1	0.948046	SVIL	protein_coding	10	29457338	29736781
ENSG00000100564	MEdarkgreen	0.948045	PIGH	protein_coding	14	67581955	67600287
ENSG00000275457	MEbrown	0.948023	RP1-198K11.5	antisense	20	21302731	21303704
ENSG00000251076	MElightsteelblue	0.948007	RP11-526F3.1	antisense	5	112228283	112257309
ENSG00000186523	MEindianred4	0.948007	FAM86B1	protein_coding	8	12182096	12194133
ENSG00000134871	MEblack	0.947974	COL4A2	protein_coding	13	110305812	110513027
ENSG00000108846	MEgreenyellow	0.947971	ABCC3	protein_coding	17	50634777	50692252
ENSG00000107672	MEbrown	0.947964	NSMCE4A	protein_coding	10	121957088	121975217
ENSG00000175643	MEbrown	0.947953	RMI2	protein_coding	16	11249619	11351762
ENSG00000143811	MEbrown	0.947939	PYCR2	protein_coding	1	225919877	225924340
ENSG00000168872	MEdarkmagenta	0.947938	DDX19A	protein_coding	16	70299224	70373383
ENSG00000259234	MEmagenta4	0.947912	RP11-17L5.4	lincRNA	15	79191707	79283945
ENSG00000110955	MEbrown	0.947884	ATP5B	protein_coding	12	56638175	56646068
ENSG00000264345	MEgrey60	0.947873	RP11-958F21.1	lincRNA	18	24933487	24987682
ENSG00000093010	MEfloralwhite	0.947869	COMT	protein_coding	22	19941607	19969975
ENSG00000270190	MEcoral3	0.947851	RP11-803D5.4	lincRNA	2	111266868	111267473
ENSG00000248874	MEdarkviolet	0.947826	C5orf17	lincRNA	5	23951348	24178263
ENSG00000086827	MEbrown	0.94781	ZW10	protein_coding	11	113733187	113773811
ENSG00000102738	MEbrown	0.947751	MRPS31	protein_coding	13	40729135	40771173
ENSG00000107831	MEbrown	0.947739	FGF8	protein_coding	10	101770130	101780369
ENSG00000228327	MEdarkolivegreen4	0.94769	RP11-206L10.2	lincRNA	1	764857	778626
ENSG00000165689	MEbrown	0.94769	SDCCAG3	protein_coding	9	136401922	136410609
ENSG00000106261	MEcoral2	0.947654	ZKSCAN1	protein_coding	7	100015572	100041689
ENSG00000105483	MEcoral2	0.947648	CARD8	protein_coding	19	48180770	48255946
ENSG00000067533	MEbrown	0.947627	RRP15	protein_coding	1	218285287	218337983
ENSG00000232710	MEblack	0.947619	RP4-669P10.16	lincRNA	22	42136433	42139927
ENSG00000171132	MEblack	0.947616	PRKCE	protein_coding	2	45651345	46187990
ENSG00000125447	MEbrown	0.947603	GGA3	protein_coding	17	75236599	75262363
ENSG00000100567	MEbrown	0.947603	PSMA3	protein_coding	14	58244831	58272012
ipsc_lncRNA.20950	MEbrown	0.947595	ipsc_lncRNA.20950	novel_intergenic	21	40954827	40955077
ENSG00000173120	MEdarkolivegreen	0.947581	KDM2A	protein_coding	11	67119269	67258087
ENSG00000104369	MEbrown	0.947579	JPH1	protein_coding	8	74234700	74321328
ENSG00000228648	MEbrown	0.947564	RP11-568A7.2	lincRNA	6	167241891	167245916
ENSG00000184207	MEbrown	0.94756	PGP	protein_coding	16	2211997	2214807
ENSG00000079246	MEbrown	0.94755	XRCC5	protein_coding	2	216107464	216206303
ENSG00000152464	MEbrown	0.947516	RPP38	protein_coding	10	15097180	15139818
ENSG00000112742	MEbrown	0.947487	TTK	protein_coding	6	80003887	80042527
ENSG00000108255	MEmagenta4	0.947484	CRYBA1	protein_coding	17	29246863	29254494
ENSG00000060749	MEbrown	0.947467	QSER1	protein_coding	11	32893178	32993316
ENSG00000176248	MEcoral2	0.947409	ANAPC2	protein_coding	9	137174784	137188549
ENSG00000273302	MEcoral3	0.947398	RP11-493E12.2	sense_intronic	2	61199979	61200769
ENSG00000115594	MEdarkviolet	0.947364	IL1R1	protein_coding	2	102064544	102179874
ENSG00000187778	MEbrown	0.947239	MCRS1	protein_coding	12	49556544	49568153
ENSG00000124198	MEtan	0.94723	ARFGEF2	protein_coding	20	48921890	49036693
ENSG00000012504	MEgreenyellow	0.947207	NR1H4	protein_coding	12	100473708	100564413
ENSG00000162769	MEbrown	0.947189	FLVCR1	protein_coding	1	212858255	212899363
ENSG00000063854	MEblue2	0.947188	HAGH	protein_coding	16	1795620	1827194
ENSG00000167778	MEdarkolivegreen	0.947173	SPRYD3	protein_coding	12	53064316	53079420
ENSG00000177646	MEcoral2	0.947155	ACAD9	protein_coding	3	128879490	128916067
ENSG00000222009	MEblack	0.947151	BTBD19	protein_coding	1	44808482	44815585
ENSG00000171105	MEorange	0.947149	INSR	protein_coding	19	7112255	7294034
ENSG00000109133	MEorange	0.94714	TMEM33	protein_coding	4	41935120	41960572
ENSG00000143420	MEbrown	0.947132	ENSA	protein_coding	1	150600851	150629612
ENSG00000152147	MEbrown	0.947121	GEMIN6	protein_coding	2	38751534	38785000
ENSG00000158825	MEbrown	0.94709	CDA	protein_coding	1	20588948	20618908
ENSG00000127666	MEdarkolivegreen	0.947085	TICAM1	protein_coding	19	4815932	4831704
ENSG00000117640	MEblack	0.947084	MTFR1L	protein_coding	1	25818640	25832942
ENSG00000159873	MEbrown	0.947083	CCDC117	protein_coding	22	28772674	28789301
ENSG00000184906	MEcoral3	0.947077	AC129778.2	lincRNA	9	40497850	40566779
ENSG00000249685	MEantiquewhite4	0.947016	RP11-360F5.3	lincRNA	4	39133913	39135608
ENSG00000248605	MEbrown	0.947008	CTD-2306M5.1	lincRNA	5	25404733	25445925
ENSG00000124813	MEdarkolivegreen	0.946993	RUNX2	protein_coding	6	45328157	45664349
ipsc_lncRNA.6509	MEbrown	0.946978	ipsc_lncRNA.6509	novel_intergenic	12	7905353	7906064
ENSG00000178188	MEcoral2	0.946976	SH2B1	protein_coding	16	28846600	28874212
ENSG00000140600	MEbrown	0.946972	SH3GL3	protein_coding	15	83447228	83618743
ENSG00000101052	MEdarkmagenta	0.94694	IFT52	protein_coding	20	43590931	43647296
ENSG00000277491	MEnavajowhite2	0.946926	RP11-676J12.9	lincRNA	17	795306	795794
ENSG00000197448	MEblack	0.946916	GSTK1	protein_coding	7	143244093	143270854
ENSG00000012822	MEblack	0.946898	CALCOCO1	protein_coding	12	53708517	53727745
ENSG00000172534	MEbrown	0.946873	HCFC1	protein_coding	X	153947553	153971807
ENSG00000171603	MEcoral2	0.946859	CLSTN1	protein_coding	1	9729026	9824526
ENSG00000168140	MEdarkviolet	0.94683	VASN	protein_coding	16	4371848	4383528
ENSG00000245552	MEcoral3	0.946815	RP11-712B9.2	antisense	11	95150539	95234104
ENSG00000115414	MEdarkolivegreen	0.946805	FN1	protein_coding	2	215360440	215436172
ENSG00000174371	MEbrown	0.946794	EXO1	protein_coding	1	241847967	241895148
ENSG00000133731	MEorange	0.946787	IMPA1	protein_coding	8	81657961	81686693
ENSG00000155189	MEbrown	0.946774	AGPAT5	protein_coding	8	6708357	6759666
ENSG00000198331	MEbrown	0.946768	HYLS1	protein_coding	11	125883614	125900648
ENSG00000102452	MEdarkolivegreen	0.946752	NALCN	protein_coding	13	101053776	101416492
ENSG00000153201	MEbrown	0.946743	RANBP2	protein_coding	2	108719481	108785811
ENSG00000162745	MEdarkolivegreen	0.946733	OLFML2B	protein_coding	1	161983192	162023854
ENSG00000099622	MEcoral2	0.946726	CIRBP	protein_coding	19	1259384	1274880
ENSG00000232893	MEgreenyellow	0.946704	IQCA1-AS1	antisense	2	236391074	236392388
ENSG00000074755	MEblack	0.946702	ZZEF1	protein_coding	17	4004445	4143020
ENSG00000159596	MEbrown	0.946676	TMEM69	protein_coding	1	45687214	45694443
ENSG00000173546	MEdarkolivegreen	0.94664	CSPG4	protein_coding	15	75674322	75712848
ENSG00000253929	MEmediumorchid	0.946615	CASC21	lincRNA	8	127339274	127392631
ENSG00000185760	MEplum3	0.94656	KCNQ5	protein_coding	6	72621792	73198851
ENSG00000171456	MEcoral2	0.946558	ASXL1	protein_coding	20	32358344	32439319
ENSG00000132950	MEblack	0.946515	ZMYM5	protein_coding	13	19823482	19863636
ENSG00000276968	MEmediumpurple3	0.946503	RP11-90M2.5	antisense	13	48041751	48042184
ENSG00000214870	MElightsteelblue1	0.946472	AC004540.5	lincRNA	7	26398593	26494256
ENSG00000105131	MEbrown	0.946466	EPHX3	protein_coding	19	15226919	15233435
ENSG00000271857	MEdarkolivegreen	0.946456	RP1-244F24.1	antisense	6	45421079	45422005
ENSG00000166797	MEbrown	0.946414	FAM96A	protein_coding	15	64072559	64094018
ENSG00000101997	MEplum	0.946388	CCDC22	protein_coding	X	49235467	49250526
ENSG00000134873	MEbrown	0.946343	CLDN10	protein_coding	13	95433604	95579759
ENSG00000160202	MEmagenta4	0.946324	CRYAA	protein_coding	21	43169008	43172805
ENSG00000184261	MEbrown	0.946307	KCNK12	protein_coding	2	47516581	47570939
ENSG00000143499	MEmaroon	0.946301	SMYD2	protein_coding	1	214281102	214337131
ENSG00000163703	MEblack	0.946301	CRELD1	protein_coding	3	9933822	9945413
ENSG00000196576	MEblack	0.946222	PLXNB2	protein_coding	22	50274979	50307627
ENSG00000177600	MEbrown	0.946206	RPLP2	protein_coding	11	809647	812880
ENSG00000092203	MEdarkgreen	0.946193	TOX4	protein_coding	14	21476597	21499175
ENSG00000248479	MEmaroon	0.946192	RP11-807H7.2	lincRNA	4	65702202	65705553
ENSG00000132382	MEbrown	0.946191	MYBBP1A	protein_coding	17	4538897	4555631
ENSG00000123975	MEbrown	0.946177	CKS2	protein_coding	9	89311198	89316703
ENSG00000101298	MEdarkolivegreen	0.946177	SNPH	protein_coding	20	1266316	1309328
ENSG00000272927	MElightsteelblue1	0.946154	RP11-1191J2.5	antisense	4	661209	661945
ENSG00000144642	MEblack	0.946151	RBMS3	protein_coding	3	29280982	30010391
ENSG00000198169	MEblack	0.946148	ZNF251	protein_coding	8	144720907	144756417
ENSG00000038382	MEcoral1	0.946095	TRIO	protein_coding	5	14143702	14532128
ENSG00000172244	MEbrown	0.946067	C5orf34	protein_coding	5	43486701	43515145
ENSG00000204291	MEdarkolivegreen	0.946039	COL15A1	protein_coding	9	98943179	99070792
ENSG00000171202	MEbrown	0.94603	TMEM126A	protein_coding	11	85647967	85656547
ENSG00000137720	MEbrown	0.945994	C11orf1	protein_coding	11	111878935	111885975
ENSG00000131591	MEplum3	0.945992	C1orf159	protein_coding	1	1081818	1116361
ENSG00000271324	MEdarkviolet	0.945963	RP11-10C24.2	lincRNA	3	33793644	33794145
ENSG00000205309	MEbrown	0.945913	NT5M	protein_coding	17	17303335	17347663
ENSG00000116406	MEblack	0.945906	EDEM3	protein_coding	1	184690231	184754913
ENSG00000166987	MEblack	0.945888	MBD6	protein_coding	12	57520710	57530148
ENSG00000232301	MEbrown	0.945866	RP11-132A1.3	antisense	7	101299613	101301270
ENSG00000111300	MEbrown	0.945816	NAA25	protein_coding	12	112026689	112109022
ENSG00000160813	MEbrown	0.945805	PPP1R35	protein_coding	7	100435282	100436565
ENSG00000133226	MEbrown	0.945791	SRRM1	protein_coding	1	24631716	24673267
ENSG00000151876	MEcoral2	0.945789	FBXO4	protein_coding	5	41925254	41941743
ENSG00000118096	MEblack	0.945785	IFT46	protein_coding	11	118544528	118572970
ENSG00000011376	MEbrown	0.945769	LARS2	protein_coding	3	45388506	45549421
ENSG00000205937	MEbrown	0.945717	RNPS1	protein_coding	16	2253116	2268412
ENSG00000259807	MEdarkolivegreen	0.945704	RP11-426C22.4	lincRNA	16	29217170	29220031
ENSG00000147586	MEbrown	0.945643	MRPS28	protein_coding	8	79918717	80030289
ENSG00000156253	MEfloralwhite	0.945592	RWDD2B	protein_coding	21	29004384	29019378
ENSG00000105248	MEbrown	0.945589	CCDC94	protein_coding	19	4247079	4269090
ENSG00000224269	MEgreenyellow	0.94558	AP000697.6	antisense	21	36698773	36701564
ENSG00000224658	MElightsteelblue	0.945569	RP11-631F7.1	antisense	6	148237585	148283408
ENSG00000133773	MEbrown	0.945568	CCDC59	protein_coding	12	82223681	82358805
ENSG00000052795	MEcoral2	0.945566	FNIP2	protein_coding	4	158769138	158908049
ENSG00000066379	MEbrown	0.945547	ZNRD1	protein_coding	6	30058899	30064909
ENSG00000138119	MEblack	0.945537	MYOF	protein_coding	10	93306429	93482317
ENSG00000101945	MEbrown	0.945511	SUV39H1	protein_coding	X	48695554	48709012
ENSG00000072062	MEblack	0.945504	PRKACA	protein_coding	19	14091688	14118084
ENSG00000261609	MEbrown	0.945504	GAN	protein_coding	16	81314952	81390884
ENSG00000204209	MEbrown	0.945503	DAXX	protein_coding	6	33318558	33329269
ENSG00000143799	MEbrown	0.945502	PARP1	protein_coding	1	226360691	226408075
ENSG00000021776	MEbrown	0.945495	AQR	protein_coding	15	34851782	34969839
ENSG00000119953	MEbrown	0.945477	SMNDC1	protein_coding	10	110290730	110304951
ENSG00000169783	MEbrown	0.945473	LINGO1	protein_coding	15	77613027	77820900
ENSG00000052749	MEbrown	0.945463	RRP12	protein_coding	10	97356358	97426076
ENSG00000164808	MEpalevioletred2	0.945461	SPIDR	protein_coding	8	47260575	47736306
ENSG00000165637	MEbrown	0.945418	VDAC2	protein_coding	10	75210154	75231448
ENSG00000072682	MEdarkolivegreen	0.945418	P4HA2	protein_coding	5	132191838	132295315
ENSG00000122873	MEbrown	0.945404	CISD1	protein_coding	10	58269058	58289586
ENSG00000164764	MEgreenyellow	0.945398	SBSPON	protein_coding	8	73064540	73124088
ENSG00000277200	MEbrown	0.94539	RP11-74E22.8	lincRNA	17	2720801	2723947
ENSG00000122008	MEblack	0.945379	POLK	protein_coding	5	75511756	75601144
ENSG00000077684	MEbrown	0.945318	JADE1	protein_coding	4	128809623	128875224
ENSG00000223443	MEantiquewhite4	0.94531	USP17L2	protein_coding	8	12137168	12139077
ENSG00000127774	MEbrown	0.945289	EMC6	protein_coding	17	3668815	3669668
ENSG00000181090	MEbrown	0.945277	EHMT1	protein_coding	9	137618992	137870016
ENSG00000067798	MEcoral1	0.945273	NAV3	protein_coding	12	77830905	78213008
ENSG00000072134	MEindianred4	0.945264	EPN2	protein_coding	17	19215615	19336715
ipsc_lncRNA.33578	MEdarkolivegreen	0.94524	ipsc_lncRNA.33578	novel_intergenic	X	81681928	81682542
ENSG00000132635	MEcoral2	0.945224	PCED1A	protein_coding	20	2835314	2841190
ENSG00000198346	MEbrown	0.945145	ZNF813	protein_coding	19	53467735	53496255
ENSG00000003402	MEblack	0.945135	CFLAR	protein_coding	2	201116104	201176687
ENSG00000228389	MEcoral1	0.945125	AC068039.4	antisense	2	171773482	171775844
ENSG00000131584	MEblack	0.945109	ACAP3	protein_coding	1	1292376	1309609
ENSG00000065150	MEbrown	0.945087	IPO5	protein_coding	13	97953658	98024297
ENSG00000173511	MEblue2	0.945083	VEGFB	protein_coding	11	64234538	64238793
ENSG00000226792	MEbrown	0.945075	LINC00371	lincRNA	13	51082119	51172388
ENSG00000140873	MEmaroon	0.945053	ADAMTS18	protein_coding	16	77247813	77435114
ENSG00000205571	MEbrown	0.945041	SMN2	protein_coding	5	70049612	70078522
ENSG00000119917	MEcoral1	0.945039	IFIT3	protein_coding	10	89327894	89340971
ENSG00000135316	MEbrown	0.945026	SYNCRIP	protein_coding	6	85607785	85643792
ENSG00000198858	MEtan	0.945023	R3HDM4	protein_coding	19	896503	913245
ENSG00000118257	MEfloralwhite	0.944993	NRP2	protein_coding	2	205681990	205798133
ENSG00000171130	MEskyblue4	0.944972	ATP6V0E2	protein_coding	7	149872968	149880698
ENSG00000080819	MEbrown	0.944961	CPOX	protein_coding	3	98521132	98593723
ENSG00000106268	MEbrown	0.944959	NUDT1	protein_coding	7	2242222	2251146
ENSG00000167772	MEgreenyellow	0.944954	ANGPTL4	protein_coding	19	8363289	8374373
ENSG00000048828	MEdarkolivegreen	0.944938	FAM120A	protein_coding	9	93451722	93566107
ENSG00000165672	MEbrown	0.944924	PRDX3	protein_coding	10	119167703	119178833
ENSG00000006740	MEbrown	0.944896	ARHGAP44	protein_coding	17	12789539	12991643
ENSG00000111752	MEbrown	0.944873	PHC1	protein_coding	12	8913896	8941467
ENSG00000171863	MEbrown	0.944858	RPS7	protein_coding	2	3575205	3580919
ENSG00000276076	MEmagenta4	0.944831	CRYAA	protein_coding	21	6560714	6564489
ENSG00000006756	MEdarkviolet	0.944826	ARSD	protein_coding	X	2903970	2929351
ENSG00000128973	MEbrown	0.944825	CLN6	protein_coding	15	68206992	68257211
ENSG00000094804	MEbrown	0.94482	CDC6	protein_coding	17	40287633	40304657
ENSG00000183814	MEbrown	0.94482	LIN9	protein_coding	1	226231149	226309869
ipsc_lncRNA.28351	MEbrown	0.944811	ipsc_lncRNA.28351	novel_intronic	6	142063171	142063713
ENSG00000148123	MEgreenyellow	0.944797	RP11-35N6.1	protein_coding	9	101028709	101325135
ENSG00000072210	MEorange	0.944792	ALDH3A2	protein_coding	17	19648136	19677598
ENSG00000183963	MEdarkolivegreen	0.944775	SMTN	protein_coding	22	31064105	31104757
ENSG00000222032	MEcoral1	0.944758	AC112721.2	lincRNA	2	237428920	237434822
ENSG00000169432	MEcoral1	0.944747	SCN9A	protein_coding	2	166195185	166375993
ENSG00000167325	MEbrown	0.944721	RRM1	protein_coding	11	4094707	4138876
ENSG00000213599	MEmaroon	0.944717	SLX1A-SULT1A3	protein_coding	16	30193892	30204310
ENSG00000164919	MEbrown	0.944682	COX6C	protein_coding	8	99873200	99894062
ENSG00000206052	MEantiquewhite4	0.944644	DOK6	protein_coding	18	69401055	69849087
ENSG00000172409	MEbrown	0.944635	CLP¬†1	protein_coding	11	57648992	57661868
ENSG00000159166	MEbrown	0.944625	LAD1	protein_coding	1	201373244	201399608
ENSG00000100077	MEbrown	0.94459	ADRBK2	protein_coding	22	25564849	25729294
ENSG00000276241	MEdarkviolet	0.944588	CTB-91J4.1	antisense	17	36116177	36177510
ENSG00000125850	MEbrown	0.944565	OVOL2	protein_coding	20	17956979	18059188
ENSG00000092445	MEbrown	0.944556	TYRO3	protein_coding	15	41557675	41583586
ENSG00000272472	MEmediumpurple3	0.944532	RP11-95G17.2	sense_intronic	6	122643388	122644771
ENSG00000198182	MEbrown	0.944516	ZNF607	protein_coding	19	37696363	37719790
ENSG00000189050	MEblack	0.944505	RNFT1	protein_coding	17	59952240	59964761
ENSG00000171621	MEdarkolivegreen	0.944485	SPSB1	protein_coding	1	9292880	9369532
ENSG00000081181	MEbrown	0.944482	ARG2	protein_coding	14	67619798	67651720
ENSG00000102034	MEblack	0.944477	ELF4	protein_coding	X	130064874	130110716
ENSG00000168671	MEbrown	0.944458	UGT3A2	protein_coding	5	36035017	36071358
ENSG00000140265	MEbrown	0.944432	ZSCAN29	protein_coding	15	43358172	43371025
ENSG00000227057	MEtan	0.94443	WDR46	protein_coding	6	33279108	33289527
ENSG00000137070	MEblack	0.944423	IL11RA	protein_coding	9	34650702	34661892
ENSG00000138767	MElightgreen	0.944422	CNOT6L	protein_coding	4	77713387	77819615
ENSG00000145335	MEplum3	0.94438	SNCA	protein_coding	4	89724099	89838315
ENSG00000161618	MEbrown	0.944379	ALDH16A1	protein_coding	19	49453169	49471048
ENSG00000270130	MEblack	0.944347	RP11-214K3.23	sense_intronic	12	123960717	123961244
ENSG00000083896	MEbrown	0.944312	YTHDC1	protein_coding	4	68310387	68350089
ENSG00000261101	MEblack	0.944196	RP4-545K15.5	sense_overlapping	X	101627868	101628523
ENSG00000113119	MEbrown	0.944195	TMCO6	protein_coding	5	140639427	140645408
ENSG00000255121	MEbrown	0.944185	RP11-110I1.12	lincRNA	11	118994824	118998004
ENSG00000115268	MEbrown	0.944142	RPS15	protein_coding	19	1438358	1440494
ENSG00000132313	MEbrown	0.944138	MRPL35	protein_coding	2	86199355	86213794
ENSG00000167972	MEskyblue4	0.944112	ABCA3	protein_coding	16	2275881	2340746
ENSG00000255455	MEblack	0.944112	RP11-890B15.3	lincRNA	11	130866254	130870247
ENSG00000101439	MEblack	0.944091	CST3	protein_coding	20	23626706	23638473
ENSG00000155957	MEantiquewhite4	0.944083	TMBIM4	protein_coding	12	66135846	66170072
ENSG00000186603	MEbrown	0.944049	HPDL	protein_coding	1	45326905	45328533
ENSG00000188554	MEblack	0.944047	NBR1	protein_coding	17	43170481	43211689
ENSG00000162069	MEbrown	0.944037	CCDC64B	protein_coding	16	3027682	3036926
ENSG00000272512	MEmaroon	0.944003	RP11-54O7.17	lincRNA	1	995966	998051
ENSG00000180992	MEbrown	0.943989	MRPL14	protein_coding	6	44113454	44127457
ENSG00000099949	MEblack	0.943986	LZTR1	protein_coding	22	20979462	20999038
ENSG00000154146	MEplum3	0.943967	NRGN	protein_coding	11	124739846	124747210
ENSG00000108819	MEblack	0.943946	PPP1R9B	protein_coding	17	50133735	50150630
ENSG00000103227	MEblack	0.943941	LMF1	protein_coding	16	853634	981318
ENSG00000137818	MEbrown	0.943901	RPLP1	protein_coding	15	69452784	69456194
ENSG00000233501	MEcoral3	0.943871	SRGAP2-AS1	antisense	1	206378864	206381599
ENSG00000215251	MEbrown	0.94383	FASTKD5	protein_coding	20	3146519	3159897
ENSG00000231887	MEantiquewhite4	0.943828	PRH1	protein_coding	12	10824960	11171544
ENSG00000272483	MEcoral3	0.94382	RP11-169K17.3	antisense	3	11611602	11612197
ENSG00000164362	MEbrown	0.943794	TERT	protein_coding	5	1253147	1295069
ENSG00000119616	MEbrown	0.943793	FCF1	protein_coding	14	74713144	74738620
ENSG00000165934	MEbrown	0.943789	CPSF2	protein_coding	14	92121937	92172145
ENSG00000179933	MEtan	0.943721	C14orf119	protein_coding	14	23094765	23100462
ENSG00000111707	MEbrown	0.943712	SUDS3	protein_coding	12	118376380	118418031
ENSG00000248869	MEdarkviolet	0.943704	RP11-138I17.1	lincRNA	4	136796722	137212799
ENSG00000179222	MEblack	0.943701	MAGED1	protein_coding	X	51803007	51902357
ENSG00000158528	MEindianred4	0.943693	PPP1R9A	protein_coding	7	94907202	95296415
ENSG00000124795	MEbrown	0.943649	DEK	protein_coding	6	18223868	18264823
ENSG00000272142	MEblack	0.943574	RP11-428J1.5	lincRNA	6	5029972	5043449
ENSG00000112473	MEdarkolivegreen	0.943548	SLC39A7	protein_coding	6	33200445	33204439
ENSG00000167615	MEblack	0.943547	LENG8	protein_coding	19	54448887	54462037
ENSG00000172461	MEbrown	0.943528	FUT9	protein_coding	6	96015984	96215612
ENSG00000103126	MEbrown	0.943515	AXIN1	protein_coding	16	287440	352673
ENSG00000204519	MEbrown	0.94347	ZNF551	protein_coding	19	57681969	57717301
ENSG00000113048	MEbrown	0.943455	MRPS27	protein_coding	5	72219409	72320646
ENSG00000257475	MEmediumpurple3	0.943452	RP11-983P16.2	sense_intronic	12	53012104	53013921
ENSG00000278588	MEbrown	0.943404	HIST1H2BI	protein_coding	6	26272976	26273356
ENSG00000123473	MEbrown	0.943376	STIL	protein_coding	1	47250139	47314147
ENSG00000132780	MEbrown	0.943336	NASP	protein_coding	1	45583846	45618904
ENSG00000162669	MEbrown4	0.943326	HFM1	protein_coding	1	91260766	91404869
ENSG00000187109	MEbisque4	0.943312	NAP1L1	protein_coding	12	76036587	76085033
ENSG00000150275	MEmagenta4	0.943306	PCDH15	protein_coding	10	53802771	55627942
ENSG00000076108	MEbrown	0.943288	BAZ2A	protein_coding	12	56595596	56636816
ENSG00000158560	MEmagenta4	0.943234	DYNC1I1	protein_coding	7	95772506	96110071
ENSG00000187792	MEblack	0.943212	ZNF70	protein_coding	22	23741582	23751092
ENSG00000062725	MEblack	0.943198	APPBP2	protein_coding	17	60443149	60526219
ENSG00000168439	MEbrown	0.943184	STIP1	protein_coding	11	64185272	64204543
ENSG00000130741	MEbrown	0.943176	EIF2S3	protein_coding	X	24054716	24077971
ENSG00000100220	MEbrown	0.943152	RTCB	protein_coding	22	32387582	32412255
ENSG00000118197	MEyellow3	0.943141	DDX59	protein_coding	1	200623896	200669969
ipsc_lncRNA.30975	MEdarkmagenta	0.943141	ipsc_lncRNA.30975	novel_intronic	8	78759248	78760074
ENSG00000241186	MEbrown	0.943118	TDGF1	protein_coding	3	46574555	46626543
ENSG00000156976	MEorange	0.943116	EIF4A2	protein_coding	3	186783205	186789900
ENSG00000130811	MEbrown	0.943085	EIF3G	protein_coding	19	10115017	10119920
ENSG00000143434	MEdarkviolet	0.943083	SEMA6C	protein_coding	1	151131685	151146664
ENSG00000129158	MEorange	0.94307	SERGEF	protein_coding	11	17788048	18013162
ENSG00000128463	MEorange	0.943047	EMC4	protein_coding	15	34224999	34230156
ENSG00000183092	MEcoral1	0.943032	BEGAIN	protein_coding	14	100537149	100587413
ENSG00000259426	MEnavajowhite2	0.943019	RP11-253M7.1	antisense	15	69396904	69415029
ENSG00000215421	MElightsteelblue	0.943013	ZNF407	protein_coding	18	74597870	75065671
ENSG00000139645	MEblack	0.942981	ANKRD52	protein_coding	12	56237807	56258391
ENSG00000182963	MEbrown	0.942932	GJC1	protein_coding	17	44798448	44830816
ENSG00000105983	MEbrown	0.94293	LMBR1	protein_coding	7	156668946	156893230
ENSG00000116141	MEindianred4	0.942929	MARK1	protein_coding	1	220528183	220664461
ENSG00000197451	MEbrown	0.942919	HNRNPAB	protein_coding	5	178204507	178211180
ENSG00000233340	MEdarkorange2	0.942916	RP11-25C19.3	antisense	10	112671812	112677819
ENSG00000141030	MEbrown	0.942885	COPS3	protein_coding	17	17246820	17281293
ENSG00000161956	MEbrown	0.942863	SENP3	protein_coding	17	7561875	7571969
ENSG00000270562	MEdarkolivegreen	0.942851	RP11-154H23.3	lincRNA	3	71584943	71587409
ENSG00000163811	MEbrown	0.942804	WDR43	protein_coding	2	28894643	28948222
ENSG00000196422	MEindianred4	0.942794	PPP1R26	protein_coding	9	135479079	135488893
ENSG00000102763	MEyellow3	0.942785	VWA8	protein_coding	13	41566837	41961120
ENSG00000180488	MEblack	0.942779	FAM73A	protein_coding	1	77779624	77879539
ENSG00000168827	MEbrown	0.942779	GFM1	protein_coding	3	158644278	158692575
ENSG00000169246	MEcoral	0.942763	NPIPB3	protein_coding	16	21402237	21448567
ENSG00000159131	MEbrown	0.942757	GART	protein_coding	21	33503931	33543491
ENSG00000118242	MEbrown	0.942744	MREG	protein_coding	2	215942805	216034096
ENSG00000088812	MEblack	0.942709	ATRN	protein_coding	20	3471040	3651122
ENSG00000127054	MEdarkmagenta	0.942702	CPSF3L	protein_coding	1	1311585	1324691
ENSG00000270882	MEbrown	0.9427	HIST2H4A	protein_coding	1	149832659	149839767
ENSG00000115419	MEdarkolivegreen	0.942659	GLS	protein_coding	2	190880827	190965552
ENSG00000114209	MEbrown	0.942656	PDCD10	protein_coding	3	167683298	167734939
ENSG00000173928	MEbrown	0.942565	SWSAP1	protein_coding	19	11374685	11376951
ENSG00000171161	MEorange	0.942563	ZNF672	protein_coding	1	248838210	248849517
ENSG00000126821	MEdarkgreen	0.942559	SGPP1	protein_coding	14	63684214	63728039
ENSG00000105737	MEorange	0.942552	GRIK5	protein_coding	19	41998321	42069498
ENSG00000152977	MEdarkviolet	0.942515	ZIC1	protein_coding	3	147393422	147510293
ENSG00000119401	MEdarkolivegreen	0.942495	TRIM32	protein_coding	9	116687302	116701300
ENSG00000168874	MEnavajowhite2	0.942482	ATOH8	protein_coding	2	85751344	85788066
ENSG00000224389	MEgreenyellow	0.942472	C4B	protein_coding	6	32014762	32035418
ENSG00000066279	MEbisque4	0.942451	ASPM	protein_coding	1	197084128	197146694
ENSG00000270276	MEbrown	0.942431	HIST2H4B	protein_coding	1	149854045	149861210
ENSG00000081019	MElightgreen	0.942417	RSBN1	protein_coding	1	113761832	113812476
ENSG00000102554	MEblue2	0.942415	KLF5	protein_coding	13	73054976	73077542
ENSG00000128607	MEblack	0.9424	KLHDC10	protein_coding	7	130070510	130135720
ENSG00000162851	MEbrown	0.942395	TFB2M	protein_coding	1	246540560	246566324
ENSG00000258337	MEcoral3	0.942328	RP11-115H15.2	sense_intronic	12	116174502	116181295
ENSG00000145592	MEbrown	0.942328	RPL37	protein_coding	5	40825262	40835335
ENSG00000146701	MEbrown	0.942323	MDH2	protein_coding	7	76048051	76067508
ENSG00000095485	MEbrown	0.942314	CWF19L1	protein_coding	10	100232298	100267680
ENSG00000181264	MEskyblue4	0.942306	TMEM136	protein_coding	11	120325129	120333682
ENSG00000151093	MEblack	0.942301	OXSM	protein_coding	3	25782917	25794534
ENSG00000100242	MEblack	0.942294	SUN2	protein_coding	22	38734725	38794143
ENSG00000111215	MEdarkorange2	0.942293	PRR4	protein_coding	12	10845849	11171613
ENSG00000163444	MEbrown	0.942263	TMEM183A	protein_coding	1	203007386	203024848
ENSG00000088305	MEbrown	0.942235	DNMT3B	protein_coding	20	32762385	32809356
ENSG00000254847	MEblack	0.942176	RP11-51B23.3	lincRNA	11	12538083	12540967
ENSG00000111196	MEbrown	0.942136	MAGOHB	protein_coding	12	10604190	10613623
ENSG00000101198	MEmaroon	0.942123	NKAIN4	protein_coding	20	63240784	63272694
ENSG00000106028	MEbrown	0.942115	SSBP1	protein_coding	7	141738321	141787922
ENSG00000119820	MEcoral2	0.942094	YIPF4	protein_coding	2	32277910	32316594
ENSG00000102981	MEbrown	0.942087	PARD6A	protein_coding	16	67660946	67662778
ENSG00000170260	MEbrown	0.942072	ZNF212	protein_coding	7	149239651	149255609
ENSG00000138161	MEbrown	0.942065	CUZD1	protein_coding	10	122832149	122850793
ENSG00000162129	MEbrown	0.942041	CLPB	protein_coding	11	72292425	72434680
ENSG00000134759	MEbrown	0.941986	ELP2	protein_coding	18	36129444	36180556
ENSG00000100239	MEblack	0.941973	PPP6R2	protein_coding	22	50343304	50445090
ENSG00000135940	MEbrown	0.941964	COX5B	protein_coding	2	97646040	97648383
ENSG00000120162	MEindianred4	0.941953	MOB3B	protein_coding	9	27325209	27529781
ENSG00000103423	MEbrown	0.941942	DNAJA3	protein_coding	16	4425805	4456775
ENSG00000139624	MElightsteelblue	0.941936	CERS5	protein_coding	12	50129306	50167533
[truncated: 3,164 more rows]
