# Supplementary material for: Transcriptome Dynamics of Human Neuronal Differentiation From iPSC
Source: Front Cell Dev Biol. 2021 Dec 14;9:727747. doi: 10.3389/fcell.2021.727747 (PMC8712770; doi:10.3389/fcell.2021.727747)
Supplement: Supplementary file 12 [file Table5.XLSX]

## Sheet: IvP
ID	Description	GeneRatio	BgRatio	pvalue	p.adjust	qvalue	geneID	Count
GO:0030198	extracellular matrix organization	97/2063	368/18670	1.19097e-16	4.37336e-13	3.4614e-13	CFLAR/MMP25/DCN/TIMP2/TLL1/VCAN/CDH1/GPM6B/COL9A2/ELN/FOXC1/COL11A1/FAP/ITGB5/ICAM1/LAMB1/ITGA6/CCDC80/TGFB2/TLL2/MMP9/FERMT1/CST3/LAMA1/HAS3/HPN/ITGB8/AEBP1/KAZALD1/VTN/COL12A1/COL9A1/LAMA4/LOX/SPARC/COL7A1/NID1/SOX9/TCF15/KDR/LOXL1/PXDN/LAMA5/LOXL2/PDGFRA/COL4A2/AGT/CTSV/SULF1/CYP1B1/ADAMTS14/ITGAV/FGF2/FBN2/COL2A1/LUM/COL8A1/SCUBE3/ADAM12/ADAMTS3/MYO1E/F11R/FGFR4/CAPN2/ADAMTS9/PTX3/KLKB1/COL1A…	97
GO:0043062	extracellular structure organization	97/2063	369/18670	1.44478e-16	4.37336e-13	3.4614e-13	CFLAR/MMP25/DCN/TIMP2/TLL1/VCAN/CDH1/GPM6B/COL9A2/ELN/FOXC1/COL11A1/FAP/ITGB5/ICAM1/LAMB1/ITGA6/CCDC80/TGFB2/TLL2/MMP9/FERMT1/CST3/LAMA1/HAS3/HPN/ITGB8/AEBP1/KAZALD1/VTN/COL12A1/COL9A1/LAMA4/LOX/SPARC/COL7A1/NID1/SOX9/TCF15/KDR/LOXL1/PXDN/LAMA5/LOXL2/PDGFRA/COL4A2/AGT/CTSV/SULF1/CYP1B1/ADAMTS14/ITGAV/FGF2/FBN2/COL2A1/LUM/COL8A1/SCUBE3/ADAM12/ADAMTS3/MYO1E/F11R/FGFR4/CAPN2/ADAMTS9/PTX3/KLKB1/COL1A…	97
GO:0001655	urogenital system development	89/2063	330/18670	4.85872e-16	9.8049e-13	7.76032e-13	CFLAR/CRLF1/PKD1/DCN/IFT88/RRM2B/FOXC1/FGFR1/ARG2/WNT11/BAX/ITGA6/TGFB2/MMP9/BMP7/SFRP1/AMH/C1GALT1/GLI3/ACTA2/GLI1/PDGFRB/WNT5A/HES1/EPHA4/NID1/PROX1/EPCAM/RDH10/EFNB2/BMP4/SOX9/SIX1/PPAT/PODXL/CDKN1C/LAMA5/ASS1/LIN28A/WNT2B/PDGFRA/ANXA1/EPHA7/GDF11/AGT/SULF1/SMAD6/PLCE1/FGF2/ENPEP/EAF2/SLIT2/SRD5A1/GPC3/CER1/ARID5B/BMP6/MYO1E/KIF26B/SPRY1/RET/FBN1/DCHS1/SMAD3/PCSK9/IRX2/HAS2/PDGFD/PYGO1/BCL2/FO…	89
GO:0072001	renal system development	80/2063	293/18670	7.12872e-15	1.07893e-11	8.53945e-12	CFLAR/CRLF1/PKD1/DCN/IFT88/RRM2B/FOXC1/FGFR1/ARG2/WNT11/BAX/ITGA6/TGFB2/MMP9/BMP7/SFRP1/C1GALT1/GLI3/ACTA2/PDGFRB/WNT5A/HES1/EPHA4/NID1/PROX1/EPCAM/RDH10/EFNB2/BMP4/SOX9/SIX1/PPAT/PODXL/CDKN1C/LAMA5/ASS1/LIN28A/WNT2B/PDGFRA/EPHA7/GDF11/AGT/SULF1/SMAD6/PLCE1/FGF2/ENPEP/SLIT2/GPC3/CER1/ARID5B/BMP6/MYO1E/KIF26B/SPRY1/RET/FBN1/DCHS1/SMAD3/PCSK9/IRX2/HAS2/PDGFD/PYGO1/BCL2/LAMB2/FOXC2/MAGED1/NOG/PRKX/R…	80
GO:0001822	kidney development	76/2063	278/18670	3.14501e-14	3.80798e-11	3.01391e-11	CFLAR/CRLF1/PKD1/DCN/IFT88/RRM2B/FOXC1/FGFR1/ARG2/WNT11/BAX/TGFB2/MMP9/BMP7/SFRP1/C1GALT1/GLI3/ACTA2/PDGFRB/HES1/EPHA4/NID1/PROX1/EPCAM/RDH10/EFNB2/BMP4/SOX9/SIX1/PPAT/PODXL/CDKN1C/LAMA5/ASS1/LIN28A/WNT2B/PDGFRA/EPHA7/GDF11/AGT/SULF1/SMAD6/PLCE1/FGF2/ENPEP/SLIT2/GPC3/CER1/ARID5B/BMP6/MYO1E/KIF26B/SPRY1/RET/FBN1/DCHS1/SMAD3/PCSK9/IRX2/HAS2/PDGFD/PYGO1/BCL2/LAMB2/FOXC2/MAGED1/NOG/PRKX/ROBO2/GCNT1/F…	76
GO:0045926	negative regulation of growth	70/2063	249/18670	7.30647e-14	7.37223e-11	5.83492e-11	JARID2/SEMA3B/PRDM11/DCBLD2/GAL/ENO1/SEMA3A/SEMA3C/JADE1/MAP2/SMARCA2/ULK2/WNT11/ARHGAP4/SEMA6A/TGFB2/TLL2/SIRT1/SFRP1/RAI1/PPP1R9B/CRYAB/ING4/SEMA5A/STC2/BCL6/WNT5A/IGFBP5/RGS4/SOCS2/CDKN2C/BBS2/MT1G/BMP4/BST2/GDF15/SESN2/PLXNA3/PPT1/NOTCH2/EPHA7/AGT/SERPINE2/NKD1/EAF2/SLIT2/GPC3/CDKN2A/PAK1/SEMA3D/CDA/DRAXIN/FRZB/MSX1/SMAD3/PHB/SEMA6B/SEMA3E/BCL2/MYOZ1/SERTAD2/NOG/SLIT3/MAPK11/MT1X/DCC/SEMA4D/E…	70
GO:0060485	mesenchyme development	75/2063	279/18670	1.19816e-13	1.03623e-10	8.20152e-11	SEMA3B/SNAI2/CUL7/FOXC1/TGFBR3/TCOF1/SEMA3A/SEMA3C/FGFR1/EDN1/WNT11/EFNB1/DLL3/SEMA6A/TGFB2/BMP7/FGF9/SFRP1/AMH/HPN/ACTA2/FOLR1/GCNT2/RBM24/SEMA5A/FAM172A/PDGFRB/WNT5A/HES1/MAD2L2/MSX2/RDH10/SNAI1/BMP4/SOX9/OVOL2/TCF15/SIX1/OLFM1/LAMA5/LOXL2/HEY2/LEF1/TGFB1I1/FBXL17/CER1/CRB2/PDCD4/DAB2/SEMA3D/NODAL/FOXH1/FRZB/MSX1/SPRY1/RET/NOLC1/DCHS1/GREM1/SMAD3/SEMA6B/VASN/ZFPM2/SEMA3E/HAS2/BCL2/FOXC2/ERBB4/N…	75
GO:0061448	connective tissue development	73/2063	273/18670	3.39286e-13	2.28226e-10	1.80635e-10	CFLAR/PKD1/NR1H4/SNAI2/COL11A1/EVC/FGF4/FGFR1/EDN1/WNT11/PTHLH/SIRT1/BMP7/FGF9/TRPS1/DYRK1B/ITGB8/GLI3/ACTA2/NKX3-2/SOX6/COL12A1/LOX/ARRDC3/PDGFRB/WNT5A/COL7A1/EFEMP1/HOXB3/MSX2/SNAI1/BBS2/BMP4/SOX9/MATN2/LOXL2/WNT2B/SOX5/SULF1/SORL1/FGF2/COL2A1/LUM/ECM1/GDF7/CER1/ARID5B/ADAMTS12/BMP6/GDF6/STC1/FRZB/MSX1/ATP7A/VWA2/GREM1/SMAD3/LTBP3/BMP1/THBS3/PDGFD/ID4/RARG/FOXC2/MAF/CREB3L2/ANXA2/NOG/CSF1/COL14…	73
GO:0098742	cell-cell adhesion via plasma-membrane adhesion molecules	73/2063	273/18670	3.39286e-13	2.28226e-10	1.80635e-10	CX3CL1/CELSR3/PKD1/CLDN11/CDH1/CDH10/CDH3/CLDN18/SDK2/KIFAP3/GPC4/CDH7/FXYD5/ICAM1/TGFB2/PCDH11X/MDGA1/PCDHB2/PCDHB5/PCDHB6/PCDHB15/CDH6/IGSF21/PCDH17/EPCAM/PCDHB10/PCDHB14/FGFRL1/PALLD/AJUBA/CNTN6/DSC3/CLDN10/PCDH8/PCDH10/CDH24/TENM2/SDK1/CRB2/TENM4/PCDH15/CDH8/GRID2/SPARCL1/PTPRD/PCDH1/CLSTN2/PCDH19/FAT3/CLDN2/RET/DCHS1/NLGN1/PCDH7/CDH2/EMB/PTPRM/PCDHB9/CLDN7/CADM1/PCDH9/EFNA5/CLDN6/ROBO2/PCDHB…	73
GO:0034329	cell junction assembly	95/2063	409/18670	1.04258e-12	6.31178e-10	4.9956e-10	CD9/NR1H4/SNAI2/CDH1/CDH10/GPM6B/CDH3/SDK2/LIMS2/ADD2/GPC4/TNS1/CDH7/EPB41L3/GRHL2/WNT11/ITGA6/SYNDIG1/SRPX2/PARD6A/SFRP1/LIM2/LSR/CNTNAP1/DUSP3/MDGA1/PCDHB2/PCDHB5/PCDHB6/CDH6/WNT5A/PCDH17/PCDHB10/PCDHB14/SNAI1/RAB17/EFNB2/VASP/SIX1/KDR/FLNC/AJUBA/CRB3/LAMA5/EPHA7/AGT/DBNL/CDH24/SNCA/TPBG/SDK1/NLGN4X/NTRK2/CNTN5/CDH8/GPM6A/GRID2/MARVELD2/PTPRD/THY1/LHFPL4/FZD1/CLSTN2/F11R/SHANK2/FBLIM1/PDLIM5/BS…	95
GO:0007409	axonogenesis	104/2063	468/18670	1.64516e-12	8.64114e-10	6.83923e-10	ETV1/CDKL5/CELSR3/SEMA3B/RUFY3/NRXN3/GPC1/PRKCQ/NEO1/SEMA3A/SEMA3C/MAP2/ULK2/ARHGAP4/EFNB1/SEMA6A/HDAC6/NIN/DOK5/BMP7/LAMA1/PTPRZ1/GLI3/CXCL12/UNC5B/RND2/SEMA5A/WNT5A/EPHA4/ARTN/TNN/EFNB2/VASP/PALLD/ZSWIM6/OLFM1/PLXNA3/MATN2/ATP8A2/DCLK1/CNTN6/EPHA7/PLXNC1/DBNL/SKIL/GRB7/GDF7/BOC/SLIT2/EPHA5/PIK3R1/EPHA1/NTRK2/PAK1/NCAM1/GFRA1/SEMA3D/THY1/UCHL1/KIF5A/S100B/NTN3/DRAXIN/ADCY1/SLITRK5/RET/MAP1A/SEMA…	104
GO:0060562	epithelial tube morphogenesis	80/2063	322/18670	1.71281e-12	8.64114e-10	6.83923e-10	PKD1/EDN1/LRP2/GRHL2/WNT11/TGFB2/MTHFD1/NFATC4/SALL4/BMP7/LAMA1/ESRP2/SFRP1/RASIP1/MET/GLI3/SUFU/PFN1/FOLR1/WNT5A/HES1/FOXP1/EPHA4/PROX1/MSX2/MTHFD1L/RDH10/EFNB2/BMP4/SOX9/VASP/OVOL2/SIX1/PODXL/LAMA5/WNT2B/EPHA7/AGT/FGF2/SHROOM3/LEF1/FOXN4/GDF7/SLIT2/GPC3/PAK1/ST14/ADAMTS12/NODAL/FZD1/FOXH1/KIF26B/BBS5/HESX1/SPRY1/DLC1/RET/SPINT1/DCHS1/SMAD3/CXCL10/SEMA3E/IRX2/SOSTDC1/BCL2/RARG/FOXC2/MAGED1/NOG/P…	80
GO:0007411	axon guidance	71/2063	276/18670	5.31578e-12	2.47552e-09	1.9593e-09	ETV1/CELSR3/SEMA3B/NRXN3/GPC1/PRKCQ/NEO1/SEMA3A/SEMA3C/EFNB1/SEMA6A/DOK5/BMP7/LAMA1/GLI3/CXCL12/UNC5B/SEMA5A/WNT5A/EPHA4/ARTN/EFNB2/VASP/PALLD/ZSWIM6/PLXNA3/MATN2/CNTN6/EPHA7/PLXNC1/GRB7/GDF7/BOC/SLIT2/EPHA5/PIK3R1/EPHA1/NCAM1/GFRA1/SEMA3D/KIF5A/NTN3/DRAXIN/RET/SEMA6B/GFRA2/B3GNT2/SEMA3E/EMB/LAMB2/PTPRM/UNC5C/EXT1/EPHA10/NOG/SLIT3/EFNA5/ROBO2/FLRT2/DCC/SEMA4D/AGRN/RELN/EVL/PLXNB2/PDLIM7/BMPR2/DOK…	71
GO:0097485	neuron projection guidance	71/2063	277/18670	6.39006e-12	2.76325e-09	2.18703e-09	ETV1/CELSR3/SEMA3B/NRXN3/GPC1/PRKCQ/NEO1/SEMA3A/SEMA3C/EFNB1/SEMA6A/DOK5/BMP7/LAMA1/GLI3/CXCL12/UNC5B/SEMA5A/WNT5A/EPHA4/ARTN/EFNB2/VASP/PALLD/ZSWIM6/PLXNA3/MATN2/CNTN6/EPHA7/PLXNC1/GRB7/GDF7/BOC/SLIT2/EPHA5/PIK3R1/EPHA1/NCAM1/GFRA1/SEMA3D/KIF5A/NTN3/DRAXIN/RET/SEMA6B/GFRA2/B3GNT2/SEMA3E/EMB/LAMB2/PTPRM/UNC5C/EXT1/EPHA10/NOG/SLIT3/EFNA5/ROBO2/FLRT2/DCC/SEMA4D/AGRN/RELN/EVL/PLXNB2/PDLIM7/BMPR2/DOK…	71
GO:0007178	transmembrane receptor protein serine/threonine kinase signaling pathway	82/2063	349/18670	2.01851e-11	7.79587e-09	6.17022e-09	HFE/VIM/DKK3/NEO1/TGFBR3/LRP2/ITGB5/TGFB2/SIRT1/BMP7/FERMT1/FGF9/PARD6A/SFRP1/AMH/FOLR1/GCNT2/LOX/LNPEP/WNT5A/HES1/LTBP2/MSX2/SMAD9/BMP4/OVOL2/CDKN1C/GDF15/FST/GDF11/SKIL/LRRC32/SULF1/SORL1/SMAD6/LEF1/FBN2/INHBE/TGFB1I1/ARRB2/PRDM16/LEFTY2/GDF7/GPC3/CER1/CDKN2B/CRB2/PDCD4/DAB2/BMP6/GDF6/NODAL/FZD1/NBL1/F11R/FOXH1/MSX1/FSTL1/COL1A2/HTRA1/FBN1/RBPMS2/GREM1/SMAD3/LTBP3/VASN/COL3A1/ADAM9/ATOH8/SOSTDC…	82
GO:0072163	mesonephric epithelium development	36/2063	98/18670	2.18913e-11	7.79587e-09	6.17022e-09	CRLF1/PKD1/FOXC1/FGFR1/ARG2/WNT11/BMP7/SFRP1/GLI3/HES1/EPCAM/BMP4/SOX9/SIX1/LAMA5/WNT2B/GDF11/AGT/SMAD6/FGF2/SLIT2/GPC3/CER1/KIF26B/SPRY1/RET/DCHS1/SMAD3/BCL2/FOXC2/MAGED1/NOG/ROBO2/FAT4/FOXD1/LHX1	36
GO:0072164	mesonephric tubule development	36/2063	98/18670	2.18913e-11	7.79587e-09	6.17022e-09	CRLF1/PKD1/FOXC1/FGFR1/ARG2/WNT11/BMP7/SFRP1/GLI3/HES1/EPCAM/BMP4/SOX9/SIX1/LAMA5/WNT2B/GDF11/AGT/SMAD6/FGF2/SLIT2/GPC3/CER1/KIF26B/SPRY1/RET/DCHS1/SMAD3/BCL2/FOXC2/MAGED1/NOG/ROBO2/FAT4/FOXD1/LHX1	36
GO:0048762	mesenchymal cell differentiation	59/2063	220/18670	5.46599e-11	1.78368e-08	1.41174e-08	SEMA3B/SNAI2/CUL7/FOXC1/TGFBR3/TCOF1/SEMA3A/SEMA3C/FGFR1/EDN1/WNT11/EFNB1/SEMA6A/TGFB2/BMP7/SFRP1/HPN/FOLR1/GCNT2/SEMA5A/FAM172A/WNT5A/HES1/MAD2L2/MSX2/RDH10/SNAI1/BMP4/SOX9/OVOL2/OLFM1/LAMA5/LOXL2/HEY2/LEF1/TGFB1I1/FBXL17/CRB2/PDCD4/DAB2/SEMA3D/FRZB/MSX1/SPRY1/RET/NOLC1/GREM1/SMAD3/SEMA6B/VASN/SEMA3E/HAS2/BCL2/FOXC2/ERBB4/NOG/ZNF703/SEMA4D/MIR149	59
GO:0051216	cartilage development	57/2063	209/18670	5.63388e-11	1.78368e-08	1.41174e-08	PKD1/SNAI2/COL11A1/EVC/FGF4/FGFR1/EDN1/WNT11/PTHLH/BMP7/FGF9/TRPS1/ITGB8/GLI3/NKX3-2/SOX6/COL12A1/WNT5A/COL7A1/EFEMP1/HOXB3/MSX2/SNAI1/BBS2/BMP4/SOX9/MATN2/LOXL2/WNT2B/SOX5/SULF1/FGF2/COL2A1/LUM/ECM1/CER1/ADAMTS12/BMP6/GDF6/STC1/FRZB/MSX1/ATP7A/VWA2/GREM1/SMAD3/LTBP3/BMP1/THBS3/RARG/MAF/CREB3L2/ANXA2/NOG/COL14A1/BMPR2/ANXA2P2	57
GO:0072073	kidney epithelium development	44/2063	140/18670	5.89257e-11	1.78368e-08	1.41174e-08	CRLF1/PKD1/FOXC1/FGFR1/ARG2/WNT11/BMP7/SFRP1/GLI3/HES1/EPHA4/EPCAM/EFNB2/BMP4/SOX9/SIX1/PODXL/LAMA5/WNT2B/EPHA7/GDF11/AGT/SMAD6/FGF2/SLIT2/GPC3/CER1/MYO1E/KIF26B/SPRY1/RET/DCHS1/SMAD3/IRX2/BCL2/LAMB2/FOXC2/MAGED1/NOG/ROBO2/FAT4/FOXD1/CD24/LHX1	44
GO:0001657	ureteric bud development	35/2063	97/18670	7.41724e-11	2.13828e-08	1.69239e-08	CRLF1/FOXC1/FGFR1/ARG2/WNT11/BMP7/SFRP1/GLI3/HES1/EPCAM/BMP4/SOX9/SIX1/LAMA5/WNT2B/GDF11/AGT/SMAD6/FGF2/SLIT2/GPC3/CER1/KIF26B/SPRY1/RET/DCHS1/SMAD3/BCL2/FOXC2/MAGED1/NOG/ROBO2/FAT4/FOXD1/LHX1	35
GO:0050808	synapse organization	90/2063	408/18670	7.99855e-11	2.1754e-08	1.72177e-08	CX3CL1/CDKL5/CDH1/SDK2/ADD2/GPC4/HDAC6/PALM/NFATC4/SYNDIG1/SRPX2/PTN/ABHD17B/PFN1/GLRB/MDGA1/PCDHB2/SPARC/PCDHB5/PCDHB6/WNT5A/TANC1/EPHA4/DLGAP3/IGSF21/CDC20/PCDH17/PCDHB10/PCDHB14/RAB17/EFNB2/SIX1/ARHGAP22/UNC13A/EPHA7/DOCK10/PCDH8/DBNL/SNCA/TPBG/SDK1/NLGN4X/NTRK2/INA/CNTN5/CDH8/GPM6A/SLC7A11/GRID2/SPARCL1/PTPRD/LHFPL4/LRP8/FZD1/CLSTN2/KALRN/SHANK2/PDLIM5/BSN/CAMKV/SLITRK5/CACNB3/NLGN1/CTNND2/SE…	90
GO:0001823	mesonephros development	36/2063	102/18670	8.26464e-11	2.1754e-08	1.72177e-08	CRLF1/PKD1/FOXC1/FGFR1/ARG2/WNT11/BMP7/SFRP1/GLI3/HES1/EPCAM/BMP4/SOX9/SIX1/LAMA5/WNT2B/GDF11/AGT/SMAD6/FGF2/SLIT2/GPC3/CER1/KIF26B/SPRY1/RET/DCHS1/SMAD3/BCL2/FOXC2/MAGED1/NOG/ROBO2/FAT4/FOXD1/LHX1	36
GO:0048732	gland development	94/2063	434/18670	8.71128e-11	2.19742e-08	1.7392e-08	CFLAR/JARID2/PKD1/HFE/SNAI2/CDH1/DKK3/FOXC1/TGFBR3/ASNS/LIMS2/SEMA3A/SEMA3C/FGFR1/WNT11/BAX/TGFB2/HMOX1/GNPNAT1/PCK2/BMP7/LAMA1/ESRP2/SFRP1/LSR/HPN/PTN/MET/GLI3/VTN/GLI1/HRH2/WNT5A/HES1/IGFBP5/WLS/IRF6/RPS6KA1/PROX1/HOXB3/MSX2/TNFSF11/SOCS2/ATP7B/BMP4/SOX9/SIX1/PPAT/CDKN1C/LAMA5/ASS1/PDGFRA/ANXA1/SERPINE2/SULF1/LEF1/TNFRSF11A/GDF7/EAF2/SRD5A1/EGFR/ARID5B/CEBPG/NODAL/HK2/KALRN/AK4/FRZB/MSX1/HESX1/…	94
GO:0001667	ameboidal-type cell migration	98/2063	462/18670	1.1779e-10	2.8524e-08	2.2576e-08	TAC1/DCN/SEMA3B/FLT4/VASH1/SEMA3A/SEMA3C/FGF4/FGFR1/FAP/EDN1/TNS1/WNT11/ARHGAP4/EFNB1/SEMA6A/TGFB2/HDAC6/EPB41L4B/SIRT1/CARD10/HMOX1/MMP9/CD40/BMP7/FERMT1/SRPX2/PTN/MET/PFN1/C1QBP/FOLR1/ARHGDIB/SEMA5A/HBEGF/SPARC/ARSB/AMOTL2/WNT5A/FOXP1/AKT3/PIK3R3/PROX1/NR4A1/EFNB2/BMP4/SOX9/OVOL2/AMOT/RHOJ/KDR/LAMA5/RAB25/LOXL2/ANXA1/AGT/CYP1B1/FGF2/SLIT2/GPC3/CER1/CRB2/PAK1/ARID5B/SEMA3D/CXCL13/NODAL/BAG4/KIT/…	98
GO:0003007	heart morphogenesis	65/2063	259/18670	1.31038e-10	3.05118e-08	2.41492e-08	SNAI2/ELN/FOXC1/COL11A1/TGFBR3/SEMA3C/LRP2/SMARCD3/GRHL2/WNT11/TGFB2/BMP7/CCM2L/SUFU/CPE/FOLR1/WNT5A/HES1/PROX1/MSX2/SNAI1/BMP4/SOX9/OVOL2/SIX1/FGFRL1/TNNI3/OLFM1/NOTCH2/HEY2/PIM1/SMAD6/COL2A1/FOXN4/SLIT2/PDCD4/NODAL/FZD1/TNNI1/FOXH1/BBS5/MSX1/SPRY1/NPY1R/DLC1/DCHS1/SMAD3/ZFPM2/HAS2/S1PR1/ASXL1/HEG1/FOXC2/NOG/SLIT3/ROBO2/FLRT2/NPY2R/FAT4/RYR1/PARVA/ALPK2/BMPR2/MIR17HG/LEFTY1	65
GO:0016339	calcium-dependent cell-cell adhesion via plasma membrane cell adhesion molecules	23/2063	48/18670	1.73941e-10	3.90014e-08	3.08685e-08	CDH1/CDH10/CDH3/KIFAP3/CDH7/FXYD5/PCDHB2/PCDHB5/PCDHB6/CDH6/PCDHB10/PCDHB14/AJUBA/CDH24/CDH8/DCHS1/NLGN1/CDH2/PCDHB9/PCDHB13/PCDHGC3/PCDHGB4/PCDHB16	23
GO:0048638	regulation of developmental growth	79/2063	347/18670	2.38108e-10	5.14823e-08	4.07468e-08	JARID2/CDKL5/SEMA3B/RUFY3/FOXC1/YBX3/GAL/TGFBR3/SEMA3A/SEMA3C/FGFR1/MAP2/EDN1/ULK2/ATRN/ARHGAP4/SEMA6A/TLL2/FGF9/SFRP1/CACNG7/CXCL12/RAI1/RND2/GLI1/RASAL1/SEMA5A/STC2/WNT5A/RGS4/PROX1/PLS1/SOCS2/NRK/BBS2/BMP4/SIX1/UNC13A/GDF15/OLFM1/PLXNA3/ATP8A2/EPHA7/HEY2/DBNL/PIM1/FGF2/DUSP6/NKD1/MAEL/CPNE9/PAK1/AKAP6/SEMA3D/DRAXIN/NPY1R/IGF2/SEMA6B/ZFPM2/SEMA3E/LPAR3/BCL2/RIMS2/FOXC2/MYOZ1/ERBB4/NOG/EFNA5/CSF…	79
GO:0030308	negative regulation of cell growth	51/2063	186/18670	4.64665e-10	9.70028e-08	7.67751e-08	SEMA3B/PRDM11/DCBLD2/GAL/ENO1/SEMA3A/SEMA3C/JADE1/MAP2/SMARCA2/ULK2/WNT11/ARHGAP4/SEMA6A/TGFB2/SIRT1/SFRP1/PPP1R9B/CRYAB/SEMA5A/BCL6/WNT5A/RGS4/CDKN2C/BST2/SESN2/PLXNA3/PPT1/EPHA7/AGT/SERPINE2/EAF2/SLIT2/CDKN2A/PAK1/SEMA3D/CDA/DRAXIN/FRZB/MSX1/SMAD3/PHB/SEMA6B/SEMA3E/BCL2/SERTAD2/SLIT3/DCC/SEMA4D/ENPP1/BMPR2	51
GO:0071772	response to BMP	48/2063	170/18670	5.09318e-10	9.94648e-08	7.87237e-08	HFE/NEO1/TGFBR3/LRP2/BMP7/SFRP1/AMH/WNT5A/HES1/MSX2/SMAD9/BMP4/SOX9/GDF15/FST/SKIL/SULF1/SORL1/SMAD6/LEF1/COL2A1/GDF7/GPC3/CER1/CRB2/PDCD4/ADAMTS12/BMP6/GDF6/NODAL/FZD1/NBL1/MSX1/FSTL1/HTRA1/SPINT1/FBN1/RBPMS2/GREM1/SOSTDC1/RGMA/NOG/GDF3/FAM83G/BMPR2/TDGF1P3/TDGF1/FOXD1	48
GO:0071773	cellular response to BMP stimulus	48/2063	170/18670	5.09318e-10	9.94648e-08	7.87237e-08	HFE/NEO1/TGFBR3/LRP2/BMP7/SFRP1/AMH/WNT5A/HES1/MSX2/SMAD9/BMP4/SOX9/GDF15/FST/SKIL/SULF1/SORL1/SMAD6/LEF1/COL2A1/GDF7/GPC3/CER1/CRB2/PDCD4/ADAMTS12/BMP6/GDF6/NODAL/FZD1/NBL1/MSX1/FSTL1/HTRA1/SPINT1/FBN1/RBPMS2/GREM1/SOSTDC1/RGMA/NOG/GDF3/FAM83G/BMPR2/TDGF1P3/TDGF1/FOXD1	48
GO:0007416	synapse assembly	49/2063	177/18670	7.09193e-10	1.3417e-07	1.06192e-07	CDH1/SDK2/ADD2/GPC4/SYNDIG1/SRPX2/MDGA1/PCDHB2/PCDHB5/PCDHB6/WNT5A/PCDH17/PCDHB10/PCDHB14/RAB17/EFNB2/SIX1/EPHA7/DBNL/SNCA/TPBG/SDK1/NLGN4X/NTRK2/CNTN5/GPM6A/GRID2/PTPRD/LHFPL4/FZD1/CLSTN2/SHANK2/PDLIM5/BSN/SLITRK5/NLGN1/CDH2/LRRN3/PCDHB9/ERBB4/EFNA5/ROBO2/FLRT2/PCDHB13/SEMA4D/AGRN/PLXNB2/COLQ/PCDHB16	49
GO:0007517	muscle organ development	87/2063	410/18670	1.28486e-09	2.35714e-07	1.86561e-07	CFLAR/ETV1/JARID2/DCN/ELN/FOXC1/YBX3/COL11A1/GPC1/CDON/SIRT2/TGFBR3/EVC/FGFR1/EDN1/LRP2/TGFB2/TLL2/SIRT1/CCM2L/KLF5/FGF9/JPH1/CRYAB/SOX6/GLI1/RBM24/HBEGF/LOX/WNT5A/RGS4/PROX1/NLN/EFNB2/BMP4/GPCPD1/TCF15/SIX1/FGFRL1/FOXP2/TNNI3/LAMA5/ASS1/HEY2/PIM1/FGF2/LEF1/ZFHX3/ARRB2/PAK1/JPH2/MKX/ARID5B/AKAP6/DISP1/FZD7/FZD1/MRAS/TNNI1/S100B/FOXH1/IGSF8/MSX1/FOXK1/GREM1/SMAD3/COL3A1/VAMP5/CXCL10/ZFPM2/SGCD/S1P…	87
GO:0061138	morphogenesis of a branching epithelium	49/2063	182/18670	1.98622e-09	3.53663e-07	2.79915e-07	PKD1/SNAI2/SEMA3A/SEMA3C/FGFR1/EDN1/GRHL2/NFATC4/BMP7/LAMA1/ESRP2/SFRP1/RASIP1/MET/GLI3/WNT5A/PROX1/MSX2/RDH10/BMP4/SOX9/SIX1/LAMA5/WNT2B/AGT/SULF1/FGF2/LEF1/GDF7/SLIT2/RSPO3/GPC3/PAK1/ST14/SPRY1/SPINT1/DCHS1/SEMA3E/BCL2/FOXC2/MAGED1/NOG/CSF1/COL4A1/FAT4/TGM2/ETV5/FOXD1/LHX1	49
GO:0090092	regulation of transmembrane receptor protein serine/threonine kinase signaling pathway	59/2063	241/18670	2.56174e-09	4.43107e-07	3.50707e-07	HFE/DKK3/NEO1/TGFBR3/LRP2/TGFB2/SIRT1/BMP7/FERMT1/FGF9/SFRP1/FOLR1/LOX/WNT5A/HES1/MSX2/BMP4/OVOL2/CDKN1C/GDF15/FST/GDF11/SKIL/SULF1/SORL1/SMAD6/FBN2/INHBE/TGFB1I1/PRDM16/LEFTY2/GDF7/GPC3/CER1/CDKN2B/CRB2/DAB2/BMP6/GDF6/NODAL/FZD1/NBL1/MSX1/FSTL1/HTRA1/FBN1/RBPMS2/GREM1/SMAD3/VASN/SOSTDC1/NOG/ZNF703/GDF3/BMPR2/MIR17HG/LEFTY1/FOXD1/GDF10	59
GO:0001763	morphogenesis of a branching structure	51/2063	196/18670	3.36279e-09	5.46352e-07	4.32423e-07	PKD1/SNAI2/SEMA3A/SEMA3C/FGFR1/EDN1/GRHL2/NFATC4/BMP7/LAMA1/ESRP2/SFRP1/RASIP1/MET/GLI3/WNT5A/PROX1/MSX2/RDH10/BMP4/SOX9/SIX1/LAMA5/WNT2B/EPHA7/AGT/SULF1/FGF2/LEF1/GDF7/SLIT2/RSPO3/GPC3/PAK1/ST14/SPRY1/SPINT1/DCHS1/SEMA3E/BCL2/FOXC2/MAGED1/NOG/CSF1/COL4A1/FAT4/TGM2/TDGF1/ETV5/FOXD1/LHX1	51
GO:0030509	BMP signaling pathway	44/2063	157/18670	3.41657e-09	5.46352e-07	4.32423e-07	HFE/NEO1/TGFBR3/LRP2/BMP7/SFRP1/AMH/WNT5A/HES1/MSX2/SMAD9/BMP4/GDF15/FST/SKIL/SULF1/SORL1/SMAD6/LEF1/GDF7/GPC3/CER1/CRB2/PDCD4/BMP6/GDF6/NODAL/FZD1/NBL1/MSX1/FSTL1/HTRA1/FBN1/RBPMS2/GREM1/SOSTDC1/RGMA/NOG/GDF3/FAM83G/BMPR2/TDGF1P3/TDGF1/FOXD1	44
GO:0007156	homophilic cell adhesion via plasma membrane adhesion molecules	46/2063	168/18670	3.42937e-09	5.46352e-07	4.32423e-07	CELSR3/PKD1/CDH1/CDH10/CDH3/SDK2/CDH7/PCDH11X/PCDHB2/PCDHB5/PCDHB6/PCDHB15/CDH6/IGSF21/PCDH17/PCDHB10/PCDHB14/PALLD/CNTN6/DSC3/PCDH8/PCDH10/CDH24/SDK1/PCDH15/CDH8/PCDH1/CLSTN2/PCDH19/FAT3/RET/DCHS1/PCDH7/CDH2/EMB/PTPRM/PCDHB9/CADM1/PCDH9/ROBO2/PCDHB13/FAT4/PLXNB2/PCDHGC3/PCDHGB4/PCDHB16	46
GO:0090287	regulation of cellular response to growth factor stimulus	67/2063	292/18670	3.9073e-09	6.06533e-07	4.80054e-07	CFLAR/DCN/DKK3/GPC1/NEO1/TGFBR3/FGF4/FGFR1/LRP2/SEMA6A/SIRT1/DOK5/FERMT1/FGF9/FLT1/SFRP1/CADM4/VTN/FOLR1/LOX/WNT5A/HES1/MSX2/BMP4/CDKN1C/FST/AGT/SKIL/SULF1/SORL1/SMAD6/MYOF/FGF2/FBN2/TGFB1I1/PRDM16/SLIT2/GPC3/PRDM14/CER1/CDKN2B/CRB2/ADAMTS12/DAB2/ADAMTS3/CXCL13/FZD1/NBL1/MSX1/FSTL1/SPRY1/HTRA1/FBN1/RBPMS2/GREM1/SMAD3/VASN/SOSTDC1/NOG/ZNF703/GDF3/SPRY4/BMPR2/MIR17HG/FOXD1/ITGB3/MIR296	67
GO:0061035	regulation of cartilage development	27/2063	72/18670	4.05484e-09	6.137e-07	4.85727e-07	SNAI2/WNT11/PTHLH/TRPS1/GLI3/NKX3-2/SOX6/WNT5A/EFEMP1/BMP4/SOX9/LOXL2/SOX5/ADAMTS12/BMP6/GDF6/FRZB/GREM1/SMAD3/LTBP3/BMP1/RARG/MAF/ANXA2/NOG/BMPR2/ANXA2P2	27
GO:0010975	regulation of neuron projection development	99/2063	499/18670	4.16737e-09	6.15348e-07	4.87031e-07	CFLAR/SARM1/CX3CL1/CDKL5/SS18L2/SEMA3B/RUFY3/VIM/CUL7/SEMA3A/SEMA3C/FGFR1/MAP2/ULK2/ARHGAP4/ITGA6/SEMA6A/NIN/NFATC4/BMP7/SFRP1/CACNG7/PTN/CXCL12/RND2/PMP22/RASAL1/SEMA5A/ARSB/DPYSL3/WNT5A/EPHA4/CDC20/TRIM67/FKBP1B/PACSIN1/RAB17/RAP2A/EFNB2/YWHAH/ZSWIM6/UNC13A/OLFM1/PLXNA3/ACAP3/RAP1GAP2/SNAP25/ATP8A2/EPHA7/AGT/PLXNC1/DBNL/SKIL/SCARB2/CPNE9/SLIT2/SDK1/NTRK2/PAK1/GRID2/PTPRD/SEMA3D/THY1/LRP8/FZD1/K…	99
GO:0001654	eye development	78/2063	362/18670	4.48089e-09	6.34067e-07	5.01847e-07	VIM/FOXC1/CDON/SDK2/SMARCD3/GRHL2/BAX/TGFB2/CRYBB1/BMP7/LAMA1/FGF9/LIM2/PTN/GLI3/CRYAB/PDGFRB/WNT5A/EFEMP1/PROX1/CRYGD/OLFM3/RDH10/GJA8/BMP4/SOX9/RHOJ/FOXP2/CDKN1C/RAB11FIP4/ATP8A2/PDE6B/MEIS2/WNT2B/PDGFRA/GDF11/SKIL/CYP1B1/FBN2/FOXN4/NKD1/ADAMTS18/COL8A1/SDK1/EGFR/NTRK2/GPM6A/SLC7A11/BMP6/LPCAT1/THY1/CPAMD8/HCN1/RET/SALL2/FBN1/SMAD3/BCL2/COL8A2/LAMB2/RARG/PTPRM/FOXC2/MAF/FJX1/SOX2/ALDH1A3/GDF3/F…	78
GO:0001704	formation of primary germ layer	37/2063	121/18670	4.50362e-09	6.34067e-07	5.01847e-07	FOXC1/COL11A1/FGFR1/ITGB5/WNT11/LAMB1/MMP9/BMP7/VTN/NANOG/COL12A1/WNT5A/COL7A1/WLS/SNAI1/BMP4/KDM6B/COL4A2/ITGAV/LEF1/COL8A1/CRB2/FZD7/NODAL/ETS2/SMAD3/ATOH8/FOXC2/SOX2/NOG/MIXL1/BMPR2/COL5A2/POU5F1/APELA/ITGB3/LHX1	37
GO:0050673	epithelial cell proliferation	89/2063	434/18670	4.87838e-09	6.7122e-07	5.31253e-07	CFLAR/CCL26/SNAI2/FLT4/CDH3/TGFBR3/VASH1/LIMS2/FGFR1/FAP/BAX/LAMB1/TGFB2/SIRT1/HMOX1/FERMT1/PPP1R16B/WDR13/FGF9/FLT1/ESRP2/SFRP1/HPN/PTN/CXCL12/CCL2/GLI1/SEMA5A/SPARC/THBS4/WNT5A/HES1/IGFBP5/AKT3/IRF6/RPS6KA1/PROX1/TNFSF11/NR4A1/EFNB2/BMP4/SOX9/OVOL2/SIX1/KDR/FOXP2/CDKN1C/LOXL2/NOTCH2/SULF1/FGF2/IGFBP4/ECM1/VASH2/COL8A1/EAF2/EGFR/GPC3/CDKN2B/BMP6/FZD7/NODAL/KIT/FABP7/ATP7A/HTRA1/B2M/SMAD3/ATOH8/H…	89
GO:0048880	sensory system development	79/2063	371/18670	6.25339e-09	8.41289e-07	6.65858e-07	VIM/FOXC1/CDON/SDK2/SEMA3A/SMARCD3/GRHL2/BAX/TGFB2/CRYBB1/BMP7/LAMA1/FGF9/LIM2/PTN/GLI3/CRYAB/PDGFRB/WNT5A/EFEMP1/PROX1/CRYGD/OLFM3/RDH10/GJA8/BMP4/SOX9/RHOJ/FOXP2/CDKN1C/RAB11FIP4/ATP8A2/PDE6B/MEIS2/WNT2B/PDGFRA/GDF11/SKIL/CYP1B1/FBN2/FOXN4/NKD1/ADAMTS18/COL8A1/SDK1/EGFR/NTRK2/GPM6A/SLC7A11/BMP6/LPCAT1/THY1/CPAMD8/HCN1/RET/SALL2/FBN1/SMAD3/BCL2/COL8A2/LAMB2/RARG/PTPRM/FOXC2/MAF/FJX1/SOX2/ALDH1A3…	79
GO:0001503	ossification	83/2063	398/18670	7.18755e-09	9.45944e-07	7.48689e-07	TAC1/MRC2/SNAI2/VCAN/GPM6B/FOXC1/COL11A1/ATP6AP1/TP53INP2/WNT11/TXLNG/PTHLH/TGFB2/BMP7/FGF9/SFRP1/FBL/PTN/GLI3/KAZALD1/SUFU/GLI1/LOX/SPARC/WNT5A/IGFBP5/HSPE1/MSX2/TNN/TNFSF11/SNAI1/BMP4/SOX9/RRAS2/HSD17B4/IL6ST/SMAD6/LEF1/FBN2/COL2A1/TNFRSF11A/ECM1/EGFR/GPC3/CER1/BMP6/FZD1/STC1/ALPL/COL1A2/DDX21/NELL1/DCHS1/GREM1/SMAD3/PHB/IGF2/LTBP3/BMP1/MN1/THBS3/S1PR1/PTGER4/BCL2/ID4/GLIS1/FOXC2/SOX2/EXT1/SLC8…	83
GO:0150063	visual system development	78/2063	366/18670	7.49808e-09	9.65817e-07	7.64418e-07	VIM/FOXC1/CDON/SDK2/SMARCD3/GRHL2/BAX/TGFB2/CRYBB1/BMP7/LAMA1/FGF9/LIM2/PTN/GLI3/CRYAB/PDGFRB/WNT5A/EFEMP1/PROX1/CRYGD/OLFM3/RDH10/GJA8/BMP4/SOX9/RHOJ/FOXP2/CDKN1C/RAB11FIP4/ATP8A2/PDE6B/MEIS2/WNT2B/PDGFRA/GDF11/SKIL/CYP1B1/FBN2/FOXN4/NKD1/ADAMTS18/COL8A1/SDK1/EGFR/NTRK2/GPM6A/SLC7A11/BMP6/LPCAT1/THY1/CPAMD8/HCN1/RET/SALL2/FBN1/SMAD3/BCL2/COL8A2/LAMB2/RARG/PTPRM/FOXC2/MAF/FJX1/SOX2/ALDH1A3/GDF3/F…	78
GO:0003151	outflow tract morphogenesis	28/2063	79/18670	9.11704e-09	1.14989e-06	9.10104e-07	ELN/FOXC1/TGFBR3/SEMA3C/LRP2/WNT11/TGFB2/BMP7/FOLR1/WNT5A/HES1/MSX2/BMP4/SIX1/HEY2/SMAD6/FZD1/FOXH1/NPY1R/ZFPM2/FOXC2/NOG/ROBO2/NPY2R/RYR1/PARVA/BMPR2/MIR17HG	28
GO:0022612	gland morphogenesis	36/2063	120/18670	1.27273e-08	1.57247e-06	1.24457e-06	CFLAR/SNAI2/LIMS2/SEMA3A/SEMA3C/FGFR1/BAX/TGFB2/BMP7/LAMA1/ESRP2/SFRP1/HPN/PTN/GLI3/GLI1/WNT5A/IGFBP5/RPS6KA1/PROX1/MSX2/BMP4/SOX9/LAMA5/SULF1/GDF7/EGFR/SOSTDC1/BCL2/ID4/CYP7B1/RARG/NOG/CSF1/TGM2/ETV5	36
GO:0014031	mesenchymal cell development	29/2063	85/18670	1.3466e-08	1.63046e-06	1.29046e-06	SEMA3B/SNAI2/FOXC1/TCOF1/SEMA3A/SEMA3C/EDN1/EFNB1/SEMA6A/BMP7/FOLR1/SEMA5A/FAM172A/HES1/RDH10/BMP4/SOX9/OVOL2/LAMA5/HEY2/SEMA3D/RET/NOLC1/SEMA6B/SEMA3E/BCL2/FOXC2/ERBB4/SEMA4D	29
GO:0060541	respiratory system development	50/2063	198/18670	1.39606e-08	1.63893e-06	1.29717e-06	PKD1/FLT4/FGFR1/GRHL2/WNT11/LAMA1/FGF9/ESRP2/PTN/GLI3/GLI1/LOX/SPARC/PDGFRB/WNT5A/HES1/IGFBP5/PROX1/RDH10/BMP4/SOX9/SIX1/FGFRL1/FOXP2/LAMA5/ASS1/WNT2B/PDGFRA/TNS3/LEF1/EGFR/GPC3/SLC7A11/DISP1/NODAL/HESX1/SPRY1/ATP7A/LTBP3/ZFPM2/ASXL1/RARG/HEG1/MSC/NOG/ALDH1A3/EIF4EBP1/MAN1A2/BMPR2/MIR17HG	50
GO:0014033	neural crest cell differentiation	30/2063	90/18670	1.40773e-08	1.63893e-06	1.29717e-06	SEMA3B/SNAI2/FOXC1/TCOF1/SEMA3A/SEMA3C/EDN1/EFNB1/SEMA6A/BMP7/SFRP1/FOLR1/SEMA5A/FAM172A/HES1/RDH10/BMP4/SOX9/OVOL2/LAMA5/FBXL17/SEMA3D/FRZB/RET/NOLC1/SEMA6B/SEMA3E/FOXC2/ERBB4/SEMA4D	30
GO:0022604	regulation of cell morphogenesis	95/2063	484/18670	1.4953e-08	1.70803e-06	1.35186e-06	SARM1/CDKL5/SS18L2/SEMA3B/RUFY3/CUL7/LIMS2/SEMA3A/SEMA3C/MAP2/EPB41L3/ULK2/ARHGAP4/ICAM1/SEMA6A/PALMD/PALM/NIN/NFATC4/RHOV/CACNG7/HPN/PTN/CXCL12/C1QBP/CCL2/RND2/RASAL1/NEDD9/SEMA5A/SPARC/WNT5A/RND3/EPHA4/RAP2A/RHOJ/KDR/YWHAH/ZSWIM6/UNC13A/OLFM1/PLXNA3/ANXA1/EPHA7/PLXNC1/DBNL/SKIL/SHROOM3/CPNE9/SLIT2/MYO10/NTRK2/PAK1/PTPRD/SEMA3D/THY1/LRP8/KIT/KALRN/S100B/FBLIM1/DRAXIN/PDLIM5/RHOBTB3/DLC1/RET/SEMA…	95
GO:0030199	collagen fibril organization	22/2063	54/18670	1.86536e-08	2.09128e-06	1.65519e-06	FOXC1/COL11A1/TGFB2/AEBP1/COL12A1/LOX/PXDN/LOXL2/CYP1B1/ADAMTS14/COL2A1/LUM/ADAMTS3/COL1A2/ATP7A/GREM1/COL3A1/FOXC2/ANXA2/COL14A1/COL5A2/ANXA2P2	22
GO:0050919	negative chemotaxis	20/2063	46/18670	2.18767e-08	2.40803e-06	1.90589e-06	SEMA3B/SEMA3A/SEMA3C/SEMA6A/SEMA5A/WNT5A/PLXNA3/EPHA7/ITGAV/SLIT2/SEMA3D/SEMA6B/SEMA3E/UNC5C/SLIT3/EFNA5/ROBO2/FLRT2/SEMA4D/ITGB3	20
GO:0002062	chondrocyte differentiation	36/2063	123/18670	2.60273e-08	2.81374e-06	2.227e-06	SNAI2/COL11A1/FGFR1/PTHLH/FGF9/TRPS1/GLI3/NKX3-2/SOX6/COL12A1/COL7A1/EFEMP1/MSX2/BMP4/SOX9/MATN2/LOXL2/WNT2B/SOX5/SULF1/COL2A1/ECM1/ADAMTS12/BMP6/GDF6/VWA2/GREM1/SMAD3/LTBP3/RARG/MAF/CREB3L2/ANXA2/COL14A1/BMPR2/ANXA2P2	36
GO:0001558	regulation of cell growth	84/2063	416/18670	2.74551e-08	2.91603e-06	2.30796e-06	CDKL5/SEMA3B/RUFY3/PRDM11/DCBLD2/PRKCQ/RASGRP2/GAL/ENO1/SEMA3A/SEMA3C/JADE1/MAP2/EDN1/SMARCA2/EPB41L3/ULK2/WNT11/ARHGAP4/SEMA6A/TGFB2/SIRT1/SFRP1/CACNG7/HPN/CXCL12/KAZALD1/PPP1R9B/RND2/CRYAB/RASAL1/SEMA5A/HBEGF/BCL6/WNT5A/IGFBP5/MAD2L2/RGS4/RPS6KA1/SOCS2/CDKN2C/BST2/UNC13A/OLFM1/SESN2/PLXNA3/PPT1/EPHA7/AGT/SERPINE2/DBNL/PLCE1/LEF1/IGFBP4/CPNE9/EAF2/SLIT2/CAMK2D/EGFR/CDKN2A/PAK1/AKAP6/SEMA3D/CDA/D…	84
GO:0048640	negative regulation of developmental growth	34/2063	113/18670	2.9507e-08	3.06563e-06	2.42637e-06	JARID2/SEMA3B/GAL/SEMA3A/SEMA3C/MAP2/ULK2/ARHGAP4/SEMA6A/TLL2/SFRP1/RAI1/SEMA5A/STC2/WNT5A/RGS4/SOCS2/BBS2/BMP4/GDF15/PLXNA3/EPHA7/NKD1/PAK1/SEMA3D/DRAXIN/SEMA6B/SEMA3E/MYOZ1/NOG/MAPK11/DCC/SEMA4D/MIR17HG	34
GO:0003206	cardiac chamber morphogenesis	37/2063	129/18670	3.02715e-08	3.06563e-06	2.42637e-06	FOXC1/COL11A1/TGFBR3/SEMA3C/LRP2/SMARCD3/GRHL2/WNT11/TGFB2/BMP7/CCM2L/CPE/WNT5A/HES1/PROX1/MSX2/BMP4/OVOL2/FGFRL1/TNNI3/NOTCH2/HEY2/SMAD6/SLIT2/FZD1/TNNI1/FOXH1/ZFPM2/HEG1/FOXC2/NOG/SLIT3/ROBO2/NPY2R/PARVA/BMPR2/MIR17HG	37
GO:0016049	cell growth	94/2063	484/18670	3.03829e-08	3.06563e-06	2.42637e-06	CDKL5/SEMA3B/RUFY3/PRDM11/DCBLD2/PRKCQ/RASGRP2/GAL/ENO1/SEMA3A/SEMA3C/JADE1/MAP2/EDN1/SMARCA2/EPB41L3/ULK2/WNT11/ARHGAP4/SEMA6A/TGFB2/HDAC6/SIRT1/NIN/SFRP1/CACNG7/HPN/CXCL12/KAZALD1/PPP1R9B/RND2/CRYAB/RASAL1/SEMA5A/HBEGF/BCL6/WNT5A/IGFBP5/MAD2L2/RGS4/RPS6KA1/SOCS2/CDKN2C/SOX9/BST2/UNC13A/OLFM1/SESN2/PLXNA3/PPT1/DCLK1/EPHA7/AGT/SERPINE2/DBNL/PLCE1/LEF1/IGFBP4/CPNE9/EAF2/SLIT2/CAMK2D/EGFR/CDKN2A/PA…	94
GO:0007389	pattern specification process	88/2063	446/18670	3.95242e-08	3.86012e-06	3.05518e-06	FOXC1/CDON/SEMA3A/SEMA3C/FGFR1/EDN1/RFX3/LRP2/SMARCD3/EFNB1/DLL3/BMP7/MID1/SFRP1/GLI3/SUFU/NKX3-2/FOLR1/GLI1/WNT5A/HES1/OTX1/WLS/HOXB3/MSX2/BICC1/BHLHE41/SNAI1/BMP4/OVOL2/TCF15/SIX1/BHLHE40/WNT2B/GDF11/HEY2/PCDH8/SMAD6/DYNC2LI1/SHROOM3/LEF1/FOXN4/NKD1/GPR161/DAAM2/GPC3/CER1/CRB2/ZIC1/DISP1/NODAL/ETS2/NBL1/STC1/FOXH1/BBS5/MSX1/SPRY1/DCHS1/GREM1/SMAD3/BMI1/CXXC4/IRX2/SOSTDC1/FOXB1/RARG/HES3/FOXC2/E…	88
GO:0035265	organ growth	50/2063	204/18670	3.95321e-08	3.86012e-06	3.05518e-06	JARID2/FOXC1/YBX3/TGFBR3/EVC/FGFR1/EDN1/TGFB2/CCM2L/FGF9/GLI1/COL12A1/PDGFRB/COL7A1/RGS4/PROX1/MSX2/SOX9/MATN2/HEY2/AGT/PIM1/FGF2/DUSP6/MAEL/ECM1/NLGN4X/CER1/TENM4/PAK1/AKAP6/SORBS2/STC1/PDLIM5/VWA2/THBS3/ZFPM2/S1PR1/BCL2/RARG/HEG1/FOXC2/ERBB4/ANXA2/NOG/MAPK11/COL14A1/MIR204/MIR17HG/ANXA2P2	50
GO:0032330	regulation of chondrocyte differentiation	21/2063	52/18670	4.71059e-08	4.47735e-06	3.54371e-06	SNAI2/PTHLH/TRPS1/GLI3/NKX3-2/SOX6/EFEMP1/BMP4/SOX9/LOXL2/SOX5/ADAMTS12/BMP6/GDF6/GREM1/SMAD3/LTBP3/RARG/MAF/ANXA2/ANXA2P2	21
GO:0050920	regulation of chemotaxis	52/2063	217/18670	4.73325e-08	4.47735e-06	3.54371e-06	CCL26/SEMA3B/SEMA3A/SEMA3C/FGF4/FGFR1/EDN1/SEMA6A/PTN/MET/C5/CXCL12/C1QBP/CCL2/DUSP3/SEMA5A/THBS4/PDGFRB/WNT5A/PADI2/ARTN/DUSP1/EFNB2/KDR/ZSWIM6/PLXNA3/PDGFRA/FGF2/SLIT2/CXCL14/PLA2G7/SEMA3D/CXCL13/NBL1/F2RL1/GREM1/SMAD3/SEMA6B/CXCL10/SEMA3E/PDGFD/S1PR1/MST1/CMKLR1/PRKD1/CSF1/ROBO2/SEMA4D/C5AR1/BMPR2/AIF1/ZSWIM8	52
GO:0048608	reproductive structure development	85/2063	431/18670	6.87201e-08	6.40048e-06	5.06581e-06	MGST1/PKD1/DCN/MAMLD1/CUL7/FOXC1/YBX3/VASH1/DAZAP1/SEMA3A/LRP2/GRHL2/HSD17B2/BAX/TFAP2C/ICAM1/TGFB2/MSH2/SIRT1/BMP7/FGF9/SFRP1/AMH/ITGB8/PTN/GLI3/GLI1/PDGFRB/STC2/WNT5A/HES1/RDH10/NRK/SNAI1/BMP4/SOX9/OVOL2/EIF2S2/VGF/CDKN1C/HSD17B4/WNT2B/PDGFRA/ANXA1/HEY2/SERPINE2/CTSV/SULF1/IDH1/LEF1/ARRB2/VASH2/GDF7/EAF2/SLIT2/SRD5A1/RSPO3/EGFR/ST14/ARID5B/BMP6/NODAL/KIT/STC1/PTX3/RHOBTB3/HTRA1/SPINT1/IGF2/AXL/…	85
GO:0014032	neural crest cell development	27/2063	81/18670	7.35744e-08	6.74878e-06	5.34148e-06	SEMA3B/SNAI2/FOXC1/TCOF1/SEMA3A/SEMA3C/EDN1/EFNB1/SEMA6A/BMP7/FOLR1/SEMA5A/FAM172A/HES1/RDH10/BMP4/SOX9/OVOL2/LAMA5/SEMA3D/RET/NOLC1/SEMA6B/SEMA3E/FOXC2/ERBB4/SEMA4D	27
GO:0050769	positive regulation of neurogenesis	91/2063	474/18670	8.79773e-08	7.94947e-06	6.29179e-06	CFLAR/CX3CL1/CDKL5/SS18L2/RUFY3/TIMP2/CUL7/CDON/SEMA3A/FGFR1/LRP2/SMARCD3/DNMT3B/ITGA6/SEMA6A/NIN/BMP7/CACNG7/PTN/PTPRZ1/GLI3/CXCL12/RND2/RASAL1/SEMA5A/ARSB/DPYSL3/BCL6/WNT5A/HES1/EPHA4/PROX1/TRIM67/FKBP1B/SOCS2/PACSIN1/BMP4/UNC13A/PLXNA3/LIN28A/ATP8A2/IL6ST/AGT/SERPINE2/PLXNC1/DBNL/SKIL/SCARB2/SH3GL3/GDF7/CPNE9/SLIT2/NTRK2/TENM4/PAK1/BMP6/PTPRD/GDF6/LRP8/FZD1/IL34/KIT/NBL1/KALRN/SHANK2/RET/SPINT…	91
GO:0032102	negative regulation of response to external stimulus	80/2063	400/18670	8.9783e-08	7.99333e-06	6.3265e-06	CX3CL1/CD9/SEMA3B/NR1H4/SNAI2/SIRT2/SEMA3A/SEMA3C/FAP/EDN1/ARG2/C1QTNF3/SEMA6A/SAMHD1/RNF125/PYCARD/PLAT/C5/C1QBP/CCL2/DUSP3/VTN/NFKB1/SH2B3/SEMA5A/WNT5A/EPHA4/PADI2/DUSP1/TNFAIP6/BBS2/SMPDL3B/PLXNA3/SPX/PDGFRA/SERPINE2/MAPKBP1/FGF2/ADAMTS18/ARRB2/SLIT2/MFHAS1/PDCD4/GRID2/SEMA3D/UBASH3B/CXCL13/NBL1/KLKB1/FABP7/HTRA1/GREM1/SMAD3/CACNB3/SEMA6B/SEMA3E/PTGER4/METRNL/MYOZ1/THBD/RGMA/ANXA2/ABAT/PROS1/R…	80
GO:0061458	reproductive system development	85/2063	434/18670	9.45729e-08	8.29775e-06	6.56744e-06	MGST1/PKD1/DCN/MAMLD1/CUL7/FOXC1/YBX3/VASH1/DAZAP1/SEMA3A/LRP2/GRHL2/HSD17B2/BAX/TFAP2C/ICAM1/TGFB2/MSH2/SIRT1/BMP7/FGF9/SFRP1/AMH/ITGB8/PTN/GLI3/GLI1/PDGFRB/STC2/WNT5A/HES1/RDH10/NRK/SNAI1/BMP4/SOX9/OVOL2/EIF2S2/VGF/CDKN1C/HSD17B4/WNT2B/PDGFRA/ANXA1/HEY2/SERPINE2/CTSV/SULF1/IDH1/LEF1/ARRB2/VASH2/GDF7/EAF2/SLIT2/SRD5A1/RSPO3/EGFR/ST14/ARID5B/BMP6/NODAL/KIT/STC1/PTX3/RHOBTB3/HTRA1/SPINT1/IGF2/AXL/…	85
GO:0060560	developmental growth involved in morphogenesis	54/2063	235/18670	1.17333e-07	1.01476e-05	8.03154e-06	CDKL5/SEMA3B/RUFY3/GAL/SEMA3A/SEMA3C/MAP2/ULK2/WNT11/ARHGAP4/SEMA6A/HDAC6/NIN/SFRP1/CACNG7/CXCL12/RND2/RASAL1/SEMA5A/WNT5A/RDH10/BMP4/SOX9/SIX1/UNC13A/OLFM1/PLXNA3/DCLK1/EPHA7/DBNL/NKD1/CPNE9/SLIT2/PAK1/SEMA3D/DRAXIN/KIF26B/SPRY1/SEMA6B/SEMA3E/S1PR1/LPAR3/LAMB2/RARG/RIMS2/NDN/SLIT3/EFNA5/CSF1/DCC/SEMA4D/BMPR2/SYT3/LHX1	54
GO:0003002	regionalization	72/2063	351/18670	1.40295e-07	1.19626e-05	9.46806e-06	FOXC1/CDON/SEMA3A/SEMA3C/FGFR1/EDN1/LRP2/SMARCD3/DLL3/SFRP1/GLI3/SUFU/GLI1/WNT5A/HES1/OTX1/WLS/HOXB3/MSX2/BHLHE41/SNAI1/BMP4/OVOL2/TCF15/SIX1/BHLHE40/WNT2B/GDF11/HEY2/PCDH8/SMAD6/LEF1/FOXN4/NKD1/GPR161/GPC3/CER1/CRB2/DISP1/NODAL/ETS2/NBL1/FOXH1/MSX1/SPRY1/GREM1/SMAD3/BMI1/CXXC4/IRX2/SOSTDC1/FOXB1/RARG/HES3/FOXC2/TSHZ1/NOG/GDF3/ROBO2/AIDA/IFT140/HES4/RELN/XRCC2/ARC/MAFB/BMPR2/TCTN1/TDGF1P3/TDGF1/F…	72
GO:0072006	nephron development	38/2063	142/18670	1.48265e-07	1.24645e-05	9.86529e-06	CFLAR/PKD1/FOXC1/WNT11/BMP7/GLI3/ACTA2/PDGFRB/HES1/NID1/BMP4/SOX9/SIX1/PODXL/LAMA5/WNT2B/PDGFRA/AGT/SULF1/PLCE1/FGF2/ENPEP/GPC3/MYO1E/KIF26B/RET/DCHS1/IRX2/PDGFD/BCL2/LAMB2/FOXC2/MAGED1/NOG/FAT4/FOXD1/CD24/LHX1	38
GO:0090100	positive regulation of transmembrane receptor protein serine/threonine kinase signaling pathway	31/2063	104/18670	1.50298e-07	1.24645e-05	9.86529e-06	HFE/NEO1/TGFBR3/TGFB2/BMP7/FERMT1/FGF9/HES1/MSX2/BMP4/CDKN1C/GDF15/GDF11/SULF1/INHBE/TGFB1I1/LEFTY2/GDF7/GPC3/CDKN2B/CRB2/DAB2/BMP6/GDF6/NODAL/MSX1/GDF3/BMPR2/LEFTY1/FOXD1/GDF10	31
GO:0009070	serine family amino acid biosynthetic process	2063-11-01	17/18670	1.9179e-07	1.56905e-05	1.24186e-05	SEPHS1/PHGDH/GGT1/MTHFD1/CTH/PSAT1/PSPH/CBS/SERINC5/SEPHS2/SHMT2	11
GO:1901861	regulation of muscle tissue development	40/2063	155/18670	2.03871e-07	1.64565e-05	1.30249e-05	JARID2/YBX3/GPC1/CDON/SIRT2/TGFBR3/FGFR1/EDN1/TLL2/FGF9/SOX6/GLI1/RBM24/LOX/IGFBP5/RGS4/NLN/EFNB2/BMP4/SIX1/HEY2/PIM1/FGF2/LEF1/ARRB2/PAK1/JPH2/AKAP6/FZD7/S100B/GREM1/SMAD3/ZFPM2/BCL2/ERBB4/NOG/MAPK11/MIR204/MIR17HG/ACTN3	40
GO:0060537	muscle tissue development	80/2063	408/18670	2.13538e-07	1.701e-05	1.34629e-05	CFLAR/JARID2/DCN/ELN/FOXC1/YBX3/COL11A1/GPC1/CDON/SIRT2/TGFBR3/SEMA3C/FGFR1/EDN1/LRP2/TGFB2/TLL2/BMP7/CCM2L/KLF5/FGF9/SOX6/GLI1/RBM24/LOX/PDGFRB/WNT5A/IGFBP5/RGS4/PROX1/NLN/EFNB2/BMP4/SOX9/GPCPD1/SIX1/FOXP2/TNNI3/KDM6B/PDGFRA/HEY2/AGT/PIM1/FGF2/LEF1/ARRB2/TENM4/PAK1/JPH2/AKAP6/PGM5/SORBS2/FZD7/TNNI1/S100B/FOXH1/IGSF8/PDLIM5/ADAMTS9/GREM1/SMAD3/COL3A1/VAMP5/ZFPM2/SGCD/S1PR1/BCL2/HEG1/FOXC2/MYOZ1/E…	80
GO:0048864	stem cell development	27/2063	85/18670	2.25798e-07	1.7753e-05	1.4051e-05	SEMA3B/SNAI2/FOXC1/TCOF1/SEMA3A/SEMA3C/EDN1/EFNB1/SEMA6A/BMP7/FOLR1/SEMA5A/FAM172A/HES1/RDH10/BMP4/SOX9/OVOL2/LAMA5/SEMA3D/RET/NOLC1/SEMA6B/SEMA3E/FOXC2/ERBB4/SEMA4D	27
GO:0016331	morphogenesis of embryonic epithelium	39/2063	150/18670	2.33352e-07	1.81117e-05	1.43349e-05	LRP2/GRHL2/TGFB2/MTHFD1/SALL4/BMP7/SFRP1/SUFU/PFN1/FOLR1/WNT5A/MTHFD1L/RDH10/BMP4/SOX9/VASP/OVOL2/SIX1/LAMA5/WNT2B/PCDH8/SULF1/SHROOM3/TGFB1I1/GDF7/ST14/NODAL/FZD1/DLC1/RET/SPINT1/IRX2/RARG/KDF1/NOG/ALDH1A3/PLXNB2/TCTN1/TRIM71	39
GO:0014706	striated muscle tissue development	77/2063	390/18670	2.69211e-07	2.06304e-05	1.63284e-05	CFLAR/JARID2/DCN/ELN/FOXC1/YBX3/COL11A1/GPC1/CDON/SIRT2/TGFBR3/SEMA3C/FGFR1/EDN1/LRP2/TGFB2/TLL2/BMP7/CCM2L/KLF5/FGF9/SOX6/GLI1/RBM24/LOX/PDGFRB/WNT5A/RGS4/PROX1/NLN/EFNB2/BMP4/GPCPD1/SIX1/FOXP2/TNNI3/KDM6B/PDGFRA/HEY2/AGT/PIM1/FGF2/LEF1/ARRB2/TENM4/PAK1/JPH2/AKAP6/PGM5/SORBS2/FZD7/TNNI1/S100B/FOXH1/IGSF8/PDLIM5/ADAMTS9/GREM1/SMAD3/VAMP5/ZFPM2/SGCD/S1PR1/BCL2/HEG1/FOXC2/MYOZ1/ERBB4/MSC/SLC8A1/NOG…	77
GO:0030510	regulation of BMP signaling pathway	28/2063	91/18670	2.86085e-07	2.14445e-05	1.69728e-05	NEO1/LRP2/SFRP1/WNT5A/HES1/MSX2/BMP4/FST/SKIL/SULF1/SORL1/SMAD6/GPC3/CER1/CRB2/FZD1/NBL1/MSX1/FSTL1/HTRA1/FBN1/RBPMS2/GREM1/SOSTDC1/NOG/GDF3/BMPR2/FOXD1	28
GO:0010721	negative regulation of cell development	70/2063	344/18670	2.86919e-07	2.14445e-05	1.69728e-05	CX3CL1/SEMA3B/RUFY3/VIM/CLDN18/SIRT2/GAL/SEMA3A/SEMA3C/MAP2/ULK2/PTHLH/ARHGAP4/DLL3/SEMA6A/NFATC4/BMP7/PTN/GLI3/PMP22/SEMA5A/DPYSL3/WNT5A/HES1/EPHA4/RGS4/TNN/EFNB2/SOX9/YWHAH/PLXNA3/LIN28A/RAP1GAP2/EPHA7/GDF11/SORL1/SLIT2/DAAM2/PAK1/DIXDC1/SEMA3D/THY1/NODAL/DRAXIN/FRZB/TERT/FBN1/B2M/SEMA6B/COL3A1/NLGN1/LINGO1/SEMA3E/BCL2/ID4/ADCY6/ERBB4/RCC2/SOX2/RGMA/NOG/EFNA5/RTN4RL1/RTN4RL2/DCC/SEMA4D/HES4/ZNF…	70
GO:0045666	positive regulation of neuron differentiation	74/2063	371/18670	3.02485e-07	2.23322e-05	1.76754e-05	CFLAR/CX3CL1/CDKL5/SS18L2/RUFY3/TIMP2/CUL7/CDON/FGFR1/DNMT3B/ITGA6/NIN/BMP7/CACNG7/PTN/CXCL12/RND2/RASAL1/SEMA5A/ARSB/DPYSL3/BCL6/WNT5A/EPHA4/PROX1/TRIM67/FKBP1B/SOCS2/PACSIN1/BMP4/UNC13A/PLXNA3/LIN28A/ATP8A2/AGT/PLXNC1/DBNL/SKIL/SCARB2/SH3GL3/GDF7/CPNE9/SLIT2/NTRK2/PAK1/BMP6/PTPRD/GDF6/LRP8/FZD1/NBL1/KALRN/SHANK2/RET/GPRC5B/NLGN1/ZNF804A/LPAR3/MAP6/BCL2/NEGR1/RIMS2/CREB3L2/ADRA2C/PRKD1/EFNA5/ROB…	74
GO:0050678	regulation of epithelial cell proliferation	75/2063	378/18670	3.13252e-07	2.28485e-05	1.8084e-05	CFLAR/CCL26/SNAI2/FLT4/CDH3/TGFBR3/VASH1/LIMS2/FGFR1/BAX/LAMB1/TGFB2/SIRT1/HMOX1/PPP1R16B/WDR13/FGF9/FLT1/ESRP2/SFRP1/HPN/PTN/CXCL12/CCL2/GLI1/SEMA5A/SPARC/THBS4/WNT5A/HES1/AKT3/PROX1/NR4A1/EFNB2/BMP4/SOX9/OVOL2/SIX1/KDR/FOXP2/CDKN1C/NOTCH2/SULF1/FGF2/ECM1/VASH2/EAF2/EGFR/GPC3/CDKN2B/BMP6/FZD7/NODAL/ATP7A/HTRA1/B2M/SMAD3/ATOH8/HAS2/CYP7B1/EGFL7/PTPRM/MST1/KDF1/SFN/MAGED1/SOX2/NOG/ZNF703/PRKD1/C5A…	75
GO:0016202	regulation of striated muscle tissue development	39/2063	152/18670	3.38779e-07	2.42841e-05	1.92202e-05	JARID2/YBX3/GPC1/CDON/SIRT2/TGFBR3/FGFR1/EDN1/TLL2/FGF9/SOX6/GLI1/RBM24/LOX/RGS4/NLN/EFNB2/BMP4/SIX1/HEY2/PIM1/FGF2/LEF1/ARRB2/PAK1/JPH2/AKAP6/FZD7/S100B/GREM1/SMAD3/ZFPM2/BCL2/ERBB4/NOG/MAPK11/MIR204/MIR17HG/ACTN3	39
GO:0032835	glomerulus development	22/2063	62/18670	3.40955e-07	2.42841e-05	1.92202e-05	CFLAR/FOXC1/BMP7/ACTA2/PDGFRB/HES1/NID1/BMP4/PODXL/PDGFRA/SULF1/PLCE1/ENPEP/MYO1E/RET/PDGFD/BCL2/LAMB2/FOXC2/NOG/CD24/LHX1	22
GO:0030900	forebrain development	75/2063	381/18670	4.32897e-07	3.04739e-05	2.41193e-05	CDH1/CDON/SEMA3A/FGFR1/LRP2/BAX/GNAO1/LAMB1/EFHC1/SUN2/NIN/PTN/GLI3/CXCL12/GLI1/SEMA5A/WNT5A/HES1/OTX1/PROX1/BBS2/BMP4/FOXP2/ZSWIM6/PLXNA3/KDM6B/DCLK1/WNT2B/ATIC/LEF1/GDF7/SLIT2/EPHA5/SRD5A1/EGFR/TACC1/NTRK2/DIXDC1/SLC7A11/LRP8/GART/DRAXIN/MSX1/HESX1/FABP7/DLC1/ATP7A/SLITRK5/B2M/AXL/MFSD2A/COL3A1/RAC3/DCLK2/CDH2/FOXB1/ID4/ERBB4/SSTR2/SOX2/EXT1/SLC8A1/NOG/ALDH1A3/ROBO2/POU3F1/RTN4RL1/RTN4RL2/RELN/…	75
GO:0021915	neural tube development	40/2063	160/18670	5.03111e-07	3.50096e-05	2.77091e-05	PKD1/SEMA3C/LRP2/GRHL2/PHGDH/TGFB2/ITPK1/MTHFD1/SALL4/BMP7/SFRP1/GLI3/SUFU/PFN1/FOLR1/WNT5A/HES1/PROX1/MTHFD1L/BMP4/VASP/OVOL2/SHROOM3/GPR161/GDF7/ST14/NODAL/FZD1/DLC1/SALL2/SPINT1/DCHS1/FOXB1/RARG/HES3/NOG/IFT140/PLXNB2/TCTN1/TRIM71	40
GO:0072175	epithelial tube formation	35/2063	132/18670	5.75853e-07	3.96161e-05	3.13551e-05	LRP2/GRHL2/TGFB2/MTHFD1/SALL4/BMP7/SFRP1/SUFU/PFN1/FOLR1/WNT5A/PROX1/MTHFD1L/BMP4/SOX9/VASP/OVOL2/SIX1/PODXL/SHROOM3/GDF7/ST14/NODAL/FZD1/HESX1/DLC1/RET/SPINT1/IRX2/RARG/NOG/PLXNB2/CEP290/TCTN1/TRIM71	35
GO:0007369	gastrulation	44/2063	185/18670	6.21393e-07	4.22687e-05	3.34545e-05	FOXC1/COL11A1/FGFR1/ITGB5/WNT11/LAMB1/MMP9/BMP7/SFRP1/VTN/NANOG/COL12A1/WNT5A/COL7A1/WLS/SNAI1/BMP4/AMOT/KDM6B/COL4A2/ITGAV/LEF1/COL8A1/GPC3/CER1/CRB2/TENM4/FZD7/NODAL/ETS2/SMAD3/ATOH8/FOXC2/SOX2/EXT1/NOG/GDF3/MIXL1/BMPR2/COL5A2/POU5F1/APELA/ITGB3/LHX1	44
GO:0050922	negative regulation of chemotaxis	22/2063	64/18670	6.4125e-07	4.31347e-05	3.414e-05	SEMA3B/SEMA3A/SEMA3C/SEMA6A/C5/CCL2/DUSP3/SEMA5A/WNT5A/PADI2/DUSP1/PLXNA3/SLIT2/SEMA3D/CXCL13/NBL1/GREM1/SEMA6B/SEMA3E/ROBO2/SEMA4D/AIF1	22
GO:0042692	muscle cell differentiation	75/2063	385/18670	6.60428e-07	4.39366e-05	3.47747e-05	CFLAR/CD9/CDON/IL4R/EDN1/SMARCD3/NOS1/SIRT1/NFATC4/NFATC2/KLF5/FGF9/DMPK/TNNT1/OLFM2/DYRK1B/EHD1/SOX6/RBM24/LOX/PDGFRB/HES1/TANC1/IGFBP5/CTH/RGS4/PROX1/BHLHE41/NLN/EFNB2/BMP4/SOX9/SIX1/FLNC/GDF15/SYNE1/KDM6B/PTGFRN/PDGFRA/HEY2/AGT/MYOF/ARRB2/BOC/ADAM12/PAK1/PDCD4/AKAP6/UCHL1/PGM5/OBSCN/SORBS2/FZD7/KIT/CAPN2/PDLIM5/MSX1/LMOD1/RBPMS2/GREM1/IGF2/CXCL10/CDH2/SGCD/KRT19/BCL2/MYOZ1/SLC8A1/MAPK11/RYR1/A…	75
GO:0048634	regulation of muscle organ development	39/2063	156/18670	6.95285e-07	4.55361e-05	3.60406e-05	JARID2/YBX3/GPC1/CDON/SIRT2/TGFBR3/FGFR1/EDN1/TLL2/FGF9/SOX6/GLI1/RBM24/LOX/RGS4/NLN/EFNB2/BMP4/SIX1/HEY2/PIM1/FGF2/LEF1/ARRB2/PAK1/JPH2/AKAP6/FZD7/S100B/GREM1/SMAD3/ZFPM2/BCL2/ERBB4/NOG/MAPK11/MIR204/MIR17HG/ACTN3	39
GO:1901605	alpha-amino acid metabolic process	47/2063	204/18670	6.99514e-07	4.55361e-05	3.60406e-05	AASS/NR1H4/BCAT1/OAT/ASNS/SLC1A3/ARG2/SEPHS1/NOS1/PHGDH/GGT1/MTHFD1/AHCY/SMS/CRYM/ALDH5A1/CTH/AGMAT/MTR/KMO/PPAT/ASS1/IDO1/GFPT2/PSAT1/SDSL/CSAD/AZIN2/PSPH/SLC7A11/GART/CBS/SERINC5/ATP7A/GPT2/ATCAY/GPT/CARNS1/PHYKPL/GLDC/PFAS/PIPOX/SEPHS2/SHMT2/PYCR1/SLC25A21/DDAH2	47
GO:0060348	bone development	49/2063	217/18670	7.70524e-07	4.9625e-05	3.92769e-05	FOXN3/FOXC1/CLDN18/ATP6AP1/FGF4/PLS3/GLI3/SH2B3/PTPN6/COL12A1/LOX/SPARC/COL7A1/FOXP1/MSX2/TNFSF11/BMP4/SOX9/MATN2/TTC9/NOTCH2/SULF1/COL2A1/PDGFC/SRD5A1/CER1/BMP6/KIT/STC1/ALPL/MSX1/VWA2/FBN1/DCHS1/GREM1/LTBP3/THBS3/HAS2/ASXL1/PTGER4/RARG/ANXA2/SEMA4D/COL14A1/FAT4/RYR1/CCDC154/BMPR2/ANXA2P2	49
GO:0010769	regulation of cell morphogenesis involved in differentiation	62/2063	301/18670	8.76004e-07	5.55219e-05	4.39441e-05	SARM1/CDKL5/SS18L2/SEMA3B/RUFY3/CUL7/LIMS2/SEMA3A/SEMA3C/MAP2/ULK2/ARHGAP4/SEMA6A/NIN/NFATC4/CXCL12/C1QBP/RND2/NEDD9/SEMA5A/WNT5A/EPHA4/RAP2A/YWHAH/ZSWIM6/OLFM1/PLXNA3/EPHA7/PLXNC1/DBNL/SKIL/SLIT2/NTRK2/PAK1/PTPRD/SEMA3D/THY1/LRP8/KALRN/DRAXIN/PDLIM5/RET/SEMA6B/SDC2/RAC3/NLGN1/LINGO1/SEMA3E/CDH2/HAS2/LPAR3/MAP6/RCC2/EFNA5/ROBO2/DCC/SEMA4D/RELN/PLXNB2/ARC/BMPR2/ZSWIM8	62
GO:0040013	negative regulation of locomotion	74/2063	381/18670	8.80426e-07	5.55219e-05	4.39441e-05	CX3CL1/DCN/SEMA3B/CDH1/VASH1/SEMA3A/SEMA3C/WNT11/ARHGAP4/SEMA6A/CARD10/HMOX1/SFRP1/IL27RA/PTN/C5/CXCL12/CCL2/DUSP3/ARHGDIB/SEMA5A/ARRDC3/DPYSL3/WNT5A/IGFBP5/PADI2/DUSP1/TNN/SEMG1/RAP2A/BST2/PLXNA3/STK26/SULF1/CYP1B1/FGF2/ABHD2/TMEFF2/SLIT2/EPHA1/SEMA3D/THY1/CXCL13/NODAL/NBL1/STC1/ADAMTS9/DLC1/TP53INP1/GREM1/SEMA6B/COL3A1/CLIC4/SEMA3E/PTGER4/BCL2/PTPRM/ERBB4/MAPK15/NOG/ROBO2/MITF/SEMA4D/SRGAP3/EVL…	74
GO:0050679	positive regulation of epithelial cell proliferation	47/2063	206/18670	9.40831e-07	5.87195e-05	4.64749e-05	CFLAR/CCL26/FLT4/CDH3/FGFR1/LAMB1/SIRT1/HMOX1/PPP1R16B/FGF9/ESRP2/SFRP1/HPN/PTN/CXCL12/SEMA5A/THBS4/WNT5A/AKT3/PROX1/NR4A1/BMP4/SOX9/KDR/FOXP2/NOTCH2/FGF2/ECM1/VASH2/EGFR/BMP6/FZD7/NODAL/ATP7A/HTRA1/HAS2/CYP7B1/EGFL7/MST1/NOG/ZNF703/PRKD1/C5AR1/MIR135B/BMPR2/APELA/ITGB3	47
GO:1990823	response to leukemia inhibitory factor	28/2063	96/18670	9.66068e-07	5.90765e-05	4.67575e-05	SLC25A5/JARID2/TFRC/FGF4/ICAM1/SIRT1/GNPNAT1/MYBL2/KLF5/TLE4/CTH/NR5A2/PADI2/BSPRY/TNFSF11/LRAT/GFPT2/INA/ARID5B/MRAS/HK2/NUP35/PCOLCE2/B3GNT2/RARG/CTBP2/GLDC/MSC	28
GO:1990830	cellular response to leukemia inhibitory factor	28/2063	96/18670	9.66068e-07	5.90765e-05	4.67575e-05	SLC25A5/JARID2/TFRC/FGF4/ICAM1/SIRT1/GNPNAT1/MYBL2/KLF5/TLE4/CTH/NR5A2/PADI2/BSPRY/TNFSF11/LRAT/GFPT2/INA/ARID5B/MRAS/HK2/NUP35/PCOLCE2/B3GNT2/RARG/CTBP2/GLDC/MSC	28
GO:0043087	regulation of GTPase activity	88/2063	479/18670	1.03059e-06	6.23917e-05	4.93814e-05	CX3CL1/CCL26/CDKL5/DEPDC1B/ARHGEF5/RASGRP2/ARHGAP10/LLGL2/RAPGEF3/SMAP2/WNT11/GNAO1/ARHGAP4/ICAM1/ITGA6/RANBP1/RIN3/CD40/PYCARD/SFRP1/RASIP1/RASA4/ARHGAP21/TBC1D12/CCL2/TBC1D9/TBC1D19/RASAL1/ARHGDIB/NEDD9/BCL6/WNT5A/EPHA4/SIPA1L2/RGS4/AMOT/ARHGAP22/AJUBA/PLXNA3/ACAP3/RAP1GAP2/RIN2/DOCK10/PLXNC1/TBC1D4/CPEB2/ARHGAP29/ARHGAP24/GRTP1/ARRB2/ARHGEF19/RGS5/RGS16/SLIT2/EPHA5/IQGAP2/EPHA1/NTRK2/RGS10/RAB…	88
GO:0001837	epithelial to mesenchymal transition	36/2063	141/18670	1.07321e-06	6.43291e-05	5.09148e-05	SNAI2/CUL7/FOXC1/TGFBR3/TCOF1/WNT11/TGFB2/BMP7/SFRP1/HPN/GCNT2/WNT5A/MAD2L2/MSX2/SNAI1/BMP4/SOX9/OVOL2/OLFM1/LOXL2/HEY2/LEF1/TGFB1I1/CRB2/PDCD4/DAB2/MSX1/SPRY1/NOLC1/GREM1/SMAD3/VASN/HAS2/NOG/ZNF703/MIR149	36
GO:0051961	negative regulation of nervous system development	64/2063	316/18670	1.08527e-06	6.44142e-05	5.09821e-05	CX3CL1/SEMA3B/RUFY3/VIM/SIRT2/SEMA3A/SEMA3C/MAP2/ULK2/ARHGAP4/DLL3/SEMA6A/NFATC4/BMP7/PTN/GLI3/SUFU/PMP22/CTSC/SEMA5A/DPYSL3/WNT5A/HES1/EPHA4/TNN/EFNB2/SOX9/YWHAH/PLXNA3/LIN28A/RAP1GAP2/EPHA7/GDF11/SORL1/GPR161/SLIT2/TNFRSF21/DAAM2/DIXDC1/SEMA3D/THY1/DRAXIN/TERT/B2M/SEMA6B/COL3A1/NLGN1/LINGO1/SEMA3E/ID4/ADCY6/ERBB4/SOX2/RGMA/NOG/ROBO2/RTN4RL1/RTN4RL2/DCC/SEMA4D/HES4/ZNF536/MIR219A1/MIR181B1	64
GO:0003231	cardiac ventricle development	34/2063	130/18670	1.16988e-06	6.79521e-05	5.37822e-05	FOXC1/COL11A1/TGFBR3/SEMA3C/LRP2/SMARCD3/GRHL2/WNT11/TGFB2/SALL4/CCM2L/SUFU/CPE/WNT5A/HES1/PROX1/BMP4/FGFRL1/TNNI3/HEY2/SMAD6/SLIT2/FZD1/TNNI1/FOXH1/ZFPM2/HEG1/FOXC2/NOG/SLIT3/ROBO2/NPY2R/BMPR2/MIR17HG	34
GO:0007492	endoderm development	24/2063	76/18670	1.17855e-06	6.79521e-05	5.37822e-05	COL11A1/ITGB5/LAMB1/MMP9/VTN/NANOG/COL12A1/COL7A1/BMP4/COL4A2/ITGAV/COL8A1/NODAL/SMAD3/SOX2/EXT1/NOG/GDF3/MIXL1/ARC/COL5A2/POU5F1/APELA/LHX1	24
GO:0060411	cardiac septum morphogenesis	24/2063	76/18670	1.17855e-06	6.79521e-05	5.37822e-05	TGFBR3/SEMA3C/LRP2/WNT11/TGFB2/BMP7/WNT5A/HES1/PROX1/MSX2/BMP4/FGFRL1/NOTCH2/HEY2/SMAD6/SLIT2/FZD1/ZFPM2/NOG/SLIT3/ROBO2/PARVA/BMPR2/MIR17HG	24
GO:0051271	negative regulation of cellular component movement	74/2063	384/18670	1.1981e-06	6.84274e-05	5.41584e-05	CX3CL1/CD9/DCN/SEMA3B/CDH1/TGFBR3/VASH1/SEMA3A/SEMA3C/WNT11/ARHGAP4/SEMA6A/CARD10/HMOX1/SFRP1/IL27RA/PTN/C5/CXCL12/CCL2/DUSP3/ARHGDIB/SEMA5A/DPYSL3/WNT5A/IGFBP5/PADI2/DUSP1/TNN/SEMG1/RAP2A/BST2/PLXNA3/STK26/SULF1/CYP1B1/FGF2/ABHD2/TMEFF2/SLIT2/EPHA1/SEMA3D/THY1/CXCL13/NODAL/NBL1/STC1/ADAMTS9/DLC1/TP53INP1/GREM1/SEMA6B/COL3A1/CLIC4/SEMA3E/PTGER4/BCL2/PTPRM/ERBB4/MAPK15/NOG/MITF/SEMA4D/SRGAP3/EVL/A…	74
GO:0072132	mesenchyme morphogenesis	19/2063	52/18670	1.27694e-06	7.22483e-05	5.71826e-05	SNAI2/FOXC1/FGFR1/WNT11/TGFB2/BMP7/ACTA2/WNT5A/MSX2/SNAI1/SOX9/HEY2/LEF1/MSX1/DCHS1/SMAD3/FOXC2/NOG/ROBO2	19
GO:0035148	tube formation	37/2063	148/18670	1.3284e-06	7.44643e-05	5.89365e-05	LRP2/GRHL2/TGFB2/MTHFD1/SALL4/BMP7/SFRP1/SUFU/PFN1/FOLR1/WNT5A/PROX1/MTHFD1L/BMP4/SOX9/VASP/OVOL2/SIX1/PODXL/SHROOM3/GDF7/ST14/NODAL/FZD1/HESX1/DLC1/RET/SPINT1/ATOH8/IRX2/RARG/NOG/PLXNB2/CEP290/TGM2/TCTN1/TRIM71	37
GO:0030324	lung development	41/2063	172/18670	1.39178e-06	7.73014e-05	6.1182e-05	PKD1/FLT4/FGFR1/GRHL2/WNT11/LAMA1/FGF9/ESRP2/PTN/GLI3/GLI1/LOX/SPARC/PDGFRB/WNT5A/HES1/IGFBP5/PROX1/RDH10/BMP4/SOX9/FOXP2/LAMA5/WNT2B/PDGFRA/TNS3/EGFR/GPC3/SLC7A11/NODAL/SPRY1/ATP7A/LTBP3/ZFPM2/ASXL1/HEG1/NOG/EIF4EBP1/MAN1A2/BMPR2/MIR17HG	41
GO:0043010	camera-type eye development	64/2063	319/18670	1.52252e-06	8.37939e-05	6.63206e-05	VIM/FOXC1/CDON/SDK2/SMARCD3/GRHL2/BAX/TGFB2/CRYBB1/BMP7/LAMA1/LIM2/PTN/GLI3/CRYAB/PDGFRB/WNT5A/EFEMP1/PROX1/CRYGD/RDH10/GJA8/BMP4/SOX9/RHOJ/FOXP2/CDKN1C/RAB11FIP4/ATP8A2/PDE6B/WNT2B/PDGFRA/GDF11/SKIL/CYP1B1/FBN2/FOXN4/COL8A1/SDK1/EGFR/NTRK2/GPM6A/SLC7A11/LPCAT1/THY1/HCN1/RET/FBN1/SMAD3/COL8A2/LAMB2/RARG/PTPRM/FOXC2/MAF/FJX1/ALDH1A3/MITF/COL4A1/IFT140/CRYBA4/BMPR2/TMEM231/LHX1	64
GO:0003158	endothelium development	34/2063	132/18670	1.70506e-06	9.2995e-05	7.3603e-05	RAPGEF3/ICAM1/PPP1R16B/PTN/MET/PDE4D/FOXP1/PROX1/TJP2/BMP4/KDR/LAMA5/KDM6B/GSTM3/HEY2/SLC40A1/ADAMTS12/MARVELD2/BMP6/F11R/STC1/F2RL1/ATOH8/CXCL10/S1PR1/HEG1/FOXC2/APOLD1/ANXA2/BMPR2/MIR99B/MIR181B1/SETSIP/ANXA2P2	34
GO:0090130	tissue migration	70/2063	361/18670	1.83354e-06	9.91093e-05	7.84423e-05	TAC1/DCN/FLT4/VASH1/SEMA3A/FGF4/FGFR1/FAP/EDN1/GRHL2/TGFB2/HDAC6/EPB41L4B/SIRT1/CARD10/HMOX1/MMP9/CD40/FERMT1/SRPX2/PTN/MET/ACTA2/PFN1/SEMA5A/HBEGF/SPARC/ARSB/WNT5A/FOXP1/AKT3/PIK3R3/PROX1/NR4A1/EFNB2/BMP4/SOX9/AMOT/RHOJ/KDR/RAB25/LOXL2/ANXA1/AGT/CYP1B1/FGF2/SLIT2/CXCL13/KIT/STC1/ADAMTS9/GREM1/ADAM9/ATOH8/HAS2/PRKCE/PTPRM/FOXC2/PRKX/PRKD1/EVL/DPP4/MIR135B/BMPR2/MIR204/MIR92A2/TDGF1/APELA/ITGB3/MI…	70
GO:0060412	ventricular septum morphogenesis	17/2063	44/18670	1.86948e-06	9.97782e-05	7.89718e-05	TGFBR3/WNT11/TGFB2/WNT5A/HES1/PROX1/BMP4/FGFRL1/HEY2/SLIT2/FZD1/ZFPM2/NOG/SLIT3/ROBO2/BMPR2/MIR17HG	17
GO:0048754	branching morphogenesis of an epithelial tube	37/2063	150/18670	1.87888e-06	9.97782e-05	7.89718e-05	PKD1/EDN1/NFATC4/BMP7/LAMA1/ESRP2/RASIP1/MET/GLI3/WNT5A/MSX2/RDH10/BMP4/SOX9/SIX1/LAMA5/WNT2B/AGT/FGF2/LEF1/GDF7/SLIT2/GPC3/PAK1/SPRY1/DCHS1/SEMA3E/BCL2/FOXC2/MAGED1/NOG/CSF1/COL4A1/FAT4/ETV5/FOXD1/LHX1	37
GO:0090132	epithelium migration	69/2063	355/18670	1.98584e-06	0.000104542	8.27419e-05	TAC1/DCN/FLT4/VASH1/SEMA3A/FGF4/FGFR1/FAP/EDN1/GRHL2/TGFB2/HDAC6/EPB41L4B/SIRT1/CARD10/HMOX1/MMP9/CD40/FERMT1/SRPX2/PTN/MET/PFN1/SEMA5A/HBEGF/SPARC/ARSB/WNT5A/FOXP1/AKT3/PIK3R3/PROX1/NR4A1/EFNB2/BMP4/SOX9/AMOT/RHOJ/KDR/RAB25/LOXL2/ANXA1/AGT/CYP1B1/FGF2/SLIT2/CXCL13/KIT/STC1/ADAMTS9/GREM1/ADAM9/ATOH8/HAS2/PRKCE/PTPRM/FOXC2/PRKX/PRKD1/EVL/DPP4/MIR135B/BMPR2/MIR204/MIR92A2/TDGF1/APELA/ITGB3/MIR296	69
GO:0045785	positive regulation of cell adhesion	76/2063	403/18670	2.03007e-06	0.000105948	8.38553e-05	CX3CL1/PRKCQ/LIMS2/TFRC/KIFAP3/IL4R/ICAM1/EFNB1/ITGA6/CCDC80/TGFB2/EPB41L4B/BMP7/FERMT1/PYCARD/SFRP1/PTN/GLI3/CXCL12/C1QBP/CCL2/VTN/PTPN6/GCNT2/NEDD9/BCL6/WNT5A/HES1/NID1/CD160/TNFSF11/EFNB2/KDR/PODXL/IL6ST/ANXA1/ITGAV/MMRN1/ZFHX3/ITPKB/HSPD1/COL8A1/MYO10/PIK3R1/EPHA1/PAK1/THY1/CXCL13/NODAL/BAG4/KIF26B/RET/SMAD3/IGF2/CCDC88B/ADAM9/PLEKHA2/RAC3/HAS2/PRKCE/FOXC2/SOX2/LCK/CSF1/NPY2R/SOCS1/CD47/DPP4/…	76
GO:0055123	digestive system development	36/2063	146/18670	2.59764e-06	0.00013361	0.000105749	PKD1/CLDN18/WNT11/ITGA6/TGFB2/KLF5/FGF9/SFRP1/C1GALT1/GLI3/NKX3-2/GLI1/HRH2/WNT5A/HES1/WLS/BMP4/OVOL2/CDKN1C/ASS1/PDGFRA/PDGFC/EGFR/NODAL/KIT/RET/CLMP/DCHS1/RBPMS2/SMAD3/IGF2/COL3A1/BCL2/FOXL1/MIXL1/FAT4	36
GO:0030323	respiratory tube development	41/2063	176/18670	2.60422e-06	0.00013361	0.000105749	PKD1/FLT4/FGFR1/GRHL2/WNT11/LAMA1/FGF9/ESRP2/PTN/GLI3/GLI1/LOX/SPARC/PDGFRB/WNT5A/HES1/IGFBP5/PROX1/RDH10/BMP4/SOX9/FOXP2/LAMA5/WNT2B/PDGFRA/TNS3/EGFR/GPC3/SLC7A11/NODAL/SPRY1/ATP7A/LTBP3/ZFPM2/ASXL1/HEG1/NOG/EIF4EBP1/MAN1A2/BMPR2/MIR17HG	41
GO:0060419	heart growth	30/2063	112/18670	2.87245e-06	0.000145968	0.000115529	JARID2/FOXC1/TGFBR3/FGFR1/EDN1/TGFB2/CCM2L/FGF9/GLI1/RGS4/PROX1/HEY2/AGT/PIM1/FGF2/DUSP6/TENM4/PAK1/AKAP6/SORBS2/PDLIM5/ZFPM2/S1PR1/HEG1/FOXC2/ERBB4/NOG/MAPK11/MIR204/MIR17HG	30
GO:0048738	cardiac muscle tissue development	50/2063	233/18670	2.89331e-06	0.000145968	0.000115529	JARID2/FOXC1/COL11A1/TGFBR3/FGFR1/EDN1/LRP2/TGFB2/BMP7/CCM2L/FGF9/SOX6/GLI1/PDGFRB/WNT5A/RGS4/PROX1/EFNB2/BMP4/TNNI3/KDM6B/PDGFRA/HEY2/AGT/PIM1/FGF2/ARRB2/TENM4/PAK1/JPH2/AKAP6/SORBS2/FZD7/TNNI1/FOXH1/PDLIM5/ADAMTS9/GREM1/ZFPM2/SGCD/S1PR1/HEG1/FOXC2/ERBB4/SLC8A1/NOG/MAPK11/ALPK2/MIR204/MIR17HG	50
GO:0001889	liver development	34/2063	135/18670	2.94278e-06	0.000146363	0.000115842	CFLAR/JARID2/PKD1/HFE/TGFBR3/ASNS/LIMS2/HMOX1/GNPNAT1/PCK2/LSR/HPN/PTN/MET/GLI3/VTN/GLI1/HES1/RPS6KA1/PROX1/SOX9/ASS1/ANXA1/SRD5A1/EGFR/ARID5B/CEBPG/NODAL/AK4/FRZB/ATP7A/SMAD3/PCSK9/PHF2	34
GO:0007015	actin filament organization	75/2063	400/18670	2.95055e-06	0.000146363	0.000115842	TAC1/CX3CL1/CCL26/GAS7/RUFY3/CAPG/ELN/ARHGEF5/RHOBTB1/ADD2/RAPGEF3/ITGB5/WNT11/ICAM1/PLEKHG2/PLS3/PYCARD/RHOV/SFRP1/MET/CXCL12/PFN1/PPP1R9B/RND2/TNFAIP1/NEDD9/CAP2/SEMA5A/DPYSL3/RND3/MAD2L2/RGS4/PROX1/PLS1/PACSIN1/VASP/RHOJ/KANK4/DBNL/FHDC1/SHROOM3/TMEFF2/SLIT2/PIK3R1/IQGAP2/EPHA1/DIAPH2/PAK1/SORBS2/BAG4/SHROOM4/TMSB15B/LMOD1/F2RL1/RHOBTB3/DLC1/MICALL2/SMAD3/RAC3/S1PR1/PRKCE/PTGER4/BCL2/SYNPO2/RN…	75
GO:0050770	regulation of axonogenesis	42/2063	183/18670	2.97368e-06	0.000146363	0.000115842	CDKL5/SEMA3B/RUFY3/SEMA3A/SEMA3C/MAP2/ULK2/ARHGAP4/SEMA6A/NIN/CXCL12/RND2/SEMA5A/WNT5A/EPHA4/ZSWIM6/OLFM1/PLXNA3/EPHA7/PLXNC1/DBNL/SKIL/SLIT2/NTRK2/PAK1/SEMA3D/THY1/DRAXIN/RET/SEMA6B/LINGO1/SEMA3E/CDH2/LPAR3/MAP6/EFNA5/ROBO2/DCC/SEMA4D/PLXNB2/BMPR2/ZSWIM8	42
GO:0003205	cardiac chamber development	40/2063	171/18670	3.07805e-06	0.000149076	0.00011799	ADAMTS6/FOXC1/COL11A1/TGFBR3/SEMA3C/LRP2/SMARCD3/GRHL2/WNT11/TGFB2/SALL4/BMP7/CCM2L/SUFU/CPE/WNT5A/HES1/PROX1/MSX2/BMP4/OVOL2/FGFRL1/TNNI3/NOTCH2/HEY2/SMAD6/SLIT2/FZD1/TNNI1/FOXH1/ZFPM2/HEG1/FOXC2/NOG/SLIT3/ROBO2/NPY2R/PARVA/BMPR2/MIR17HG	40
GO:0010634	positive regulation of epithelial cell migration	40/2063	171/18670	3.07805e-06	0.000149076	0.00011799	TAC1/FLT4/FGFR1/EDN1/TGFB2/HDAC6/EPB41L4B/SIRT1/HMOX1/MMP9/CD40/SRPX2/MET/PFN1/SEMA5A/HBEGF/SPARC/WNT5A/FOXP1/AKT3/PROX1/BMP4/SOX9/RHOJ/KDR/RAB25/ANXA1/AGT/FGF2/ADAM9/ATOH8/HAS2/PRKCE/FOXC2/PRKD1/MIR135B/BMPR2/TDGF1/ITGB3/MIR296	40
GO:0001706	endoderm formation	18/2063	50/18670	3.10326e-06	0.000149104	0.000118012	COL11A1/ITGB5/LAMB1/MMP9/VTN/NANOG/COL12A1/COL7A1/COL4A2/ITGAV/COL8A1/NODAL/SOX2/NOG/MIXL1/COL5A2/POU5F1/LHX1	18
GO:0009069	serine family amino acid metabolic process	16/2063	41/18670	3.21035e-06	0.000153035	0.000121123	SEPHS1/PHGDH/GGT1/MTHFD1/CTH/PSAT1/SDSL/CSAD/PSPH/SLC7A11/GART/CBS/SERINC5/GLDC/SEPHS2/SHMT2	16
GO:0048588	developmental cell growth	50/2063	234/18670	3.29126e-06	0.000155666	0.000123206	CDKL5/SEMA3B/RUFY3/GAL/SEMA3A/SEMA3C/MAP2/EDN1/ULK2/ARHGAP4/SEMA6A/HDAC6/NIN/CACNG7/CXCL12/RND2/RASAL1/SEMA5A/WNT5A/RGS4/SOX9/UNC13A/OLFM1/PLXNA3/DCLK1/EPHA7/AGT/DBNL/CPNE9/SLIT2/PAK1/AKAP6/SEMA3D/SORBS2/PRMT2/DRAXIN/PDLIM5/SEMA6B/SEMA3E/LPAR3/LAMB2/RARG/RIMS2/NDN/SLIT3/EFNA5/DCC/SEMA4D/BMPR2/SYT3	50
GO:0051146	striated muscle cell differentiation	59/2063	293/18670	3.40901e-06	0.000159986	0.000126625	CFLAR/CD9/CDON/IL4R/EDN1/NOS1/NFATC2/KLF5/DMPK/TNNT1/DYRK1B/EHD1/SOX6/RBM24/LOX/PDGFRB/TANC1/IGFBP5/RGS4/PROX1/BHLHE41/NLN/EFNB2/BMP4/SIX1/FLNC/GDF15/KDM6B/PTGFRN/PDGFRA/HEY2/AGT/MYOF/ARRB2/ADAM12/PAK1/AKAP6/UCHL1/PGM5/OBSCN/SORBS2/FZD7/CAPN2/PDLIM5/MSX1/LMOD1/GREM1/IGF2/CXCL10/CDH2/SGCD/KRT19/BCL2/MYOZ1/SLC8A1/RYR1/ALPK2/DMD/MIR204	59
GO:0032970	regulation of actin filament-based process	73/2063	388/18670	3.50414e-06	0.000163185	0.000129157	TAC1/CX3CL1/CCL26/CAPG/GPM6B/ELN/ARHGEF5/RHOBTB1/ADD2/EDN1/RAPGEF3/WNT11/ICAM1/PLEKHG2/PYCARD/RHOV/SFRP1/MET/CXCL12/PFN1/RND2/ARHGDIB/SEMA5A/PDE4D/PDGFRB/RND3/RGS4/PROX1/VASP/RHOJ/AKAP9/BST2/KANK4/NOTCH2/PDGFRA/DBNL/FRMD6/ARHGEF19/TMEFF2/SLIT2/EPHA5/CAMK2D/PIK3R1/IQGAP2/ABRACL/EPHA1/PAK1/DIXDC1/BAG4/TMSB15B/F11R/STC1/LMOD1/F2RL1/RHOBTB3/DLC1/SMAD3/RAC3/SEMA3E/S1PR1/PRKCE/PTGER4/SYNPO2/RND1/PFN4/E…	73
GO:0022407	regulation of cell-cell adhesion	75/2063	402/18670	3.56653e-06	0.000163659	0.000129532	CX3CL1/CD9/HFE/CDH1/PRKCQ/TFRC/KIFAP3/PAG1/IL4R/ARG2/FXYD5/ICAM1/EFNB1/ITGA6/BMP7/CCM2L/PYCARD/GLI3/CXCL12/CCL2/DUSP3/SH2B3/PTPN6/GCNT2/MDGA1/BCL6/WNT5A/HES1/MAD2L2/CD160/EPCAM/TNFSF11/EFNB2/BMP4/PODXL/ASS1/IDO1/IL6ST/ANXA1/EPHA7/SERPINE2/PCDH8/LRRC32/LEF1/ADAMTS18/ITPKB/HSPD1/MYO10/PIK3R1/TNFRSF21/PAK1/BMP6/THY1/UBASH3B/CXCL13/NODAL/KIF26B/IGF2/CCDC88B/HAS2/SOX2/LCK/ABAT/ZNF703/EFNA5/SOCS1/CD47/…	75
GO:2000738	positive regulation of stem cell differentiation	2063-11-01	21/18670	3.58268e-06	0.000163659	0.000129532	FOXC1/SEMA3C/TGFB2/BMP7/PTN/SOX6/RBM24/BMP4/SOX9/SOX5/LTBP3	11
GO:0060389	pathway-restricted SMAD protein phosphorylation	21/2063	65/18670	3.59542e-06	0.000163659	0.000129532	HFE/TGFBR3/TGFB2/BMP7/BMP4/GDF15/GDF11/SMAD6/INHBE/LEFTY2/GDF7/DAB2/BMP6/GDF6/NODAL/GREM1/NOG/GDF3/BMPR2/LEFTY1/GDF10	21
GO:0048846	axon extension involved in axon guidance	15/2063	37/18670	3.71024e-06	0.000166384	0.000131688	SEMA3B/SEMA3A/SEMA3C/SEMA6A/CXCL12/SEMA5A/WNT5A/PLXNA3/SLIT2/SEMA3D/SEMA6B/SEMA3E/SLIT3/SEMA4D/BMPR2	15
GO:1902284	neuron projection extension involved in neuron projection guidance	15/2063	37/18670	3.71024e-06	0.000166384	0.000131688	SEMA3B/SEMA3A/SEMA3C/SEMA6A/CXCL12/SEMA5A/WNT5A/PLXNA3/SLIT2/SEMA3D/SEMA6B/SEMA3E/SLIT3/SEMA4D/BMPR2	15
GO:0045216	cell-cell junction organization	42/2063	185/18670	3.99091e-06	0.000177654	0.000140608	CD9/NR1H4/SNAI2/CDH1/CDH10/CDH3/SDK2/LIMS2/CDH7/EPB41L3/GRHL2/WNT11/TGFB2/PARD6A/LIM2/LSR/CNTNAP1/CDH6/SNAI1/CRB3/AGT/CDH24/KIFC3/SDK1/NLGN4X/CDH8/MARVELD2/BMP6/F11R/F2RL1/MICALL2/SMAD3/CTNND2/CDH2/HEG1/UGT8/CADM2/CADM1/ZNF703/CLDN6/OCLN/ARL2	42
GO:0061036	positive regulation of cartilage development	14/2063	33/18670	4.11981e-06	0.000182054	0.000144091	GLI3/SOX6/WNT5A/BMP4/SOX9/LOXL2/SOX5/BMP6/GDF6/SMAD3/BMP1/ANXA2/BMPR2/ANXA2P2	14
GO:0008652	cellular amino acid biosynthetic process	24/2063	81/18670	4.16693e-06	0.000182546	0.00014448	AASS/BCAT1/OAT/ASNS/NAALAD2/SLC1A3/SEPHS1/PHGDH/GGT1/MTHFD1/CTH/MTR/ASS1/PSAT1/PSPH/CBS/SERINC5/GPT2/GPT/SEPHS2/SHMT2/PYCR1/ABAT/DPYD	24
GO:0060571	morphogenesis of an epithelial fold	2063-12-01	25/18670	4.19126e-06	0.000182546	0.00014448	BMP7/WNT5A/RDH10/BMP4/OVOL2/WNT2B/SULF1/GDF7/EGFR/NODAL/SOSTDC1/NOG	12
GO:0050768	negative regulation of neurogenesis	59/2063	295/18670	4.26351e-06	0.000184366	0.000145921	CX3CL1/SEMA3B/RUFY3/VIM/SIRT2/SEMA3A/SEMA3C/MAP2/ULK2/ARHGAP4/DLL3/SEMA6A/NFATC4/BMP7/PTN/GLI3/PMP22/SEMA5A/DPYSL3/WNT5A/HES1/EPHA4/TNN/EFNB2/SOX9/YWHAH/PLXNA3/LIN28A/RAP1GAP2/EPHA7/GDF11/SORL1/SLIT2/DAAM2/DIXDC1/SEMA3D/THY1/DRAXIN/TERT/B2M/SEMA6B/COL3A1/NLGN1/LINGO1/SEMA3E/ID4/ADCY6/ERBB4/SOX2/RGMA/NOG/RTN4RL1/RTN4RL2/DCC/SEMA4D/HES4/ZNF536/MIR219A1/MIR181B1	59
GO:0016053	organic acid biosynthetic process	68/2063	356/18670	4.39269e-06	0.000188605	0.000149276	OSBPL7/AASS/DCN/NR1H4/VCAN/BCAT1/OAT/ASNS/ACADVL/MGLL/NAALAD2/EDN1/SLC1A3/SEPHS1/PHGDH/SIRT1/ACOT7/GGT1/CYP2D6/MTHFD1/HAS3/PTGDS/NFKB1/SLC35D1/CTH/MTR/KMO/PROX1/MTHFD1L/RDH10/PLP1/APOC1/ASS1/IDO1/HSD17B4/ANXA1/PSAT1/CYP2C8/ATIC/CSAD/SLC27A2/ABHD2/PKLR/SCD5/PSPH/GART/CBR1/CBS/FGFR4/SERINC5/FABP5/MID1IP1/GPT2/GPT/UGP2/HAS2/CARNS1/CYP7B1/SEPHS2/SHMT2/PYCR1/ABAT/ALDH1A3/DPYD/ELOVL2/MIR30C2/MIR204/FAD…	68
GO:0090183	regulation of kidney development	19/2063	56/18670	4.59655e-06	0.000195969	0.000155104	CFLAR/MMP9/BMP7/PDGFRB/BMP4/SOX9/SIX1/LIN28A/WNT2B/AGT/RET/PDGFD/MAGED1/NOG/PRKX/FAT4/FOXD1/CD24/LHX1	19
GO:0032956	regulation of actin cytoskeleton organization	66/2063	343/18670	4.68227e-06	0.000198227	0.000156891	TAC1/CX3CL1/CCL26/CAPG/GPM6B/ELN/ARHGEF5/RHOBTB1/ADD2/EDN1/RAPGEF3/WNT11/ICAM1/PLEKHG2/PYCARD/RHOV/SFRP1/MET/CXCL12/PFN1/RND2/ARHGDIB/SEMA5A/PDGFRB/RND3/RGS4/PROX1/VASP/RHOJ/BST2/KANK4/NOTCH2/PDGFRA/DBNL/ARHGEF19/TMEFF2/SLIT2/EPHA5/PIK3R1/IQGAP2/EPHA1/PAK1/DIXDC1/BAG4/TMSB15B/F11R/LMOD1/F2RL1/RHOBTB3/DLC1/SMAD3/RAC3/SEMA3E/S1PR1/PRKCE/PTGER4/SYNPO2/RND1/PFN4/EFNA5/EVL/CD47/CD2AP/MIR149/ARPIN/WHAM…	66
GO:0050807	regulation of synapse organization	47/2063	218/18670	4.965e-06	0.000207421	0.000164168	CDKL5/GPC4/NFATC4/SYNDIG1/SRPX2/PTN/ABHD17B/MDGA1/SPARC/WNT5A/EPHA4/CDC20/RAB17/SIX1/ARHGAP22/EPHA7/PCDH8/DBNL/SNCA/TPBG/NTRK2/CDH8/GPM6A/SLC7A11/GRID2/PTPRD/LHFPL4/LRP8/FZD1/CLSTN2/KALRN/PDLIM5/CAMKV/SLITRK5/NLGN1/ZNF804A/CDH2/LRRN3/EFNA5/ROBO2/FLRT2/SEMA4D/AGRN/RELN/ARC/COLQ/ETV5	47
GO:0061008	hepaticobiliary system development	34/2063	138/18670	4.96797e-06	0.000207421	0.000164168	CFLAR/JARID2/PKD1/HFE/TGFBR3/ASNS/LIMS2/HMOX1/GNPNAT1/PCK2/LSR/HPN/PTN/MET/GLI3/VTN/GLI1/HES1/RPS6KA1/PROX1/SOX9/ASS1/ANXA1/SRD5A1/EGFR/ARID5B/CEBPG/NODAL/AK4/FRZB/ATP7A/SMAD3/PCSK9/PHF2	34
GO:0043405	regulation of MAP kinase activity	65/2063	337/18670	5.07863e-06	0.000210589	0.000166676	ARHGEF5/FGFR1/EDN1/GADD45B/CD40/BMP7/BIRC7/FLT1/SFRP1/C5/DUSP3/MAPK10/HIPK3/SH2B3/PTPN6/TPD52L1/PDGFRB/WNT5A/EPHA4/RGS4/DUSP1/TNFSF11/NRK/GRM4/BMP4/AJUBA/SHC2/GDF15/MDFIC/DBNL/SORL1/DUSP5/PLCE1/FGF2/MAPK8IP3/DUSP6/TNFRSF11A/CBLC/PDGFC/EGFR/PAK1/PDCD4/UCHL1/KIT/DUSP2/SPRY1/RET/SMPD1/ADAM9/PDGFD/LPAR3/CHRNA7/MAGED1/MAPK11/AIDA/SPRY4/C5AR1/MAP3K5/SAMD5/LIME1/MIR218-1/MIR92A2/TDGF1/CD24/ADRA2B	65
GO:0061383	trabecula morphogenesis	17/2063	47/18670	5.39732e-06	0.000222281	0.00017593	TGFBR3/TGFB2/BMP7/CCM2L/SFRP1/MSX2/OVOL2/HEY2/SLC40A1/FBN2/FOXH1/GREM1/THBS3/S1PR1/HEG1/NOG/SEMA4D	17
GO:0051147	regulation of muscle cell differentiation	41/2063	181/18670	5.48591e-06	0.000224403	0.000177609	CFLAR/CDON/IL4R/EDN1/SMARCD3/SIRT1/NFATC2/FGF9/DMPK/OLFM2/EHD1/SOX6/RBM24/CTH/RGS4/PROX1/BHLHE41/NLN/EFNB2/BMP4/GDF15/HEY2/ARRB2/BOC/PAK1/PDCD4/AKAP6/FZD7/KIT/CAPN2/MSX1/RBPMS2/GREM1/IGF2/CXCL10/CDH2/BCL2/MAPK11/MIR125B2/MIR204/MIR125B1	41
GO:0043583	ear development	47/2063	219/18670	5.65542e-06	0.000229785	0.000181869	IFT88/COL11A1/FGFR1/EDN1/TGFB2/FGF9/ESRP1/HPN/GLI3/NKX3-2/SOBP/SPARC/PDGFRB/WNT5A/HES1/OTX1/EPHA4/MYCL/PROX1/RDH10/BMP4/SOX9/TCF15/SIX1/ATP8A2/HEY2/COL2A1/LRIG3/CXCL14/PCDH15/ZIC1/SLC25A27/FRZB/MSX1/HESX1/DCHS1/BCL2/MAF/TSHZ1/SOX2/NOG/ALDH1A3/ROR1/FAT4/LRP10/CEP290/MAFB	47
GO:0010631	epithelial cell migration	67/2063	352/18670	5.82351e-06	0.000235037	0.000186025	TAC1/DCN/FLT4/VASH1/SEMA3A/FGF4/FGFR1/FAP/EDN1/TGFB2/HDAC6/EPB41L4B/SIRT1/CARD10/HMOX1/MMP9/CD40/FERMT1/SRPX2/PTN/MET/PFN1/SEMA5A/HBEGF/SPARC/ARSB/WNT5A/FOXP1/AKT3/PIK3R3/PROX1/NR4A1/EFNB2/BMP4/SOX9/AMOT/RHOJ/KDR/RAB25/LOXL2/ANXA1/AGT/CYP1B1/FGF2/SLIT2/CXCL13/KIT/STC1/ADAMTS9/GREM1/ADAM9/ATOH8/HAS2/PRKCE/PTPRM/FOXC2/PRKX/PRKD1/EVL/DPP4/MIR135B/BMPR2/MIR204/MIR92A2/TDGF1/ITGB3/MIR296	67
GO:0060393	regulation of pathway-restricted SMAD protein phosphorylation	20/2063	62/18670	6.26313e-06	0.000251106	0.000198744	HFE/TGFB2/BMP7/BMP4/GDF15/GDF11/SMAD6/INHBE/LEFTY2/GDF7/DAB2/BMP6/GDF6/NODAL/GREM1/NOG/GDF3/BMPR2/LEFTY1/GDF10	20
GO:0042074	cell migration involved in gastrulation	2063-09-01	15/18670	6.48327e-06	0.000258222	0.000204376	WNT11/WNT5A/AMOT/GPC3/CER1/CRB2/NODAL/MIXL1/APELA	9
GO:0055017	cardiac muscle tissue growth	28/2063	105/18670	6.67433e-06	0.000264094	0.000209023	JARID2/FOXC1/TGFBR3/FGFR1/EDN1/TGFB2/CCM2L/FGF9/GLI1/RGS4/HEY2/AGT/PIM1/FGF2/TENM4/PAK1/AKAP6/SORBS2/PDLIM5/ZFPM2/S1PR1/HEG1/FOXC2/ERBB4/NOG/MAPK11/MIR204/MIR17HG	28
GO:0061037	negative regulation of cartilage development	13/2063	30/18670	6.8642e-06	0.000268427	0.000212453	SNAI2/WNT11/PTHLH/NKX3-2/EFEMP1/BMP4/SOX9/ADAMTS12/FRZB/GREM1/LTBP3/RARG/NOG	13
GO:0048565	digestive tract development	33/2063	134/18670	6.87252e-06	0.000268427	0.000212453	PKD1/CLDN18/WNT11/ITGA6/TGFB2/KLF5/FGF9/SFRP1/C1GALT1/GLI3/NKX3-2/GLI1/HRH2/WNT5A/HES1/BMP4/OVOL2/ASS1/PDGFRA/PDGFC/EGFR/NODAL/KIT/RET/CLMP/DCHS1/RBPMS2/SMAD3/COL3A1/BCL2/FOXL1/MIXL1/FAT4	33
GO:0050803	regulation of synapse structure or activity	48/2063	227/18670	6.91931e-06	0.000268523	0.000212528	CDKL5/GPC4/NFATC4/SYNDIG1/SRPX2/PTN/ABHD17B/MDGA1/SPARC/WNT5A/EPHA4/CDC20/RAB17/SIX1/ARHGAP22/PPT1/EPHA7/PCDH8/DBNL/SNCA/TPBG/NTRK2/CDH8/GPM6A/SLC7A11/GRID2/PTPRD/LHFPL4/LRP8/FZD1/CLSTN2/KALRN/PDLIM5/CAMKV/SLITRK5/NLGN1/ZNF804A/CDH2/LRRN3/EFNA5/ROBO2/FLRT2/SEMA4D/AGRN/RELN/ARC/COLQ/ETV5	48
GO:0072028	nephron morphogenesis	23/2063	78/18670	7.18211e-06	0.000276946	0.000219195	PKD1/WNT11/BMP7/GLI3/PDGFRB/HES1/BMP4/SOX9/SIX1/LAMA5/WNT2B/AGT/FGF2/GPC3/KIF26B/DCHS1/IRX2/BCL2/MAGED1/NOG/FAT4/FOXD1/LHX1	23
GO:0010862	positive regulation of pathway-restricted SMAD protein phosphorylation	17/2063	48/18670	7.5011e-06	0.000287415	0.000227482	HFE/TGFB2/BMP7/BMP4/GDF15/GDF11/INHBE/LEFTY2/GDF7/DAB2/BMP6/GDF6/NODAL/GDF3/BMPR2/LEFTY1/GDF10	17
GO:0001505	regulation of neurotransmitter levels	67/2063	355/18670	7.81315e-06	0.00029563	0.000233983	CHDH/GPM6B/SLC44A1/NAALAD2/EDN1/SLC1A3/ARG2/NOS1/ICAM1/PHGDH/RIMS4/HRH3/SLC1A6/APBA1/FBXL20/ASIC1/SLC38A1/ALDH5A1/KMO/RIMS3/RGS4/GRM4/SYNGR3/UNC13A/ASS1/PPT1/SNAP25/SYT11/SYT6/AGT/CYP1B1/SDSL/ARL6IP5/SNCA/SRD5A1/SLC22A3/SLC7A11/SYNJ1/GART/PTX3/RNF180/ADCY1/ATP7A/SMAD3/PRRT2/RAB3B/NLGN1/P2RY1/CTBP2/PRIMA1/RIMS2/GLDC/SHMT2/ABAT/BTBD9/SYN3/BACE1/DPYD/CD47/AIF1/COLQ/MIR99B/MIR181B1/MIR92A2/DDAH2/VAMP…	67
GO:0046394	carboxylic acid biosynthetic process	67/2063	355/18670	7.81315e-06	0.00029563	0.000233983	OSBPL7/AASS/DCN/NR1H4/VCAN/BCAT1/OAT/ASNS/ACADVL/MGLL/NAALAD2/EDN1/SLC1A3/SEPHS1/PHGDH/SIRT1/ACOT7/GGT1/CYP2D6/MTHFD1/HAS3/PTGDS/NFKB1/SLC35D1/CTH/MTR/KMO/PROX1/MTHFD1L/RDH10/PLP1/APOC1/ASS1/IDO1/HSD17B4/ANXA1/PSAT1/CYP2C8/ATIC/SLC27A2/ABHD2/PKLR/SCD5/PSPH/GART/CBR1/CBS/FGFR4/SERINC5/FABP5/MID1IP1/GPT2/GPT/UGP2/HAS2/CARNS1/CYP7B1/SEPHS2/SHMT2/PYCR1/ABAT/ALDH1A3/DPYD/ELOVL2/MIR30C2/MIR204/FADS3	67
GO:0051017	actin filament bundle assembly	36/2063	153/18670	8.16839e-06	0.000307152	0.000243103	TAC1/CX3CL1/ELN/ARHGEF5/ADD2/RAPGEF3/ITGB5/WNT11/PLS3/SFRP1/MET/PFN1/RND2/TNFAIP1/NEDD9/DPYSL3/RND3/PLS1/FHDC1/TMEFF2/PIK3R1/EPHA1/PAK1/BAG4/DLC1/SMAD3/S1PR1/PTGER4/SYNPO2/RND1/FSCN2/ESPN/EVL/CD47/AIF1/MIR149	36
GO:0010976	positive regulation of neuron projection development	56/2063	281/18670	8.26393e-06	0.000308826	0.000244428	CFLAR/CX3CL1/CDKL5/SS18L2/RUFY3/CUL7/FGFR1/ITGA6/NIN/BMP7/CACNG7/PTN/CXCL12/RND2/RASAL1/SEMA5A/ARSB/DPYSL3/WNT5A/EPHA4/TRIM67/FKBP1B/PACSIN1/UNC13A/PLXNA3/ATP8A2/AGT/PLXNC1/DBNL/SKIL/SCARB2/CPNE9/SLIT2/NTRK2/PAK1/PTPRD/LRP8/FZD1/KALRN/SHANK2/RET/NLGN1/ZNF804A/LPAR3/MAP6/NEGR1/RIMS2/CREB3L2/PRKD1/EFNA5/ROBO2/SEMA4D/RELN/PLXNB2/BMPR2/SYT3	56
GO:0071559	response to transforming growth factor beta	52/2063	255/18670	8.7451e-06	0.000324803	0.000257073	CFLAR/DKK3/TGFBR3/EDN1/ITGB5/TGFB2/SIRT1/FERMT1/PARD6A/SFRP1/FOLR1/SOX6/GCNT2/LOX/NR3C1/WNT5A/LTBP2/SMAD9/SOX9/OVOL2/CDKN1C/GDF15/SOX5/COL4A2/SKIL/LRRC32/SMAD6/FBN2/TGFB1I1/ZFHX3/ARRB2/PRDM16/LEFTY2/CDKN2B/DAB2/NODAL/F11R/FOXH1/COL1A2/HTRA1/FBN1/SMAD3/LTBP3/VASN/COL3A1/ADAM9/PDGFD/ZNF703/BMPR2/MIR17HG/LEFTY1/GDF10	52
GO:0001838	embryonic epithelial tube formation	31/2063	124/18670	9.30523e-06	0.00034052	0.000269512	LRP2/GRHL2/TGFB2/MTHFD1/SALL4/BMP7/SFRP1/SUFU/PFN1/FOLR1/WNT5A/MTHFD1L/BMP4/SOX9/VASP/OVOL2/SIX1/SHROOM3/GDF7/ST14/NODAL/FZD1/DLC1/RET/SPINT1/IRX2/RARG/NOG/PLXNB2/TCTN1/TRIM71	31
GO:0021537	telencephalon development	51/2063	249/18670	9.34924e-06	0.00034052	0.000269512	CDON/SEMA3A/BAX/LAMB1/EFHC1/SUN2/NIN/GLI3/CXCL12/WNT5A/HES1/PROX1/BBS2/BMP4/FOXP2/ZSWIM6/PLXNA3/KDM6B/ATIC/LEF1/SLIT2/EPHA5/SRD5A1/EGFR/TACC1/NTRK2/DIXDC1/SLC7A11/LRP8/GART/SLITRK5/MFSD2A/COL3A1/DCLK2/CDH2/FOXB1/ID4/ERBB4/EXT1/SLC8A1/ALDH1A3/ROBO2/RTN4RL1/RTN4RL2/RELN/FAT4/SZT2/TCTN1/AQP1/SALL3/LHX1	51
GO:0071560	cellular response to transforming growth factor beta stimulus	51/2063	249/18670	9.34924e-06	0.00034052	0.000269512	CFLAR/DKK3/TGFBR3/EDN1/ITGB5/TGFB2/SIRT1/FERMT1/PARD6A/SFRP1/FOLR1/SOX6/GCNT2/LOX/NR3C1/WNT5A/LTBP2/SMAD9/SOX9/OVOL2/CDKN1C/GDF15/SOX5/COL4A2/SKIL/LRRC32/SMAD6/FBN2/TGFB1I1/ARRB2/PRDM16/LEFTY2/CDKN2B/DAB2/NODAL/F11R/FOXH1/COL1A2/HTRA1/FBN1/SMAD3/LTBP3/VASN/COL3A1/ADAM9/PDGFD/ZNF703/BMPR2/MIR17HG/LEFTY1/GDF10	51
GO:1902667	regulation of axon guidance	16/2063	44/18670	9.39326e-06	0.00034052	0.000269512	SEMA3B/SEMA3A/SEMA3C/SEMA6A/CXCL12/SEMA5A/WNT5A/ZSWIM6/PLXNA3/SLIT2/SEMA3D/SEMA6B/SEMA3E/SEMA4D/BMPR2/ZSWIM8	16
GO:0007265	Ras protein signal transduction	80/2063	448/18670	9.47117e-06	0.000341301	0.00027013	TIMP2/USP28/ARHGEF5/RASGRP2/RHOBTB1/PLD1/RAPGEF3/RABL2B/ARHGAP4/PLEKHG2/TGFB2/LZTR1/RAB36/SOS2/RHOV/RASIP1/CADM4/RASA4/MET/GBF1/RND2/TNFAIP1/ARHGEF17/RASAL1/ARHGDIB/PDGFRB/BCL6/RND3/TRIM67/PLEKHG1/RAB9B/IQSEC2/RAB17/RAP2A/RHOJ/SHC2/EPS8L1/RAB25/RRAS2/NOTCH2/DBNL/RAB30/ARHGAP29/PLCE1/FGF2/RAB20/RAB40B/ARHGEF19/ITPKB/RABL2A/G3BP1/RAB19/CDKN2A/PLEKHG4B/OBSCN/RAB6B/ELMO1/MRAS/KALRN/RALGDS/ARHGEF3/SPR…	80
GO:0090596	sensory organ morphogenesis	52/2063	256/18670	9.81637e-06	0.000351647	0.000278319	COL11A1/CDON/SDK2/FGFR1/EDN1/BAX/BMP7/FGF9/HPN/PTN/GLI3/NKX3-2/SOBP/WNT5A/EFEMP1/OTX1/PROX1/OLFM3/BMP4/SOX9/SIX1/ATP8A2/WNT2B/GDF11/FBN2/COL2A1/LRIG3/FOXN4/NKD1/COL8A1/SDK1/NTRK2/ZIC1/THY1/FRZB/MSX1/HESX1/HCN1/FBN1/BCL2/COL8A2/RARG/PTPRM/FJX1/TSHZ1/NOG/ALDH1A3/FSCN2/CEP290/MAFB/COL5A2/LHX1	52
GO:0050771	negative regulation of axonogenesis	21/2063	69/18670	1.0327e-05	0.000367761	0.000291073	SEMA3B/RUFY3/SEMA3A/SEMA3C/MAP2/ULK2/ARHGAP4/SEMA6A/SEMA5A/WNT5A/PLXNA3/EPHA7/SLIT2/SEMA3D/THY1/DRAXIN/SEMA6B/LINGO1/SEMA3E/DCC/SEMA4D	21
GO:0048568	embryonic organ development	77/2063	428/18670	1.05255e-05	0.00037264	0.000294935	PKD1/FOXC1/COL11A1/VASH1/FGFR1/EDN1/GRHL2/WNT11/TGFB2/MTHFD1/BMP7/FGF9/HPN/GLI3/SUFU/NKX3-2/FOLR1/GLI1/SH2B3/SOBP/WNT5A/HES1/EFEMP1/OTX1/PROX1/HOXB3/MTHFD1L/RDH10/NRK/SNAI1/BMP4/SOX9/OVOL2/SIX1/KDR/CDKN1C/ATP8A2/PDGFRA/HEY2/LEF1/FBN2/COL2A1/LRIG3/FOXN4/VASH2/PDGFC/RSPO3/EGFR/CRB2/ST14/ZIC1/NODAL/KIT/FOXH1/FRZB/BBS5/MSX1/HESX1/SPINT1/FBN1/RBPMS2/SMAD3/IGF2/ZFPM2/KRT19/RARG/FOXC2/TSHZ1/NOG/ALDH1A3/…	77
GO:0042063	gliogenesis	57/2063	290/18670	1.06127e-05	0.000373543	0.000295649	CX3CL1/CD9/VIM/GPC1/SIRT2/LRP2/LAMB1/PHGDH/TGFB2/SUN2/PTN/PTPRZ1/GLI3/CCL2/CNTNAP1/VTN/SOX6/HES1/EPHA4/CDKN2C/PLP1/MYRF/SOX9/LIN28A/MATN2/IL6ST/ANXA1/SERPINE2/LEF1/TNFRSF21/DAAM2/EGFR/NTRK2/TENM4/PRDM8/IL34/S100B/MXRA8/TERT/SPINT1/SH3TC2/P2RY1/CDH2/LAMB2/ID4/SOX2/NDN/NOG/CSF1/ROR1/POU3F1/RELN/C5AR1/MIR125B2/MIR125B1/MIR181B1/ETV5	57
GO:0048863	stem cell differentiation	52/2063	257/18670	1.10081e-05	0.000385218	0.00030489	JARID2/SEMA3B/SNAI2/FOXC1/TCOF1/SEMA3A/SEMA3C/EDN1/EFNB1/PUS7/SEMA6A/TGFB2/BMP7/SFRP1/PTN/POU6F2/FOLR1/SOX6/RBM24/SEMA5A/HSPA9/FAM172A/HES1/EPCAM/MSX2/RDH10/SOX21/BMP4/SOX9/OVOL2/LAMA5/LIN28A/SOX5/PDGFRA/FBXL17/GPM6A/SEMA3D/FZD1/KIT/ZNF281/FRZB/MSX1/RET/NOLC1/GREM1/SEMA6B/LTBP3/SEMA3E/FOXC2/ERBB4/SEMA4D/PSMB8	52
GO:0010977	negative regulation of neuron projection development	36/2063	155/18670	1.11264e-05	0.000387123	0.000306398	SEMA3B/RUFY3/VIM/SEMA3A/SEMA3C/MAP2/ULK2/ARHGAP4/SEMA6A/NFATC4/PMP22/SEMA5A/DPYSL3/WNT5A/EPHA4/EFNB2/YWHAH/PLXNA3/RAP1GAP2/EPHA7/SLIT2/SEMA3D/THY1/DRAXIN/B2M/SEMA6B/NLGN1/LINGO1/SEMA3E/ADCY6/RGMA/RTN4RL1/RTN4RL2/DCC/SEMA4D/MIR219A1	36
GO:0060326	cell chemotaxis	59/2063	304/18670	1.11993e-05	0.000387433	0.000306643	CX3CL1/CCL26/ARHGEF5/PRKCQ/FGF4/FGFR1/EDN1/TGFB2/CHGA/FLT1/PTN/MET/C5/CXCL12/GBF1/C1QBP/CCL2/SEMA5A/HBEGF/LOX/THBS4/PDE4D/PDGFRB/WNT5A/PADI2/DUSP1/TNFSF11/NR4A1/CXCL6/KDR/PDGFRA/ANXA1/FGF2/LEF1/ARRB2/TNFRSF11A/LYST/ACKR3/SLIT2/CXCL14/PLA2G7/CXCL13/KIT/NBL1/CXCL5/F2RL1/GREM1/CXCL10/PDGFD/S1PR1/CYP7B1/MST1/CMKLR1/PRKD1/CSF1/PDE4B/C5AR1/PARVA/AIF1	59
GO:0090184	positive regulation of kidney development	15/2063	40/18670	1.15485e-05	0.000397243	0.000314407	CFLAR/PDGFRB/BMP4/SOX9/SIX1/LIN28A/WNT2B/AGT/RET/PDGFD/MAGED1/NOG/FOXD1/CD24/LHX1	15
GO:0003281	ventricular septum development	22/2063	75/18670	1.23781e-05	0.000423374	0.00033509	TGFBR3/LRP2/WNT11/TGFB2/SALL4/SUFU/WNT5A/HES1/PROX1/BMP4/FGFRL1/HEY2/SMAD6/SLIT2/FZD1/ZFPM2/HEG1/NOG/SLIT3/ROBO2/BMPR2/MIR17HG	22
GO:0045446	endothelial cell differentiation	29/2063	114/18670	1.24713e-05	0.000424165	0.000335715	RAPGEF3/ICAM1/PPP1R16B/PTN/MET/PDE4D/PROX1/TJP2/BMP4/KDR/LAMA5/KDM6B/GSTM3/HEY2/MARVELD2/BMP6/F11R/STC1/F2RL1/ATOH8/S1PR1/HEG1/APOLD1/ANXA2/BMPR2/MIR99B/MIR181B1/SETSIP/ANXA2P2	29
GO:0010771	negative regulation of cell morphogenesis involved in differentiation	26/2063	97/18670	1.27266e-05	0.00043043	0.000340674	SEMA3B/RUFY3/SEMA3A/SEMA3C/MAP2/ULK2/ARHGAP4/SEMA6A/NFATC4/SEMA5A/WNT5A/YWHAH/PLXNA3/EPHA7/SLIT2/SEMA3D/THY1/DRAXIN/SEMA6B/NLGN1/LINGO1/SEMA3E/RCC2/EFNA5/DCC/SEMA4D	26
GO:0035987	endodermal cell differentiation	16/2063	45/18670	1.30881e-05	0.000440197	0.000348404	COL11A1/ITGB5/LAMB1/MMP9/VTN/NANOG/COL12A1/COL7A1/COL4A2/ITGAV/COL8A1/NODAL/SOX2/MIXL1/COL5A2/POU5F1	16
GO:0060395	SMAD protein signal transduction	21/2063	70/18670	1.32299e-05	0.000442506	0.000350232	VIM/TGFB2/BMP7/LNPEP/SMAD9/BMP4/OVOL2/GDF15/GDF11/INHBE/LEFTY2/GDF7/DAB2/BMP6/GDF6/NODAL/SMAD3/ATOH8/GDF3/LEFTY1/GDF10	21
GO:0048705	skeletal system morphogenesis	49/2063	239/18670	1.34917e-05	0.000448785	0.000355201	PKD1/FOXN3/FOXC1/COL11A1/FGF4/FGFR1/GRHL2/MTHFD1/BMP7/SFRP1/GLI3/NKX3-2/COL12A1/COL7A1/HOXB3/MSX2/MTHFD1L/RDH10/BMP4/SOX9/TCF15/SIX1/MATN2/PDGFRA/FBN2/COL2A1/CER1/ARID5B/BMP6/NODAL/STC1/ALPL/MSX1/VWA2/GREM1/SMAD3/LTBP3/BMP1/THBS3/HAS2/RARG/FOXC2/ANXA2/NOG/IFT140/COL14A1/BMPR2/ANXA2P2/LHX1	49
GO:2000027	regulation of animal organ morphogenesis	51/2063	253/18670	1.48209e-05	0.000490304	0.000388063	CFLAR/CELSR3/SNAI2/FOXC1/LIMS2/SEMA3C/GPC4/FGFR1/EDN1/WNT11/BAX/TGFB2/BMP7/PARD6A/SFRP1/HPN/PTN/PFN1/GLI1/WNT5A/HES1/BMP4/SOX9/SIX1/FOXP2/WNT2B/AGT/PIM1/SULF1/NKD1/ARRB2/ARHGEF19/RSPO3/GPC3/DAB2/FZD7/FZD1/MSX1/SPRY1/GREM1/BCL2/FOXC2/MAGED1/NOG/CSF1/ROBO2/ROR1/BMPR2/PSMB8/ETV5/LHX1	51
GO:0061572	actin filament bundle organization	36/2063	157/18670	1.50397e-05	0.00049484	0.000391652	TAC1/CX3CL1/ELN/ARHGEF5/ADD2/RAPGEF3/ITGB5/WNT11/PLS3/SFRP1/MET/PFN1/RND2/TNFAIP1/NEDD9/DPYSL3/RND3/PLS1/FHDC1/TMEFF2/PIK3R1/EPHA1/PAK1/BAG4/DLC1/SMAD3/S1PR1/PTGER4/SYNPO2/RND1/FSCN2/ESPN/EVL/CD47/AIF1/MIR149	36
GO:0048841	regulation of axon extension involved in axon guidance	13/2063	32/18670	1.60931e-05	0.000526636	0.000416818	SEMA3B/SEMA3A/SEMA3C/SEMA6A/CXCL12/SEMA5A/WNT5A/PLXNA3/SEMA3D/SEMA6B/SEMA3E/SEMA4D/BMPR2	13
GO:0007520	myoblast fusion	15/2063	41/18670	1.6359e-05	0.000532459	0.000421427	CFLAR/CD9/CDON/IL4R/NOS1/NFATC2/DYRK1B/EHD1/TANC1/GDF15/PTGFRN/MYOF/ADAM12/CAPN2/CXCL10	15
GO:1900122	positive regulation of receptor binding	2063-07-01	10/18670	1.76562e-05	0.000571606	0.000452411	HFE/MMP9/PLCL1/PLCL2/B2M/ANXA2/ANXA2P2	7
GO:1902668	negative regulation of axon guidance	2063-12-01	28/18670	1.78449e-05	0.000574645	0.000454816	SEMA3B/SEMA3A/SEMA3C/SEMA6A/SEMA5A/WNT5A/PLXNA3/SLIT2/SEMA3D/SEMA6B/SEMA3E/SEMA4D	12
GO:0000768	syncytium formation by plasma membrane fusion	18/2063	56/18670	1.90555e-05	0.000607168	0.000480557	CFLAR/CD9/CDON/IL4R/RAPGEF3/NOS1/NFATC2/DYRK1B/EHD1/TANC1/GDF15/PTGFRN/MYOF/VASH2/ADAM12/CAPN2/ADAM9/CXCL10	18
GO:0140253	cell-cell fusion	18/2063	56/18670	1.90555e-05	0.000607168	0.000480557	CFLAR/CD9/CDON/IL4R/RAPGEF3/NOS1/NFATC2/DYRK1B/EHD1/TANC1/GDF15/PTGFRN/MYOF/VASH2/ADAM12/CAPN2/ADAM9/CXCL10	18
GO:0001841	neural tube formation	27/2063	105/18670	1.98998e-05	0.000628172	0.000497181	LRP2/GRHL2/TGFB2/MTHFD1/SALL4/BMP7/SFRP1/SUFU/PFN1/FOLR1/WNT5A/MTHFD1L/BMP4/VASP/OVOL2/SHROOM3/GDF7/ST14/NODAL/FZD1/DLC1/SPINT1/RARG/NOG/PLXNB2/TCTN1/TRIM71	27
GO:0048639	positive regulation of developmental growth	40/2063	184/18670	1.99222e-05	0.000628172	0.000497181	CDKL5/RUFY3/YBX3/TGFBR3/FGFR1/EDN1/FGF9/CACNG7/CXCL12/RND2/GLI1/RASAL1/SEMA5A/PROX1/PLS1/BBS2/UNC13A/ATP8A2/HEY2/DBNL/PIM1/FGF2/CPNE9/PAK1/AKAP6/IGF2/ZFPM2/LPAR3/BCL2/RIMS2/ERBB4/EFNA5/CSF1/SEMA4D/AGRN/BMPR2/MIR204/SYT3/MIR17HG/ACTN3	40
GO:0060993	kidney morphogenesis	25/2063	94/18670	2.1461e-05	0.000673188	0.00053281	PKD1/WNT11/BMP7/GLI3/PDGFRB/HES1/BMP4/SOX9/SIX1/LAMA5/WNT2B/AGT/FGF2/GPC3/KIF26B/DCHS1/IRX2/BCL2/MAGED1/NOG/PRKX/GCNT1/FAT4/FOXD1/LHX1	25
GO:0090288	negative regulation of cellular response to growth factor stimulus	37/2063	166/18670	2.25367e-05	0.000703285	0.000556631	CFLAR/DCN/GPC1/TGFBR3/LRP2/SEMA6A/SIRT1/SFRP1/CADM4/WNT5A/AGT/SKIL/SULF1/SORL1/SMAD6/FBN2/TGFB1I1/PRDM16/SLIT2/PRDM14/CER1/ADAMTS12/CXCL13/FZD1/NBL1/SPRY1/HTRA1/FBN1/RBPMS2/GREM1/SMAD3/VASN/SOSTDC1/NOG/GDF3/SPRY4/MIR17HG	37
GO:0060840	artery development	26/2063	100/18670	2.28421e-05	0.00070916	0.000561281	ADAMTS6/FOXC1/LRP2/WNT11/TGFB2/GLI3/SUFU/FOLR1/LOX/PDGFRB/HES1/AKT3/PROX1/EFNB2/BMP4/SIX1/LOXL1/HEY2/SMAD6/FOXH1/ADAMTS9/COL3A1/FOXC2/NOG/ROBO2/BMPR2	26
GO:0043407	negative regulation of MAP kinase activity	22/2063	78/18670	2.44899e-05	0.000752599	0.000595662	BMP7/SFRP1/DUSP3/HIPK3/SH2B3/PTPN6/RGS4/DUSP1/BMP4/SORL1/DUSP5/DUSP6/CBLC/PDCD4/UCHL1/DUSP2/SPRY1/SMPD1/AIDA/SPRY4/MIR218-1/MIR92A2	22
GO:0061333	renal tubule morphogenesis	22/2063	78/18670	2.44899e-05	0.000752599	0.000595662	PKD1/WNT11/GLI3/HES1/BMP4/SOX9/SIX1/LAMA5/WNT2B/AGT/FGF2/GPC3/KIF26B/DCHS1/IRX2/BCL2/MAGED1/NOG/COL4A1/FAT4/FOXD1/LHX1	22
GO:0003279	cardiac septum development	28/2063	112/18670	2.47166e-05	0.000755728	0.000598138	ADAMTS6/TGFBR3/SEMA3C/LRP2/WNT11/TGFB2/SALL4/BMP7/SUFU/WNT5A/HES1/PROX1/MSX2/BMP4/FGFRL1/NOTCH2/HEY2/SMAD6/SLIT2/FZD1/ZFPM2/HEG1/NOG/SLIT3/ROBO2/PARVA/BMPR2/MIR17HG	28
GO:0003179	heart valve morphogenesis	17/2063	52/18670	2.51856e-05	0.0007662	0.000606427	SNAI2/ELN/TGFB2/SNAI1/BMP4/SOX9/FGFRL1/OLFM1/NOTCH2/HEY2/SMAD6/SLIT2/ADAMTS9/DCHS1/SLIT3/ROBO2/BMPR2	17
GO:0001649	osteoblast differentiation	46/2063	225/18670	2.63126e-05	0.000792519	0.000627257	MRC2/SNAI2/VCAN/ATP6AP1/TP53INP2/WNT11/PTHLH/BMP7/FGF9/SFRP1/FBL/GLI3/SUFU/GLI1/LOX/IGFBP5/HSPE1/MSX2/TNN/SNAI1/BMP4/RRAS2/HSD17B4/IL6ST/SMAD6/LEF1/FBN2/BMP6/FZD1/ALPL/DDX21/NELL1/GREM1/SMAD3/PHB/IGF2/ID4/GLIS1/SOX2/NOG/PRKD1/SEMA4D/PDLIM7/BMPR2/GDF10/MIR675	46
GO:0045665	negative regulation of neuron differentiation	46/2063	225/18670	2.63126e-05	0.000792519	0.000627257	SEMA3B/RUFY3/VIM/SEMA3A/SEMA3C/MAP2/ULK2/ARHGAP4/SEMA6A/NFATC4/BMP7/GLI3/PMP22/SEMA5A/DPYSL3/WNT5A/HES1/EPHA4/EFNB2/SOX9/YWHAH/PLXNA3/RAP1GAP2/EPHA7/GDF11/SLIT2/DIXDC1/SEMA3D/THY1/DRAXIN/B2M/SEMA6B/NLGN1/LINGO1/SEMA3E/ID4/ADCY6/SOX2/RGMA/RTN4RL1/RTN4RL2/DCC/SEMA4D/HES4/ZNF536/MIR219A1	46
GO:0003208	cardiac ventricle morphogenesis	21/2063	73/18670	2.68581e-05	0.000804944	0.000637092	FOXC1/COL11A1/TGFBR3/SEMA3C/LRP2/SMARCD3/GRHL2/TGFB2/CCM2L/CPE/PROX1/TNNI3/HEY2/TNNI1/FOXH1/ZFPM2/HEG1/FOXC2/NOG/NPY2R/MIR17HG	21
GO:0071604	transforming growth factor beta production	14/2063	38/18670	2.85116e-05	0.000846844	0.000670254	CX3CL1/CDH3/WNT11/TGFB2/LAPTM4B/ITGB8/LRRC32/ITGAV/LUM/SMAD3/LTBP3/CD2AP/MIR149/CD24	14
GO:0048592	eye morphogenesis	34/2063	149/18670	2.85359e-05	0.000846844	0.000670254	CDON/SDK2/BAX/BMP7/PTN/GLI3/WNT5A/EFEMP1/PROX1/OLFM3/BMP4/SOX9/ATP8A2/WNT2B/GDF11/FBN2/FOXN4/NKD1/COL8A1/SDK1/NTRK2/THY1/HCN1/FBN1/BCL2/COL8A2/RARG/PTPRM/FJX1/ALDH1A3/FSCN2/CEP290/COL5A2/LHX1	34
GO:0035690	cellular response to drug	76/2063	433/18670	2.89287e-05	0.000854314	0.000676166	CFLAR/VIM/CDH1/TFRC/ADCY2/EDN1/GNAO1/DNMT3B/ICAM1/HDAC6/SIRT1/PALM/HMOX1/PCK2/HRH3/MAP1LC3A/SFRP1/MET/AHR/PPP1R9B/NFKB1/FOLR1/NR3C1/HRH2/MTR/RGS4/ITPR2/RAP2A/SOX9/KDR/PPAT/ATF4/ASS1/KDM6B/STK26/ANXA1/TXN/CYP1B1/ARRB2/CBX8/SLIT2/SRD5A1/EGFR/HTR7/RGS10/LYPD1/MSX1/ADCY1/TP53INP1/B2M/HTR3A/AXL/PPP1R14A/UGT3A2/P2RY1/PDGFD/PRKCE/ADCY6/CHRNA7/LY6H/HTR1D/PYCR1/SLC8A1/CHEK2/EFNA5/PDE4B/KCNJ11/EIF4EBP1/AGR…	76
GO:0033627	cell adhesion mediated by integrin	20/2063	68/18670	2.90963e-05	0.000855093	0.000676783	SNAI2/ITGB5/TESC/ICAM1/TGFB2/FERMT1/ITGB8/VTN/PTPN6/PODXL/CYP1B1/ITGAV/CXCL13/RET/FBN1/ADAM9/RAC3/FOXC2/DPP4/ITGB3	20
GO:0032332	positive regulation of chondrocyte differentiation	2063-10-01	21/18670	2.96172e-05	0.000861865	0.000682143	GLI3/SOX6/SOX9/LOXL2/SOX5/BMP6/GDF6/SMAD3/ANXA2/ANXA2P2	10
GO:0001656	metanephros development	24/2063	90/18670	2.968e-05	0.000861865	0.000682143	PKD1/BMP7/GLI3/PDGFRB/HES1/RDH10/BMP4/SOX9/SIX1/PDGFRA/GDF11/GPC3/KIF26B/SPRY1/RET/FBN1/IRX2/BCL2/LAMB2/FOXC2/ROBO2/FAT4/FOXD1/LHX1	24
GO:0050806	positive regulation of synaptic transmission	37/2063	168/18670	2.97538e-05	0.000861865	0.000682143	TAC1/CACNG4/SLC1A3/ITPR3/NFATC4/RIMS4/CACNG7/PTN/CCL2/EPHA4/KMO/RIMS3/RGS4/SLC8A2/UNC13A/SNAP25/SERPINE2/ARRB2/CACNG8/SNCA/EGFR/NTRK2/CLSTN2/S100B/SHANK2/ADCY1/NETO1/CACNB3/RAB3B/NLGN1/PRKCE/CHRNA7/RIMS2/ABAT/RELN/ARC/VAMP2	37
GO:0006949	syncytium formation	18/2063	58/18670	3.25305e-05	0.000937806	0.000742249	CFLAR/CD9/CDON/IL4R/RAPGEF3/NOS1/NFATC2/DYRK1B/EHD1/TANC1/GDF15/PTGFRN/MYOF/VASH2/ADAM12/CAPN2/ADAM9/CXCL10	18
GO:0072078	nephron tubule morphogenesis	21/2063	74/18670	3.36343e-05	0.000965034	0.000763798	PKD1/WNT11/GLI3/HES1/BMP4/SOX9/SIX1/LAMA5/WNT2B/AGT/FGF2/GPC3/KIF26B/DCHS1/IRX2/BCL2/MAGED1/NOG/FAT4/FOXD1/LHX1	21
GO:0014020	primary neural tube formation	25/2063	97/18670	3.82006e-05	0.00109088	0.000863401	LRP2/GRHL2/TGFB2/MTHFD1/SALL4/BMP7/SFRP1/SUFU/PFN1/FOLR1/WNT5A/MTHFD1L/BMP4/VASP/OVOL2/SHROOM3/ST14/NODAL/FZD1/DLC1/SPINT1/RARG/NOG/PLXNB2/TRIM71	25
GO:0007162	negative regulation of cell adhesion	55/2063	289/18670	3.86988e-05	0.00109992	0.000870556	CX3CL1/CD9/HFE/SNAI2/CDH1/PAG1/IL4R/ARG2/FXYD5/SEMA6A/CCM2L/GLI3/CXCL12/DUSP3/SH2B3/ARHGDIB/PTPN6/GCNT2/SEMA5A/BCL6/MAD2L2/EPCAM/DUSP1/BMP4/PODXL/ASS1/PLXNA3/IDO1/ANXA1/SERPINE2/PLXNC1/LRRC32/CYP1B1/ADAMTS18/PIK3R1/TNFRSF21/CDKN2A/BMP6/UBASH3B/FZD7/DLC1/SEMA3E/RND1/RCC2/ABAT/ZNF703/EFNA5/SOCS1/SEMA4D/PLXNB2/PELI1/PDCD1LG2/HLA-G/MIR92A2/MIR675	55
GO:0071901	negative regulation of protein serine/threonine kinase activity	33/2063	145/18670	3.93073e-05	0.00111074	0.000879124	SIRT1/BMP7/PYCARD/SFRP1/RASIP1/DUSP3/HIPK3/SH2B3/PTPN6/KAT2B/RGS4/DUSP1/CDKN2C/BMP4/CDKN1C/SORL1/DUSP5/DUSP6/CBLC/CDKN2B/CDKN2A/PDCD4/UCHL1/DUSP2/SPRY1/SMPD1/HEG1/SFN/AIDA/SPRY4/PRKAR1B/MIR218-1/MIR92A2	33
GO:0048645	animal organ formation	19/2063	64/18670	3.96301e-05	0.00111074	0.000879124	FGFR1/LRP2/SMARCD3/BMP7/GLI3/NKX3-2/FOLR1/WNT5A/HES1/RDH10/BMP4/SIX1/WNT2B/PIM1/SULF1/FOXH1/SPRY1/NOG/ROBO2	19
GO:1901607	alpha-amino acid biosynthetic process	19/2063	64/18670	3.96301e-05	0.00111074	0.000879124	AASS/BCAT1/OAT/ASNS/SLC1A3/SEPHS1/PHGDH/GGT1/MTHFD1/CTH/MTR/ASS1/PSAT1/PSPH/CBS/SERINC5/SEPHS2/SHMT2/PYCR1	19
GO:0099177	regulation of trans-synaptic signaling	76/2063	437/18670	3.98217e-05	0.00111097	0.000879303	TAC1/CX3CL1/MAPK8IP2/CDH1/CACNG4/EDN1/SLC1A3/JPH4/ITPR3/NFATC4/RIMS4/PLAT/CACNG7/PTN/APBA1/FBXL20/CCL2/PPP1R9B/ASIC1/HRH2/PLCL1/EPHA4/KMO/RIMS3/RGS4/CDC20/SLC8A2/PCDH17/IQSEC2/GRM4/AKAP9/YWHAH/UNC13A/SNAP25/SYT11/AGT/SERPINE2/ARRB2/CACNA1A/CACNG8/SNCA/EGFR/NLGN4X/NTRK2/SLC7A11/GRID2/JPH3/PLCL2/GRIA1/LRP8/KIT/CLSTN2/S100B/SHANK2/FABP5/ADCY1/NETO1/MAP1A/PRRT2/CACNB3/RAB3B/NLGN1/P2RY1/CDH2/PRKCE/CHR…	76
GO:0072009	nephron epithelium development	27/2063	109/18670	4.08025e-05	0.00113311	0.000896828	PKD1/FOXC1/WNT11/GLI3/HES1/BMP4/SOX9/SIX1/PODXL/LAMA5/WNT2B/AGT/FGF2/GPC3/MYO1E/KIF26B/DCHS1/IRX2/BCL2/LAMB2/FOXC2/MAGED1/NOG/FAT4/FOXD1/CD24/LHX1	27
GO:0010463	mesenchymal cell proliferation	15/2063	44/18670	4.29969e-05	0.0011886	0.000940745	FGF4/FGFR1/WNT11/BMP7/FGF9/PTN/WNT5A/BMP4/SOX9/SIX1/FOXP2/GPC3/MSX1/DCHS1/FAT4	15
GO:1904468	negative regulation of tumor necrosis factor secretion	2063-07-01	11/18670	4.38976e-05	0.00120798	0.000956086	CX3CL1/NR1H4/ARG2/IL27RA/SYT11/MIR149/MIR204	7
GO:0048339	paraxial mesoderm development	2063-09-01	18/18670	4.61755e-05	0.00124799	0.000987751	FOXC1/FGFR1/WNT11/DLL3/WNT5A/TCF15/LEF1/SMAD3/FOXC2	9
GO:0110110	positive regulation of animal organ morphogenesis	22/2063	81/18670	4.63515e-05	0.00124799	0.000987751	CFLAR/SEMA3C/FGFR1/EDN1/BAX/TGFB2/BMP7/HPN/PTN/BMP4/SOX9/SIX1/FOXP2/WNT2B/AGT/PIM1/SPRY1/MAGED1/NOG/CSF1/ROBO2/LHX1	22
GO:0048843	negative regulation of axon extension involved in axon guidance	2063-11-01	26/18670	4.63822e-05	0.00124799	0.000987751	SEMA3B/SEMA3A/SEMA3C/SEMA6A/SEMA5A/WNT5A/PLXNA3/SEMA3D/SEMA6B/SEMA3E/SEMA4D	11
GO:0060314	regulation of ryanodine-sensitive calcium-release channel activity	2063-11-01	26/18670	4.63822e-05	0.00124799	0.000987751	NOS1/JPH4/JPH1/PDE4D/FKBP1B/CAMK2D/JPH2/AKAP6/JPH3/DMD/GSTM2	11
GO:1900120	regulation of receptor binding	2063-11-01	26/18670	4.63822e-05	0.00124799	0.000987751	HFE/MMP9/LOX/PLCL1/LEF1/PLCL2/B2M/PCSK9/ANXA2/NOG/ANXA2P2	11
GO:0010632	regulation of epithelial cell migration	55/2063	291/18670	4.71193e-05	0.00126221	0.000999007	TAC1/DCN/FLT4/VASH1/SEMA3A/FGF4/FGFR1/EDN1/TGFB2/HDAC6/EPB41L4B/SIRT1/CARD10/HMOX1/MMP9/CD40/SRPX2/PTN/MET/PFN1/SEMA5A/HBEGF/SPARC/ARSB/WNT5A/FOXP1/AKT3/PROX1/BMP4/SOX9/RHOJ/KDR/RAB25/ANXA1/AGT/FGF2/SLIT2/CXCL13/STC1/ADAMTS9/ADAM9/ATOH8/HAS2/PRKCE/PTPRM/FOXC2/PRKD1/EVL/MIR135B/BMPR2/MIR204/MIR92A2/TDGF1/ITGB3/MIR296	55
GO:0061387	regulation of extent of cell growth	27/2063	110/18670	4.84576e-05	0.00129235	0.00102286	CDKL5/SEMA3B/RUFY3/SEMA3A/SEMA3C/MAP2/ULK2/ARHGAP4/SEMA6A/CXCL12/RND2/SEMA5A/WNT5A/OLFM1/PLXNA3/EPHA7/DBNL/PAK1/SEMA3D/DRAXIN/SEMA6B/SEMA3E/LPAR3/EFNA5/DCC/SEMA4D/BMPR2	27
GO:0014068	positive regulation of phosphatidylinositol 3-kinase signaling	23/2063	87/18670	5.00437e-05	0.00132853	0.00105149	DCN/FLT4/FGFR1/TGFB2/SIRT1/FLT1/UNC5B/PTPN6/PDGFRB/SOX9/KDR/PDGFRA/AGT/PDGFC/PIK3R1/NTRK2/PIK3AP1/KIT/F2RL1/PDGFD/ERBB4/SEMA4D/RELN	23
GO:0060675	ureteric bud morphogenesis	19/2063	65/18670	5.02531e-05	0.00132853	0.00105149	WNT11/GLI3/HES1/BMP4/SOX9/SIX1/LAMA5/WNT2B/AGT/FGF2/GPC3/KIF26B/DCHS1/BCL2/MAGED1/NOG/FAT4/FOXD1/LHX1	19
GO:0072088	nephron epithelium morphogenesis	21/2063	76/18670	5.1935e-05	0.00136702	0.00108196	PKD1/WNT11/GLI3/HES1/BMP4/SOX9/SIX1/LAMA5/WNT2B/AGT/FGF2/GPC3/KIF26B/DCHS1/IRX2/BCL2/MAGED1/NOG/FAT4/FOXD1/LHX1	21
GO:0030336	negative regulation of cell migration	61/2063	334/18670	5.36262e-05	0.00140542	0.00111236	CX3CL1/DCN/CDH1/VASH1/SEMA3A/WNT11/ARHGAP4/CARD10/HMOX1/SFRP1/IL27RA/PTN/C5/CXCL12/CCL2/DUSP3/ARHGDIB/DPYSL3/IGFBP5/PADI2/DUSP1/TNN/RAP2A/BST2/STK26/SULF1/CYP1B1/FGF2/ABHD2/TMEFF2/SLIT2/EPHA1/THY1/CXCL13/NODAL/NBL1/STC1/ADAMTS9/DLC1/TP53INP1/GREM1/COL3A1/CLIC4/PTGER4/BCL2/PTPRM/ERBB4/MAPK15/NOG/MITF/SRGAP3/EVL/ADARB1/MIR30C2/AIF1/MIR149/MIR218-1/MIR204/MIR92A2/ARPIN/DACH1	61
GO:0071526	semaphorin-plexin signaling pathway	14/2063	40/18670	5.52866e-05	0.00144269	0.00114185	SEMA3B/SEMA3A/SEMA3C/SEMA6A/MET/SEMA5A/PLXNA3/PLXNC1/NCAM1/SEMA3D/SEMA6B/SEMA3E/SEMA4D/PLXNB2	14
GO:0007498	mesoderm development	31/2063	135/18670	5.55283e-05	0.00144278	0.00114192	FOXC1/FGFR1/WNT11/DLL3/PUS7/BMP7/AMH/WNT5A/WLS/SNAI1/BMP4/TCF15/KDM6B/GDF11/LEF1/CER1/CRB2/NODAL/ETS2/FOXH1/SMAD3/ZFPM2/FOXC2/EXT1/NOG/GDF3/MIXL1/BMPR2/APELA/ITGB3/LHX1	31
GO:0007043	cell-cell junction assembly	30/2063	129/18670	5.66101e-05	0.0014646	0.00115919	CD9/NR1H4/SNAI2/CDH1/CDH10/CDH3/CDH7/EPB41L3/GRHL2/WNT11/PARD6A/LIM2/LSR/CNTNAP1/CDH6/SNAI1/CRB3/AGT/CDH24/CDH8/MARVELD2/F11R/MICALL2/CTNND2/CDH2/HEG1/UGT8/ZNF703/OCLN/ARL2	30
GO:0009952	anterior/posterior pattern specification	44/2063	219/18670	6.0199e-05	0.00155083	0.00122744	FOXC1/CDON/SEMA3C/DLL3/SFRP1/GLI3/WNT5A/HES1/OTX1/WLS/HOXB3/MSX2/BHLHE41/BMP4/TCF15/BHLHE40/WNT2B/GDF11/HEY2/PCDH8/LEF1/NKD1/GPC3/CER1/CRB2/NODAL/ETS2/FOXH1/MSX1/SMAD3/FOXB1/RARG/HES3/FOXC2/TSHZ1/NOG/GDF3/HES4/XRCC2/ARC/BMPR2/TDGF1P3/TDGF1/LHX1	44
GO:0072171	mesonephric tubule morphogenesis	19/2063	66/18670	6.33305e-05	0.00162459	0.00128582	WNT11/GLI3/HES1/BMP4/SOX9/SIX1/LAMA5/WNT2B/AGT/FGF2/GPC3/KIF26B/DCHS1/BCL2/MAGED1/NOG/FAT4/FOXD1/LHX1	19
GO:0050804	modulation of chemical synaptic transmission	75/2063	436/18670	6.45933e-05	0.00164999	0.00130592	TAC1/CX3CL1/MAPK8IP2/CDH1/CACNG4/EDN1/SLC1A3/JPH4/ITPR3/NFATC4/RIMS4/PLAT/CACNG7/PTN/APBA1/FBXL20/CCL2/PPP1R9B/ASIC1/HRH2/PLCL1/EPHA4/KMO/RIMS3/RGS4/CDC20/SLC8A2/PCDH17/IQSEC2/GRM4/AKAP9/YWHAH/UNC13A/SNAP25/SYT11/AGT/SERPINE2/ARRB2/CACNA1A/CACNG8/SNCA/EGFR/NLGN4X/NTRK2/SLC7A11/GRID2/JPH3/PLCL2/GRIA1/LRP8/KIT/CLSTN2/S100B/SHANK2/ADCY1/NETO1/MAP1A/PRRT2/CACNB3/RAB3B/NLGN1/P2RY1/CDH2/PRKCE/CHRNA7/RI…	75
GO:0055024	regulation of cardiac muscle tissue development	25/2063	100/18670	6.58848e-05	0.00167591	0.00132644	JARID2/TGFBR3/FGFR1/EDN1/FGF9/SOX6/GLI1/RGS4/EFNB2/BMP4/HEY2/PIM1/FGF2/ARRB2/PAK1/JPH2/AKAP6/FZD7/GREM1/ZFPM2/ERBB4/NOG/MAPK11/MIR204/MIR17HG	25
GO:0051963	regulation of synapse assembly	26/2063	106/18670	6.719e-05	0.00170196	0.00134706	GPC4/SYNDIG1/SRPX2/MDGA1/WNT5A/RAB17/SIX1/EPHA7/SNCA/TPBG/NTRK2/GRID2/PTPRD/LHFPL4/FZD1/CLSTN2/PDLIM5/SLITRK5/NLGN1/LRRN3/EFNA5/ROBO2/FLRT2/SEMA4D/AGRN/COLQ	26
GO:0002483	antigen processing and presentation of endogenous peptide antigen	2063-08-01	15/18670	6.89154e-05	0.00172402	0.00136452	HFE/ERAP2/B2M/TAP1/TAP2/HLA-C/HLA-G/HLA-A	8
GO:0019885	antigen processing and presentation of endogenous peptide antigen via MHC class I	2063-08-01	15/18670	6.89154e-05	0.00172402	0.00136452	HFE/ERAP2/B2M/TAP1/TAP2/HLA-C/HLA-G/HLA-A	8
GO:0034111	negative regulation of homotypic cell-cell adhesion	2063-08-01	15/18670	6.89154e-05	0.00172402	0.00136452	CD9/CCM2L/SH2B3/SERPINE2/ADAMTS18/UBASH3B/ABAT/ZNF703	8
GO:0071634	regulation of transforming growth factor beta production	13/2063	36/18670	7.00077e-05	0.00174414	0.00138044	CX3CL1/CDH3/WNT11/TGFB2/LAPTM4B/ITGB8/LRRC32/ITGAV/LUM/SMAD3/CD2AP/MIR149/CD24	13
GO:0035019	somatic stem cell population maintenance	20/2063	72/18670	7.16414e-05	0.00177753	0.00140687	SALL4/BMP7/SFRP1/NANOG/HES1/FOXP1/DPPA4/SOX9/ZSCAN10/LIN28A/FGF2/PRDM16/EPHA1/PRDM14/KIT/SOX2/NOG/FOXD3/POU5F1/TDGF1	20
GO:0085029	extracellular matrix assembly	14/2063	41/18670	7.54712e-05	0.00186491	0.00147603	GPM6B/LAMB1/HAS3/LOX/SOX9/PXDN/AGT/COL1A2/ATP7A/SMAD3/ANTXR1/HAS2/LAMB2/EFEMP2	14
GO:0051056	regulation of small GTPase mediated signal transduction	61/2063	338/18670	7.63845e-05	0.0018798	0.00148781	DEPDC1B/TIMP2/ARHGEF5/CDON/ARHGAP10/RHOBTB1/ADCYAP1R1/ARHGAP4/PLEKHG2/TGFB2/LZTR1/SOS2/RHOV/RASIP1/CADM4/RASA4/MET/GBF1/ARHGAP21/TNFAIP1/ARHGEF17/RASAL1/ARHGDIB/PDGFRB/BCL6/SIPA1L2/TRIM67/PLEKHG1/IQSEC2/AMOT/RHOJ/ARHGAP22/EPS8L1/RAP1GAP2/NOTCH2/ARHGAP29/PLCE1/ARHGAP24/ARHGEF19/ITPKB/SLIT2/PLEKHG4B/OBSCN/KALRN/ARHGEF3/SPRY1/F2RL1/DLC1/COL3A1/RAC3/RASA4B/HEG1/FGD6/CSF1/SPRY4/RELN/SRGAP3/CD2AP/RASGE…	61
GO:0032331	negative regulation of chondrocyte differentiation	2063-10-01	23/18670	7.80008e-05	0.00191181	0.00151314	SNAI2/PTHLH/NKX3-2/EFEMP1/BMP4/SOX9/ADAMTS12/GREM1/LTBP3/RARG	10
GO:1903522	regulation of blood circulation	55/2063	297/18670	8.34775e-05	0.00203779	0.00161286	TAC1/CELF2/ABCC9/ATP2A3/SEMA3A/CACNG4/EDN1/KCNN2/GNAO1/NOS1/ICAM1/TGFB2/ITPR3/KCNK6/CHGA/DMPK/ATP1A3/CACNG7/GLP1R/HBEGF/PDE4D/HRH2/RGS4/SLC8A2/FKBP1B/ITPR2/AKAP9/TNNI3/SPX/HEY2/AGT/FOXN4/CACNG8/CAMK2D/EGFR/STC1/F2RL1/CACNB3/KCNJ4/SCN4B/SLC8A1/ADRA2C/KCND2/PDE4B/KCNIP4/KCNJ11/RYR1/MYL4/DMD/BMPR2/MIR92A2/GSTM2/FXYD7/APELA/ADRA2B	55
GO:0060317	cardiac epithelial to mesenchymal transition	2063-12-01	32/18670	8.6816e-05	0.00211078	0.00167063	SNAI2/TGFBR3/TGFB2/MSX2/SNAI1/OLFM1/HEY2/PDCD4/MSX1/SPRY1/HAS2/NOG	12
GO:0048545	response to steroid hormone	67/2063	383/18670	9.29177e-05	0.0022501	0.00178089	CFLAR/NR1H4/CALCOCO1/LMO3/EDN1/DNMT3B/ICAM1/TGFB2/HDAC6/SIRT1/PCK2/BMP7/SFRP1/ATP1A3/PTN/ABCA2/LOX/SPARC/NR3C1/FOXP1/NR5A2/PADI2/DUSP1/NR4A1/BMP4/YWHAH/ASS1/RAN/ANXA1/CTSV/IDH1/LEF1/ABHD2/TGFB1I1/ARRB2/SLIT2/SRD5A1/EGFR/NR6A1/PAK1/DAB2/BMP6/NODAL/STC1/S100B/PRMT2/FOXH1/ALPL/IGFBP7/CREBRF/PHB/ADAM9/BCL2/CYP7B1/RARG/HSD11B2/FIBIN/NRIP1/SSTR2/SLIT3/EIF4EBP1/CLDN4/NCOA6/RXRB/AIF1/AQP1/TXNIP	67
GO:0001755	neural crest cell migration	17/2063	57/18670	9.35414e-05	0.00225617	0.0017857	SEMA3B/SEMA3A/SEMA3C/EFNB1/SEMA6A/BMP7/FOLR1/SEMA5A/BMP4/OVOL2/LAMA5/SEMA3D/RET/SEMA6B/SEMA3E/ERBB4/SEMA4D	17
GO:0006563	L-serine metabolic process	2063-07-01	12/18670	9.52676e-05	0.00228869	0.00181144	PHGDH/PSAT1/SDSL/PSPH/CBS/SERINC5/SHMT2	7
GO:1905314	semi-lunar valve development	13/2063	37/18670	9.70758e-05	0.00232291	0.00183852	SNAI2/ELN/TGFB2/SNAI1/BMP4/SOX9/NOTCH2/HEY2/SMAD6/SLIT2/SLIT3/ROBO2/BMPR2	13
GO:0030514	negative regulation of BMP signaling pathway	16/2063	52/18670	9.88946e-05	0.00235712	0.0018656	LRP2/SFRP1/WNT5A/SKIL/SORL1/SMAD6/CER1/FZD1/NBL1/HTRA1/FBN1/RBPMS2/GREM1/SOSTDC1/NOG/GDF3	16
GO:0030517	negative regulation of axon extension	14/2063	42/18670	0.000101776	0.00240785	0.00190575	SEMA3B/SEMA3A/SEMA3C/MAP2/ARHGAP4/SEMA6A/SEMA5A/WNT5A/PLXNA3/SEMA3D/DRAXIN/SEMA6B/SEMA3E/SEMA4D	14
GO:0048017	inositol lipid-mediated signaling	38/2063	184/18670	0.000101819	0.00240785	0.00190575	DCN/FLT4/SIRT2/PLD1/FGFR1/EDN1/TGFB2/SIRT1/PPP1R16B/FLT1/UNC5B/C1QBP/PTPN6/NPR3/PDGFRB/CD160/SOX9/KDR/PDGFRA/AGT/SERPINE2/PLCE1/PDGFC/PIK3R1/EGFR/NTRK2/PLCB3/PIK3AP1/KIT/F2RL1/PDGFD/ERBB4/PI4KAP2/SEMA4D/PEAR1/RELN/LIME1/PI4KA	38
GO:0008016	regulation of heart contraction	48/2063	251/18670	0.000103317	0.00243378	0.00192627	TAC1/CELF2/ABCC9/ATP2A3/SEMA3A/CACNG4/EDN1/KCNN2/GNAO1/NOS1/TGFB2/ITPR3/KCNK6/CHGA/DMPK/ATP1A3/CACNG7/GLP1R/HBEGF/PDE4D/RGS4/SLC8A2/FKBP1B/ITPR2/AKAP9/TNNI3/SPX/HEY2/AGT/FOXN4/CACNG8/CAMK2D/STC1/CACNB3/KCNJ4/SCN4B/SLC8A1/KCND2/PDE4B/KCNIP4/KCNJ11/RYR1/MYL4/DMD/MIR92A2/GSTM2/FXYD7/APELA	48
GO:2000146	negative regulation of cell motility	62/2063	349/18670	0.000106786	0.00250573	0.00198322	CX3CL1/DCN/CDH1/VASH1/SEMA3A/WNT11/ARHGAP4/CARD10/HMOX1/SFRP1/IL27RA/PTN/C5/CXCL12/CCL2/DUSP3/ARHGDIB/DPYSL3/IGFBP5/PADI2/DUSP1/TNN/SEMG1/RAP2A/BST2/STK26/SULF1/CYP1B1/FGF2/ABHD2/TMEFF2/SLIT2/EPHA1/THY1/CXCL13/NODAL/NBL1/STC1/ADAMTS9/DLC1/TP53INP1/GREM1/COL3A1/CLIC4/PTGER4/BCL2/PTPRM/ERBB4/MAPK15/NOG/MITF/SRGAP3/EVL/ADARB1/MIR30C2/AIF1/MIR149/MIR218-1/MIR204/MIR92A2/ARPIN/DACH1	62
GO:0098657	import into cell	39/2063	191/18670	0.000107327	0.00250872	0.00198558	HFE/GPM6B/ABCC9/CACNG4/SLC1A3/LRP2/NOS1/SLC39A14/SLC1A6/SLC1A5/ATP1A3/CACNG7/FOLR1/SLC38A1/KCNJ13/RGS4/EFNB2/SYNGR3/FAM155B/SNAP25/SPX/AGT/SLC7A1/SLC27A2/CACNG8/ARL6IP5/SNCA/SLC22A3/SLC7A11/VPS28/KCNK5/SLC7A3/KCNJ4/RAB3B/MAPK15/SLC8A1/KCNJ11/ARC/ITGB3	39
GO:0046660	female sex differentiation	27/2063	115/18670	0.000109746	0.00255538	0.00202252	FOXC1/ADCYAP1R1/LRP2/BAX/ICAM1/SIRT1/SFRP1/AMH/WNT5A/VGF/PDGFRA/IDH1/ARRB2/SLIT2/SRD5A1/ARID5B/KIT/PTX3/AXL/ZFPM2/BCL2/ZFP42/NRIP1/SLIT3/ROBO2/LHX1/DACH1	27
GO:0051149	positive regulation of muscle cell differentiation	26/2063	109/18670	0.000110555	0.00256437	0.00202963	CDON/IL4R/EDN1/SMARCD3/SIRT1/NFATC2/OLFM2/EHD1/RBM24/CTH/PROX1/EFNB2/BMP4/GDF15/ARRB2/BOC/AKAP6/KIT/CAPN2/GREM1/CDH2/BCL2/MAPK11/MIR125B2/MIR204/MIR125B1	26
GO:1901342	regulation of vasculature development	72/2063	422/18670	0.000116388	0.00268936	0.00212856	CFLAR/CX3CL1/DCN/FOXC1/VASH1/RAPGEF3/SEMA6A/TGFB2/SIRT1/CARD10/HMOX1/CD40/NFATC2/BMP7/PPP1R16B/SRPX2/FGF9/FLT1/SFRP1/ITGB8/PTN/RLN2/HTATIP2/SEMA5A/SPARC/THBS4/WNT5A/CTH/AKT3/CD160/EFNB2/BMP4/AMOT/RHOJ/KDR/ADM2/COL4A2/ANXA1/HEY2/AGT/SULF1/CYP1B1/FGF2/ECM1/VASH2/EPHA1/ADAM12/PDCD4/CXCL13/NODAL/KIT/HK2/ADAMTS9/TERT/CXCL10/SEMA3E/PDGFD/PTPRM/CHRNA7/FOXC2/PRKD1/C5AR1/MIR30C2/HLA-G/MIR99B/MIR125B2/MIR1…	72
GO:0035904	aorta development	17/2063	58/18670	0.000118839	0.00272519	0.00215691	ADAMTS6/LRP2/TGFB2/SUFU/LOX/PDGFRB/HES1/PROX1/EFNB2/SIX1/LOXL1/HEY2/SMAD6/FOXH1/ADAMTS9/COL3A1/ROBO2	17
GO:0051058	negative regulation of small GTPase mediated signal transduction	17/2063	58/18670	0.000118839	0.00272519	0.00215691	TIMP2/TGFB2/LZTR1/RASIP1/RASA4/MET/TNFAIP1/RASAL1/BCL6/TRIM67/SLIT2/SPRY1/DLC1/RASA4B/HEG1/SPRY4/CD2AP	17
GO:0042133	neurotransmitter metabolic process	33/2063	153/18670	0.000119729	0.00273405	0.00216392	CHDH/SLC44A1/NAALAD2/EDN1/SLC1A3/ARG2/NOS1/ICAM1/PHGDH/ALDH5A1/ASS1/AGT/CYP1B1/SDSL/SRD5A1/GART/PTX3/RNF180/ATP7A/SMAD3/PRIMA1/GLDC/SHMT2/ABAT/BTBD9/DPYD/CD47/AIF1/COLQ/MIR99B/MIR181B1/MIR92A2/DDAH2	33
GO:0003272	endocardial cushion formation	2063-10-01	24/18670	0.00012051	0.00273405	0.00216392	SNAI2/TGFB2/BMP7/MSX2/SNAI1/HEY2/MSX1/DCHS1/NOG/ROBO2	10
GO:0048839	inner ear development	39/2063	192/18670	0.00012058	0.00273405	0.00216392	IFT88/COL11A1/FGFR1/TGFB2/FGF9/ESRP1/HPN/GLI3/SOBP/SPARC/PDGFRB/WNT5A/HES1/OTX1/EPHA4/MYCL/PROX1/BMP4/SOX9/SIX1/ATP8A2/HEY2/COL2A1/LRIG3/CXCL14/PCDH15/ZIC1/SLC25A27/FRZB/HESX1/DCHS1/MAF/SOX2/ALDH1A3/ROR1/FAT4/LRP10/CEP290/MAFB	39
GO:0060572	morphogenesis of an epithelial bud	2063-08-01	16/18670	0.00012447	0.00280127	0.00221713	BMP7/WNT5A/RDH10/BMP4/WNT2B/SULF1/SOSTDC1/NOG	8
GO:0072176	nephric duct development	2063-08-01	16/18670	0.00012447	0.00280127	0.00221713	PKD1/WNT11/EPHA4/EFNB2/BMP4/EPHA7/GPC3/LHX1	8
GO:0007179	transforming growth factor beta receptor signaling pathway	40/2063	199/18670	0.000126001	0.00282522	0.00223609	DKK3/TGFBR3/ITGB5/TGFB2/SIRT1/FERMT1/PARD6A/FOLR1/GCNT2/LOX/LTBP2/SMAD9/CDKN1C/GDF15/SKIL/LRRC32/SMAD6/FBN2/TGFB1I1/ARRB2/PRDM16/LEFTY2/CDKN2B/DAB2/NODAL/F11R/FOXH1/COL1A2/HTRA1/FBN1/SMAD3/LTBP3/VASN/COL3A1/ADAM9/ZNF703/BMPR2/MIR17HG/LEFTY1/GDF10	40
GO:0030195	negative regulation of blood coagulation	16/2063	53/18670	0.000127264	0.00284302	0.00225017	CD9/FAP/EDN1/PLAT/VTN/SH2B3/PDGFRA/SERPINE2/ADAMTS18/UBASH3B/KLKB1/THBD/ANXA2/ABAT/PROS1/ANXA2P2	16
GO:0030203	glycosaminoglycan metabolic process	34/2063	160/18670	0.000129372	0.00286762	0.00226964	HS3ST1/IDS/DCN/VCAN/FOXC1/GPC1/HMMR/GPC4/HAS3/NFKB1/B3GAT1/GCNT2/ARSB/PDGFRB/SLC35D1/ST3GAL3/IDUA/GNS/GALNT5/PIM1/GLCE/FGF2/LUM/CHST7/GPC3/B3GNT7/HGSNAT/SDC2/B3GNT2/HAS2/CHST13/EXT1/CHST6/AGRN	34
GO:0030903	notochord development	2063-09-01	20/18670	0.000129786	0.00286762	0.00226964	WNT11/GLI1/WNT5A/SOX9/COL2A1/CRB2/NOG/GDF3/COL5A2	9
GO:0033630	positive regulation of cell adhesion mediated by integrin	2063-09-01	20/18670	0.000129786	0.00286762	0.00226964	TGFB2/FERMT1/PTPN6/PODXL/CXCL13/RET/ADAM9/RAC3/FOXC2	9
GO:0048562	embryonic organ morphogenesis	53/2063	288/18670	0.00013146	0.00289404	0.00229055	COL11A1/FGFR1/EDN1/GRHL2/WNT11/MTHFD1/BMP7/FGF9/HPN/GLI3/SUFU/NKX3-2/FOLR1/GLI1/SOBP/WNT5A/HES1/EFEMP1/OTX1/PROX1/HOXB3/MTHFD1L/RDH10/BMP4/SOX9/OVOL2/SIX1/ATP8A2/PDGFRA/FBN2/COL2A1/LRIG3/FOXN4/CRB2/ZIC1/NODAL/FOXH1/FRZB/BBS5/MSX1/HESX1/FBN1/RBPMS2/SMAD3/RARG/FOXC2/TSHZ1/NOG/ALDH1A3/IFT140/CEP290/MAFB/LHX1	53
GO:0035272	exocrine system development	15/2063	48/18670	0.000133327	0.00291395	0.00230631	SNAI2/FOXC1/SEMA3A/SEMA3C/FGFR1/TGFB2/BMP7/LAMA1/ESRP2/WLS/SOX9/LAMA5/EGFR/IGF2/TGM2	15
GO:0055010	ventricular cardiac muscle tissue morphogenesis	15/2063	48/18670	0.000133327	0.00291395	0.00230631	FOXC1/COL11A1/TGFBR3/LRP2/TGFB2/CCM2L/PROX1/TNNI3/HEY2/TNNI1/FOXH1/ZFPM2/HEG1/FOXC2/NOG	15
GO:0014065	phosphatidylinositol 3-kinase signaling	32/2063	148/18670	0.00014355	0.0031261	0.00247422	DCN/FLT4/SIRT2/FGFR1/EDN1/TGFB2/SIRT1/PPP1R16B/FLT1/UNC5B/C1QBP/PTPN6/PDGFRB/CD160/SOX9/KDR/PDGFRA/AGT/SERPINE2/PDGFC/PIK3R1/EGFR/NTRK2/PIK3AP1/KIT/F2RL1/PDGFD/ERBB4/SEMA4D/PEAR1/RELN/LIME1	32
GO:0002064	epithelial cell development	41/2063	207/18670	0.000146209	0.00317258	0.00251101	VIM/FOSL2/FGFR1/RAPGEF3/RFX3/GRHL2/ICAM1/PPP1R16B/KLF5/MET/C1GALT1/ACTA2/NKX3-2/PDE4D/HRH2/WNT5A/PROX1/TJP2/BMP4/SOX9/PODXL/PALLD/RAB25/HSD17B4/GSTM3/SHROOM3/FRMD6/ST14/MARVELD2/BMP6/MYO1E/F11R/STC1/F2RL1/LAMB2/RARG/HEG1/KDF1/SFN/FOXC2/RILPL1	41
GO:0045844	positive regulation of striated muscle tissue development	22/2063	87/18670	0.000147536	0.00317859	0.00251577	GPC1/CDON/TGFBR3/FGFR1/EDN1/FGF9/GLI1/RBM24/EFNB2/BMP4/HEY2/PIM1/FGF2/ARRB2/AKAP6/GREM1/ZFPM2/BCL2/ERBB4/MIR204/MIR17HG/ACTN3	22
GO:0048636	positive regulation of muscle organ development	22/2063	87/18670	0.000147536	0.00317859	0.00251577	GPC1/CDON/TGFBR3/FGFR1/EDN1/FGF9/GLI1/RBM24/EFNB2/BMP4/HEY2/PIM1/FGF2/ARRB2/AKAP6/GREM1/ZFPM2/BCL2/ERBB4/MIR204/MIR17HG/ACTN3	22
GO:1902903	regulation of supramolecular fiber organization	62/2063	353/18670	0.000148548	0.00318904	0.00252404	TAC1/CX3CL1/CCL26/CAPG/ELN/ARHGEF5/RHOBTB1/ADD2/MAP2/EDN1/RAPGEF3/MAPRE3/WNT11/ICAM1/PLEKHG2/HDAC6/NIN/MID1/PYCARD/SFRP1/CLIP3/MET/AEBP1/CXCL12/PFN1/CRYAB/SEMA5A/RGS4/PROX1/VASP/AKAP9/KANK4/DBNL/TMEFF2/SLIT2/SNCA/PIK3R1/IQGAP2/EPHA1/TERF1/PAK1/BAG4/TMSB15B/LMOD1/F2RL1/DLC1/MID1IP1/SMAD3/MAP1A/RAC3/S1PR1/PRKCE/PTGER4/SYNPO2/CHRNA7/PFN4/EVL/CD47/MIR149/ARL2/ARPIN/WHAMMP3	62
GO:0048015	phosphatidylinositol-mediated signaling	37/2063	181/18670	0.000155296	0.00332212	0.00262937	DCN/FLT4/SIRT2/FGFR1/EDN1/TGFB2/SIRT1/PPP1R16B/FLT1/UNC5B/C1QBP/PTPN6/NPR3/PDGFRB/CD160/SOX9/KDR/PDGFRA/AGT/SERPINE2/PLCE1/PDGFC/PIK3R1/EGFR/NTRK2/PLCB3/PIK3AP1/KIT/F2RL1/PDGFD/ERBB4/PI4KAP2/SEMA4D/PEAR1/RELN/LIME1/PI4KA	37
GO:0031589	cell-substrate adhesion	62/2063	354/18670	0.000161086	0.00343385	0.0027178	CX3CL1/PKD1/GPM6B/LIMS2/ITGB5/LAMB1/ITGA6/CCDC80/FERMT1/SFRP1/PTN/MEGF9/C1QBP/DUSP3/VTN/GCNT2/NEDD9/BCL6/NID1/TNN/KDR/AJUBA/LAMA5/TMEM8B/SMAD6/CUZD1/ITGAV/MMRN1/COL8A1/PIK3R1/EPHA1/CDKN2A/ADAMTS12/THY1/FZD7/ADAMTS9/DLC1/MICALL2/VWA2/SMAD3/AXL/COL3A1/ADAM9/THBS3/PLEKHA2/ANTXR1/RAC3/SEMA3E/HAS2/PRKCE/BCL2/LAMB2/RCC2/PRKX/EFNA5/CSF1/NPY2R/PARVA/MIR92A2/ARL2/ACTN3/ITGB3	62
GO:1900047	negative regulation of hemostasis	16/2063	54/18670	0.000162482	0.00344592	0.00272735	CD9/FAP/EDN1/PLAT/VTN/SH2B3/PDGFRA/SERPINE2/ADAMTS18/UBASH3B/KLKB1/THBD/ANXA2/ABAT/PROS1/ANXA2P2	16
GO:0031345	negative regulation of cell projection organization	38/2063	188/18670	0.00016279	0.00344592	0.00272735	SEMA3B/RUFY3/VIM/SEMA3A/SEMA3C/MAP2/ULK2/ARHGAP4/SEMA6A/NFATC4/PMP22/SEMA5A/DPYSL3/WNT5A/EPHA4/EFNB2/YWHAH/PLXNA3/RAP1GAP2/EPHA7/SLIT2/SEMA3D/THY1/DRAXIN/B2M/SEMA6B/NLGN1/LINGO1/SEMA3E/ADCY6/RGMA/RTN4RL1/RTN4RL2/DCC/SEMA4D/EVL/MIR219A1/ARPIN	38
GO:0031346	positive regulation of cell projection organization	66/2063	383/18670	0.000163849	0.00345624	0.00273552	CFLAR/CX3CL1/CDKL5/SS18L2/RUFY3/CUL7/FGFR1/ITGA6/PALM/NIN/BMP7/CACNG7/PTN/CXCL12/PFN1/RND2/RASAL1/SEMA5A/ARSB/DPYSL3/WNT5A/EPHA4/TRIM67/FKBP1B/PACSIN1/UNC13A/PLXNA3/EPS8L1/ATP8A2/AGT/PLXNC1/DBNL/SKIL/SCARB2/CPNE9/SLIT2/TENM2/NTRK2/PAK1/GPM6A/PTPRD/LRP8/FZD1/KIT/KALRN/SHANK2/F2RL1/ATP7A/RET/NLGN1/ZNF804A/LPAR3/MAP6/NEGR1/RIMS2/CREB3L2/PRKD1/EFNA5/ROBO2/ESPN/SEMA4D/AGRN/RELN/PLXNB2/BMPR2/SYT3	66
GO:0051209	release of sequestered calcium ion into cytosol	28/2063	124/18670	0.000168844	0.00354925	0.00280914	CX3CL1/BAX/NOS1/JPH4/ITPR3/JPH1/PTPN6/PDE4D/FKBP1B/ITPR2/PLCE1/FGF2/SNCA/CAMK2D/JPH2/PLCB3/AKAP6/THY1/JPH3/UBASH3B/CXCL10/PRKCE/LCK/SLC8A1/RYR1/DMD/LIME1/GSTM2	28
GO:0051279	regulation of release of sequestered calcium ion into cytosol	21/2063	82/18670	0.000170754	0.00357696	0.00283107	CX3CL1/BAX/NOS1/JPH4/JPH1/PTPN6/PDE4D/FKBP1B/SNCA/CAMK2D/JPH2/AKAP6/THY1/JPH3/UBASH3B/CXCL10/PRKCE/SLC8A1/DMD/LIME1/GSTM2	21
GO:0048813	dendrite morphogenesis	31/2063	143/18670	0.000172102	0.00359277	0.00284358	SARM1/CDKL5/SS18L2/MAPK8IP2/CUL7/SEMA3A/MAP2/HDAC6/NFATC4/PTN/EPHA4/RAP2A/YWHAH/DCLK1/DOCK10/DBNL/DCDC2/PTPRD/LRP8/KALRN/SHANK2/PDLIM5/SLITRK5/SDC2/NLGN1/CTNND2/MAP6/CHRNA7/SEMA4D/RELN/ARC	31
GO:0048644	muscle organ morphogenesis	22/2063	88/18670	0.000176464	0.00365861	0.00289569	FOXC1/COL11A1/TGFBR3/LRP2/TGFB2/CCM2L/WNT5A/PROX1/TCF15/TNNI3/HEY2/ARID5B/FZD1/TNNI1/FOXH1/COL3A1/ZFPM2/S1PR1/HEG1/FOXC2/NOG/ADARB1	22
GO:1901863	positive regulation of muscle tissue development	22/2063	88/18670	0.000176464	0.00365861	0.00289569	GPC1/CDON/TGFBR3/FGFR1/EDN1/FGF9/GLI1/RBM24/EFNB2/BMP4/HEY2/PIM1/FGF2/ARRB2/AKAP6/GREM1/ZFPM2/BCL2/ERBB4/MIR204/MIR17HG/ACTN3	22
GO:0003197	endocardial cushion development	14/2063	44/18670	0.000178937	0.00367559	0.00290913	SNAI2/TGFB2/BMP7/RBM24/MSX2/SNAI1/BMP4/SOX9/HEY2/MSX1/DCHS1/NOG/ROBO2/BMPR2	14
GO:0003416	endochondral bone growth	14/2063	44/18670	0.000178937	0.00367559	0.00290913	EVC/COL12A1/COL7A1/MSX2/MATN2/ECM1/CER1/STC1/VWA2/THBS3/RARG/ANXA2/COL14A1/ANXA2P2	14
GO:2000826	regulation of heart morphogenesis	13/2063	39/18670	0.000179105	0.00367559	0.00290913	FOXC1/SEMA3C/TGFB2/BMP7/HES1/BMP4/SOX9/SIX1/PIM1/FOXC2/NOG/ROBO2/BMPR2	13
GO:0034110	regulation of homotypic cell-cell adhesion	2063-10-01	25/18670	0.000181036	0.00370268	0.00293057	CD9/PRKCQ/CCM2L/SH2B3/TNFSF11/SERPINE2/ADAMTS18/UBASH3B/ABAT/ZNF703	10
GO:0051208	sequestering of calcium ion	29/2063	131/18670	0.000187898	0.00383008	0.00303141	CX3CL1/BAX/NOS1/JPH4/ITPR3/JPH1/PTPN6/PDE4D/FKBP1B/ITPR2/ATP7B/PLCE1/FGF2/SNCA/CAMK2D/JPH2/PLCB3/AKAP6/THY1/JPH3/UBASH3B/CXCL10/PRKCE/LCK/SLC8A1/RYR1/DMD/LIME1/GSTM2	29
GO:0030278	regulation of ossification	40/2063	203/18670	0.000196157	0.00398502	0.00315404	TAC1/SNAI2/GPM6B/ATP6AP1/TXLNG/TGFB2/BMP7/SFRP1/PTN/GLI3/SUFU/GLI1/WNT5A/IGFBP5/MSX2/TNN/BMP4/SOX9/IL6ST/SMAD6/FBN2/ECM1/BMP6/NELL1/GREM1/SMAD3/LTBP3/S1PR1/PTGER4/BCL2/SLC8A1/NOG/PRKD1/CSF1/SEMA4D/PDLIM7/ENPP1/BMPR2/GDF10/MIR675	40
GO:0006144	purine nucleobase metabolic process	2063-09-01	21/18670	0.000204913	0.00414898	0.0032838	MTHFD1/MTHFD1L/PAICS/PPAT/GMPR/AOX1/GART/DPYD/APRT	9
GO:0003229	ventricular cardiac muscle tissue development	16/2063	55/18670	0.000205883	0.00415471	0.00328834	FOXC1/COL11A1/TGFBR3/LRP2/TGFB2/CCM2L/PROX1/TNNI3/HEY2/TNNI1/FOXH1/ADAMTS9/ZFPM2/HEG1/FOXC2/NOG	16
GO:0061326	renal tubule development	23/2063	95/18670	0.000212632	0.00427666	0.00338486	PKD1/WNT11/GLI3/HES1/BMP4/SOX9/SIX1/LAMA5/WNT2B/AGT/FGF2/GPC3/KIF26B/DCHS1/IRX2/BCL2/MAGED1/NOG/COL4A1/FAT4/FOXD1/CD24/LHX1	23
GO:0061082	myeloid leukocyte cytokine production	2063-11-01	30/18670	0.000215714	0.00432428	0.00342255	TGFB2/SIRT1/HMOX1/CHGA/BCL6/WNT5A/KIT/SPON2/DDX21/GPRC5B/HLA-G	11
GO:0051283	negative regulation of sequestering of calcium ion	28/2063	126/18670	0.000224715	0.00448985	0.0035536	CX3CL1/BAX/NOS1/JPH4/ITPR3/JPH1/PTPN6/PDE4D/FKBP1B/ITPR2/PLCE1/FGF2/SNCA/CAMK2D/JPH2/PLCB3/AKAP6/THY1/JPH3/UBASH3B/CXCL10/PRKCE/LCK/SLC8A1/RYR1/DMD/LIME1/GSTM2	28
GO:0010001	glial cell differentiation	42/2063	218/18670	0.000229634	0.00457304	0.00361944	CD9/VIM/GPC1/SIRT2/PHGDH/PTN/PTPRZ1/GLI3/CNTNAP1/VTN/SOX6/HES1/EPHA4/CDKN2C/PLP1/MYRF/SOX9/LIN28A/IL6ST/SERPINE2/LEF1/TNFRSF21/DAAM2/EGFR/NTRK2/TENM4/PRDM8/IL34/S100B/MXRA8/SPINT1/SH3TC2/CDH2/LAMB2/ID4/SOX2/NOG/ROR1/POU3F1/RELN/C5AR1/MIR181B1	42
GO:0110111	negative regulation of animal organ morphogenesis	2063-12-01	35/18670	0.000233956	0.00462944	0.00366408	FOXC1/LIMS2/TGFB2/BMP7/WNT5A/BMP4/SULF1/GREM1/BCL2/FOXC2/NOG/BMPR2	12
GO:0003170	heart valve development	17/2063	61/18670	0.000233995	0.00462944	0.00366408	SNAI2/ELN/TGFB2/SNAI1/BMP4/SOX9/FGFRL1/OLFM1/NOTCH2/HEY2/SMAD6/SLIT2/ADAMTS9/DCHS1/SLIT3/ROBO2/BMPR2	17
GO:0043542	endothelial cell migration	50/2063	274/18670	0.000247391	0.00487622	0.0038594	DCN/FLT4/VASH1/FGF4/FGFR1/FAP/EDN1/SIRT1/CARD10/HMOX1/CD40/SRPX2/PTN/MET/SEMA5A/SPARC/WNT5A/FOXP1/AKT3/PIK3R3/PROX1/NR4A1/EFNB2/BMP4/AMOT/RHOJ/KDR/LOXL2/ANXA1/AGT/CYP1B1/FGF2/SLIT2/CXCL13/STC1/ADAMTS9/GREM1/ATOH8/PTPRM/FOXC2/PRKX/PRKD1/DPP4/MIR135B/BMPR2/MIR204/MIR92A2/TDGF1/ITGB3/MIR296	50
GO:0001843	neural tube closure	22/2063	90/18670	0.000249691	0.00487622	0.0038594	LRP2/GRHL2/TGFB2/MTHFD1/SALL4/SFRP1/SUFU/PFN1/FOLR1/WNT5A/MTHFD1L/BMP4/VASP/SHROOM3/ST14/FZD1/DLC1/SPINT1/RARG/NOG/PLXNB2/TRIM71	22
GO:0010717	regulation of epithelial to mesenchymal transition	22/2063	90/18670	0.000249691	0.00487622	0.0038594	FOXC1/TGFB2/BMP7/SFRP1/HPN/GCNT2/MAD2L2/SNAI1/BMP4/OVOL2/OLFM1/LOXL2/LEF1/TGFB1I1/CRB2/DAB2/GREM1/SMAD3/VASN/NOG/ZNF703/MIR149	22
GO:1903035	negative regulation of response to wounding	22/2063	90/18670	0.000249691	0.00487622	0.0038594	CD9/FAP/EDN1/PLAT/VTN/SH2B3/EPHA4/PDGFRA/SERPINE2/FGF2/ADAMTS18/UBASH3B/KLKB1/SMAD3/MYOZ1/THBD/RGMA/ANXA2/ABAT/PROS1/RTN4RL1/ANXA2P2	22
GO:1901136	carbohydrate derivative catabolic process	38/2063	192/18670	0.000254836	0.0049144	0.00388962	IDS/DCN/VCAN/GALC/GPC1/HMMR/UNG/GPC4/ACOT7/SAMHD1/CST3/AHCY/PDE10A/ARSB/PDE4D/EDEM3/FBXO2/IDUA/GNS/NUDT15/FGF2/LUM/GPC3/ADAMTS12/CDA/ADAMTS9/HGSNAT/SDC2/PDE7B/APOBEC3B/PDE4B/AGRN/DPYD/ENTPD4/PNP/MIR181B1/APOBEC3D/APOBEC3C	38
GO:1901888	regulation of cell junction assembly	38/2063	192/18670	0.000254836	0.0049144	0.00388962	SNAI2/GPM6B/GPC4/SYNDIG1/SRPX2/SFRP1/DUSP3/MDGA1/WNT5A/SNAI1/RAB17/SIX1/KDR/EPHA7/AGT/SNCA/TPBG/NTRK2/GRID2/PTPRD/THY1/LHFPL4/FZD1/CLSTN2/PDLIM5/DLC1/SLITRK5/SMAD3/NLGN1/LRRN3/RCC2/EFNA5/ROBO2/FLRT2/SEMA4D/AGRN/OCLN/COLQ	38
GO:0006188	IMP biosynthetic process	2063-06-01	10/18670	0.000255705	0.0049144	0.00388962	PAICS/PPAT/ATIC/GART/PFAS/ADSL	6
GO:0048340	paraxial mesoderm morphogenesis	2063-06-01	10/18670	0.000255705	0.0049144	0.00388962	FOXC1/WNT11/WNT5A/LEF1/SMAD3/FOXC2	6
GO:0071281	cellular response to iron ion	2063-06-01	10/18670	0.000255705	0.0049144	0.00388962	HFE/HMOX1/SLC40A1/BMP6/ATP7A/B2M	6
GO:0060038	cardiac muscle cell proliferation	18/2063	67/18670	0.00025655	0.00491503	0.00389012	JARID2/FOXC1/TGFBR3/FGFR1/TGFB2/FGF9/GLI1/HEY2/PIM1/FGF2/TENM4/ZFPM2/FOXC2/ERBB4/NOG/MAPK11/MIR204/MIR17HG	18
GO:0060740	prostate gland epithelium morphogenesis	2063-10-01	26/18670	0.000265195	0.0050487	0.00399591	BMP7/SFRP1/WNT5A/BMP4/SOX9/SULF1/ID4/CYP7B1/RARG/NOG	10
GO:0060765	regulation of androgen receptor signaling pathway	2063-10-01	26/18670	0.000265195	0.0050487	0.00399591	HDAC6/SIRT1/SFRP1/FOXP1/ARRB2/DAB2/NODAL/PRMT2/FOXH1/PHB	10
GO:0048675	axon extension	27/2063	121/18670	0.000268667	0.00509878	0.00403554	CDKL5/SEMA3B/RUFY3/SEMA3A/SEMA3C/MAP2/ULK2/ARHGAP4/SEMA6A/CXCL12/SEMA5A/WNT5A/OLFM1/PLXNA3/DCLK1/DBNL/SLIT2/PAK1/SEMA3D/DRAXIN/SEMA6B/SEMA3E/LAMB2/NDN/SLIT3/SEMA4D/BMPR2	27
GO:0043547	positive regulation of GTPase activity	68/2063	405/18670	0.00028538	0.00539903	0.00427319	CX3CL1/CCL26/CDKL5/DEPDC1B/ARHGEF5/RASGRP2/ARHGAP10/LLGL2/RAPGEF3/SMAP2/WNT11/GNAO1/ARHGAP4/ICAM1/ITGA6/RANBP1/RIN3/CD40/SFRP1/RASA4/ARHGAP21/TBC1D12/CCL2/TBC1D9/TBC1D19/RASAL1/ARHGDIB/NEDD9/WNT5A/SIPA1L2/RGS4/ARHGAP22/ACAP3/RAP1GAP2/RIN2/DOCK10/TBC1D4/ARHGAP29/ARHGAP24/GRTP1/ARHGEF19/RGS5/RGS16/EPHA1/RGS10/RABGAP1L/THY1/CXCL13/F11R/RGS12/KALRN/F2RL1/DLC1/RASA4B/S1PR1/TBC1D10C/RCC2/SEMA4D/AGRN/SR…	68
GO:0055025	positive regulation of cardiac muscle tissue development	17/2063	62/18670	0.000289603	0.00546185	0.00432291	TGFBR3/FGFR1/EDN1/FGF9/GLI1/EFNB2/BMP4/HEY2/PIM1/FGF2/ARRB2/AKAP6/GREM1/ZFPM2/ERBB4/MIR204/MIR17HG	17
GO:0071383	cellular response to steroid hormone stimulus	46/2063	248/18670	0.000294206	0.0055219	0.00437044	CFLAR/NR1H4/CALCOCO1/LMO3/EDN1/DNMT3B/ICAM1/HDAC6/SIRT1/PCK2/BMP7/SFRP1/ATP1A3/NR3C1/FOXP1/NR5A2/PADI2/NR4A1/BMP4/YWHAH/ASS1/RAN/ANXA1/LEF1/ABHD2/TGFB1I1/ARRB2/SRD5A1/EGFR/NR6A1/PAK1/DAB2/NODAL/STC1/PRMT2/FOXH1/CREBRF/PHB/CYP7B1/RARG/NRIP1/SSTR2/EIF4EBP1/NCOA6/RXRB/AQP1	46
GO:0060606	tube closure	22/2063	91/18670	0.000295442	0.0055219	0.00437044	LRP2/GRHL2/TGFB2/MTHFD1/SALL4/SFRP1/SUFU/PFN1/FOLR1/WNT5A/MTHFD1L/BMP4/VASP/SHROOM3/ST14/FZD1/DLC1/SPINT1/RARG/NOG/PLXNB2/TRIM71	22
GO:0010595	positive regulation of endothelial cell migration	28/2063	128/18670	0.000296435	0.0055219	0.00437044	FLT4/FGFR1/EDN1/SIRT1/HMOX1/CD40/SRPX2/MET/SEMA5A/SPARC/WNT5A/FOXP1/AKT3/PROX1/BMP4/RHOJ/KDR/ANXA1/AGT/FGF2/ATOH8/FOXC2/PRKD1/MIR135B/BMPR2/TDGF1/ITGB3/MIR296	28
GO:0051282	regulation of sequestering of calcium ion	28/2063	128/18670	0.000296435	0.0055219	0.00437044	CX3CL1/BAX/NOS1/JPH4/ITPR3/JPH1/PTPN6/PDE4D/FKBP1B/ITPR2/PLCE1/FGF2/SNCA/CAMK2D/JPH2/PLCB3/AKAP6/THY1/JPH3/UBASH3B/CXCL10/PRKCE/LCK/SLC8A1/RYR1/DMD/LIME1/GSTM2	28
GO:0001504	neurotransmitter uptake	14/2063	46/18670	0.000301958	0.00560753	0.00443821	GPM6B/SLC1A3/NOS1/SLC1A6/SLC38A1/RGS4/SYNGR3/SNAP25/ARL6IP5/SNCA/SLC22A3/SLC7A11/RAB3B/ITGB3	14
GO:0035051	cardiocyte differentiation	34/2063	167/18670	0.000304379	0.00563521	0.00446012	TGFBR3/SEMA3C/EDN1/TGFB2/BMP7/FOLR1/SOX6/PDGFRB/HES1/RGS4/PROX1/EFNB2/BMP4/KDM6B/PDGFRA/HEY2/AGT/ARRB2/EGFR/TENM4/PAK1/PDCD4/AKAP6/SORBS2/FZD7/PDLIM5/SPRY1/GREM1/SGCD/ANXA2/SLC8A1/ALPK2/MIR204/ANXA2P2	34
GO:0010770	positive regulation of cell morphogenesis involved in differentiation	32/2063	154/18670	0.000308218	0.00568887	0.00450259	CDKL5/SS18L2/RUFY3/CUL7/LIMS2/NIN/CXCL12/C1QBP/RND2/NEDD9/SEMA5A/EPHA4/PLXNA3/PLXNC1/DBNL/SKIL/SLIT2/NTRK2/PAK1/PTPRD/LRP8/KALRN/RAC3/HAS2/LPAR3/MAP6/EFNA5/ROBO2/SEMA4D/RELN/PLXNB2/BMPR2	32
GO:0006469	negative regulation of protein kinase activity	44/2063	235/18670	0.000318738	0.00586517	0.00464213	TESC/SIRT1/GADD45B/BMP7/PYCARD/SFRP1/RASIP1/DUSP3/HIPK3/SH2B3/PTPN6/KAT2B/RGS4/DUSP1/CDKN2C/BMP4/CDKN1C/MLLT1/SORL1/DUSP5/DUSP6/CBLC/EPHA1/CDKN2B/CDKN2A/PDCD4/THY1/UBASH3B/UCHL1/DEPTOR/DUSP2/CAMK2N2/SPRY1/SMPD1/HEG1/SFN/NPM1/SOCS1/AIDA/SPRY4/PRKAR1B/ADARB1/MIR218-1/MIR92A2	44
GO:0050921	positive regulation of chemotaxis	29/2063	135/18670	0.00032287	0.005918	0.00468394	CCL26/FGFR1/EDN1/PTN/MET/CXCL12/C1QBP/SEMA5A/THBS4/PDGFRB/WNT5A/ARTN/KDR/FGF2/SLIT2/CXCL14/PLA2G7/CXCL13/F2RL1/SMAD3/CXCL10/PDGFD/S1PR1/CMKLR1/PRKD1/CSF1/C5AR1/BMPR2/AIF1	29
GO:0050819	negative regulation of coagulation	16/2063	57/18670	0.000323564	0.005918	0.00468394	CD9/FAP/EDN1/PLAT/VTN/SH2B3/PDGFRA/SERPINE2/ADAMTS18/UBASH3B/KLKB1/THBD/ANXA2/ABAT/PROS1/ANXA2P2	16
GO:0036035	osteoclast development	2063-08-01	18/18670	0.000345297	0.00626561	0.00495906	CLDN18/ATP6AP1/FOXP1/TNFSF11/NOTCH2/FBN1/ANXA2/ANXA2P2	8
GO:0030038	contractile actin filament bundle assembly	23/2063	98/18670	0.000345675	0.00626561	0.00495906	TAC1/ELN/ARHGEF5/RAPGEF3/ITGB5/WNT11/SFRP1/MET/PFN1/TNFAIP1/FHDC1/TMEFF2/PIK3R1/EPHA1/PAK1/BAG4/DLC1/SMAD3/S1PR1/PTGER4/EVL/CD47/MIR149	23
GO:0043149	stress fiber assembly	23/2063	98/18670	0.000345675	0.00626561	0.00495906	TAC1/ELN/ARHGEF5/RAPGEF3/ITGB5/WNT11/SFRP1/MET/PFN1/TNFAIP1/FHDC1/TMEFF2/PIK3R1/EPHA1/PAK1/BAG4/DLC1/SMAD3/S1PR1/PTGER4/EVL/CD47/MIR149	23
GO:0046580	negative regulation of Ras protein signal transduction	15/2063	52/18670	0.000356798	0.00644793	0.00510336	TIMP2/TGFB2/LZTR1/RASIP1/RASA4/MET/TNFAIP1/RASAL1/BCL6/TRIM67/SPRY1/DLC1/RASA4B/HEG1/SPRY4	15
GO:0060041	retina development in camera-type eye	31/2063	149/18670	0.000370917	0.00667144	0.00528026	CDON/SDK2/SMARCD3/BAX/TGFB2/LAMA1/PTN/PDGFRB/PROX1/SOX9/RHOJ/RAB11FIP4/ATP8A2/PDE6B/PDGFRA/CYP1B1/FOXN4/SDK1/NTRK2/GPM6A/LPCAT1/THY1/HCN1/RET/LAMB2/PTPRM/FJX1/COL4A1/IFT140/BMPR2/LHX1	31
GO:0010959	regulation of metal ion transport	66/2063	394/18670	0.00037137	0.00667144	0.00528026	CX3CL1/HFE/KCNG1/PRSS8/GAL/ADCYAP1R1/KCNN2/NKAIN1/BAX/GNAO1/TESC/NOS1/FXYD5/ICAM1/JPH4/JPH1/CXCL12/CCL2/PTPN6/PDE4D/PDGFRB/STC2/OPRD1/RGS4/FKBP1B/SEMG1/AHNAK/HSPA2/AKAP9/YWHAH/ATF4/AGT/SERPINE2/ARRB2/SNCA/CAMK2D/STOM/JPH2/AKAP6/CNKSR3/THY1/JPH3/UBASH3B/STC1/ATP7A/NETO1/B2M/CACNB3/PCSK9/CXCL10/PRKCE/NETO2/LPAR3/BCL2/SCN4B/ANXA2/SLC8A1/PDE4B/KCNIP4/DMD/LIME1/GSTM2/VAMP2/FXYD7/ANXA2P2/MLLT6	66
GO:0045137	development of primary sexual characteristics	42/2063	223/18670	0.000378869	0.00678145	0.00536734	MGST1/MAMLD1/FOXC1/YBX3/SEMA3A/ADCYAP1R1/LRP2/BAX/TFAP2C/ICAM1/TGFB2/MSH2/SIRT1/FGF9/SFRP1/AMH/PDGFRB/WNT5A/RDH10/SOX9/EIF2S2/VGF/HSD17B4/WNT2B/PDGFRA/CTSV/IDH1/ARRB2/SLIT2/SRD5A1/ARID5B/KIT/PTX3/RHOBTB3/ZFPM2/BCL2/UTF1/ZFP42/NRIP1/SLIT3/ROBO2/DACH1	42
GO:0003148	outflow tract septum morphogenesis	2063-10-01	27/18670	0.000379734	0.00678145	0.00536734	SEMA3C/LRP2/TGFB2/MSX2/BMP4/SMAD6/ZFPM2/ROBO2/PARVA/BMPR2	10
GO:1904018	positive regulation of vasculature development	43/2063	230/18670	0.000382717	0.00681461	0.00539358	CFLAR/CX3CL1/RAPGEF3/SIRT1/HMOX1/CD40/PPP1R16B/SRPX2/FLT1/ITGB8/RLN2/SEMA5A/WNT5A/CTH/AKT3/EFNB2/RHOJ/KDR/ADM2/ANXA1/CYP1B1/FGF2/ECM1/VASH2/EPHA1/ADAM12/NODAL/KIT/HK2/TERT/PDGFD/CHRNA7/FOXC2/PRKD1/C5AR1/MIR99B/MIR125B2/MIR125B1/MIR181B1/MIR92A2/AQP1/APELA/MIR296	43
GO:0098868	bone growth	14/2063	47/18670	0.000386792	0.00686698	0.00543503	EVC/COL12A1/COL7A1/MSX2/MATN2/ECM1/CER1/STC1/VWA2/THBS3/RARG/ANXA2/COL14A1/ANXA2P2	14
GO:0001701	in utero embryonic development	63/2063	373/18670	0.000398345	0.0070514	0.00558099	PKD1/FOXC1/YBX3/VASH1/FGFR1/EDN1/GRHL2/HSD17B2/MSH2/CCNB1IP1/GINS1/SALL4/BMP7/RBBP8/GLI3/APBA1/SOX6/HES1/RDH10/NRK/SNAI1/OVOL2/EIF2S2/AMOT/CDKN1C/DSC3/PDGFRA/HEY2/SKIL/TET1/LEF1/VASH2/BTF3/RSPO3/EGFR/PSPH/NCAPG2/PRDM14/ST14/MBNL1/ADAMTS3/NODAL/MYO1E/SLC34A2/CAPN2/MSX1/ATP7A/SPINT1/SMAD3/IGF2/ZFPM2/KRT19/ARNT2/HES3/HEG1/NOG/GDF3/FOXD3/FBLL1/XRCC2/POU5F1/TCTN1/TMEM231	63
GO:0014855	striated muscle cell proliferation	20/2063	81/18670	0.000407081	0.0071655	0.0056713	CFLAR/JARID2/FOXC1/TGFBR3/FGFR1/TGFB2/FGF9/GLI1/SIX1/HEY2/PIM1/FGF2/TENM4/ZFPM2/FOXC2/ERBB4/NOG/MAPK11/MIR204/MIR17HG	20
GO:0014066	regulation of phosphatidylinositol 3-kinase signaling	27/2063	124/18670	0.000407158	0.0071655	0.0056713	DCN/FLT4/FGFR1/TGFB2/SIRT1/PPP1R16B/FLT1/UNC5B/PTPN6/PDGFRB/SOX9/KDR/PDGFRA/AGT/SERPINE2/PDGFC/PIK3R1/EGFR/NTRK2/PIK3AP1/KIT/F2RL1/PDGFD/ERBB4/SEMA4D/RELN/LIME1	27
GO:0072080	nephron tubule development	22/2063	93/18670	0.00040945	0.00718496	0.0056867	PKD1/WNT11/GLI3/HES1/BMP4/SOX9/SIX1/LAMA5/WNT2B/AGT/FGF2/GPC3/KIF26B/DCHS1/IRX2/BCL2/MAGED1/NOG/FAT4/FOXD1/CD24/LHX1	22
GO:0003176	aortic valve development	2063-11-01	32/18670	0.000413488	0.00723485	0.00572619	SNAI2/ELN/SNAI1/BMP4/SOX9/HEY2/SMAD6/SLIT2/SLIT3/ROBO2/BMPR2	11
GO:0008360	regulation of cell shape	31/2063	150/18670	0.00041896	0.00730947	0.00578525	EPB41L3/ICAM1/PALMD/PALM/RHOV/HPN/PTN/CCL2/RND2/RND3/RHOJ/KDR/PLXNA3/ANXA1/PLXNC1/SHROOM3/MYO10/KIT/S100B/FBLIM1/RHOBTB3/DLC1/P2RY1/SEMA3E/RND1/SYNE3/FGD6/SEMA4D/PLXNB2/PARVA/ATP10A	31
GO:0033280	response to vitamin D	2063-12-01	37/18670	0.000420981	0.00732362	0.00579645	SNAI2/BMP7/SFRP1/PTN/STC2/TRIM24/PIM1/STC1/ALPL/CXCL10/MIR125B2/MIR125B1	12
GO:0006022	aminoglycan metabolic process	34/2063	170/18670	0.000429271	0.00744643	0.00589365	HS3ST1/IDS/DCN/VCAN/FOXC1/GPC1/HMMR/GPC4/HAS3/NFKB1/B3GAT1/GCNT2/ARSB/PDGFRB/SLC35D1/ST3GAL3/IDUA/GNS/GALNT5/PIM1/GLCE/FGF2/LUM/CHST7/GPC3/B3GNT7/HGSNAT/SDC2/B3GNT2/HAS2/CHST13/EXT1/CHST6/AGRN	34
GO:0019827	stem cell population maintenance	32/2063	157/18670	0.000441446	0.00763575	0.00604349	FGF4/SALL4/BMP7/SFRP1/PTN/NANOG/HES1/FOXP1/PROX1/DPPA4/SOX9/ZSCAN10/LIN28A/LOXL2/NOTCH2/TET1/FGF2/PRDM16/FANCD2/EPHA1/PRDM14/FZD7/NODAL/KIT/GNL3/CDH2/TRIM8/SOX2/NOG/FOXD3/POU5F1/TDGF1	32
GO:0001938	positive regulation of endothelial cell proliferation	25/2063	112/18670	0.000442896	0.00763901	0.00604607	CCL26/FLT4/FGFR1/SIRT1/HMOX1/PPP1R16B/CXCL12/SEMA5A/THBS4/WNT5A/AKT3/PROX1/NR4A1/BMP4/KDR/FGF2/ECM1/VASH2/BMP6/EGFL7/PRKD1/MIR135B/BMPR2/APELA/ITGB3	25
GO:0055074	calcium ion homeostasis	76/2063	471/18670	0.000449648	0.00773344	0.00612081	TAC1/CX3CL1/PKD1/ATP2A3/EDN1/ADCYAP1R1/BAX/NOS1/JPH4/ITPR3/CD40/JPH1/DMPK/CXCL12/PTPN6/GLP1R/PDE4D/STC2/WNT5A/SLC8A2/FKBP1B/TNFSF11/TRIM24/ITPR2/ATP7B/ATF4/TNNI3/FAM155B/PDE6B/PDGFRA/AGT/PLCE1/ITGAV/FGF2/CACNA1A/ACKR3/SNCA/CAMK2D/JPH2/PLCB3/AKAP6/TMEM178A/SLC25A27/THY1/JPH3/UBASH3B/GRIA1/CXCL13/STC1/F2RL1/SMAD3/CACNB3/CXCL10/P2RY1/SGCD/S1PR1/PRKCE/LPAR3/PTGER4/BCL2/CMKLR1/CHRNA7/CALCB/TMTC2/ANXA2…	76
GO:0016338	calcium-independent cell-cell adhesion via plasma membrane cell-adhesion molecules	2063-09-01	23/18670	0.000463916	0.00787815	0.00623535	CX3CL1/CLDN11/CLDN18/CLDN10/CLDN2/CLDN7/CLDN6/CLDN4/CLDN23	9
GO:0051589	negative regulation of neurotransmitter transport	2063-09-01	23/18670	0.000463916	0.00787815	0.00623535	GPM6B/NOS1/HRH3/ASIC1/RGS4/SYT11/ARL6IP5/SNCA/ABAT	9
GO:0060445	branching involved in salivary gland morphogenesis	2063-09-01	23/18670	0.000463916	0.00787815	0.00623535	SNAI2/SEMA3A/SEMA3C/FGFR1/BMP7/LAMA1/ESRP2/LAMA5/TGM2	9
GO:0089718	amino acid import across plasma membrane	2063-09-01	23/18670	0.000463916	0.00787815	0.00623535	SLC1A3/SLC1A6/SLC1A5/RGS4/AGT/SLC7A1/ARL6IP5/SLC7A11/SLC7A3	9
GO:0033002	muscle cell proliferation	44/2063	239/18670	0.000464569	0.00787815	0.00623535	CFLAR/CX3CL1/JARID2/ELN/FOXC1/TGFBR3/FGFR1/EDN1/TGFB2/HMOX1/MMP9/FGF9/GLI1/HBEGF/NPR3/PDGFRB/FOXP1/IGFBP5/NQO2/BMP4/SIX1/HEY2/AGT/PIM1/FGF2/EGFR/TENM4/PAK1/PDCD4/TERT/RBPMS2/ZFPM2/PDGFD/S1PR1/FOXC2/ERBB4/NOG/MAPK11/MAP3K5/TGM2/MIR135B/AIF1/MIR204/MIR17HG	44
GO:0048844	artery morphogenesis	19/2063	76/18670	0.000475736	0.00802258	0.00634965	FOXC1/LRP2/WNT11/TGFB2/FOLR1/PDGFRB/HES1/AKT3/PROX1/EFNB2/BMP4/SIX1/HEY2/FOXH1/ADAMTS9/COL3A1/FOXC2/NOG/BMPR2	19
GO:0061045	negative regulation of wound healing	19/2063	76/18670	0.000475736	0.00802258	0.00634965	CD9/FAP/EDN1/PLAT/VTN/SH2B3/PDGFRA/SERPINE2/FGF2/ADAMTS18/UBASH3B/KLKB1/SMAD3/MYOZ1/THBD/ANXA2/ABAT/PROS1/ANXA2P2	19
GO:0060415	muscle tissue morphogenesis	20/2063	82/18670	0.000483316	0.00812776	0.0064329	FOXC1/COL11A1/TGFBR3/LRP2/TGFB2/CCM2L/WNT5A/PROX1/TNNI3/HEY2/FZD1/TNNI1/FOXH1/COL3A1/ZFPM2/S1PR1/HEG1/FOXC2/NOG/ADARB1	20
GO:0030850	prostate gland development	14/2063	48/18670	0.00049116	0.00822694	0.0065114	BMP7/SFRP1/GLI3/GLI1/WNT5A/BMP4/SOX9/ANXA1/SULF1/EAF2/ID4/CYP7B1/RARG/NOG	14
GO:0001658	branching involved in ureteric bud morphogenesis	16/2063	59/18670	0.000495182	0.00822694	0.0065114	GLI3/BMP4/SOX9/SIX1/LAMA5/WNT2B/AGT/FGF2/GPC3/DCHS1/BCL2/MAGED1/NOG/FAT4/FOXD1/LHX1	16
GO:0021872	forebrain generation of neurons	16/2063	59/18670	0.000495182	0.00822694	0.0065114	SEMA3A/FGFR1/GLI3/WNT5A/HES1/PROX1/ZSWIM6/PLXNA3/LEF1/SLIT2/ATP7A/B2M/DCLK2/ERBB4/ROBO2/SALL3	16
GO:0060047	heart contraction	50/2063	282/18670	0.000495741	0.00822694	0.0065114	TAC1/CELF2/ABCC9/ATP2A3/SEMA3A/CACNG4/EDN1/KCNN2/GNAO1/NOS1/TGFB2/ITPR3/KCNK6/CHGA/DMPK/TNNT1/ATP1A3/CACNG7/GLP1R/HBEGF/PDE4D/RGS4/SLC8A2/FKBP1B/ITPR2/AKAP9/TNNI3/SPX/HEY2/AGT/FOXN4/CACNG8/CAMK2D/STC1/CACNB3/KCNJ4/SGCD/SCN4B/SLC8A1/KCND2/PDE4B/KCNIP4/KCNJ11/RYR1/MYL4/DMD/MIR92A2/GSTM2/FXYD7/APELA	50
GO:0060402	calcium ion transport into cytosol	32/2063	158/18670	0.000496008	0.00822694	0.0065114	CX3CL1/ADCYAP1R1/BAX/NOS1/JPH4/ITPR3/JPH1/PTPN6/PDE4D/FKBP1B/ITPR2/FAM155B/PLCE1/FGF2/SNCA/CAMK2D/JPH2/PLCB3/AKAP6/THY1/JPH3/UBASH3B/CACNB3/CXCL10/PRKCE/BCL2/LCK/SLC8A1/RYR1/DMD/LIME1/GSTM2	32
GO:0051651	maintenance of location in cell	41/2063	219/18670	0.000501482	0.008295	0.00656527	CX3CL1/BAX/NOS1/JPH4/ITPR3/SUN2/SLC30A4/JPH1/ARHGAP21/PTPN6/PDE4D/FKBP1B/ITPR2/ATP7B/AKAP9/SYNE1/TXN/SORL1/PLCE1/FGF2/SNCA/CAMK2D/JPH2/PLCB3/AKAP6/THY1/JPH3/UBASH3B/HK1/TMSB15B/HK2/CXCL10/PRKCE/PFN4/LCK/SLC8A1/RYR1/DMD/LIME1/GSTM2/ARL2	41
GO:0009113	purine nucleobase biosynthetic process	2063-06-01	11/18670	0.000509873	0.00841083	0.00665694	MTHFD1/MTHFD1L/PAICS/PPAT/GART/APRT	6
GO:0001890	placenta development	31/2063	152/18670	0.000531825	0.00869139	0.006879	PKD1/DCN/CUL7/VASH1/DAZAP1/GRHL2/HSD17B2/BMP7/ITGB8/PTN/STC2/HES1/NRK/SNAI1/OVOL2/CDKN1C/HEY2/CTSV/LEF1/VASH2/RSPO3/EGFR/ST14/NODAL/STC1/HTRA1/SPINT1/IGF2/KRT19/BMPR2/APELA	31
GO:0031032	actomyosin structure organization	38/2063	199/18670	0.000532222	0.00869139	0.006879	CFLAR/TAC1/ELN/ARHGEF5/EDN1/RAPGEF3/EPB41L3/ITGB5/WNT11/EPB41L4B/SFRP1/TNNT1/MET/PFN1/TNFAIP1/PDGFRB/PROX1/PDGFRA/FHDC1/FRMD6/TMEFF2/PIK3R1/EPHA1/PAK1/PGM5/OBSCN/BAG4/F11R/LMOD1/DLC1/SMAD3/S1PR1/KRT19/PTGER4/MYOZ1/EVL/CD47/MIR149	38
GO:0003180	aortic valve morphogenesis	2063-10-01	28/18670	0.000532624	0.00869139	0.006879	SNAI2/ELN/SNAI1/BMP4/SOX9/HEY2/SMAD6/SLIT2/SLIT3/ROBO2	10
GO:0060512	prostate gland morphogenesis	2063-10-01	28/18670	0.000532624	0.00869139	0.006879	BMP7/SFRP1/WNT5A/BMP4/SOX9/SULF1/ID4/CYP7B1/RARG/NOG	10
GO:0010544	negative regulation of platelet activation	2063-08-01	19/18670	0.000538871	0.00874618	0.00692237	CD9/SH2B3/PDGFRA/SERPINE2/ADAMTS18/UBASH3B/THBD/ABAT	8
GO:0046653	tetrahydrofolate metabolic process	2063-08-01	19/18670	0.000538871	0.00874618	0.00692237	MTHFD2/MTHFD1/MTHFD1L/ALDH1L2/ATIC/GART/PIPOX/SHMT2	8
GO:0048661	positive regulation of smooth muscle cell proliferation	23/2063	101/18670	0.000546739	0.00885015	0.00700466	CX3CL1/EDN1/HMOX1/MMP9/FGF9/HBEGF/PDGFRB/FOXP1/IGFBP5/NQO2/BMP4/AGT/FGF2/EGFR/PAK1/TERT/RBPMS2/PDGFD/S1PR1/MAP3K5/TGM2/MIR135B/AIF1	23
GO:0008361	regulation of cell size	35/2063	179/18670	0.000552421	0.00886499	0.0070164	CDKL5/SEMA3B/RUFY3/SEMA3A/SEMA3C/MAP2/EDN1/ULK2/ARHGAP4/SEMA6A/CXCL12/RND2/SEMA5A/WNT5A/AKT3/OLFM1/PLXNA3/RAP1GAP2/EPHA7/DBNL/PAK1/SEMA3D/DEPTOR/DRAXIN/ATP7A/RET/SEMA6B/SEMA3E/LPAR3/RARG/EFNA5/DCC/SEMA4D/BMPR2/AQP1	35
GO:0048736	appendage development	35/2063	179/18670	0.000552421	0.00886499	0.0070164	SEMA3C/FGF4/FGFR1/GRHL2/BAX/ITGA6/TGFB2/SALL4/BMP7/RSPO4/FGF9/IQCE/GLI3/KAT2B/WNT5A/MSX2/RDH10/BMP4/SOX9/LEF1/FBN2/COL2A1/AFF3/GPC3/SLC7A11/MBNL1/MSX1/GREM1/RARG/KDF1/NOG/IFT140/BMPR2/TMEM231/SALL3	35
GO:0060173	limb development	35/2063	179/18670	0.000552421	0.00886499	0.0070164	SEMA3C/FGF4/FGFR1/GRHL2/BAX/ITGA6/TGFB2/SALL4/BMP7/RSPO4/FGF9/IQCE/GLI3/KAT2B/WNT5A/MSX2/RDH10/BMP4/SOX9/LEF1/FBN2/COL2A1/AFF3/GPC3/SLC7A11/MBNL1/MSX1/GREM1/RARG/KDF1/NOG/IFT140/BMPR2/TMEM231/SALL3	35
GO:1902742	apoptotic process involved in development	2063-12-01	38/18670	0.00055402	0.00886499	0.0070164	FOXC1/FGF4/BAX/TGFB2/BMP7/CRYAB/LEF1/SLIT2/FOXC2/SLIT3/ROBO2/XKR7	12
GO:0022409	positive regulation of cell-cell adhesion	46/2063	255/18670	0.000555363	0.00886499	0.0070164	CX3CL1/PRKCQ/TFRC/KIFAP3/IL4R/ICAM1/EFNB1/ITGA6/BMP7/PYCARD/GLI3/CCL2/PTPN6/GCNT2/BCL6/WNT5A/HES1/CD160/TNFSF11/EFNB2/PODXL/IL6ST/ANXA1/ITPKB/HSPD1/MYO10/PIK3R1/PAK1/THY1/CXCL13/NODAL/KIF26B/IGF2/CCDC88B/HAS2/SOX2/LCK/SOCS1/CD47/DPP4/PDCD1LG2/PNP/AIF1/HLA-G/MIR92A2/CD24	46
GO:0098727	maintenance of cell number	32/2063	159/18670	0.000556441	0.00886499	0.0070164	FGF4/SALL4/BMP7/SFRP1/PTN/NANOG/HES1/FOXP1/PROX1/DPPA4/SOX9/ZSCAN10/LIN28A/LOXL2/NOTCH2/TET1/FGF2/PRDM16/FANCD2/EPHA1/PRDM14/FZD7/NODAL/KIT/GNL3/CDH2/TRIM8/SOX2/NOG/FOXD3/POU5F1/TDGF1	32
GO:0010039	response to iron ion	2063-11-01	33/18670	0.000558842	0.00887986	0.00702817	HFE/CYBRD1/HMOX1/MAP1LC3A/SLC40A1/SNCA/BMP6/ATP7A/B2M/BCL2/ABAT	11
GO:0060021	roof of mouth development	21/2063	89/18670	0.000568844	0.00898671	0.00711274	MMP25/SNAI2/TGFBR3/WNT11/TGFB2/GLI3/PAK1IP1/WNT5A/IRF6/SNAI1/PDGFRA/GDF11/LRRC32/LEF1/COL2A1/PRDM16/ARID5B/FZD1/MSX1/MSC/TSHZ1	21
GO:0061053	somite development	21/2063	89/18670	0.000568844	0.00898671	0.00711274	FOXC1/SEMA3C/WNT11/DLL3/MTHFD1/SFRP1/WNT5A/TCF15/SIX1/PCDH8/LEF1/NKD1/CRB2/FRZB/SMAD3/FOXB1/FOXC2/NOG/GDF3/XRCC2/LHX1	21
GO:0033689	negative regulation of osteoblast proliferation	2063-07-01	15/18670	0.000572988	0.00898671	0.00711274	SFRP1/TNN/NELL1/GREM1/SMAD3/BCL2/MIR675	7
GO:0045837	negative regulation of membrane potential	2063-07-01	15/18670	0.000572988	0.00898671	0.00711274	BAX/PTN/PMAIP1/ARL6IP5/SLC25A27/PRELID1/MIR181B1	7
GO:0060766	negative regulation of androgen receptor signaling pathway	2063-07-01	15/18670	0.000572988	0.00898671	0.00711274	SIRT1/SFRP1/FOXP1/DAB2/NODAL/FOXH1/PHB	7
GO:0060349	bone morphogenesis	25/2063	114/18670	0.000585943	0.00916614	0.00725476	FOXN3/FOXC1/FGF4/GLI3/COL12A1/COL7A1/MSX2/BMP4/SOX9/MATN2/COL2A1/CER1/BMP6/STC1/ALPL/MSX1/VWA2/LTBP3/THBS3/HAS2/RARG/ANXA2/COL14A1/BMPR2/ANXA2P2	25
GO:0006836	neurotransmitter transport	48/2063	270/18670	0.000597475	0.0092985	0.00735951	ICA1/SLC38A5/GPM6B/SLC6A16/SLC44A1/EDN1/SLC1A3/NOS1/RIMS4/HRH3/SLC1A6/APBA1/FBXL20/ASIC1/SLC38A1/KMO/RIMS3/RGS4/VAMP8/TNFSF11/GRM4/SYNGR3/UNC13A/PPT1/SLC6A6/SNAP25/SYT11/SYT6/ARL6IP5/SNCA/SLC22A3/SLC7A11/SYNJ1/ADCY1/PRRT2/RAB3B/NLGN1/P2RY1/CTBP2/RIMS2/ABAT/SYN3/BACE1/VAMP2/AQP1/PRAF2/ITGB3/GABRQ	48
GO:0045927	positive regulation of growth	48/2063	270/18670	0.000597475	0.0092985	0.00735951	CDKL5/RUFY3/YBX3/TGFBR3/FGFR1/EDN1/TGFB2/FGF9/SFRP1/CACNG7/HPN/CXCL12/RND2/GLI1/RASAL1/SEMA5A/HBEGF/RPS6KA1/PROX1/PLS1/BBS2/UNC13A/ATP8A2/HEY2/DBNL/PIM1/FGF2/LEF1/CPNE9/EGFR/PAK1/AKAP6/IGF2/ZFPM2/LPAR3/BCL2/SFN/RIMS2/ERBB4/EFNA5/CSF1/SEMA4D/AGRN/BMPR2/MIR204/SYT3/MIR17HG/ACTN3	48
GO:0097553	calcium ion transmembrane import into cytosol	29/2063	140/18670	0.000607685	0.00943314	0.00746608	CX3CL1/BAX/NOS1/JPH4/ITPR3/JPH1/PTPN6/PDE4D/FKBP1B/ITPR2/FAM155B/PLCE1/FGF2/SNCA/CAMK2D/JPH2/PLCB3/AKAP6/THY1/JPH3/UBASH3B/CXCL10/PRKCE/LCK/SLC8A1/RYR1/DMD/LIME1/GSTM2	29
GO:0051480	regulation of cytosolic calcium ion concentration	60/2063	357/18670	0.000614393	0.00951288	0.00752919	TAC1/CX3CL1/PKD1/EDN1/ADCYAP1R1/BAX/NOS1/JPH4/ITPR3/JPH1/PTPN6/GLP1R/PDE4D/WNT5A/FKBP1B/ITPR2/FAM155B/PDE6B/PDGFRA/AGT/PLCE1/ITGAV/FGF2/CACNA1A/ACKR3/SNCA/CAMK2D/JPH2/PLCB3/AKAP6/TMEM178A/THY1/JPH3/UBASH3B/GRIA1/CXCL13/F2RL1/SMAD3/CACNB3/CXCL10/P2RY1/S1PR1/PRKCE/LPAR3/PTGER4/BCL2/CMKLR1/CALCB/ANXA2/LCK/SLC8A1/NPY2R/RYR1/C5AR1/DMD/TGM2/LIME1/GSTM2/ANXA2P2/CD24	60
GO:0010522	regulation of calcium ion transport into cytosol	23/2063	102/18670	0.000633349	0.00978136	0.00774169	CX3CL1/ADCYAP1R1/BAX/NOS1/JPH4/JPH1/PTPN6/PDE4D/FKBP1B/SNCA/CAMK2D/JPH2/AKAP6/THY1/JPH3/UBASH3B/CXCL10/PRKCE/BCL2/SLC8A1/DMD/LIME1/GSTM2	23
GO:1904888	cranial skeletal system development	17/2063	66/18670	0.000641847	0.00988739	0.0078256	FOXN3/FGF4/GRHL2/TGFB2/MTHFD1/GLI3/MSX2/MTHFD1L/RDH10/BMP4/SIX1/PDGFRA/NODAL/SMAD3/FOXC2/IFT140/LHX1	17
GO:0060343	trabecula formation	2063-09-01	24/18670	0.000669959	0.0102682	0.00812699	TGFBR3/SFRP1/MSX2/OVOL2/HEY2/SLC40A1/FBN2/GREM1/THBS3	9
GO:0062009	secondary palate development	2063-09-01	24/18670	0.000669959	0.0102682	0.00812699	MMP25/TGFBR3/WNT11/TGFB2/WNT5A/LRRC32/LEF1/FZD1/TSHZ1	9
GO:0060420	regulation of heart growth	20/2063	84/18670	0.000673586	0.0102977	0.00815036	JARID2/TGFBR3/FGFR1/EDN1/FGF9/GLI1/RGS4/PROX1/HEY2/PIM1/FGF2/DUSP6/PAK1/AKAP6/ZFPM2/ERBB4/NOG/MAPK11/MIR204/MIR17HG	20
GO:0018212	peptidyl-tyrosine modification	61/2063	366/18670	0.000691853	0.0105503	0.0083503	CRLF1/MATK/DYRK4/FLT4/FGFR1/ICAM1/CD40/FLT1/SFRP1/DYRK1B/TYK2/CADM4/MET/VTN/SH2B3/PTPN6/NEDD9/HBEGF/THBS4/PDGFRB/HES1/EFEMP1/EPHA4/KDR/TPST2/IL6ST/PDGFRA/EPHA7/AGT/ARRB2/CBLC/EPHA5/PDGFC/TSLP/EGFR/EPHA1/NCAPG2/NTRK2/BMP6/THY1/LRP8/KIT/FGFR4/RET/GREM1/GPRC5B/IGF2/AXL/PDGFD/PRKCE/ERBB4/LCK/EPHA10/EFNA5/SOCS1/ROR1/SEMA4D/RELN/TDGF1/ITGB3/CD24	61
GO:0051235	maintenance of location	54/2063	315/18670	0.000698295	0.0106218	0.00840687	CX3CL1/PKD1/BAX/NOS1/JPH4/ITPR3/SIRT1/SUN2/SLC30A4/JPH1/ARHGAP21/SUFU/NFKB1/EHD1/PTPN6/PDE4D/FKBP1B/ITPR2/ATP7B/AKAP9/SYNE1/TXN/SORL1/PLCE1/ITGAV/FGF2/FBN2/SNCA/CAMK2D/CER1/JPH2/PLCB3/AKAP6/THY1/JPH3/UBASH3B/HK1/TMSB15B/NBL1/HK2/FBN1/CXCL10/PRKCE/PFN4/NRIP1/LCK/SLC8A1/RYR1/ENPP1/DMD/LIME1/GSTM2/ARL2/ITGB3	54
GO:0043406	positive regulation of MAP kinase activity	46/2063	258/18670	0.000719907	0.0108995	0.00862663	ARHGEF5/FGFR1/EDN1/GADD45B/CD40/BIRC7/FLT1/C5/MAPK10/TPD52L1/PDGFRB/WNT5A/EPHA4/TNFSF11/NRK/GRM4/BMP4/AJUBA/SHC2/GDF15/MDFIC/DBNL/DUSP5/PLCE1/FGF2/MAPK8IP3/DUSP6/TNFRSF11A/PDGFC/EGFR/PAK1/KIT/RET/ADAM9/PDGFD/LPAR3/CHRNA7/MAGED1/MAPK11/C5AR1/MAP3K5/SAMD5/MIR92A2/TDGF1/CD24/ADRA2B	46
GO:1990138	neuron projection extension	33/2063	168/18670	0.000720149	0.0108995	0.00862663	CDKL5/SEMA3B/RUFY3/SEMA3A/SEMA3C/MAP2/ULK2/ARHGAP4/SEMA6A/CACNG7/CXCL12/RASAL1/SEMA5A/WNT5A/UNC13A/OLFM1/PLXNA3/DCLK1/DBNL/CPNE9/SLIT2/PAK1/SEMA3D/DRAXIN/SEMA6B/SEMA3E/LAMB2/RIMS2/NDN/SLIT3/SEMA4D/BMPR2/SYT3	33
GO:0007435	salivary gland morphogenesis	2063-11-01	34/18670	0.00074443	0.011235	0.00889217	SNAI2/SEMA3A/SEMA3C/FGFR1/TGFB2/BMP7/LAMA1/ESRP2/LAMA5/EGFR/TGM2	11
GO:0009100	glycoprotein metabolic process	68/2063	419/18670	0.000746028	0.011235	0.00889217	HS3ST1/IDS/DCN/MAN2B2/VCAN/COL11A1/GPC1/SEL1L/ST6GAL1/ALG9/CST3/NECAB2/C1GALT1/B3GAT1/GNPTAB/GCNT2/MAN1A1/HBEGF/ARSB/GALNT3/EDEM3/FBXO2/SLC35D1/CHST8/ST3GAL3/IDUA/GAL3ST1/A4GALT/GALNT15/GFPT2/GALNT5/SULF1/TET1/GLCE/COL2A1/GALNT6/ST8SIA2/CHST4/CHST7/ADAMTS12/B3GNT7/GALNT14/AMFR/ADAMTS9/PTX3/GALNT10/ATP7A/TET2/B3GALNT1/MUC3A/B3GNT2/DPY19L2P2/BCL2/FUT9/DPY19L1/FUT1/FOXL1/DPY19L2/TMTC2/CHST13/EXT1/B3…	68
GO:1900180	regulation of protein localization to nucleus	25/2063	116/18670	0.000767786	0.0115339	0.00912881	CDH1/CLDN18/CARD10/FERMT1/GLI3/SUFU/BMP4/SESN2/DKC1/RAN/DCLK1/MDFIC/KAT7/PIK3R1/MFHAS1/CCT5/FBXO4/ZIC1/TERT/NOLC1/SMAD3/DCLK2/TRIM8/CD2AP/EFCAB7	25
GO:0010718	positive regulation of epithelial to mesenchymal transition	14/2063	50/18670	0.000772849	0.0115813	0.00916625	FOXC1/TGFB2/BMP7/GCNT2/SNAI1/BMP4/OLFM1/LOXL2/LEF1/TGFB1I1/CRB2/DAB2/SMAD3/ZNF703	14
GO:0050772	positive regulation of axonogenesis	20/2063	85/18670	0.000790855	0.0117938	0.00933445	CDKL5/RUFY3/NIN/CXCL12/RND2/SEMA5A/PLXNA3/PLXNC1/DBNL/SKIL/SLIT2/NTRK2/PAK1/LPAR3/MAP6/EFNA5/ROBO2/SEMA4D/PLXNB2/BMPR2	20
GO:0060350	endochondral bone morphogenesis	18/2063	73/18670	0.000790926	0.0117938	0.00933445	FOXC1/COL12A1/COL7A1/BMP4/SOX9/MATN2/COL2A1/CER1/BMP6/STC1/ALPL/VWA2/THBS3/RARG/ANXA2/COL14A1/BMPR2/ANXA2P2	18
GO:0097529	myeloid leukocyte migration	39/2063	210/18670	0.000796062	0.0118412	0.00937197	CD99/CX3CL1/CCL26/CD9/ARHGEF5/EDN1/TGFB2/CHGA/CD99L2/FLT1/C5/CXCL12/GBF1/C1QBP/CCL2/THBS4/PDE4D/DUSP1/TNFSF11/CXCL6/ANXA1/TNFRSF11A/SLIT2/PLA2G7/CXCL13/KIT/NBL1/CXCL5/GREM1/CXCL10/PDGFD/PTGER4/MST1/CMKLR1/CSF1/PDE4B/CD47/C5AR1/AIF1	39
GO:0008406	gonad development	40/2063	217/18670	0.000799782	0.0118623	0.00938873	MGST1/MAMLD1/FOXC1/YBX3/SEMA3A/LRP2/BAX/TFAP2C/ICAM1/TGFB2/MSH2/SIRT1/FGF9/SFRP1/AMH/PDGFRB/WNT5A/RDH10/SOX9/EIF2S2/VGF/HSD17B4/WNT2B/PDGFRA/CTSV/IDH1/ARRB2/SLIT2/SRD5A1/ARID5B/KIT/PTX3/RHOBTB3/ZFPM2/BCL2/UTF1/ZFP42/NRIP1/SLIT3/ROBO2	40
GO:0030595	leukocyte chemotaxis	41/2063	224/18670	0.000801404	0.0118623	0.00938873	CX3CL1/CCL26/ARHGEF5/EDN1/TGFB2/CHGA/FLT1/PTN/C5/CXCL12/GBF1/C1QBP/CCL2/THBS4/PDE4D/WNT5A/PADI2/DUSP1/TNFSF11/CXCL6/ANXA1/TNFRSF11A/LYST/SLIT2/CXCL14/PLA2G7/CXCL13/KIT/NBL1/CXCL5/F2RL1/GREM1/CXCL10/S1PR1/CYP7B1/MST1/CMKLR1/CSF1/PDE4B/C5AR1/AIF1	41
GO:0006024	glycosaminoglycan biosynthetic process	24/2063	110/18670	0.000806462	0.0119081	0.00942494	HS3ST1/DCN/VCAN/GPC1/GPC4/HAS3/NFKB1/GCNT2/PDGFRB/SLC35D1/ST3GAL3/GALNT5/GLCE/LUM/CHST7/GPC3/B3GNT7/SDC2/B3GNT2/HAS2/CHST13/EXT1/CHST6/AGRN	24
GO:1900424	regulation of defense response to bacterium	2063-08-01	20/18670	0.000811594	0.0119547	0.00946184	SIRT2/ARG2/FOXP1/CXCL6/SYT11/MAPKBP1/F2RL1/MIR181B1	8
GO:0060688	regulation of morphogenesis of a branching structure	15/2063	56/18670	0.000845845	0.012429	0.00983722	SNAI2/FGFR1/BMP7/SFRP1/WNT5A/BMP4/SOX9/SIX1/WNT2B/AGT/SULF1/MAGED1/NOG/ETV5/LHX1	15
GO:0051153	regulation of striated muscle cell differentiation	25/2063	117/18670	0.000875835	0.0127777	0.0101132	CFLAR/IL4R/EDN1/NFATC2/DMPK/EHD1/SOX6/RBM24/RGS4/PROX1/BHLHE41/NLN/EFNB2/BMP4/GDF15/ARRB2/PAK1/AKAP6/FZD7/CAPN2/MSX1/GREM1/CXCL10/BCL2/MIR204	25
GO:0043473	pigmentation	22/2063	98/18670	0.000875898	0.0127777	0.0101132	SNAI2/CDH3/BAX/ATRN/OCA2/GLI3/SPARC/MREG/RAB17/BBS2/SHROOM3/LEF1/LYST/KIT/BBS5/ADAMTS9/ATP7A/BCL2/ADAMTS20/MITF/ENPP1/SZT2	22
GO:0000302	response to reactive oxygen species	42/2063	232/18670	0.000875906	0.0127777	0.0101132	CFLAR/PDK2/EDN1/GNAO1/HDAC6/SIRT1/HMOX1/MMP9/BMP7/MAP1LC3A/MET/CRYAB/PDGFRB/MTR/PRDX1/CRYGD/FKBP1B/DUSP1/SESN2/KDM6B/STK26/PDGFRA/ANXA1/NUDT15/TXN/CYP1B1/CBX8/EGFR/SESN3/CAPN2/ATP7A/AXL/ADAM9/PDGFD/BCL2/PYCR1/SLC8A1/MAP3K5/SZT2/MIR92A2/AQP1/TXNIP	42
GO:0072109	glomerular mesangium development	2063-07-01	16/18670	0.000921835	0.013333	0.0105527	CFLAR/BMP7/ACTA2/PDGFRB/BMP4/PDGFD/FOXC2	7
GO:0072178	nephric duct morphogenesis	2063-06-01	12/18670	0.000924479	0.013333	0.0105527	EPHA4/EFNB2/BMP4/EPHA7/GPC3/LHX1	6
GO:0090331	negative regulation of platelet aggregation	2063-06-01	12/18670	0.000924479	0.013333	0.0105527	CD9/SH2B3/SERPINE2/ADAMTS18/UBASH3B/ABAT	6
GO:0071230	cellular response to amino acid stimulus	17/2063	68/18670	0.00092602	0.013333	0.0105527	CPEB4/SIX1/ASS1/SESN2/PDGFRA/PDGFC/EGFR/NTRK2/SESN3/CAPN2/COL1A2/ATP7A/COL3A1/PDGFD/SOCS1/COL4A1/COL5A2	17
GO:0071548	response to dexamethasone	2063-12-01	40/18670	0.000927191	0.013333	0.0105527	CFLAR/EDN1/DNMT3B/ICAM1/PCK2/NR3C1/ASS1/SRD5A1/EGFR/FIBIN/EIF4EBP1/AQP1	12
GO:0072210	metanephric nephron development	2063-12-01	40/18670	0.000927191	0.013333	0.0105527	PKD1/PDGFRB/HES1/BMP4/SOX9/PDGFRA/KIF26B/RET/IRX2/LAMB2/FOXD1/LHX1	12
GO:0009064	glutamine family amino acid metabolic process	18/2063	74/18670	0.000938935	0.0133979	0.0106041	NR1H4/OAT/ASNS/SLC1A3/ARG2/NOS1/PHGDH/GGT1/ALDH5A1/AGMAT/PPAT/ASS1/GFPT2/SLC7A11/ATCAY/PFAS/PYCR1/DDAH2	18
GO:0018108	peptidyl-tyrosine phosphorylation	60/2063	363/18670	0.000939614	0.0133979	0.0106041	CRLF1/MATK/DYRK4/FLT4/FGFR1/ICAM1/CD40/FLT1/SFRP1/DYRK1B/TYK2/CADM4/MET/VTN/SH2B3/PTPN6/NEDD9/HBEGF/THBS4/PDGFRB/HES1/EFEMP1/EPHA4/KDR/IL6ST/PDGFRA/EPHA7/AGT/ARRB2/CBLC/EPHA5/PDGFC/TSLP/EGFR/EPHA1/NCAPG2/NTRK2/BMP6/THY1/LRP8/KIT/FGFR4/RET/GREM1/GPRC5B/IGF2/AXL/PDGFD/PRKCE/ERBB4/LCK/EPHA10/EFNA5/SOCS1/ROR1/SEMA4D/RELN/TDGF1/ITGB3/CD24	60
GO:0030111	regulation of Wnt signaling pathway	60/2063	363/18670	0.000939614	0.0133979	0.0106041	SNAI2/DEPDC1B/DKK3/CDH3/JADE1/WNT11/NFATC4/RSPO4/FERMT1/FGF9/SFRP1/GLI3/TLE4/NFKB1/FOLR1/GLI1/SEMA5A/WNT5A/MAD2L2/WLS/TNN/BICC1/SOX9/MDFIC/SULF1/LEF1/TLE3/NKD1/IGFBP4/RBMS3/G3BP1/DCDC2/DAAM2/RSPO3/EGFR/GPC3/DIXDC1/DAB2/FZD7/WIF1/FZD1/DRAXIN/FRZB/TERT/GREM1/SMAD3/GPRC5B/TMEM88/CMAHP/CXXC4/CTNND2/CDH2/SOSTDC1/RUVBL1/FOXL1/SOX2/NOG/ZNF703/ALPK2/PSMB8	60
GO:0001945	lymph vessel development	2063-09-01	25/18670	0.000944978	0.0133979	0.0106041	PKD1/FLT4/FOXC1/VASH1/PROX1/EFNB2/HEG1/FOXC2/BMPR2	9
GO:0051953	negative regulation of amine transport	2063-09-01	25/18670	0.000944978	0.0133979	0.0106041	CHGA/HRH3/RGS4/ARL6IP5/SNCA/P2RY1/ABAT/ADRA2C/ADRA2B	9
GO:0072012	glomerulus vasculature development	2063-09-01	25/18670	0.000944978	0.0133979	0.0106041	CFLAR/BMP7/ACTA2/PDGFRB/HES1/BMP4/PDGFRA/PDGFD/FOXC2	9
GO:0003203	endocardial cushion morphogenesis	2063-11-01	35/18670	0.000978397	0.013807	0.0109279	SNAI2/TGFB2/BMP7/MSX2/SNAI1/SOX9/HEY2/MSX1/DCHS1/NOG/ROBO2	11
GO:0098751	bone cell development	2063-11-01	35/18670	0.000978397	0.013807	0.0109279	CLDN18/ATP6AP1/SH2B3/PTPN6/FOXP1/TNFSF11/NOTCH2/KIT/FBN1/ANXA2/ANXA2P2	11
GO:0071549	cellular response to dexamethasone stimulus	2063-10-01	30/18670	0.000991826	0.013964	0.0110521	CFLAR/DNMT3B/ICAM1/PCK2/NR3C1/ASS1/SRD5A1/EGFR/EIF4EBP1/AQP1	10
GO:0008584	male gonad development	28/2063	138/18670	0.00104785	0.0147185	0.0116493	MGST1/MAMLD1/YBX3/SEMA3A/LRP2/BAX/TFAP2C/ICAM1/TGFB2/MSH2/FGF9/SFRP1/PDGFRB/WNT5A/SOX9/EIF2S2/HSD17B4/WNT2B/PDGFRA/CTSV/SRD5A1/ARID5B/KIT/RHOBTB3/ZFPM2/BCL2/UTF1/ZFP42	28
GO:0007157	heterophilic cell-cell adhesion via plasma membrane cell adhesion molecules	13/2063	46/18670	0.00107266	0.0149975	0.0118701	ICAM1/IGSF21/TENM2/CRB2/TENM4/GRID2/PTPRD/DCHS1/NLGN1/CDH2/CADM1/FAT4/SCARF2	13
GO:0033628	regulation of cell adhesion mediated by integrin	13/2063	46/18670	0.00107266	0.0149975	0.0118701	SNAI2/TESC/TGFB2/FERMT1/PTPN6/PODXL/CYP1B1/CXCL13/RET/ADAM9/RAC3/FOXC2/DPP4	13
GO:0007612	learning	29/2063	145/18670	0.00109289	0.0152451	0.0120661	TAC1/MAPK8IP2/NRXN3/DDHD2/JPH4/PTN/ASIC1/HRH2/TANC1/SLC8A2/ATXN1/FOXP2/PPT1/SNAP25/MEIS2/AGT/NLGN4X/NTRK2/SLC7A11/JPH3/KIT/SYNJ1/KALRN/SHANK2/NETO1/MAP1A/FOXB1/RELN/ARC	29
GO:0055008	cardiac muscle tissue morphogenesis	17/2063	69/18670	0.00110429	0.0153503	0.0121494	FOXC1/COL11A1/TGFBR3/LRP2/TGFB2/CCM2L/WNT5A/PROX1/TNNI3/HEY2/TNNI1/FOXH1/ZFPM2/S1PR1/HEG1/FOXC2/NOG	17
GO:0003015	heart process	50/2063	292/18670	0.00110551	0.0153503	0.0121494	TAC1/CELF2/ABCC9/ATP2A3/SEMA3A/CACNG4/EDN1/KCNN2/GNAO1/NOS1/TGFB2/ITPR3/KCNK6/CHGA/DMPK/TNNT1/ATP1A3/CACNG7/GLP1R/HBEGF/PDE4D/RGS4/SLC8A2/FKBP1B/ITPR2/AKAP9/TNNI3/SPX/HEY2/AGT/FOXN4/CACNG8/CAMK2D/STC1/CACNB3/KCNJ4/SGCD/SCN4B/SLC8A1/KCND2/PDE4B/KCNIP4/KCNJ11/RYR1/MYL4/DMD/MIR92A2/GSTM2/FXYD7/APELA	50
GO:0001707	mesoderm formation	18/2063	75/18670	0.00110996	0.0153665	0.0121622	FOXC1/FGFR1/WNT11/BMP7/WNT5A/WLS/SNAI1/BMP4/KDM6B/LEF1/CRB2/NODAL/SMAD3/FOXC2/NOG/BMPR2/APELA/ITGB3	18
GO:0051346	negative regulation of hydrolase activity	73/2063	463/18670	0.00111175	0.0153665	0.0121622	CFLAR/TIMP2/MAP2/LAMP3/APLP2/NOS1/TGFB2/SIRT1/MMP9/BIRC7/CST3/WFDC2/PCSK1N/PCDH11X/RASA4/TFPI2/PTN/PPP1R17/C5/PPP1R9B/VTN/CRYAB/COL7A1/RPS6KA1/SET/FKBP1B/SERPINB6/AMOT/IFI6/TNNI3/APOC1/BST2/ANXA1/AGT/SERPINE2/CPEB2/SORL1/LEF1/ARRB2/LMTK3/ECM1/SLIT2/SNCA/GZMA/IQGAP2/GPC3/TERF1/CRB2/CRIM1/BAG4/TIMP4/F11R/CPAMD8/GPSM1/PTX3/SPRY1/SPINT1/PPP1R14A/TRIAP1/PPP1R14B/CST6/SFN/MYOZ1/CSRNP3/RCC2/PROS1/SEMA4D…	73
GO:0051348	negative regulation of transferase activity	49/2063	285/18670	0.00112636	0.015533	0.012294	TESC/SIRT1/GADD45B/BMP7/PYCARD/SFRP1/RASIP1/DUSP3/HIPK3/SH2B3/PTPN6/KAT2B/MAD2L2/RGS4/DUSP1/CDKN2C/BMP4/AJUBA/CDKN1C/MLLT1/USP44/SORL1/DUSP5/DUSP6/PIF1/CBLC/EPHA1/TERF1/CDKN2B/CDKN2A/PDCD4/THY1/UBASH3B/UCHL1/DEPTOR/DUSP2/CAMK2N2/SPRY1/SMPD1/HEG1/SFN/NPM1/SOCS1/AIDA/SPRY4/PRKAR1B/ADARB1/MIR218-1/MIR92A2	49
GO:0030902	hindbrain development	30/2063	152/18670	0.00113196	0.0155747	0.0123269	FOXC1/ATRN/BMP7/PTN/GLI1/HES1/OTX1/WLS/PROX1/HOXB3/FOXP2/SERPINE2/ATIC/LEF1/NLGN4X/PAK1/GRID2/GART/DLC1/ATP7A/BCL2/HES3/SSTR2/ABAT/NOG/C5AR1/CEP290/MAFB/AIF1/LHX1	30
GO:0035282	segmentation	22/2063	100/18670	0.00116308	0.0159666	0.0126372	FOXC1/SEMA3A/SEMA3C/DLL3/SFRP1/WNT5A/BMP4/TCF15/PCDH8/LEF1/NKD1/CRB2/SMAD3/BMI1/IRX2/FOXB1/FOXC2/GDF3/XRCC2/MAFB/TDGF1/LHX1	22
GO:0046546	development of primary male sexual characteristics	28/2063	139/18670	0.00117659	0.0160843	0.0127303	MGST1/MAMLD1/YBX3/SEMA3A/LRP2/BAX/TFAP2C/ICAM1/TGFB2/MSH2/FGF9/SFRP1/PDGFRB/WNT5A/SOX9/EIF2S2/HSD17B4/WNT2B/PDGFRA/CTSV/SRD5A1/ARID5B/KIT/RHOBTB3/ZFPM2/BCL2/UTF1/ZFP42	28
GO:0060421	positive regulation of heart growth	14/2063	52/18670	0.00118007	0.0160843	0.0127303	TGFBR3/FGFR1/EDN1/FGF9/GLI1/PROX1/HEY2/PIM1/FGF2/AKAP6/ZFPM2/ERBB4/MIR204/MIR17HG	14
GO:1903053	regulation of extracellular matrix organization	2063-12-01	41/18670	0.00118071	0.0160843	0.0127303	CFLAR/FAP/CST3/AEBP1/SOX9/TCF15/AGT/FGFR4/SMAD3/ANTXR1/HAS2/DPP4	12
GO:0003177	pulmonary valve development	2063-08-01	21/18670	0.00118494	0.0160843	0.0127303	TGFB2/BMP4/NOTCH2/HEY2/SMAD6/SLIT2/ROBO2/BMPR2	8
GO:0042135	neurotransmitter catabolic process	2063-08-01	21/18670	0.00118494	0.0160843	0.0127303	CHDH/SLC44A1/NAALAD2/ALDH5A1/PRIMA1/GLDC/ABAT/COLQ	8
GO:0033673	negative regulation of kinase activity	45/2063	257/18670	0.00120011	0.016209	0.012829	TESC/SIRT1/GADD45B/BMP7/PYCARD/SFRP1/RASIP1/DUSP3/HIPK3/SH2B3/PTPN6/KAT2B/RGS4/DUSP1/CDKN2C/BMP4/AJUBA/CDKN1C/MLLT1/SORL1/DUSP5/DUSP6/CBLC/EPHA1/CDKN2B/CDKN2A/PDCD4/THY1/UBASH3B/UCHL1/DEPTOR/DUSP2/CAMK2N2/SPRY1/SMPD1/HEG1/SFN/NPM1/SOCS1/AIDA/SPRY4/PRKAR1B/ADARB1/MIR218-1/MIR92A2	45
GO:0046620	regulation of organ growth	24/2063	113/18670	0.00120078	0.016209	0.012829	JARID2/FOXC1/YBX3/TGFBR3/FGFR1/EDN1/FGF9/GLI1/RGS4/PROX1/HEY2/PIM1/FGF2/DUSP6/MAEL/PAK1/AKAP6/ZFPM2/FOXC2/ERBB4/NOG/MAPK11/MIR204/MIR17HG	24
GO:0048706	embryonic skeletal system development	26/2063	126/18670	0.00120216	0.016209	0.012829	COL11A1/GRHL2/WNT11/MTHFD1/BMP7/FGF9/GLI3/NKX3-2/WNT5A/SLC35D1/HOXB3/MTHFD1L/KIAA1217/RDH10/BMP4/SIX1/PDGFRA/SULF1/COL2A1/NODAL/SMAD3/FOXC2/EXT1/NOG/IFT140/LHX1	26
GO:0051403	stress-activated MAPK cascade	49/2063	286/18670	0.00121676	0.0163694	0.012956	MAPK8IP2/FLT4/ARHGEF5/SEMA3A/EDN1/MAGI3/TGFB2/GADD45B/BIRC7/MID1/PYCARD/SFRP1/DUSP3/NFKB1/MAPK10/CRYAB/HIPK3/TPD52L1/WNT5A/EPHA4/PRDX1/DUSP1/TNFSF11/NRK/RAP2A/SH2D3A/TNFRSF19/MDFIC/AGT/DBNL/MAPK8IP3/TNFRSF11A/ARL6IP5/EGFR/MFHAS1/PAK1/PDCD4/FZD7/GDF6/F2RL1/PTGER4/SH3RF3/MAPK11/AIDA/MAP3K5/SAMD5/MIR181A1/MIR181B1/MIR92A2	49
GO:0051384	response to glucocorticoid	29/2063	146/18670	0.00122271	0.0164131	0.0129905	CFLAR/EDN1/DNMT3B/ICAM1/PCK2/SPARC/NR3C1/DUSP1/ASS1/ANXA1/CTSV/SLIT2/SRD5A1/EGFR/BMP6/STC1/S100B/ALPL/IGFBP7/CREBRF/ADAM9/BCL2/HSD11B2/FIBIN/SSTR2/SLIT3/EIF4EBP1/AIF1/AQP1	29
GO:0071385	cellular response to glucocorticoid stimulus	15/2063	58/18670	0.00125243	0.0167748	0.0132768	CFLAR/EDN1/DNMT3B/ICAM1/PCK2/NR3C1/ASS1/ANXA1/SRD5A1/EGFR/STC1/CREBRF/SSTR2/EIF4EBP1/AQP1	15
GO:0003417	growth plate cartilage development	2063-11-01	36/18670	0.00126988	0.0169336	0.0134025	COL12A1/COL7A1/MATN2/CER1/STC1/VWA2/THBS3/RARG/ANXA2/COL14A1/ANXA2P2	11
GO:0009167	purine ribonucleoside monophosphate metabolic process	2063-11-01	36/18670	0.00126988	0.0169336	0.0134025	MAGI3/TJP2/PAICS/PPAT/ATIC/AK9/GART/AK4/PFAS/APRT/ADSL	11
GO:0006874	cellular calcium ion homeostasis	72/2063	458/18670	0.00129716	0.0172359	0.0136417	TAC1/CX3CL1/PKD1/ATP2A3/EDN1/ADCYAP1R1/BAX/NOS1/JPH4/ITPR3/CD40/JPH1/DMPK/CXCL12/PTPN6/GLP1R/PDE4D/STC2/WNT5A/SLC8A2/FKBP1B/ITPR2/ATP7B/ATF4/TNNI3/FAM155B/PDE6B/PDGFRA/AGT/PLCE1/ITGAV/FGF2/CACNA1A/ACKR3/SNCA/CAMK2D/JPH2/PLCB3/AKAP6/TMEM178A/SLC25A27/THY1/JPH3/UBASH3B/GRIA1/CXCL13/STC1/F2RL1/SMAD3/CACNB3/CXCL10/P2RY1/S1PR1/PRKCE/LPAR3/PTGER4/BCL2/CMKLR1/CHRNA7/CALCB/ANXA2/LCK/SLC8A1/NPY2R/RYR1/C5A…	72
GO:0030318	melanocyte differentiation	2063-09-01	26/18670	0.00130486	0.0172359	0.0136417	OCA2/GLI3/MREG/KIT/ADAMTS9/BCL2/ADAMTS20/MITF/ENPP1	9
GO:0043090	amino acid import	2063-09-01	26/18670	0.00130486	0.0172359	0.0136417	SLC1A3/SLC1A6/SLC1A5/RGS4/AGT/SLC7A1/ARL6IP5/SLC7A11/SLC7A3	9
GO:0045992	negative regulation of embryonic development	2063-09-01	26/18670	0.00130486	0.0172359	0.0136417	BMP7/SUFU/WNT5A/SNAI1/BMP4/SULF1/GPR161/FZD7/COL5A2	9
GO:0008589	regulation of smoothened signaling pathway	18/2063	76/18670	0.00130678	0.0172359	0.0136417	EVC/FGF9/SFRP1/GLI3/SUFU/GLI1/SERPINE2/GPR161/FBXL17/DCDC2/SCUBE3/GPC3/ZIC1/GAS1/IFT140/ENPP1/TCTN1/SALL3	18
GO:0046545	development of primary female sexual characteristics	22/2063	101/18670	0.00133472	0.0174547	0.013815	FOXC1/ADCYAP1R1/BAX/ICAM1/SIRT1/SFRP1/AMH/VGF/PDGFRA/IDH1/ARRB2/SLIT2/ARID5B/KIT/PTX3/ZFPM2/BCL2/ZFP42/NRIP1/SLIT3/ROBO2/DACH1	22
GO:0014911	positive regulation of smooth muscle cell migration	13/2063	47/18670	0.00133491	0.0174547	0.013815	FGF9/VTN/PDGFRB/IGFBP5/AGT/PAK1/TERT/ATP7A/HAS2/PDGFD/BCL2/MIR135B/AIF1	13
GO:0060351	cartilage development involved in endochondral bone morphogenesis	13/2063	47/18670	0.00133491	0.0174547	0.013815	COL12A1/COL7A1/SOX9/MATN2/COL2A1/CER1/STC1/VWA2/THBS3/RARG/ANXA2/COL14A1/ANXA2P2	13
GO:0120163	negative regulation of cold-induced thermogenesis	13/2063	47/18670	0.00133491	0.0174547	0.013815	NOVA2/LAMA4/ARRDC3/NPR3/LNPEP/PLCL1/ATF4/NOVA1/TLE3/PLCL2/FOXC2/PGAM5/ACTN3	13
GO:0032872	regulation of stress-activated MAPK cascade	42/2063	237/18670	0.0013501	0.0176153	0.013942	MAPK8IP2/FLT4/ARHGEF5/SEMA3A/EDN1/MAGI3/TGFB2/GADD45B/BIRC7/MID1/PYCARD/SFRP1/DUSP3/HIPK3/TPD52L1/WNT5A/EPHA4/PRDX1/DUSP1/TNFSF11/NRK/RAP2A/TNFRSF19/MDFIC/DBNL/MAPK8IP3/TNFRSF11A/ARL6IP5/EGFR/MFHAS1/PAK1/PDCD4/FZD7/GDF6/F2RL1/SH3RF3/AIDA/MAP3K5/SAMD5/MIR181A1/MIR181B1/MIR92A2	42
GO:0030282	bone mineralization	24/2063	114/18670	0.00136473	0.0177679	0.0140628	GPM6B/WNT11/TXLNG/PTHLH/BMP7/PTN/LOX/BMP4/SOX9/FBN2/ECM1/GPC3/CER1/BMP6/COL1A2/NELL1/GREM1/SMAD3/LTBP3/S1PR1/SLC8A1/ENPP1/CCDC154/BMPR2	24
GO:0045444	fat cell differentiation	40/2063	223/18670	0.00137191	0.0177963	0.0140853	SNAI2/LMO3/SIRT2/RUNX1T1/C1QTNF3/ITGA6/HDAC6/SIRT1/KLF5/MEDAG/SFRP1/CLIP3/WNT5A/HES1/MSX2/NR4A1/BBS2/SMAD6/TGFB1I1/PRDM16/ARID5B/WIF1/GDF6/FRZB/SMAD3/ZFPM2/ASXL1/ID4/GLIS1/CMKLR1/CTBP2/METRNL/ZADH2/GDF3/SOCS1/ENPP1/GRK5/PSMB8/MIR181A1/GDF10	40
GO:0071248	cellular response to metal ion	35/2063	188/18670	0.00137279	0.0177963	0.0140853	HFE/CDH1/RASGRP2/EDN1/HMOX1/NFATC4/MMP9/MAP1LC3A/RASA4/RASAL1/WNT5A/MT1G/ATF4/SYT11/SYT6/SLC40A1/CPNE8/ITPKB/CPNE9/SNCA/CAMK2D/EGFR/BMP6/ADCY1/ATP7A/B2M/CLIC4/NLGN1/RASA4B/CPNE7/BACE1/MT1X/RYR1/SYT3/AQP1	35
GO:0071496	cellular response to external stimulus	56/2063	339/18670	0.00138135	0.017869	0.0141428	PDK2/LAMP2/HFE/NR1H4/SNAI2/ASNS/WNT11/ICAM1/ITGA6/SIRT1/HMOX1/CD40/MAP1LC3A/SFRP1/TNFRSF10A/PTN/PPP1R9B/NFKB1/FOLR1/DAP/CPEB4/TNFRSF8/TRIM24/SOX9/ATF4/SESN2/WNT2B/STK26/AGT/NUDT15/CTSV/PIM1/PMAIP1/UCN2/SRD5A1/EGFR/CDKN2B/SESN3/CHEK1/BMP6/CBS/CACNB3/AXL/PCSK9/P2RY1/FOXA3/PTGER4/BCL2/PRKD1/MAP3K5/SZT2/BMPR2/AIF1/MIR125B2/MIR125B1/AQP1	56
GO:0110020	regulation of actomyosin structure organization	21/2063	95/18670	0.00139664	0.0180283	0.0142689	TAC1/ARHGEF5/EDN1/RAPGEF3/WNT11/SFRP1/MET/PFN1/PROX1/TMEFF2/PIK3R1/EPHA1/PAK1/BAG4/DLC1/SMAD3/S1PR1/PTGER4/EVL/CD47/MIR149	21
GO:0001933	negative regulation of protein phosphorylation	68/2063	429/18670	0.0014032	0.0180744	0.0143054	LMO3/SIRT2/BAX/TESC/SEMA6A/SIRT1/GADD45B/BMP7/PARD6A/PYCARD/SFRP1/RASIP1/CADM4/DUSP3/HIPK3/SH2B3/PTPN6/NNT/PDE4D/KAT2B/RGS4/DUSP1/CDKN2C/BMP4/KIRREL2/CDKN1C/MLLT1/SORL1/SMAD6/DUSP5/DUSP6/ARRB2/CBLC/SLIT2/SNCA/EPHA1/CDKN2B/CDKN2A/PDCD4/CNKSR3/PID1/THY1/UBASH3B/UCHL1/DEPTOR/DUSP2/CAMK2N2/SPRY1/F2RL1/SMPD1/TERF2IP/GREM1/PHB/GFRA2/HEG1/SFN/NPM1/NOG/SOCS1/AIDA/SPRY4/SEMA4D/PRKAR1B/ADARB1/ENPP1/DMD/MIR…	68
GO:0003184	pulmonary valve morphogenesis	2063-07-01	17/18670	0.00141847	0.0180788	0.0143089	TGFB2/BMP4/NOTCH2/HEY2/SMAD6/SLIT2/ROBO2	7
GO:0003198	epithelial to mesenchymal transition involved in endocardial cushion formation	2063-07-01	17/18670	0.00141847	0.0180788	0.0143089	SNAI2/TGFB2/MSX2/SNAI1/HEY2/MSX1/NOG	7
GO:0021783	preganglionic parasympathetic fiber development	2063-07-01	17/18670	0.00141847	0.0180788	0.0143089	SEMA3A/HES1/SIX1/PLXNA3/NAV2/HES3/ADARB1	7
GO:0033262	regulation of nuclear cell cycle DNA replication	2063-07-01	17/18670	0.00141847	0.0180788	0.0143089	FGFR1/CDC7/BCL6/TERF1/CDT1/CHEK2/DACH1	7
GO:0061298	retina vasculature development in camera-type eye	2063-07-01	17/18670	0.00141847	0.0180788	0.0143089	LAMA1/PDGFRB/RHOJ/PDGFRA/CYP1B1/COL4A1/BMPR2	7
GO:1902475	L-alpha-amino acid transmembrane transport	14/2063	53/18670	0.00144308	0.0183538	0.0145266	SLC1A3/SLC7A6/SLC7A5/SLC1A6/SLC1A5/SLC38A1/RGS4/AGT/SLC7A1/ARL6IP5/SLC43A1/SLC7A11/SLC7A3/PRAF2	14
GO:0032535	regulation of cellular component size	60/2063	370/18670	0.00150562	0.0190704	0.0150937	CCL26/CDKL5/SEMA3B/RUFY3/CAPG/ELN/RHOBTB1/SEMA3A/SEMA3C/ADD2/MAP2/EDN1/ULK2/ARHGAP4/ICAM1/PLEKHG2/SEMA6A/PYCARD/CXCL12/PFN1/RND2/SEMA5A/WNT5A/AKT3/PLS1/VASP/OLFM1/PLXNA3/RAP1GAP2/KANK4/EPHA7/DBNL/SLIT2/IQGAP2/PAK1/SEMA3D/DEPTOR/BAG4/TMSB15B/DRAXIN/LMOD1/F2RL1/ATP7A/RET/SEMA6B/RAB3B/RAC3/SEMA3E/PRKCE/LPAR3/RARG/PFN4/EFNA5/DCC/SEMA4D/EVL/BMPR2/AQP1/ARPIN/WHAMMP3	60
GO:0043393	regulation of protein binding	39/2063	217/18670	0.00150572	0.0190704	0.0150937	PKD1/HFE/CDON/TGFBR3/ADD2/MAP2/SMARCD3/MAPRE3/BAX/NFATC4/MMP9/CCM2L/PIM2/MET/VTN/LOX/WNT5A/PLCL1/EPHA4/TNFSF11/BMP4/RAN/SORL1/LEF1/ARRB2/DAB2/UBASH3B/PLCL2/AMFR/GPSM1/TERT/B2M/PCSK9/BCL2/ANXA2/NOG/AIDA/ANXA2P2/CFHR1	39
GO:0031667	response to nutrient levels	77/2063	499/18670	0.00152763	0.0192672	0.0152495	PDK2/LAMP2/HFE/NR1H4/SNAI2/SIRT2/ASNS/ULK2/WNT11/DNMT3B/ICAM1/SIRT1/HMOX1/PCK2/BMP7/AHCY/MAP1LC3A/PCSK1N/SFRP1/PTN/FOLR1/DAP/NNT/SPARC/ARSB/STC2/CPEB4/PROX1/SGIP1/FKBP1B/LRAT/TRIM24/BBS2/ATF4/VGF/GDF15/ASS1/SESN2/WNT2B/SPX/STK26/CTSV/PIM1/SORL1/PMAIP1/PKLR/UCN2/SRD5A1/SLC22A3/EGFR/PSPH/CDKN2B/SESN3/SLC16A1/STC1/ALPL/FSTL1/FOXK1/CACNB3/PCSK9/CXCL10/P2RY1/FOXA3/BCL2/HSD11B2/SSTR2/SLC8A1/PRKD1/GDF3/…	77
GO:0050900	leukocyte migration	77/2063	499/18670	0.00152763	0.0192672	0.0152495	CD99/CX3CL1/CCL26/CD9/ARHGEF5/GPC1/ADD2/EDN1/ICAM1/ITGA6/TGFB2/HMOX1/CHGA/CD99L2/FLT1/SLC7A6/SLC7A5/PYCARD/TNFRSF10A/IL27RA/PTN/C5/CXCL12/GBF1/C1QBP/CCL2/PTPN6/THBS4/PDE4D/WNT5A/PADI2/ARTN/EPCAM/DUSP1/TNFSF11/CXCL6/ANXA1/ITGAV/SLC16A3/TNFRSF11A/GRB7/ECM1/LYST/SLIT2/PIK3R1/CXCL14/PLA2G7/SLC7A11/THY1/SLC16A1/CXCL13/KIT/NBL1/F11R/CXCL5/F2RL1/COL1A2/RET/GREM1/CXCL10/SDC2/PDGFD/S1PR1/PTGER4/CYP7B1/MST…	77
GO:0048332	mesoderm morphogenesis	18/2063	77/18670	0.00153244	0.0192747	0.0152554	FOXC1/FGFR1/WNT11/BMP7/WNT5A/WLS/SNAI1/BMP4/KDM6B/LEF1/CRB2/NODAL/SMAD3/FOXC2/NOG/BMPR2/APELA/ITGB3	18
GO:0006520	cellular amino acid metabolic process	57/2063	348/18670	0.00154014	0.0192747	0.0152554	AASS/NR1H4/BCAT1/OAT/ASNS/NAALAD2/SLC1A3/ARG2/SEPHS1/NOS1/PHGDH/GGT1/MTHFD1/AHCY/SMS/SLC7A6/CRYM/ALDH5A1/CTH/AGMAT/MTR/KMO/EEF1E1/PPAT/ATF4/ASS1/IDO1/SLC6A6/GFPT2/PSAT1/SDSL/CSAD/AZIN2/PSPH/SLC7A11/GART/CBS/SERINC5/ATP7A/GPT2/ATCAY/GPT/CARNS1/PHYKPL/GLDC/PFAS/PIPOX/SEPHS2/SHMT2/PYCR1/SLC25A21/ABAT/HPDL/DPYD/PSMB8/DDAH2/MARS2	57
GO:0006023	aminoglycan biosynthetic process	24/2063	115/18670	0.00154756	0.0192747	0.0152554	HS3ST1/DCN/VCAN/GPC1/GPC4/HAS3/NFKB1/GCNT2/PDGFRB/SLC35D1/ST3GAL3/GALNT5/GLCE/LUM/CHST7/GPC3/B3GNT7/SDC2/B3GNT2/HAS2/CHST13/EXT1/CHST6/AGRN	24
GO:0042635	positive regulation of hair cycle	2063-06-01	13/18670	0.00155687	0.0192747	0.0152554	GAL/TGFB2/WNT5A/MSX2/FST/TERT	6
GO:0046040	IMP metabolic process	2063-06-01	13/18670	0.00155687	0.0192747	0.0152554	PAICS/PPAT/ATIC/GART/PFAS/ADSL	6
GO:0061430	bone trabecula morphogenesis	2063-06-01	13/18670	0.00155687	0.0192747	0.0152554	SFRP1/MSX2/FBN2/GREM1/THBS3/SEMA4D	6
GO:0071872	cellular response to epinephrine stimulus	2063-06-01	13/18670	0.00155687	0.0192747	0.0152554	SIRT2/PDE4D/PKLR/SNCA/SRD5A1/PDE4B	6
GO:1901160	primary amino compound metabolic process	2063-06-01	13/18670	0.00155687	0.0192747	0.0152554	AGMAT/AZIN2/SRD5A1/RNF180/ATP7A/BTBD9	6
GO:2000052	positive regulation of non-canonical Wnt signaling pathway	2063-06-01	13/18670	0.00155687	0.0192747	0.0152554	SFRP1/WNT5A/NKD1/RSPO3/GPC3/DAB2	6
GO:0043270	positive regulation of ion transport	47/2063	275/18670	0.00159196	0.0196688	0.0155674	CX3CL1/PRSS8/GAL/CACNG4/EDN1/ADCYAP1R1/BAX/TESC/NOS1/CXCL12/CCL2/PDGFRB/KMO/VAMP8/TNFSF11/HSPA2/AKAP9/ATF4/ATP8A2/AGT/ARRB2/TNFRSF11A/SNCA/JPH2/AKAP6/CNKSR3/THY1/STC1/HTR3A/CACNB3/RAB3B/PRELID1/CXCL10/P2RY1/TRIAP1/LPAR3/SCN4B/ANXA2/ABAT/NPY2R/KCNJ11/RELN/ARC/DMD/GSTM2/ANXA2P2/MLLT6	47
GO:0070302	regulation of stress-activated protein kinase signaling cascade	42/2063	239/18670	0.00159521	0.0196689	0.0155674	MAPK8IP2/FLT4/ARHGEF5/SEMA3A/EDN1/MAGI3/TGFB2/GADD45B/BIRC7/MID1/PYCARD/SFRP1/DUSP3/HIPK3/TPD52L1/WNT5A/EPHA4/PRDX1/DUSP1/TNFSF11/NRK/RAP2A/TNFRSF19/MDFIC/DBNL/MAPK8IP3/TNFRSF11A/ARL6IP5/EGFR/MFHAS1/PAK1/PDCD4/FZD7/GDF6/F2RL1/SH3RF3/AIDA/MAP3K5/SAMD5/MIR181A1/MIR181B1/MIR92A2	42
GO:0030516	regulation of axon extension	21/2063	96/18670	0.00160512	0.0197508	0.0156322	CDKL5/SEMA3B/RUFY3/SEMA3A/SEMA3C/MAP2/ARHGAP4/SEMA6A/CXCL12/SEMA5A/WNT5A/OLFM1/PLXNA3/DBNL/PAK1/SEMA3D/DRAXIN/SEMA6B/SEMA3E/SEMA4D/BMPR2	21
GO:0022898	regulation of transmembrane transporter activity	46/2063	268/18670	0.00162283	0.0198545	0.0157143	MAPK8IP2/KCNG1/GAL/CACNG4/TESC/NOS1/FXYD5/JPH4/MMP9/JPH1/CACNG7/CCL2/PDE4D/FKBP1B/AHNAK/HSPA2/AKAP9/YWHAH/CACNG8/SNCA/CAMK2D/STOM/JPH2/AKAP6/CNKSR3/JPH3/GRIA1/SHANK2/ATP7A/NETO1/HTR3A/CACNB3/PCSK9/NLGN1/PRKCE/NETO2/BCL2/SCN4B/PDE4B/KCNJ11/RELN/ARC/DMD/GSTM2/VAMP2/FXYD7	46
GO:0003156	regulation of animal organ formation	2063-11-01	37/18670	0.00162903	0.0198545	0.0157143	FGFR1/BMP7/WNT5A/HES1/BMP4/SIX1/WNT2B/PIM1/SULF1/SPRY1/ROBO2	11
GO:0007431	salivary gland development	2063-11-01	37/18670	0.00162903	0.0198545	0.0157143	SNAI2/SEMA3A/SEMA3C/FGFR1/TGFB2/BMP7/LAMA1/ESRP2/LAMA5/EGFR/TGM2	11
GO:0009126	purine nucleoside monophosphate metabolic process	2063-11-01	37/18670	0.00162903	0.0198545	0.0157143	MAGI3/TJP2/PAICS/PPAT/ATIC/AK9/GART/AK4/PFAS/APRT/ADSL	11
GO:0071902	positive regulation of protein serine/threonine kinase activity	55/2063	334/18670	0.00162995	0.0198545	0.0157143	PKD1/ARHGEF5/FGFR1/EDN1/MAPRE3/CDC6/SIRT1/GADD45B/CD40/BIRC7/FLT1/C5/MAPK10/TPD52L1/PDGFRB/WNT5A/EPHA4/PROX1/TNFSF11/NRK/GRM4/BMP4/AJUBA/SHC2/GDF15/MDFIC/DBNL/DUSP5/PLCE1/FGF2/MAPK8IP3/DUSP6/TNFRSF11A/SNCA/PDGFC/EGFR/PAK1/KIT/RET/IGF2/ADAM9/PDGFD/LPAR3/CKS1B/CHRNA7/MAGED1/DAZAP2/MAPK11/C5AR1/MAP3K5/SAMD5/MIR92A2/TDGF1/CD24/ADRA2B	55
GO:0002063	chondrocyte development	13/2063	48/18670	0.0016483	0.0198889	0.0157415	COL11A1/PTHLH/COL12A1/COL7A1/MSX2/SOX9/MATN2/SULF1/ECM1/VWA2/RARG/COL14A1/BMPR2	13
GO:0008038	neuron recognition	13/2063	48/18670	0.0016483	0.0198889	0.0157415	CELSR3/SEMA3A/SEMA5A/EPHA4/TNN/PALLD/CNTN6/TNFRSF21/NCAM2/EMB/NDN/OPCML/ROBO2	13
GO:0051150	regulation of smooth muscle cell differentiation	13/2063	48/18670	0.0016483	0.0198889	0.0157415	SMARCD3/SIRT1/NFATC2/FGF9/OLFM2/CTH/BMP4/HEY2/PDCD4/KIT/RBPMS2/MIR125B2/MIR125B1	13
GO:0055023	positive regulation of cardiac muscle tissue growth	13/2063	48/18670	0.0016483	0.0198889	0.0157415	TGFBR3/FGFR1/EDN1/FGF9/GLI1/HEY2/PIM1/FGF2/AKAP6/ZFPM2/ERBB4/MIR204/MIR17HG	13
GO:0021953	central nervous system neuron differentiation	34/2063	183/18670	0.00165088	0.0198889	0.0157415	SEMA3A/MAP2/NIN/SFRP1/GLI3/SUFU/MDGA1/WNT5A/HES1/EPHA4/PROX1/ZSWIM6/PLXNA3/DCLK1/FOXN4/GDF7/SLIT2/NTRK2/GRID2/FZD1/DRAXIN/ATP7A/B2M/RAC3/DCLK2/ID4/ERBB4/ROBO2/DCC/ADARB1/SZT2/TCTN1/SALL3/LHX1	34
GO:0110053	regulation of actin filament organization	45/2063	261/18670	0.00165248	0.0198889	0.0157415	TAC1/CX3CL1/CCL26/CAPG/ELN/ARHGEF5/RHOBTB1/ADD2/RAPGEF3/WNT11/ICAM1/PLEKHG2/PYCARD/SFRP1/MET/CXCL12/PFN1/SEMA5A/RGS4/VASP/KANK4/DBNL/TMEFF2/SLIT2/PIK3R1/IQGAP2/EPHA1/PAK1/BAG4/TMSB15B/LMOD1/F2RL1/DLC1/SMAD3/RAC3/S1PR1/PRKCE/PTGER4/SYNPO2/PFN4/EVL/CD47/MIR149/ARPIN/WHAMMP3	45
GO:0072503	cellular divalent inorganic cation homeostasis	76/2063	493/18670	0.00167692	0.0199419	0.0157835	TAC1/CX3CL1/PKD1/ATP2A3/EDN1/ADCYAP1R1/BAX/NOS1/JPH4/ITPR3/CD40/SLC30A4/JPH1/SLC39A14/DMPK/CXCL12/PTPN6/GLP1R/PDE4D/STC2/WNT5A/SLC8A2/FKBP1B/ITPR2/ATP7B/MT1G/ATF4/TNNI3/FAM155B/PDE6B/PDGFRA/AGT/PLCE1/ITGAV/FGF2/CACNA1A/ACKR3/SNCA/CAMK2D/JPH2/PLCB3/AKAP6/TMEM178A/SLC25A27/THY1/JPH3/UBASH3B/GRIA1/CXCL13/STC1/F2RL1/SMAD3/CACNB3/CXCL10/P2RY1/S1PR1/PRKCE/LPAR3/PTGER4/BCL2/CMKLR1/CHRNA7/CALCB/ANXA2/LCK…	76
GO:0009953	dorsal/ventral pattern formation	20/2063	90/18670	0.00167693	0.0199419	0.0157835	EDN1/SFRP1/GLI3/SUFU/GLI1/BMP4/OVOL2/SMAD6/FOXN4/GPR161/CER1/DISP1/NBL1/GREM1/CXXC4/SOSTDC1/NOG/AIDA/TCTN1/LHX1	20
GO:0015844	monoamine transport	20/2063	90/18670	0.00167693	0.0199419	0.0157835	GPM6B/NOS1/CHGA/HRH3/CXCL12/SYT11/SYT6/AGT/SNCA/SLC22A3/SLC29A4/RAB3B/P2RY1/MAPK15/ABAT/ADRA2C/NPY2R/SYT3/ITGB3/ADRA2B	20
GO:0071674	mononuclear cell migration	20/2063	90/18670	0.00167693	0.0199419	0.0157835	CX3CL1/CCL26/FLT1/CXCL12/CCL2/DUSP1/TNFSF11/ANXA1/TNFRSF11A/SLIT2/PLA2G7/NBL1/GREM1/CXCL10/PDGFD/CMKLR1/CSF1/CD47/C5AR1/AIF1	20
GO:0032409	regulation of transporter activity	48/2063	283/18670	0.00168202	0.0199419	0.0157835	MAPK8IP2/KCNG1/GAL/CACNG4/TESC/NOS1/FXYD5/JPH4/MMP9/JPH1/CACNG7/CCL2/PDE4D/FKBP1B/AHNAK/HSPA2/SYNGR3/AKAP9/YWHAH/CACNG8/SNCA/CAMK2D/STOM/JPH2/AKAP6/CNKSR3/JPH3/GRIA1/SHANK2/ATP7A/NETO1/HTR3A/CACNB3/PCSK9/NLGN1/PRKCE/NETO2/BCL2/SCN4B/PDE4B/KCNJ11/RELN/ARC/DMD/MIR30C2/GSTM2/VAMP2/FXYD7	48
GO:0019883	antigen processing and presentation of endogenous antigen	2063-08-01	22/18670	0.00168324	0.0199419	0.0157835	HFE/ERAP2/B2M/TAP1/TAP2/HLA-C/HLA-G/HLA-A	8
GO:0046058	cAMP metabolic process	2063-08-01	22/18670	0.00168324	0.0199419	0.0157835	ADCY2/PTHLH/PDE10A/PDE4D/ADCY1/PDE7B/ADCY6/PDE4B	8
GO:0090189	regulation of branching involved in ureteric bud morphogenesis	2063-08-01	22/18670	0.00168324	0.0199419	0.0157835	BMP4/SOX9/SIX1/WNT2B/AGT/MAGED1/NOG/LHX1	8
GO:1904062	regulation of cation transmembrane transport	56/2063	342/18670	0.00169607	0.0200547	0.0158728	CX3CL1/MAPK8IP2/KCNG1/GAL/CACNG4/KCNN2/BAX/TESC/NOS1/FXYD5/JPH4/MMP9/JPH1/CACNG7/CCL2/PTPN6/PDE4D/RGS4/FKBP1B/AHNAK/HSPA2/AKAP9/YWHAH/AGT/CACNG8/SNCA/CAMK2D/STOM/JPH2/AKAP6/CNKSR3/THY1/JPH3/UBASH3B/GRIA1/SHANK2/ATP7A/NETO1/CACNB3/PCSK9/CXCL10/NLGN1/PRKCE/NETO2/SCN4B/SLC8A1/PDE4B/KCNIP4/KCNJ11/RELN/ARC/DMD/LIME1/GSTM2/VAMP2/FXYD7	56
GO:0061311	cell surface receptor signaling pathway involved in heart development	2063-10-01	32/18670	0.00173307	0.0204124	0.0161559	SNAI2/WNT5A/MSX2/SNAI1/BMP4/NOTCH2/HEY2/MSX1/NOG/ALPK2	10
GO:0061384	heart trabecula morphogenesis	2063-10-01	32/18670	0.00173307	0.0204124	0.0161559	TGFBR3/TGFB2/BMP7/CCM2L/OVOL2/HEY2/FOXH1/S1PR1/HEG1/NOG	10
GO:0051492	regulation of stress fiber assembly	19/2063	84/18670	0.00173991	0.0204254	0.0161661	TAC1/ARHGEF5/RAPGEF3/WNT11/SFRP1/MET/PFN1/TMEFF2/PIK3R1/EPHA1/PAK1/BAG4/DLC1/SMAD3/S1PR1/PTGER4/EVL/CD47/MIR149	19
GO:0048871	multicellular organismal homeostasis	75/2063	486/18670	0.00174091	0.0204254	0.0161661	YBX2/HFE/FOXC1/CDH3/CLDN18/ATP6AP1/TFRC/ACADVL/IL4R/ADCY2/TP53INP2/BAX/NOVA2/MET/CUBN/SCNN1A/GCNT2/LAMA4/ARRDC3/NPR3/LNPEP/PLCL1/AKT3/PRDX1/SGIP1/TNFSF11/BBS2/SOX9/ATF4/KDM6B/LPIN1/MRAP2/SLC40A1/COL2A1/NOVA1/TLE3/CRTC3/TNFRSF11A/PRDM16/ILDR2/PDGFC/EGFR/PRDM14/PCDH15/BMP6/LPCAT1/UBASH3B/PLCL2/FABP5/ADCY1/B2M/LTBP3/RAC3/HAS2/S1PR1/BCL2/ADCY6/CMKLR1/KDF1/SFN/FOXC2/METRNL/GPR3/NDN/ABAT/BTBD9/CSF1/PRK…	75
GO:0031214	biomineral tissue development	31/2063	163/18670	0.00176494	0.0204981	0.0162237	GPM6B/WNT11/TXLNG/PTHLH/BMP7/PTN/LOX/MSX2/BMP4/SOX9/ATF4/HEY2/FBN2/ECM1/GPC3/CER1/BMP6/ALPL/COL1A2/NELL1/GREM1/SMAD3/LTBP3/S1PR1/FAM83H/ANXA2/SLC8A1/ENPP1/CCDC154/BMPR2/ANXA2P2	31
GO:0099173	postsynapse organization	31/2063	163/18670	0.00176494	0.0204981	0.0162237	CDKL5/HDAC6/PTN/ABHD17B/GLRB/WNT5A/TANC1/EPHA4/ARHGAP22/EPHA7/DOCK10/DBNL/NLGN4X/INA/SLC7A11/GRID2/PTPRD/LHFPL4/LRP8/KALRN/SHANK2/PDLIM5/NLGN1/CTNND2/ZNF804A/CDH2/CHRNA7/RELN/ARC/COLQ/ETV5	31
GO:0110148	biomineralization	31/2063	163/18670	0.00176494	0.0204981	0.0162237	GPM6B/WNT11/TXLNG/PTHLH/BMP7/PTN/LOX/MSX2/BMP4/SOX9/ATF4/HEY2/FBN2/ECM1/GPC3/CER1/BMP6/ALPL/COL1A2/NELL1/GREM1/SMAD3/LTBP3/S1PR1/FAM83H/ANXA2/SLC8A1/ENPP1/CCDC154/BMPR2/ANXA2P2	31
GO:0048668	collateral sprouting	2063-09-01	27/18670	0.00176743	0.0204981	0.0162237	ULK2/HDAC6/NIN/RND2/EPHA7/LPAR3/EFNA5/DCC/SEMA4D	9
GO:0061437	renal system vasculature development	2063-09-01	27/18670	0.00176743	0.0204981	0.0162237	CFLAR/BMP7/ACTA2/PDGFRB/HES1/BMP4/PDGFRA/PDGFD/FOXC2	9
GO:0061440	kidney vasculature development	2063-09-01	27/18670	0.00176743	0.0204981	0.0162237	CFLAR/BMP7/ACTA2/PDGFRB/HES1/BMP4/PDGFRA/PDGFD/FOXC2	9
GO:0021954	central nervous system neuron development	18/2063	78/18670	0.00179018	0.0206827	0.0163698	SEMA3A/MAP2/NIN/WNT5A/EPHA4/PLXNA3/DCLK1/SLIT2/NTRK2/ATP7A/RAC3/DCLK2/ROBO2/DCC/ADARB1/SZT2/TCTN1/SALL3	18
GO:0055021	regulation of cardiac muscle tissue growth	18/2063	78/18670	0.00179018	0.0206827	0.0163698	JARID2/TGFBR3/FGFR1/EDN1/FGF9/GLI1/RGS4/HEY2/PIM1/FGF2/PAK1/AKAP6/ZFPM2/ERBB4/NOG/MAPK11/MIR204/MIR17HG	18
GO:0030100	regulation of endocytosis	37/2063	205/18670	0.00181324	0.02088	0.0165259	HFE/SNAP91/NECAB2/CLIP3/VTN/WNT5A/SGIP1/PPP3CC/PACSIN1/RAB17/EFNB2/APOC1/PPT1/SYT11/RAB20/SH3GL3/ARRB2/SNCA/GPC3/DAB2/VPS28/F2RL1/B2M/GREM1/AXL/PCSK9/NLGN1/ANXA2/BTBD9/PRKD1/CD2AP/ARC/SCAMP5/ANXA2P2/STON1/APELA/ITGB3	37
GO:0001101	response to acid chemical	56/2063	343/18670	0.00181415	0.02088	0.0165259	CD9/NR1H4/TGFBR3/ASNS/EDN1/WNT11/HSD17B2/TESC/ICAM1/NFATC4/SFRP1/PTN/MAPK10/GLRB/FOLR1/SPARC/PDGFRB/CPEB4/WNT5A/DUSP1/LRAT/SOX9/SIX1/KDR/ASS1/SESN2/PDGFRA/PDGFC/EGFR/NTRK2/SESN3/BMP6/PID1/FZD7/CAPN2/IGFBP7/COL1A2/ATP7A/RET/COL3A1/PDGFD/PRKCE/ASXL1/PTGER4/RARG/ADCY6/GLDC/TRIML2/SHMT2/SOCS1/COL4A1/RXRB/COL5A2/MICB/MIR92A2/AQP1	56
GO:0031099	regeneration	36/2063	198/18670	0.00181862	0.0208917	0.0165352	CFLAR/CD9/HFE/TGFBR3/HMOX1/KLF5/CPQ/PTN/GLI3/CXCL12/VTN/FOLR1/GLI1/EPHA4/MTR/FKBP1B/PPAT/MATN2/PTGFRN/LPIN1/ANXA1/ATIC/MAPK8IP3/EGFR/THY1/FZD7/AXL/BCL2/LAMB2/MYOZ1/ERBB4/SOX2/RGMA/RTN4RL1/RTN4RL2/C5AR1	36
GO:1905207	regulation of cardiocyte differentiation	16/2063	66/18670	0.00183244	0.0210106	0.0166293	SEMA3C/EDN1/TGFB2/BMP7/SOX6/RGS4/EFNB2/BMP4/HEY2/ARRB2/EGFR/PAK1/AKAP6/FZD7/GREM1/MIR204	16
GO:0032231	regulation of actin filament bundle assembly	21/2063	97/18670	0.0018395	0.0210517	0.0166618	TAC1/CX3CL1/ARHGEF5/RAPGEF3/WNT11/SFRP1/MET/PFN1/TMEFF2/PIK3R1/EPHA1/PAK1/BAG4/DLC1/SMAD3/S1PR1/PTGER4/SYNPO2/EVL/CD47/MIR149	21
GO:0007548	sex differentiation	46/2063	270/18670	0.00189177	0.021609	0.0171029	MGST1/PKD1/MAMLD1/FOXC1/YBX3/SEMA3A/ADCYAP1R1/LRP2/BAX/TFAP2C/ICAM1/TGFB2/MSH2/SIRT1/FGF9/SFRP1/AMH/PDGFRB/WNT5A/RDH10/SOX9/EIF2S2/VGF/HSD17B4/WNT2B/PDGFRA/CTSV/IDH1/ARRB2/SLIT2/SRD5A1/ARID5B/BMP6/KIT/PTX3/RHOBTB3/AXL/ZFPM2/BCL2/UTF1/ZFP42/NRIP1/SLIT3/ROBO2/LHX1/DACH1	46
GO:0009410	response to xenobiotic stimulus	49/2063	292/18670	0.00190558	0.0217257	0.0171953	CFLAR/TAC1/MGST1/AHRR/CYP2W1/CACNG4/EDN1/GNAO1/DNMT3B/ICAM1/PHGDH/GGT1/CYP2D6/PCK2/MAP1LC3A/AHR/PPP1R9B/ASIC1/NR3C1/RGS4/NQO2/ASS1/GSTM1/GSTM3/CYP1B1/CYP2C8/CSAD/SNCA/SRD5A1/SDK1/EGFR/RGS10/SLITRK5/SMPD1/HTR3A/CYP2S1/GSTA4/PRKCE/ARNT2/FIBIN/SLC8A1/ABAT/CHEK2/EIF4EBP1/RYR1/AIF1/CYP2D7/GSTM2/AQP1	49
GO:0007611	learning or memory	44/2063	256/18670	0.00196694	0.0223831	0.0177157	TAC1/MAPK8IP2/NRXN3/DDHD2/JPH4/ITPR3/NFATC4/PTN/PTPRZ1/ASIC1/GLP1R/HRH2/TANC1/SLC8A2/NQO2/ATXN1/GRPR/FOXP2/PPT1/SNAP25/MEIS2/AGT/EGFR/NLGN4X/NTRK2/SLC7A11/JPH3/GRIA1/KIT/SYNJ1/AMFR/KALRN/S100B/SHANK2/ADCY1/NETO1/B2M/MAP1A/FOXB1/CHRNA7/BTBD9/PRKAR1B/RELN/ARC	44
GO:0014812	muscle cell migration	22/2063	104/18670	0.00198548	0.0225518	0.0178491	FGF9/PLAT/VTN/THBS4/PDGFRB/IGFBP5/SIX1/ANXA1/AGT/SORL1/SLIT2/PAK1/TERT/ATP7A/HAS2/PDGFD/BCL2/PARVA/MIR135B/AIF1/MIR218-1/ITGB3	22
GO:0046328	regulation of JNK cascade	34/2063	185/18670	0.00199271	0.0225915	0.0178806	MAPK8IP2/FLT4/ARHGEF5/SEMA3A/EDN1/MAGI3/GADD45B/BIRC7/PYCARD/SFRP1/DUSP3/HIPK3/TPD52L1/WNT5A/EPHA4/TNFSF11/NRK/RAP2A/TNFRSF19/MDFIC/DBNL/MAPK8IP3/TNFRSF11A/EGFR/MFHAS1/PAK1/PDCD4/FZD7/F2RL1/SH3RF3/AIDA/MAP3K5/SAMD5/MIR92A2	34
GO:0002028	regulation of sodium ion transport	19/2063	85/18670	0.00201312	0.0227324	0.0179921	PRSS8/NKAIN1/TESC/NOS1/FXYD5/YWHAH/SERPINE2/CAMK2D/STOM/CNKSR3/NETO1/PCSK9/PRKCE/NETO2/SCN4B/SLC8A1/DMD/FXYD7/MLLT6	19
GO:0045682	regulation of epidermis development	19/2063	85/18670	0.00201312	0.0227324	0.0179921	FOXC1/CDH3/GAL/GRHL2/TGFB2/FERMT1/ESRP1/WNT5A/HES1/MYCL/MSX2/BMP4/OVOL2/FST/HEY2/CTSV/KDF1/SFN/GDF3	19
GO:0021879	forebrain neuron differentiation	13/2063	49/18670	0.00202016	0.0227324	0.0179921	SEMA3A/WNT5A/HES1/PROX1/ZSWIM6/PLXNA3/SLIT2/ATP7A/B2M/DCLK2/ERBB4/ROBO2/SALL3	13
GO:0048546	digestive tract morphogenesis	13/2063	49/18670	0.00202016	0.0227324	0.0179921	WNT11/SFRP1/GLI3/GLI1/WNT5A/BMP4/OVOL2/PDGFRA/EGFR/NODAL/RBPMS2/SMAD3/BCL2	13
GO:0031098	stress-activated protein kinase signaling cascade	52/2063	315/18670	0.0020329	0.0228333	0.018072	MAPK8IP2/FLT4/ARHGEF5/SEMA3A/EDN1/MAGI3/TGFB2/GADD45B/BIRC7/MID1/PYCARD/SFRP1/DUSP3/NFKB1/MAPK10/CRYAB/HIPK3/TPD52L1/WNT5A/EPHA4/PRDX1/DUSP1/TNFSF11/NRK/RAP2A/SH2D3A/TNFRSF19/STK26/MDFIC/AGT/DBNL/KAT7/MAPK8IP3/TNFRSF11A/ARL6IP5/EGFR/MFHAS1/PAK1/PDCD4/FZD7/GDF6/F2RL1/PTGER4/SH3RF3/MAPK11/AIDA/SBK2/MAP3K5/SAMD5/MIR181A1/MIR181B1/MIR92A2	52
GO:0060045	positive regulation of cardiac muscle cell proliferation	2063-11-01	38/18670	0.002067	0.0231734	0.0183411	TGFBR3/FGFR1/FGF9/GLI1/HEY2/PIM1/FGF2/ZFPM2/ERBB4/MIR204/MIR17HG	11
GO:0001570	vasculogenesis	18/2063	79/18670	0.0020835	0.0232675	0.0184156	CUL7/TGFBR3/RASIP1/ITGB8/PDGFRB/AMOT/KDR/TNNI3/HEY2/ITGAV/ACKR3/NTRK2/MYO1E/ZFPM2/HAS2/EGFL7/HEG1/APELA	18
GO:0030193	regulation of blood coagulation	18/2063	79/18670	0.0020835	0.0232675	0.0184156	CD9/PRKCQ/FAP/EDN1/PLAT/VTN/SH2B3/PDGFRA/SERPINE2/ADAMTS18/UBASH3B/F2RL1/KLKB1/THBD/ANXA2/ABAT/PROS1/ANXA2P2	18
GO:0072574	hepatocyte proliferation	2063-07-01	18/18670	0.0021014	0.0232675	0.0184156	CFLAR/LIMS2/HPN/PTN/GLI1/RPS6KA1/PROX1	7
GO:0072575	epithelial cell proliferation involved in liver morphogenesis	2063-07-01	18/18670	0.0021014	0.0232675	0.0184156	CFLAR/LIMS2/HPN/PTN/GLI1/RPS6KA1/PROX1	7
GO:0090190	positive regulation of branching involved in ureteric bud morphogenesis	2063-07-01	18/18670	0.0021014	0.0232675	0.0184156	SOX9/SIX1/WNT2B/AGT/MAGED1/NOG/LHX1	7
GO:0090330	regulation of platelet aggregation	2063-07-01	18/18670	0.0021014	0.0232675	0.0184156	CD9/PRKCQ/SH2B3/SERPINE2/ADAMTS18/UBASH3B/ABAT	7
GO:0045807	positive regulation of endocytosis	21/2063	98/18670	0.0021023	0.0232675	0.0184156	HFE/CLIP3/VTN/WNT5A/SGIP1/PPP3CC/PPT1/ARRB2/SNCA/GPC3/DAB2/VPS28/F2RL1/B2M/GREM1/AXL/PCSK9/NLGN1/ANXA2/ANXA2P2/APELA	21
GO:0044273	sulfur compound catabolic process	14/2063	55/18670	0.00211673	0.0233418	0.0184744	IDS/DCN/VCAN/ACOT7/GGT1/AHCY/ARSB/CTH/IDUA/CHAC1/GNS/LUM/CSAD/CBS	14
GO:0060042	retina morphogenesis in camera-type eye	14/2063	55/18670	0.00211673	0.0233418	0.0184744	CDON/SDK2/PTN/PROX1/SOX9/ATP8A2/FOXN4/SDK1/NTRK2/THY1/HCN1/PTPRM/FJX1/LHX1	14
GO:0045765	regulation of angiogenesis	61/2063	383/18670	0.00213851	0.0235392	0.0186306	CX3CL1/DCN/FOXC1/VASH1/RAPGEF3/SEMA6A/TGFB2/SIRT1/CARD10/HMOX1/CD40/PPP1R16B/SRPX2/FLT1/SFRP1/ITGB8/PTN/RLN2/HTATIP2/SEMA5A/SPARC/THBS4/WNT5A/AKT3/CD160/AMOT/RHOJ/KDR/ADM2/COL4A2/ANXA1/AGT/SULF1/CYP1B1/FGF2/ECM1/VASH2/EPHA1/ADAM12/CXCL13/NODAL/HK2/ADAMTS9/TERT/CXCL10/SEMA3E/PTPRM/CHRNA7/FOXC2/PRKD1/C5AR1/MIR30C2/HLA-G/MIR99B/MIR125B2/MIR125B1/MIR181B1/MIR92A2/AQP1/APELA/MIR296	61
GO:0006027	glycosaminoglycan catabolic process	15/2063	61/18670	0.00216146	0.0237055	0.0187623	IDS/DCN/VCAN/GPC1/HMMR/GPC4/ARSB/IDUA/GNS/FGF2/LUM/GPC3/HGSNAT/SDC2/AGRN	15
GO:0071384	cellular response to corticosteroid stimulus	15/2063	61/18670	0.00216146	0.0237055	0.0187623	CFLAR/EDN1/DNMT3B/ICAM1/PCK2/NR3C1/ASS1/ANXA1/SRD5A1/EGFR/STC1/CREBRF/SSTR2/EIF4EBP1/AQP1	15
GO:0032874	positive regulation of stress-activated MAPK cascade	32/2063	172/18670	0.00217175	0.0237754	0.0188176	MAPK8IP2/FLT4/ARHGEF5/SEMA3A/EDN1/TGFB2/GADD45B/BIRC7/MID1/PYCARD/TPD52L1/WNT5A/EPHA4/TNFSF11/NRK/TNFRSF19/MDFIC/DBNL/MAPK8IP3/TNFRSF11A/ARL6IP5/MFHAS1/PAK1/FZD7/GDF6/F2RL1/SH3RF3/MAP3K5/SAMD5/MIR181A1/MIR181B1/MIR92A2	32
GO:1903034	regulation of response to wounding	33/2063	179/18670	0.00218206	0.0238074	0.0188429	CD9/PRKCQ/FAP/EDN1/SYTL4/PLAT/CADM4/PTN/VTN/SH2B3/HBEGF/EPHA4/FKBP1B/PDGFRA/ANXA1/SERPINE2/FGF2/ADAMTS18/UBASH3B/F2RL1/KLKB1/ATP7A/SMAD3/PRKCE/FOXC2/MYOZ1/THBD/RGMA/ANXA2/ABAT/PROS1/RTN4RL1/ANXA2P2	33
GO:1901654	response to ketone	35/2063	193/18670	0.00218254	0.0238074	0.0188429	CFLAR/TGFBR3/ADCY2/EDN1/DNMT3B/ICAM1/TGFB2/SIRT1/PCK2/SFRP1/PTN/AHR/NR3C1/DUSP1/FOXP2/ASS1/ABHD2/SLIT2/SRD5A1/EGFR/PSPH/IGFBP7/ADCY1/UGT3A2/PRKCE/PTGER4/ADCY6/FIBIN/SLIT3/EFNA5/KCNJ11/EIF4EBP1/CLDN4/AQP1/TXNIP	35
GO:0042471	ear morphogenesis	24/2063	118/18670	0.00222703	0.0242054	0.019158	COL11A1/FGFR1/EDN1/FGF9/HPN/NKX3-2/SOBP/WNT5A/OTX1/PROX1/SOX9/SIX1/ATP8A2/COL2A1/LRIG3/ZIC1/FRZB/MSX1/HESX1/TSHZ1/NOG/ALDH1A3/CEP290/MAFB	24
GO:0048593	camera-type eye morphogenesis	24/2063	118/18670	0.00222703	0.0242054	0.019158	CDON/SDK2/BAX/BMP7/PTN/GLI3/WNT5A/PROX1/BMP4/SOX9/ATP8A2/WNT2B/GDF11/FOXN4/COL8A1/SDK1/NTRK2/THY1/HCN1/COL8A2/PTPRM/FJX1/ALDH1A3/LHX1	24
GO:0030513	positive regulation of BMP signaling pathway	2063-10-01	33/18670	0.0022436	0.0243418	0.0192659	NEO1/HES1/MSX2/BMP4/SULF1/GPC3/CRB2/MSX1/BMPR2/FOXD1	10
GO:0010594	regulation of endothelial cell migration	40/2063	229/18670	0.00227402	0.0246277	0.0194922	DCN/FLT4/VASH1/FGF4/FGFR1/EDN1/SIRT1/CARD10/HMOX1/CD40/SRPX2/PTN/MET/SEMA5A/SPARC/WNT5A/FOXP1/AKT3/PROX1/BMP4/RHOJ/KDR/ANXA1/AGT/FGF2/SLIT2/CXCL13/STC1/ADAMTS9/ATOH8/PTPRM/FOXC2/PRKD1/MIR135B/BMPR2/MIR204/MIR92A2/TDGF1/ITGB3/MIR296	40
GO:0044091	membrane biogenesis	2063-12-01	44/18670	0.00230532	0.0248777	0.0196901	CLIP3/SERINC1/SYT11/NLGN4X/PTPRD/TLCD1/DMKN/NLGN1/CDH2/ANXA2/TLCD2/ANXA2P2	12
GO:0044331	cell-cell adhesion mediated by cadherin	2063-12-01	44/18670	0.00230532	0.0248777	0.0196901	CDH1/CDH10/CDH3/CDH7/CDH6/WNT5A/MAD2L2/EPCAM/CDH24/CDH8/BMP6/CDH2	12
GO:0009063	cellular amino acid catabolic process	25/2063	125/18670	0.00232338	0.0249935	0.0197817	AASS/BCAT1/OAT/ARG2/NOS1/AHCY/CRYM/ALDH5A1/CTH/KMO/PPAT/IDO1/SDSL/CSAD/CBS/GPT2/GPT/CARNS1/PHYKPL/GLDC/PIPOX/SHMT2/SLC25A21/ABAT/DDAH2	25
GO:0070374	positive regulation of ERK1 and ERK2 cascade	38/2063	215/18670	0.00233166	0.0249935	0.0197817	CFLAR/CX3CL1/CCL26/FLT4/ATP6AP1/FGF4/ICAM1/FLT1/NECAB2/PYCARD/CCL2/GCNT2/PDGFRB/TNFSF11/NQO2/BMP4/KDR/NOTCH2/PDGFRA/FGF2/ARRB2/TNFRSF11A/ACKR3/PDGFC/EGFR/MFHAS1/NODAL/KIT/FGFR4/F2RL1/PHB/P2RY1/PDGFD/CHRNA7/ERBB4/C5AR1/ARHGAP8/APELA	38
GO:0071241	cellular response to inorganic substance	38/2063	215/18670	0.00233166	0.0249935	0.0197817	CFLAR/HFE/CDH1/RASGRP2/EDN1/HMOX1/NFATC4/MMP9/MAP1LC3A/RASA4/RASAL1/WNT5A/MTR/MT1G/ATF4/SYT11/SYT6/SLC40A1/CPNE8/ITPKB/CPNE9/SNCA/CAMK2D/EGFR/BMP6/ADCY1/ATP7A/B2M/CLIC4/NLGN1/RASA4B/CPNE7/BACE1/MT1X/RYR1/BLM/SYT3/AQP1	38
GO:0070371	ERK1 and ERK2 cascade	52/2063	317/18670	0.00233256	0.0249935	0.0197817	CFLAR/CX3CL1/CCL26/FLT4/LMO3/ATP6AP1/FGF4/ICAM1/SEMA6A/FLT1/NECAB2/PYCARD/CCL2/DUSP3/PTPN6/GCNT2/PDGFRB/DUSP1/TNFSF11/NQO2/BMP4/SOX9/KDR/NOTCH2/PDGFRA/EPHA7/AGT/ITGAV/FGF2/DUSP6/ARRB2/TNFRSF11A/ACKR3/PDGFC/EGFR/MFHAS1/CNKSR3/NODAL/KIT/FGFR4/SPRY1/F2RL1/PHB/P2RY1/PDGFD/PTGER4/CHRNA7/ERBB4/SPRY4/C5AR1/ARHGAP8/APELA	52
GO:0006760	folic acid-containing compound metabolic process	2063-09-01	28/18670	0.00235234	0.0251165	0.019879	MTHFD2/MTHFD1/FOLR1/MTHFD1L/ALDH1L2/ATIC/GART/PIPOX/SHMT2	9
GO:0033688	regulation of osteoblast proliferation	2063-09-01	28/18670	0.00235234	0.0251165	0.019879	SFRP1/NPR3/TNN/ITGAV/NELL1/GREM1/SMAD3/BCL2/MIR675	9
GO:0014902	myotube differentiation	23/2063	112/18670	0.00238864	0.0253041	0.0200275	CFLAR/CD9/CDON/IL4R/NOS1/NFATC2/KLF5/DMPK/DYRK1B/EHD1/RBM24/TANC1/BHLHE41/NLN/SIX1/GDF15/PTGFRN/MYOF/ADAM12/CAPN2/CXCL10/BCL2/RYR1	23
GO:0070304	positive regulation of stress-activated protein kinase signaling cascade	32/2063	173/18670	0.00238871	0.0253041	0.0200275	MAPK8IP2/FLT4/ARHGEF5/SEMA3A/EDN1/TGFB2/GADD45B/BIRC7/MID1/PYCARD/TPD52L1/WNT5A/EPHA4/TNFSF11/NRK/TNFRSF19/MDFIC/DBNL/MAPK8IP3/TNFRSF11A/ARL6IP5/MFHAS1/PAK1/FZD7/GDF6/F2RL1/SH3RF3/MAP3K5/SAMD5/MIR181A1/MIR181B1/MIR92A2	32
GO:0048167	regulation of synaptic plasticity	34/2063	187/18670	0.002394	0.0253041	0.0200275	CX3CL1/JPH4/ITPR3/NFATC4/RIMS4/PTN/HRH2/EPHA4/RIMS3/CDC20/SLC8A2/YWHAH/UNC13A/SNAP25/AGT/SERPINE2/SNCA/NTRK2/GRID2/JPH3/GRIA1/KIT/S100B/SHANK2/ADCY1/NETO1/MAP1A/PRRT2/NLGN1/CHRNA7/RIMS2/RELN/ARC/VAMP2	34
GO:0022408	negative regulation of cell-cell adhesion	33/2063	180/18670	0.00239499	0.0253041	0.0200275	CD9/HFE/CDH1/PAG1/IL4R/ARG2/FXYD5/CCM2L/GLI3/CXCL12/DUSP3/SH2B3/PTPN6/BCL6/MAD2L2/EPCAM/BMP4/PODXL/ASS1/IDO1/ANXA1/SERPINE2/LRRC32/ADAMTS18/TNFRSF21/BMP6/UBASH3B/ABAT/ZNF703/SOCS1/PELI1/PDCD1LG2/HLA-G	33
GO:0071466	cellular response to xenobiotic stimulus	33/2063	180/18670	0.00239499	0.0253041	0.0200275	CFLAR/MGST1/AHRR/CYP2W1/DNMT3B/ICAM1/PHGDH/GGT1/CYP2D6/PCK2/AHR/PPP1R9B/NR3C1/NQO2/ASS1/GSTM1/GSTM3/CYP1B1/CYP2C8/CSAD/SRD5A1/EGFR/CYP2S1/GSTA4/ARNT2/SLC8A1/CHEK2/EIF4EBP1/RYR1/AIF1/CYP2D7/GSTM2/AQP1	33
GO:1905330	regulation of morphogenesis of an epithelium	33/2063	180/18670	0.00239499	0.0253041	0.0200275	CELSR3/SNAI2/GPC4/FGFR1/WNT11/BMP7/PARD6A/SFRP1/PFN1/WNT5A/FOXP1/BMP4/SOX9/SIX1/WNT2B/AGT/SULF1/NKD1/ARRB2/ARHGEF19/RSPO3/GPC3/ADAMTS12/DAB2/FZD7/FZD1/CXCL10/MAGED1/NOG/ROR1/PSMB8/ETV5/LHX1	33
GO:0045598	regulation of fat cell differentiation	26/2063	132/18670	0.00240442	0.0253595	0.0200714	SNAI2/LMO3/SIRT2/RUNX1T1/HDAC6/SIRT1/KLF5/MEDAG/SFRP1/WNT5A/HES1/MSX2/TGFB1I1/PRDM16/WIF1/FRZB/SMAD3/ZFPM2/ASXL1/ID4/CMKLR1/METRNL/ZADH2/GDF3/ENPP1/MIR181A1	26
GO:1900046	regulation of hemostasis	18/2063	80/18670	0.00241613	0.0254387	0.020134	CD9/PRKCQ/FAP/EDN1/PLAT/VTN/SH2B3/PDGFRA/SERPINE2/ADAMTS18/UBASH3B/F2RL1/KLKB1/THBD/ANXA2/ABAT/PROS1/ANXA2P2	18
GO:0036293	response to decreased oxygen levels	59/2063	370/18670	0.00243333	0.0255753	0.0202422	CFLAR/SIRT2/TGFBR3/ENO1/EDN1/DNMT3B/NOS1/ICAM1/TGFB2/SIRT1/HMOX1/BMP7/AHCY/SFRP1/PLAT/PTN/CXCL12/CRYAB/B3GAT1/STC2/CPEB4/OPRD1/ITPR2/ATF4/AJUBA/EGLN3/LOXL2/CPEB2/PMAIP1/PKLR/PAK1/PDK1/STC1/HK2/S100B/AK4/CAPN2/TERT/ATP7A/SMAD3/CACNB3/VASN/PRKCE/BCL2/ARNT2/CHRNA7/HSD11B2/APOLD1/SLC8A1/ABAT/KCND2/EIF4EBP1/RYR1/DPP4/PSMB8/ADSL/AQP1/MALAT1/CD24	59
GO:0042398	cellular modified amino acid biosynthetic process	13/2063	50/18670	0.00245841	0.0257941	0.0204153	GGCT/CHDH/GGT1/MTHFD1/MTHFD1L/CHAC1/BBOX1/ATIC/SLC7A11/GART/CARNS1/CKMT1A/CKMT1B	13
GO:0010917	negative regulation of mitochondrial membrane potential	2063-06-01	14/18670	0.00247121	0.0258389	0.0204508	BAX/PMAIP1/ARL6IP5/SLC25A27/PRELID1/MIR181B1	6
GO:0045836	positive regulation of meiotic nuclear division	2063-06-01	14/18670	0.00247121	0.0258389	0.0204508	SIRT2/DAZL/WNT5A/MSX2/MSX1/MAPK15	6
GO:0051145	smooth muscle cell differentiation	17/2063	74/18670	0.00249334	0.0260253	0.0205983	SMARCD3/SIRT1/NFATC4/NFATC2/FGF9/OLFM2/HES1/CTH/BMP4/SOX9/SIX1/HEY2/PDCD4/KIT/RBPMS2/MIR125B2/MIR125B1	17
GO:1901655	cellular response to ketone	20/2063	93/18670	0.00253532	0.0260579	0.0206241	CFLAR/ADCY2/DNMT3B/ICAM1/SIRT1/PCK2/SFRP1/AHR/NR3C1/ASS1/SRD5A1/EGFR/ADCY1/UGT3A2/PRKCE/PTGER4/ADCY6/EFNA5/EIF4EBP1/AQP1	20
GO:0050890	cognition	49/2063	296/18670	0.00253548	0.0260579	0.0206241	TAC1/MAPK8IP2/NRXN3/DDHD2/JPH4/ITPR3/NFATC4/HRH3/PTN/PTPRZ1/ASIC1/GLP1R/SOBP/HRH2/TANC1/SLC8A2/NQO2/ATXN1/GRPR/FOXP2/PPT1/SNAP25/MEIS2/AGT/EGFR/NLGN4X/NTRK2/SLC7A11/JAKMIP1/JPH3/GRIA1/KIT/SHROOM4/SYNJ1/AMFR/KALRN/S100B/SHANK2/ADCY1/NETO1/B2M/MAP1A/FOXB1/CHRNA7/BTBD9/PRKAR1B/RELN/C5AR1/ARC	49
GO:0003407	neural retina development	16/2063	68/18670	0.00254604	0.0260579	0.0206241	SDK2/SMARCD3/TGFB2/PTN/SOX9/RAB11FIP4/ATP8A2/FOXN4/SDK1/NTRK2/GPM6A/THY1/HCN1/PTPRM/FJX1/LHX1	16
GO:0035924	cellular response to vascular endothelial growth factor stimulus	16/2063	68/18670	0.00254604	0.0260579	0.0206241	DCN/FLT4/FOXC1/SEMA6A/FLT1/CADM4/PDGFRB/NR4A1/MT1G/KDR/PDGFRA/ANXA1/ADAMTS12/ADAMTS3/GAS1/PRKD1	16
GO:0021510	spinal cord development	22/2063	106/18670	0.00255494	0.0260579	0.0206241	PKD1/PHGDH/PTN/GLI3/SUFU/MDGA1/PROX1/GDF11/FOXN4/GDF7/SRD5A1/DAAM2/ZIC1/DRAXIN/FOXB1/NOG/ROBO2/DCC/RELN/ADARB1/TCTN1/LHX1	22
GO:0048262	determination of dorsal/ventral asymmetry	2063-05-01	10/18670	0.00256027	0.0260579	0.0206241	CER1/NBL1/GREM1/SOSTDC1/AIDA	5
GO:0048570	notochord morphogenesis	2063-05-01	10/18670	0.00256027	0.0260579	0.0206241	WNT11/GLI1/WNT5A/CRB2/NOG	5
GO:0048703	embryonic viscerocranium morphogenesis	2063-05-01	10/18670	0.00256027	0.0260579	0.0206241	MTHFD1/MTHFD1L/RDH10/FOXC2/LHX1	5
GO:0060068	vagina development	2063-05-01	10/18670	0.00256027	0.0260579	0.0206241	LRP2/BAX/WNT5A/AXL/LHX1	5
GO:0060346	bone trabecula formation	2063-05-01	10/18670	0.00256027	0.0260579	0.0206241	SFRP1/MSX2/FBN2/GREM1/THBS3	5
GO:0060513	prostatic bud formation	2063-05-01	10/18670	0.00256027	0.0260579	0.0206241	BMP7/WNT5A/BMP4/SULF1/NOG	5
GO:0070099	regulation of chemokine-mediated signaling pathway	2063-05-01	10/18670	0.00256027	0.0260579	0.0206241	EDN1/SH2B3/PADI2/SLIT2/SLIT3	5
GO:0071670	smooth muscle cell chemotaxis	2063-05-01	10/18670	0.00256027	0.0260579	0.0206241	PDGFRB/SLIT2/PDGFD/PARVA/AIF1	5
GO:0090009	primitive streak formation	2063-05-01	10/18670	0.00256027	0.0260579	0.0206241	WNT5A/NODAL/ETS2/GDF3/LHX1	5
GO:0071229	cellular response to acid chemical	37/2063	209/18670	0.0025638	0.0260579	0.0206241	NR1H4/EDN1/WNT11/TESC/NFATC4/SFRP1/FOLR1/CPEB4/WNT5A/SOX9/SIX1/KDR/ASS1/SESN2/PDGFRA/PDGFC/EGFR/NTRK2/SESN3/PID1/FZD7/CAPN2/COL1A2/ATP7A/RET/COL3A1/PDGFD/PRKCE/PTGER4/RARG/ADCY6/SHMT2/SOCS1/COL4A1/COL5A2/MIR92A2/AQP1	37
GO:1901862	negative regulation of muscle tissue development	15/2063	62/18670	0.00256533	0.0260579	0.0206241	JARID2/YBX3/SIRT2/TLL2/SOX6/IGFBP5/RGS4/BMP4/LEF1/PAK1/FZD7/S100B/NOG/MAPK11/MIR17HG	15
GO:0046661	male sex differentiation	30/2063	160/18670	0.00259483	0.026287	0.0208055	MGST1/MAMLD1/YBX3/SEMA3A/LRP2/BAX/TFAP2C/ICAM1/TGFB2/MSH2/FGF9/SFRP1/AMH/PDGFRB/WNT5A/SOX9/EIF2S2/HSD17B4/WNT2B/PDGFRA/CTSV/SRD5A1/ARID5B/BMP6/KIT/RHOBTB3/ZFPM2/BCL2/UTF1/ZFP42	30
GO:0045667	regulation of osteoblast differentiation	25/2063	126/18670	0.00260091	0.026287	0.0208055	SNAI2/ATP6AP1/BMP7/SFRP1/GLI3/SUFU/GLI1/IGFBP5/MSX2/TNN/BMP4/IL6ST/SMAD6/FBN2/BMP6/NELL1/GREM1/SMAD3/NOG/PRKD1/SEMA4D/PDLIM7/BMPR2/GDF10/MIR675	25
GO:0090101	negative regulation of transmembrane receptor protein serine/threonine kinase signaling pathway	25/2063	126/18670	0.00260091	0.026287	0.0208055	TGFBR3/LRP2/SIRT1/SFRP1/WNT5A/FST/SKIL/SORL1/SMAD6/FBN2/TGFB1I1/PRDM16/CER1/FZD1/NBL1/HTRA1/FBN1/RBPMS2/GREM1/SMAD3/VASN/SOSTDC1/NOG/GDF3/MIR17HG	25
GO:0001892	embryonic placenta development	19/2063	87/18670	0.00266885	0.0267618	0.0211812	PKD1/VASH1/GRHL2/BMP7/HES1/NRK/SNAI1/OVOL2/CDKN1C/HEY2/LEF1/VASH2/RSPO3/EGFR/ST14/NODAL/SPINT1/IGF2/KRT19	19
GO:0032412	regulation of ion transmembrane transporter activity	44/2063	260/18670	0.00266887	0.0267618	0.0211812	MAPK8IP2/KCNG1/GAL/CACNG4/TESC/NOS1/FXYD5/JPH4/MMP9/JPH1/CACNG7/CCL2/PDE4D/FKBP1B/AHNAK/HSPA2/AKAP9/YWHAH/CACNG8/CAMK2D/STOM/JPH2/AKAP6/CNKSR3/JPH3/GRIA1/SHANK2/ATP7A/NETO1/HTR3A/CACNB3/PCSK9/NLGN1/PRKCE/NETO2/SCN4B/PDE4B/KCNJ11/RELN/ARC/DMD/GSTM2/VAMP2/FXYD7	44
GO:0072659	protein localization to plasma membrane	44/2063	260/18670	0.00266887	0.0267618	0.0211812	CDH1/EPB41L3/TESC/PALM/CLIP3/VAMP8/PLS1/LYPLA1/OPTN/PACSIN1/BBS2/RAP2A/CRB3/LAMA5/MRAP2/MAP7/PIK3R1/EGFR/LYPD1/DAB2/PID1/BAG4/FCHO2/TSPAN33/F11R/PLEKHF1/DCHS1/CACNB3/TMEM88/VAMP5/RAB3B/P2RY1/CDH2/PRKCE/PACS1/ZDHHC22/KCNB2/ANXA2/ZDHHC23/KCNIP4/KCNJ11/RILPL1/VAMP2/ANXA2P2	44
GO:0007204	positive regulation of cytosolic calcium ion concentration	52/2063	319/18670	0.00266999	0.0267618	0.0211812	TAC1/CX3CL1/PKD1/EDN1/ADCYAP1R1/BAX/NOS1/JPH4/ITPR3/JPH1/PTPN6/GLP1R/PDE4D/FKBP1B/ITPR2/FAM155B/PDGFRA/AGT/PLCE1/ITGAV/FGF2/CACNA1A/ACKR3/SNCA/CAMK2D/JPH2/PLCB3/AKAP6/THY1/JPH3/UBASH3B/CXCL13/F2RL1/CACNB3/CXCL10/P2RY1/S1PR1/PRKCE/LPAR3/PTGER4/BCL2/CMKLR1/LCK/SLC8A1/NPY2R/RYR1/C5AR1/DMD/TGM2/LIME1/GSTM2/CD24	52
GO:1990778	protein localization to cell periphery	52/2063	319/18670	0.00266999	0.0267618	0.0211812	CDH1/CACNG4/GPC4/EPB41L3/TESC/PALM/CLIP3/CACNG7/MAPK10/VAMP8/PLS1/LYPLA1/OPTN/IQSEC2/PACSIN1/BBS2/RAP2A/CRB3/LAMA5/SNAP25/MRAP2/MAP7/CACNG8/PIK3R1/EGFR/LYPD1/DAB2/PID1/BAG4/FCHO2/TSPAN33/F11R/PLEKHF1/DCHS1/CACNB3/TMEM88/VAMP5/RAB3B/P2RY1/CDH2/PRKCE/PACS1/ZDHHC22/KCNB2/ANXA2/ZDHHC23/KCNIP4/KCNJ11/RILPL1/EFCAB7/VAMP2/ANXA2P2	52
GO:0034109	homotypic cell-cell adhesion	18/2063	81/18670	0.00279205	0.027939	0.022113	CD99/CD9/PRKCQ/CCM2L/CD99L2/SH2B3/PTPN6/TNFSF11/PDGFRA/SERPINE2/ADAMTS18/SLC7A11/UBASH3B/METAP1/ABAT/ZNF703/PEAR1/ITGB3	18
GO:0001974	blood vessel remodeling	2063-12-01	45/18670	0.00283276	0.0282529	0.0223614	FLT4/FOXC1/SEMA3C/BAX/CST3/AGT/RSPO3/ATP7A/AXL/FOXC2/TGM2/BMPR2	12
GO:0048701	embryonic cranial skeleton morphogenesis	2063-12-01	45/18670	0.00283276	0.0282529	0.0223614	GRHL2/MTHFD1/MTHFD1L/RDH10/BMP4/SIX1/PDGFRA/NODAL/SMAD3/FOXC2/IFT140/LHX1	12
GO:0002685	regulation of leukocyte migration	35/2063	196/18670	0.00284405	0.0283188	0.0224136	CD99/CD9/EDN1/ICAM1/HMOX1/CD99L2/PYCARD/IL27RA/PTN/C5/CXCL12/C1QBP/CCL2/THBS4/WNT5A/PADI2/DUSP1/ANXA1/ECM1/SLIT2/CXCL14/PLA2G7/THY1/CXCL13/NBL1/F2RL1/GREM1/CXCL10/PDGFD/PTGER4/MST1/CMKLR1/CSF1/C5AR1/AIF1	35
GO:0060070	canonical Wnt signaling pathway	54/2063	335/18670	0.00286376	0.0283732	0.0224566	SNAI2/DKK3/CDH3/JADE1/WNT11/RSPO4/FERMT1/FGF9/SFRP1/GLI3/TLE4/NFKB1/FOLR1/GLI1/SEMA5A/WNT5A/MAD2L2/WLS/TNN/BICC1/SOX9/WNT2B/LEF1/TLE3/NKD1/IGFBP4/RBMS3/G3BP1/DAAM2/RSPO3/EGFR/GPC3/DIXDC1/DAB2/FZD7/FZD1/DRAXIN/FRZB/GREM1/SMAD3/GPRC5B/TMEM88/CTNND2/CDH2/PYGO1/SOSTDC1/RARG/RUVBL1/FRAT2/SOX2/NOG/ZNF703/MITF/PSMB8	54
GO:0003382	epithelial cell morphogenesis	2063-10-01	34/18670	0.00286825	0.0283732	0.0224566	GRHL2/MET/HRH2/PALLD/RAB25/FRMD6/ST14/STC1/HEG1/RILPL1	10
GO:0010092	specification of animal organ identity	2063-10-01	34/18670	0.00286825	0.0283732	0.0224566	FGFR1/LRP2/SMARCD3/GLI3/BMP4/SIX1/WNT2B/FOXH1/SPRY1/ROBO2	10
GO:0042558	pteridine-containing compound metabolic process	2063-10-01	34/18670	0.00286825	0.0283732	0.0224566	MTHFD2/MTHFD1/FOLR1/MTR/MTHFD1L/ALDH1L2/ATIC/GART/PIPOX/SHMT2	10
GO:0006029	proteoglycan metabolic process	20/2063	94/18670	0.00289305	0.0285718	0.0226138	HS3ST1/IDS/DCN/VCAN/COL11A1/GPC1/B3GAT1/ARSB/SLC35D1/CHST8/IDUA/SULF1/GLCE/COL2A1/CHST7/ADAMTS12/FOXL1/CHST13/EXT1/BMPR2	20
GO:0051098	regulation of binding	59/2063	373/18670	0.00292839	0.0288738	0.0228528	PKD1/HFE/FOXC1/CDON/SIRT2/TGFBR3/ADD2/MAP2/SMARCD3/MAPRE3/BAX/CYP2D6/HMOX1/NFATC4/MMP9/CCM2L/PIM2/CLN5/MET/VTN/LOX/WNT5A/HES1/PLCL1/EPHA4/MAD2L2/MSX2/TNFSF11/BMP4/RAN/HEY2/TXN/SORL1/LEF1/ARRB2/GZMA/CDCA5/DAB2/CEBPG/UBASH3B/PLCL2/AMFR/GPSM1/MSX1/TERT/B2M/SMAD3/CDT1/ENHO/PCSK9/P2RY1/BCL2/ID4/CTBP2/ANXA2/NOG/AIDA/ANXA2P2/CFHR1	59
GO:1901214	regulation of neuron death	51/2063	313/18670	0.00294143	0.0289551	0.0229172	SARM1/CRLF1/CX3CL1/BAX/TGFB2/MSH2/SIRT1/HMOX1/CHGA/NFATC4/MYBL2/PTPRZ1/UNC5B/CCL2/CPEB4/WNT5A/KMO/SET/GRM4/NQO2/EFNB2/SIX1/ATF4/EGLN3/PPT1/RRAS2/EPHA7/SORL1/ARRB2/SNCA/NTRK2/SLC7A11/GRID2/FZD1/DRAXIN/CAPN2/TERT/AXL/PCSK9/BCL2/FOXB1/CHRNA7/CSF1/NRBP2/BACE1/DCC/RILPL1/XRCC2/C5AR1/MAP3K5/MIR125B1	51
GO:0048146	positive regulation of fibroblast proliferation	13/2063	51/18670	0.00297156	0.0291373	0.0230614	FOSL2/CDC6/PDGFRB/WNT5A/PDGFRA/AGT/PDGFC/EGFR/BMI1/PDGFD/ANXA2/ANXA2P2/AQP1	13
GO:0007272	ensheathment of neurons	26/2063	134/18670	0.0029851	0.0291373	0.0230614	CD9/GALC/GPC1/SIRT2/EPB41L3/ATRN/PRX/PTN/PTPRZ1/CNTNAP1/PMP22/CTSC/PLP1/MYRF/GAL3ST1/TNFRSF21/MAL2/NTRK2/TENM4/S100B/SERINC5/SH3TC2/ID4/RARG/UGT8/POU3F1	26
GO:0008366	axon ensheathment	26/2063	134/18670	0.0029851	0.0291373	0.0230614	CD9/GALC/GPC1/SIRT2/EPB41L3/ATRN/PRX/PTN/PTPRZ1/CNTNAP1/PMP22/CTSC/PLP1/MYRF/GAL3ST1/TNFRSF21/MAL2/NTRK2/TENM4/S100B/SERINC5/SH3TC2/ID4/RARG/UGT8/POU3F1	26
GO:0002689	negative regulation of leukocyte chemotaxis	2063-07-01	19/18670	0.00301288	0.0291373	0.0230614	C5/CCL2/PADI2/DUSP1/SLIT2/NBL1/GREM1	7
GO:0009127	purine nucleoside monophosphate biosynthetic process	2063-07-01	19/18670	0.00301288	0.0291373	0.0230614	PAICS/PPAT/ATIC/GART/PFAS/APRT/ADSL	7
GO:0009168	purine ribonucleoside monophosphate biosynthetic process	2063-07-01	19/18670	0.00301288	0.0291373	0.0230614	PAICS/PPAT/ATIC/GART/PFAS/APRT/ADSL	7
GO:0032288	myelin assembly	2063-07-01	19/18670	0.00301288	0.0291373	0.0230614	CD9/GPC1/EPB41L3/CNTNAP1/PMP22/TENM4/UGT8	7
GO:0036303	lymph vessel morphogenesis	2063-07-01	19/18670	0.00301288	0.0291373	0.0230614	PKD1/FLT4/FOXC1/VASH1/PROX1/FOXC2/BMPR2	7
GO:0048486	parasympathetic nervous system development	2063-07-01	19/18670	0.00301288	0.0291373	0.0230614	SEMA3A/HES1/SIX1/PLXNA3/NAV2/HES3/ADARB1	7
GO:0060973	cell migration involved in heart development	2063-07-01	19/18670	0.00301288	0.0291373	0.0230614	SNAI2/SEMA3C/BMP7/FOLR1/PDGFRB/BMP4/DCHS1	7
GO:0072576	liver morphogenesis	2063-07-01	19/18670	0.00301288	0.0291373	0.0230614	CFLAR/LIMS2/HPN/PTN/GLI1/RPS6KA1/PROX1	7
GO:0002688	regulation of leukocyte chemotaxis	23/2063	114/18670	0.00302773	0.0291759	0.0230919	EDN1/PTN/C5/CXCL12/C1QBP/CCL2/THBS4/WNT5A/PADI2/DUSP1/SLIT2/CXCL14/PLA2G7/CXCL13/NBL1/F2RL1/GREM1/CXCL10/MST1/CMKLR1/CSF1/C5AR1/AIF1	23
GO:0046622	positive regulation of organ growth	15/2063	63/18670	0.00302957	0.0291759	0.0230919	YBX3/TGFBR3/FGFR1/EDN1/FGF9/GLI1/PROX1/HEY2/PIM1/FGF2/AKAP6/ZFPM2/ERBB4/MIR204/MIR17HG	15
GO:0060043	regulation of cardiac muscle cell proliferation	14/2063	57/18670	0.00303132	0.0291759	0.0230919	JARID2/TGFBR3/FGFR1/FGF9/GLI1/HEY2/PIM1/FGF2/ZFPM2/ERBB4/NOG/MAPK11/MIR204/MIR17HG	14
GO:0043506	regulation of JUN kinase activity	19/2063	88/18670	0.00305852	0.0293909	0.0232621	ARHGEF5/EDN1/BIRC7/SFRP1/HIPK3/WNT5A/EPHA4/TNFSF11/NRK/MDFIC/DBNL/MAPK8IP3/TNFRSF11A/PAK1/PDCD4/AIDA/MAP3K5/SAMD5/MIR92A2	19
GO:0045766	positive regulation of angiogenesis	36/2063	204/18670	0.00306773	0.0294072	0.023275	CX3CL1/RAPGEF3/SIRT1/HMOX1/CD40/PPP1R16B/SRPX2/FLT1/ITGB8/RLN2/SEMA5A/WNT5A/AKT3/RHOJ/KDR/ADM2/ANXA1/CYP1B1/FGF2/ECM1/VASH2/EPHA1/ADAM12/NODAL/HK2/TERT/CHRNA7/FOXC2/PRKD1/C5AR1/MIR99B/MIR181B1/MIR92A2/AQP1/APELA/MIR296	36
GO:0060142	regulation of syncytium formation by plasma membrane fusion	2063-09-01	29/18670	0.00308098	0.0294072	0.023275	CFLAR/IL4R/RAPGEF3/NFATC2/EHD1/GDF15/CAPN2/ADAM9/CXCL10	9
GO:0060536	cartilage morphogenesis	2063-09-01	29/18670	0.00308098	0.0294072	0.023275	SNAI2/COL12A1/COL7A1/SNAI1/MATN2/STC1/MSX1/VWA2/COL14A1	9
GO:0060914	heart formation	2063-09-01	29/18670	0.00308098	0.0294072	0.023275	LRP2/SMARCD3/FOLR1/HES1/BMP4/SIX1/PIM1/FOXH1/ROBO2	9
GO:0048259	regulation of receptor-mediated endocytosis	21/2063	101/18670	0.00308865	0.0294072	0.023275	HFE/SNAP91/NECAB2/VTN/SGIP1/EFNB2/APOC1/PPT1/SYT11/SH3GL3/ARRB2/DAB2/B2M/GREM1/PCSK9/ANXA2/CD2AP/ARC/ANXA2P2/APELA/ITGB3	21
GO:0035107	appendage morphogenesis	28/2063	148/18670	0.00309422	0.0294072	0.023275	SEMA3C/FGF4/FGFR1/GRHL2/BAX/TGFB2/SALL4/BMP7/FGF9/IQCE/GLI3/WNT5A/MSX2/RDH10/BMP4/SOX9/LEF1/FBN2/COL2A1/AFF3/GPC3/MBNL1/MSX1/RARG/NOG/IFT140/TMEM231/SALL3	28
GO:0035108	limb morphogenesis	28/2063	148/18670	0.00309422	0.0294072	0.023275	SEMA3C/FGF4/FGFR1/GRHL2/BAX/TGFB2/SALL4/BMP7/FGF9/IQCE/GLI3/WNT5A/MSX2/RDH10/BMP4/SOX9/LEF1/FBN2/COL2A1/AFF3/GPC3/MBNL1/MSX1/RARG/NOG/IFT140/TMEM231/SALL3	28
GO:0016358	dendrite development	40/2063	233/18670	0.00312809	0.0296825	0.0234929	SARM1/CDKL5/SS18L2/MAPK8IP2/CUL7/SEMA3A/MAP2/HDAC6/NFATC4/BMP7/PTN/EPHA4/CDC20/PACSIN1/RAB17/RAP2A/YWHAH/MATN2/DCLK1/DOCK10/DBNL/DCDC2/SDK1/PTPRD/LRP8/KALRN/NTN3/SHANK2/PDLIM5/SLITRK5/MAP1A/SDC2/NLGN1/CTNND2/MAP6/CHRNA7/DCC/SEMA4D/RELN/ARC	40
GO:0010811	positive regulation of cell-substrate adhesion	24/2063	121/18670	0.00314495	0.0297562	0.0235512	CX3CL1/LIMS2/ITGA6/CCDC80/FERMT1/SFRP1/PTN/C1QBP/VTN/NEDD9/NID1/KDR/MMRN1/COL8A1/EPHA1/THY1/SMAD3/PLEKHA2/RAC3/HAS2/PRKCE/CSF1/NPY2R/ARL2	24
GO:0001936	regulation of endothelial cell proliferation	32/2063	176/18670	0.00315462	0.0297562	0.0235512	CCL26/FLT4/VASH1/FGFR1/SIRT1/HMOX1/PPP1R16B/FLT1/CXCL12/CCL2/SEMA5A/SPARC/THBS4/WNT5A/AKT3/PROX1/NR4A1/BMP4/KDR/SULF1/FGF2/ECM1/VASH2/BMP6/ATOH8/EGFL7/PTPRM/PRKD1/MIR135B/BMPR2/APELA/ITGB3	32
GO:0060401	cytosolic calcium ion transport	32/2063	176/18670	0.00315462	0.0297562	0.0235512	CX3CL1/ADCYAP1R1/BAX/NOS1/JPH4/ITPR3/JPH1/PTPN6/PDE4D/FKBP1B/ITPR2/FAM155B/PLCE1/FGF2/SNCA/CAMK2D/JPH2/PLCB3/AKAP6/THY1/JPH3/UBASH3B/CACNB3/CXCL10/PRKCE/BCL2/LCK/SLC8A1/RYR1/DMD/LIME1/GSTM2	32
GO:0021884	forebrain neuron development	2063-08-01	24/18670	0.00316534	0.0297562	0.0235512	SEMA3A/WNT5A/PLXNA3/SLIT2/ATP7A/DCLK2/ROBO2/SALL3	8
GO:1903010	regulation of bone development	2063-08-01	24/18670	0.00316534	0.0297562	0.0235512	CLDN18/ATP6AP1/GLI3/LOX/TNFSF11/NOTCH2/FBN1/GREM1	8
GO:2001026	regulation of endothelial cell chemotaxis	2063-08-01	24/18670	0.00316534	0.0297562	0.0235512	FGF4/FGFR1/MET/SEMA5A/KDR/FGF2/CXCL13/PRKD1	8
GO:0006979	response to oxidative stress	69/2063	451/18670	0.00321753	0.0301998	0.0239024	CFLAR/PDK2/MGST1/RRM2B/SIRT2/EDN1/GNAO1/ATRN/SLC23A2/HDAC6/SIRT1/HMOX1/MMP9/BMP7/MAP1LC3A/PON2/MET/CRYAB/NME5/PDGFRB/STC2/GPX7/MTR/PRDX1/CRYGD/FKBP1B/DUSP1/ATF4/PXDN/SESN2/KDM6B/STK26/PDGFRA/ANXA1/NUDT15/TXN/CPEB2/CYP1B1/IDH1/CBX8/FANCD2/ARL6IP5/SNCA/EGFR/SESN3/SLC7A11/PDK1/FZD1/CAPN2/CA3/TP53INP1/ATP7A/AXL/ADAM9/PDGFD/BCL2/CYCS/MSRB3/PYCR1/SLC8A1/PRKD1/MAP3K5/SZT2/AIF1/MICB/MIR92A2/AQP1/ETV5/TXN…	69
GO:0006855	drug transmembrane transport	17/2063	76/18670	0.00335753	0.0314166	0.0248654	SLC1A3/LRP2/SLC7A5/SLC1A6/SLC1A5/FOLR1/RGS4/SLC25A19/AGT/SLC19A3/SLC7A1/ARL6IP5/SLC22A3/SLC7A11/SLC7A3/AQP1/PRAF2	17
GO:0030500	regulation of bone mineralization	17/2063	76/18670	0.00335753	0.0314166	0.0248654	GPM6B/TXLNG/BMP7/PTN/BMP4/SOX9/FBN2/ECM1/BMP6/NELL1/GREM1/SMAD3/LTBP3/S1PR1/SLC8A1/ENPP1/BMPR2	17
GO:0008277	regulation of G protein-coupled receptor signaling pathway	27/2063	142/18670	0.00337581	0.0315388	0.0249621	MGLL/EDN1/NOS1/CHGA/NECAB2/APLP1/MET/PPP1R9B/ARRDC3/WNT5A/RGS4/GRK4/PDE6B/MRAP2/USP20/PLCE1/ARRB2/RGS5/RGS16/SNCA/RGS10/RGS12/METAP1/PHB/GRK5/GPRASP1/APELA	27
GO:0001935	endothelial cell proliferation	34/2063	191/18670	0.00340832	0.0317935	0.0251637	CCL26/FLT4/VASH1/FGFR1/SIRT1/HMOX1/PPP1R16B/FLT1/CXCL12/CCL2/SEMA5A/SPARC/THBS4/WNT5A/AKT3/PROX1/NR4A1/BMP4/KDR/LOXL2/SULF1/FGF2/ECM1/VASH2/BMP6/ATOH8/EGFL7/PTPRM/PRKX/PRKD1/MIR135B/BMPR2/APELA/ITGB3	34
GO:0030856	regulation of epithelial cell differentiation	29/2063	156/18670	0.00344513	0.032022	0.0253445	FOXC1/RFX3/GRHL2/MMP9/ESRP1/HES1/MYCL/MSX2/BMP4/SOX9/OVOL2/CDKN1C/HEY2/CTSV/BMP6/NODAL/FRZB/ATOH8/KDF1/SFN/APOLD1/PRKX/GDF3/FAT4/MIR99B/MIR181B1/MIR18B/CD24/LHX1	29
GO:0043277	apoptotic cell clearance	2063-12-01	46/18670	0.00345397	0.032022	0.0253445	RHOBTB1/CCL2/ITGAV/MFGE8/AXL/RAC3/PEAR1/TGM2/C4B/C4A/ITGB3/XKR7	12
GO:0071675	regulation of mononuclear cell migration	2063-12-01	46/18670	0.00345397	0.032022	0.0253445	CXCL12/DUSP1/SLIT2/PLA2G7/NBL1/GREM1/CXCL10/PDGFD/CMKLR1/CSF1/C5AR1/AIF1	12
GO:0099172	presynapse organization	2063-12-01	46/18670	0.00345397	0.032022	0.0253445	GPC4/MDGA1/WNT5A/PCDH17/EFNB2/SNCA/NLGN4X/CNTN5/PTPRD/FZD1/NLGN1/C5AR1	12
GO:0001756	somitogenesis	16/2063	70/18670	0.00347624	0.0321791	0.0254689	FOXC1/SEMA3C/DLL3/SFRP1/WNT5A/TCF15/PCDH8/LEF1/NKD1/CRB2/SMAD3/FOXB1/FOXC2/GDF3/XRCC2/LHX1	16
GO:0060828	regulation of canonical Wnt signaling pathway	47/2063	286/18670	0.00353822	0.0327029	0.0258834	SNAI2/DKK3/CDH3/JADE1/WNT11/RSPO4/FERMT1/FGF9/SFRP1/GLI3/TLE4/NFKB1/FOLR1/GLI1/SEMA5A/WNT5A/MAD2L2/WLS/TNN/BICC1/SOX9/TLE3/NKD1/IGFBP4/RBMS3/G3BP1/DAAM2/RSPO3/EGFR/GPC3/DAB2/FZD7/FZD1/DRAXIN/FRZB/GREM1/SMAD3/GPRC5B/TMEM88/CTNND2/CDH2/SOSTDC1/RUVBL1/SOX2/NOG/ZNF703/PSMB8	47
GO:1900449	regulation of glutamate receptor signaling pathway	15/2063	64/18670	0.00356077	0.0328344	0.0259875	CX3CL1/MAPK8IP2/CACNG4/NECAB2/CACNG7/CCL2/UNC13A/CACNG8/GRIA1/SHANK2/NETO1/NLGN1/NETO2/RELN/ARC	15
GO:0099003	vesicle-mediated transport in synapse	37/2063	213/18670	0.00356773	0.0328344	0.0259875	SNAP91/PLD1/AMPH/RIMS4/SYNDIG1/APBA1/FBXL20/MAPK10/RIMS3/PCDH17/PPP3CC/PACSIN1/EFNB2/UNC13A/SNAP25/SYT11/SYT6/SNCA/NLGN4X/FCHO2/SYNJ1/BSN/ADCY1/PRRT2/RAB3B/NLGN1/P2RY1/CDH2/CTBP2/RIMS2/BTBD9/SYN3/BACE1/PRKAR1B/ARC/VAMP2/ITGB3	37
GO:2000649	regulation of sodium ion transmembrane transporter activity	13/2063	52/18670	0.00356872	0.0328344	0.0259875	TESC/FXYD5/YWHAH/CAMK2D/STOM/CNKSR3/NETO1/PCSK9/PRKCE/NETO2/SCN4B/DMD/FXYD7	13
GO:0009799	specification of symmetry	25/2063	129/18670	0.00360786	0.0331441	0.0262327	RFX3/SUFU/NKX3-2/FOLR1/WNT5A/BICC1/BMP4/OVOL2/DYNC2LI1/FOXN4/DAAM2/CER1/DISP1/NODAL/NBL1/FOXH1/BBS5/GREM1/SMAD3/SOSTDC1/AIDA/IFT140/TDGF1P3/TDGF1/LEFTY1	25
GO:0035909	aorta morphogenesis	2063-10-01	35/18670	0.0036242	0.0332438	0.0263115	TGFB2/PDGFRB/HES1/PROX1/EFNB2/SIX1/HEY2/FOXH1/ADAMTS9/COL3A1	10
GO:0035418	protein localization to synapse	18/2063	83/18670	0.00369091	0.0336518	0.0266345	CACNG4/GPC4/CACNG7/ABHD17B/MAPK10/WNT5A/KIF17/IQSEC2/SNAP25/MAPK8IP3/CACNG8/CEP112/KIF5A/BSN/NETO1/MAP1A/NLGN1/RELN	18
GO:0048145	regulation of fibroblast proliferation	18/2063	83/18670	0.00369091	0.0336518	0.0266345	FOSL2/BAX/CDC6/SFRP1/PDGFRB/WNT5A/PDGFRA/AGT/PDGFC/EGFR/FBXO4/TP53INP1/BMI1/PDGFD/ANXA2/ANXA2P2/AQP1/DACH1	18
GO:0071277	cellular response to calcium ion	18/2063	83/18670	0.00369091	0.0336518	0.0266345	RASGRP2/EDN1/RASA4/RASAL1/WNT5A/SYT11/SYT6/CPNE8/ITPKB/CPNE9/CAMK2D/ADCY1/CLIC4/NLGN1/RASA4B/CPNE7/RYR1/SYT3	18
GO:2000106	regulation of leukocyte apoptotic process	18/2063	83/18670	0.00369091	0.0336518	0.0266345	PRKCQ/ARG2/BAX/SIRT1/BIRC7/CXCL12/BCL6/WNT5A/FOXP1/BMP4/IDO1/ANXA1/ITPKB/CDKN2A/SLC7A11/AXL/PRELID1/MIR17HG	18
GO:0030879	mammary gland development	27/2063	143/18670	0.0037337	0.0337138	0.0266836	BAX/GLI3/WNT5A/IGFBP5/IRF6/MSX2/TNFSF11/SOCS2/ATP7B/BMP4/SOX9/PPAT/LEF1/TNFRSF11A/HK2/KALRN/MSX1/ATP7A/SOSTDC1/FOXB1/MST1/ERBB4/ZNF703/CSF1/APRT/TDGF1/ETV5	27
GO:0008585	female gonad development	20/2063	96/18670	0.00373603	0.0337138	0.0266836	FOXC1/BAX/ICAM1/SIRT1/SFRP1/AMH/VGF/PDGFRA/IDH1/ARRB2/SLIT2/ARID5B/KIT/PTX3/ZFPM2/BCL2/ZFP42/NRIP1/SLIT3/ROBO2	20
GO:0043584	nose development	2063-06-01	15/18670	0.0037367	0.0337138	0.0266836	GLI3/PROX1/RDH10/SIX1/HESX1/ALDH1A3	6
GO:0071599	otic vesicle development	2063-06-01	15/18670	0.0037367	0.0337138	0.0266836	PROX1/SOX9/SIX1/COL2A1/HESX1/CEP290	6
GO:0090192	regulation of glomerulus development	2063-06-01	15/18670	0.0037367	0.0337138	0.0266836	CFLAR/BMP7/BMP4/RET/PDGFD/NOG	6
GO:1902969	mitotic DNA replication	2063-06-01	15/18670	0.0037367	0.0337138	0.0266836	FGFR1/GINS1/MCM4/MCM3/BCL6/CHEK2	6
GO:2001028	positive regulation of endothelial cell chemotaxis	2063-06-01	15/18670	0.0037367	0.0337138	0.0266836	FGFR1/MET/SEMA5A/KDR/FGF2/PRKD1	6
GO:0007254	JNK cascade	37/2063	214/18670	0.00386566	0.0348255	0.0275634	MAPK8IP2/FLT4/ARHGEF5/SEMA3A/EDN1/MAGI3/GADD45B/BIRC7/PYCARD/SFRP1/DUSP3/MAPK10/HIPK3/TPD52L1/WNT5A/EPHA4/TNFSF11/NRK/RAP2A/SH2D3A/TNFRSF19/MDFIC/DBNL/MAPK8IP3/TNFRSF11A/EGFR/MFHAS1/PAK1/PDCD4/FZD7/F2RL1/PTGER4/SH3RF3/AIDA/MAP3K5/SAMD5/MIR92A2	37
GO:0003209	cardiac atrium morphogenesis	2063-09-01	30/18670	0.00397633	0.0356514	0.0282171	TGFB2/CCM2L/WNT5A/PROX1/NOTCH2/HEY2/HEG1/NOG/BMPR2	9
GO:0048286	lung alveolus development	2063-11-01	41/18670	0.00397989	0.0356514	0.0282171	FLT4/IGFBP5/BMP4/FOXP2/TNS3/SLC7A11/ATP7A/LTBP3/ASXL1/MAN1A2/BMPR2	11
GO:1902893	regulation of pri-miRNA transcription by RNA polymerase II	2063-11-01	41/18670	0.00397989	0.0356514	0.0282171	TGFB2/NFATC4/KLF5/NR3C1/BMP4/SOX9/SMAD6/GNL3/TERT/SMAD3/ATOH8	11
GO:0045778	positive regulation of ossification	19/2063	90/18670	0.00398089	0.0356514	0.0282171	TAC1/GPM6B/ATP6AP1/TGFB2/BMP7/PTN/GLI3/WNT5A/MSX2/BMP4/IL6ST/FBN2/BMP6/NELL1/SMAD3/SLC8A1/PRKD1/PDLIM7/BMPR2	19
GO:0070997	neuron death	55/2063	348/18670	0.00403944	0.0361223	0.0285898	SARM1/CRLF1/CX3CL1/BAX/NLRP1/TGFB2/MSH2/SIRT1/HMOX1/CHGA/NFATC4/MYBL2/PTPRZ1/UNC5B/CCL2/CPEB4/WNT5A/KMO/SET/GRM4/NQO2/EFNB2/SIX1/ATF4/EGLN3/PPT1/RRAS2/EPHA7/SORL1/ARRB2/SNCA/TNFRSF21/NTRK2/SLC7A11/GRID2/SLC25A27/FZD1/DRAXIN/CAPN2/TERT/AXL/PCSK9/BCL2/FOXB1/CHRNA7/CSF1/NRBP2/BACE1/DCC/RILPL1/XRCC2/ADARB1/C5AR1/MAP3K5/MIR125B1	55
GO:0055001	muscle cell development	33/2063	186/18670	0.00408455	0.0364718	0.0288664	CFLAR/EDN1/NFATC4/NFATC2/TNNT1/LOX/PDGFRB/HES1/RGS4/PROX1/BMP4/SIX1/FLNC/PDGFRA/HEY2/AGT/MYOF/PAK1/AKAP6/UCHL1/PGM5/OBSCN/SORBS2/PDLIM5/LMOD1/SGCD/KRT19/BCL2/MYOZ1/SLC8A1/RYR1/ALPK2/DMD	33
GO:0070482	response to oxygen levels	61/2063	394/18670	0.00411835	0.0365546	0.028932	CFLAR/SIRT2/TGFBR3/ATP6AP1/ENO1/EDN1/DNMT3B/NOS1/ICAM1/TGFB2/SIRT1/HMOX1/BMP7/AHCY/SFRP1/PLAT/PTN/CXCL12/CRYAB/B3GAT1/PDGFRB/STC2/CPEB4/OPRD1/ITPR2/ATF4/AJUBA/EGLN3/LOXL2/CPEB2/PMAIP1/PKLR/PAK1/PDK1/STC1/HK2/S100B/AK4/CAPN2/TERT/ATP7A/SMAD3/CACNB3/VASN/PRKCE/BCL2/ARNT2/CHRNA7/HSD11B2/APOLD1/SLC8A1/ABAT/KCND2/EIF4EBP1/RYR1/DPP4/PSMB8/ADSL/AQP1/MALAT1/CD24	61
GO:0002548	monocyte chemotaxis	15/2063	65/18670	0.00416585	0.0365546	0.028932	CX3CL1/CCL26/FLT1/CXCL12/CCL2/DUSP1/TNFSF11/ANXA1/TNFRSF11A/SLIT2/PLA2G7/NBL1/GREM1/CXCL10/AIF1	15
GO:0006026	aminoglycan catabolic process	15/2063	65/18670	0.00416585	0.0365546	0.028932	IDS/DCN/VCAN/GPC1/HMMR/GPC4/ARSB/IDUA/GNS/FGF2/LUM/GPC3/HGSNAT/SDC2/AGRN	15
GO:0010810	regulation of cell-substrate adhesion	37/2063	215/18670	0.00418453	0.0365546	0.028932	CX3CL1/GPM6B/LIMS2/ITGA6/CCDC80/FERMT1/SFRP1/PTN/C1QBP/DUSP3/VTN/GCNT2/NEDD9/BCL6/NID1/KDR/MMRN1/COL8A1/PIK3R1/EPHA1/CDKN2A/THY1/FZD7/DLC1/SMAD3/PLEKHA2/RAC3/SEMA3E/HAS2/PRKCE/BCL2/RCC2/EFNA5/CSF1/NPY2R/MIR92A2/ARL2	37
GO:0003215	cardiac right ventricle morphogenesis	2063-07-01	20/18670	0.00419819	0.0365546	0.028932	SEMA3C/SMARCD3/TGFB2/HEY2/FOXH1/ZFPM2/MIR17HG	7
GO:0023019	signal transduction involved in regulation of gene expression	2063-07-01	20/18670	0.00419819	0.0365546	0.028932	EPCAM/MSX2/PDGFRA/CER1/MSX1/SMAD3/P2RY1	7
GO:0032793	positive regulation of CREB transcription factor activity	2063-07-01	20/18670	0.00419819	0.0365546	0.028932	OPRD1/CRTC3/EPHA5/LRP8/ADCY1/PRKD1/RELN	7
GO:0042474	middle ear morphogenesis	2063-07-01	20/18670	0.00419819	0.0365546	0.028932	FGFR1/EDN1/NKX3-2/SIX1/MSX1/TSHZ1/NOG	7
GO:0043931	ossification involved in bone maturation	2063-07-01	20/18670	0.00419819	0.0365546	0.028932	DCHS1/GREM1/THBS3/SEMA4D/FAT4/RYR1/CCDC154	7
GO:0048670	regulation of collateral sprouting	2063-07-01	20/18670	0.00419819	0.0365546	0.028932	ULK2/RND2/EPHA7/LPAR3/EFNA5/DCC/SEMA4D	7
GO:0051580	regulation of neurotransmitter uptake	2063-07-01	20/18670	0.00419819	0.0365546	0.028932	GPM6B/NOS1/RGS4/ARL6IP5/SNCA/RAB3B/ITGB3	7
GO:0051797	regulation of hair follicle development	2063-07-01	20/18670	0.00419819	0.0365546	0.028932	CDH3/GAL/TGFB2/FERMT1/WNT5A/MSX2/FST	7
GO:2000774	positive regulation of cellular senescence	2063-07-01	20/18670	0.00419819	0.0365546	0.028932	ARG2/SIRT1/EEF1E1/HMGA1/CDKN2A/B2M/HLA-G	7
GO:0060561	apoptotic process involved in morphogenesis	2063-08-01	25/18670	0.00421022	0.0365546	0.028932	FOXC1/FGF4/BAX/TGFB2/BMP7/CRYAB/LEF1/FOXC2	8
GO:0061217	regulation of mesonephros development	2063-08-01	25/18670	0.00421022	0.0365546	0.028932	BMP4/SOX9/SIX1/WNT2B/AGT/MAGED1/NOG/LHX1	8
GO:0090025	regulation of monocyte chemotaxis	2063-08-01	25/18670	0.00421022	0.0365546	0.028932	CXCL12/DUSP1/SLIT2/PLA2G7/NBL1/GREM1/CXCL10/AIF1	8
GO:2000311	regulation of AMPA receptor activity	2063-08-01	25/18670	0.00421022	0.0365546	0.028932	MAPK8IP2/CACNG4/CACNG7/CACNG8/SHANK2/NLGN1/RELN/ARC	8
GO:0048144	fibroblast proliferation	18/2063	84/18670	0.004223	0.0365546	0.028932	FOSL2/BAX/CDC6/SFRP1/PDGFRB/WNT5A/PDGFRA/AGT/PDGFC/EGFR/FBXO4/TP53INP1/BMI1/PDGFD/ANXA2/ANXA2P2/AQP1/DACH1	18
GO:0050818	regulation of coagulation	18/2063	84/18670	0.004223	0.0365546	0.028932	CD9/PRKCQ/FAP/EDN1/PLAT/VTN/SH2B3/PDGFRA/SERPINE2/ADAMTS18/UBASH3B/F2RL1/KLKB1/THBD/ANXA2/ABAT/PROS1/ANXA2P2	18
GO:0045843	negative regulation of striated muscle tissue development	14/2063	59/18670	0.00424655	0.0365546	0.028932	JARID2/YBX3/SIRT2/TLL2/SOX6/RGS4/BMP4/LEF1/PAK1/FZD7/S100B/NOG/MAPK11/MIR17HG	14
GO:0014883	transition between fast and slow fiber	2063-05-01	11/18670	0.00426893	0.0365546	0.028932	TNNT1/TNNI1/GTF2IRD2B/GTF2IRD2/ACTN3	5
GO:0040015	negative regulation of multicellular organism growth	2063-05-01	11/18670	0.00426893	0.0365546	0.028932	RAI1/STC2/SOCS2/BBS2/GDF15	5
GO:0061307	cardiac neural crest cell differentiation involved in heart development	2063-05-01	11/18670	0.00426893	0.0365546	0.028932	SEMA3C/BMP7/FOLR1/HES1/BMP4	5
GO:0061308	cardiac neural crest cell development involved in heart development	2063-05-01	11/18670	0.00426893	0.0365546	0.028932	SEMA3C/BMP7/FOLR1/HES1/BMP4	5
GO:0072110	glomerular mesangial cell proliferation	2063-05-01	11/18670	0.00426893	0.0365546	0.028932	CFLAR/BMP7/PDGFRB/BMP4/PDGFD	5
GO:0072683	T cell extravasation	2063-05-01	11/18670	0.00426893	0.0365546	0.028932	CD99/ICAM1/CD99L2/IL27RA/CCL2	5
GO:1904321	response to forskolin	2063-05-01	11/18670	0.00426893	0.0365546	0.028932	ADCY2/AHR/ADCY1/ADCY6/EFNA5	5
GO:1904322	cellular response to forskolin	2063-05-01	11/18670	0.00426893	0.0365546	0.028932	ADCY2/AHR/ADCY1/ADCY6/EFNA5	5
GO:2001204	regulation of osteoclast development	2063-05-01	11/18670	0.00426893	0.0365546	0.028932	CLDN18/ATP6AP1/TNFSF11/NOTCH2/FBN1	5
GO:0008630	intrinsic apoptotic signaling pathway in response to DNA damage	21/2063	104/18670	0.00443631	0.0379342	0.0300239	SNAI2/USP28/FNIP2/BAX/MSH2/SIRT1/HMOX1/NFATC4/PYCARD/CXCL12/SNAI1/SKIL/MAEL/ACKR3/PIK3R1/DDIAS/TRIAP1/BCL2/SFN/AEN/CHEK2	21
GO:2001257	regulation of cation channel activity	32/2063	180/18670	0.00449372	0.0383709	0.0303696	MAPK8IP2/KCNG1/GAL/CACNG4/NOS1/JPH4/MMP9/JPH1/CACNG7/CCL2/PDE4D/FKBP1B/AHNAK/CACNG8/CAMK2D/STOM/JPH2/AKAP6/JPH3/GRIA1/SHANK2/NETO1/CACNB3/NLGN1/NETO2/PDE4B/KCNJ11/RELN/ARC/DMD/GSTM2/VAMP2	32
GO:0014909	smooth muscle cell migration	19/2063	91/18670	0.004522	0.0385232	0.0304901	FGF9/PLAT/VTN/PDGFRB/IGFBP5/AGT/SORL1/SLIT2/PAK1/TERT/ATP7A/HAS2/PDGFD/BCL2/PARVA/MIR135B/AIF1/MIR218-1/ITGB3	19
GO:0009112	nucleobase metabolic process	2063-10-01	36/18670	0.0045297	0.0385232	0.0304901	MTHFD1/MTHFD1L/PAICS/PPAT/GMPR/AOX1/CDA/GART/DPYD/APRT	10
GO:0055002	striated muscle cell development	31/2063	173/18670	0.00453064	0.0385232	0.0304901	CFLAR/EDN1/NFATC2/TNNT1/LOX/PDGFRB/RGS4/PROX1/BMP4/SIX1/FLNC/PDGFRA/HEY2/AGT/MYOF/PAK1/AKAP6/UCHL1/PGM5/OBSCN/SORBS2/PDLIM5/LMOD1/SGCD/KRT19/BCL2/MYOZ1/SLC8A1/RYR1/ALPK2/DMD	31
GO:0002237	response to molecule of bacterial origin	54/2063	343/18670	0.00472395	0.0401105	0.0317464	TAC1/CX3CL1/MGST1/DCN/NR1H4/VIM/SIRT2/EDN1/NOS1/ICAM1/GGT1/PYCARD/NFKBIB/CCL2/NFKB1/SPARC/PDE4D/WNT5A/FOXP1/KMO/CXCL6/LOXL1/ASS1/IDO1/SMAD6/TNFRSF11A/IFNAR1/SNCA/PDCD4/BMP6/CDK19/CXCL13/TIMP4/SPON2/ALPL/CAPN2/CXCL5/B2M/AXL/ADAM9/CXCL10/PRKCE/PTGER4/THBD/SSC5D/PDE4B/SIGIRR/PALM3/PELI1/C5AR1/PDCD1LG2/MIR187/C4B/CD24	54
GO:0031668	cellular response to extracellular stimulus	44/2063	268/18670	0.00474013	0.0401915	0.0318105	PDK2/LAMP2/HFE/NR1H4/SNAI2/ASNS/ICAM1/ITGA6/SIRT1/HMOX1/MAP1LC3A/SFRP1/PTN/PPP1R9B/FOLR1/DAP/CPEB4/TRIM24/ATF4/SESN2/WNT2B/STK26/NUDT15/CTSV/PIM1/PMAIP1/UCN2/SRD5A1/CDKN2B/SESN3/CBS/CACNB3/AXL/PCSK9/P2RY1/FOXA3/BCL2/PRKD1/MAP3K5/SZT2/BMPR2/AIF1/MIR125B2/MIR125B1	44
GO:0006575	cellular modified amino acid metabolic process	33/2063	188/18670	0.00483586	0.0409458	0.0324075	GGCT/MGST1/CHDH/MTHFD2/GGT1/MTHFD1/AHCY/CRYM/CPQ/HPN/FOLR1/SERINC1/ALDH5A1/MTHFD1L/CHAC1/BBOX1/ASS1/GSTM1/GSTM3/ALDH1L2/ATIC/IDH1/OSBPL10/SLC7A11/GART/SERINC5/GSTA4/CARNS1/PIPOX/SHMT2/GSTM2/CKMT1A/CKMT1B	33
GO:0046626	regulation of insulin receptor signaling pathway	15/2063	66/18670	0.00485215	0.0410264	0.0324713	NR1H4/PRKCQ/SIRT1/SOCS2/AGT/SORL1/PIK3R1/SESN3/PAK1/PID1/VWA2/IGF2/ENHO/SOCS1/ENPP1	15
GO:0042476	odontogenesis	25/2063	132/18670	0.00492425	0.0414623	0.0328163	FOXC1/FGF4/EDN1/BAX/GNAO1/LAMB1/ITGA6/TGFB2/BMP7/GLI3/MSX2/TNFSF11/BMP4/LAMA5/PDGFRA/LEF1/NFIC/ALPL/MSX1/COL1A2/HTRA1/SOSTDC1/CSF1/CCDC154/AQP1	25
GO:0042552	myelination	25/2063	132/18670	0.00492425	0.0414623	0.0328163	CD9/GALC/GPC1/SIRT2/EPB41L3/ATRN/PTN/PTPRZ1/CNTNAP1/PMP22/CTSC/PLP1/MYRF/GAL3ST1/TNFRSF21/MAL2/NTRK2/TENM4/S100B/SERINC5/SH3TC2/ID4/RARG/UGT8/POU3F1	25
GO:0045995	regulation of embryonic development	25/2063	132/18670	0.00492425	0.0414623	0.0328163	FGFR1/BMP7/LAMA1/SFRP1/SUFU/LAMA4/WNT5A/HES1/NRK/SNAI1/BMP4/AMOT/SIX1/LAMA5/WNT2B/SULF1/NKD1/GPR161/CRB2/TENM4/FZD7/NODAL/FZD1/COL5A2/LHX1	25
GO:0001666	response to hypoxia	56/2063	359/18670	0.00495227	0.0416125	0.0329352	CFLAR/SIRT2/TGFBR3/ENO1/EDN1/DNMT3B/NOS1/ICAM1/TGFB2/SIRT1/HMOX1/BMP7/AHCY/SFRP1/PLAT/PTN/CXCL12/CRYAB/B3GAT1/STC2/OPRD1/ITPR2/AJUBA/EGLN3/LOXL2/CPEB2/PMAIP1/PKLR/PAK1/PDK1/STC1/HK2/S100B/AK4/CAPN2/TERT/ATP7A/SMAD3/VASN/PRKCE/BCL2/ARNT2/CHRNA7/HSD11B2/APOLD1/SLC8A1/ABAT/KCND2/EIF4EBP1/RYR1/DPP4/PSMB8/ADSL/AQP1/MALAT1/CD24	56
GO:0033135	regulation of peptidyl-serine phosphorylation	26/2063	139/18670	0.0049757	0.0416125	0.0329352	FNIP2/RAPGEF3/BAX/NOS1/HDAC6/PDE4D/WNT5A/PLCL1/OPRD1/MAD2L2/SH2D3A/AKAP9/TXN/ARRB2/SNCA/EGFR/NTRK2/PAK1/CNKSR3/PLCL2/BAG4/RET/TERF2IP/BCL2/PRKD1/DMD	26
GO:0033260	nuclear DNA replication	14/2063	60/18670	0.00498756	0.0416125	0.0329352	FGFR1/CDC7/MCM5/GINS1/MCM4/RPA3/MCM3/BCL6/PRIM2/TERF1/CDT1/CHEK2/PRIM1/DACH1	14
GO:0048635	negative regulation of muscle organ development	14/2063	60/18670	0.00498756	0.0416125	0.0329352	JARID2/YBX3/SIRT2/TLL2/SOX6/RGS4/BMP4/LEF1/PAK1/FZD7/S100B/NOG/MAPK11/MIR17HG	14
GO:0009612	response to mechanical stimulus	36/2063	210/18670	0.00498906	0.0416125	0.0329352	ETV1/PKD1/DCN/COL11A1/ASNS/EDN1/SLC1A3/WNT11/CD40/TNFRSF10A/HPN/PTN/CXCL12/NFKB1/TNFRSF8/SOX9/FOXP2/ATP8A2/MEIS2/AGT/SERPINE2/EGFR/PSPH/CHEK1/BMP6/KIT/CACNB3/COL3A1/CXCL10/P2RY1/PTGER4/SLC8A1/BACE1/DMD/AQP1/TXNIP	36
GO:0030178	negative regulation of Wnt signaling pathway	36/2063	210/18670	0.00498906	0.0416125	0.0329352	SNAI2/DKK3/JADE1/WNT11/NFATC4/FERMT1/FGF9/SFRP1/GLI3/TLE4/GLI1/WNT5A/MAD2L2/TNN/BICC1/SOX9/TLE3/NKD1/IGFBP4/RBMS3/G3BP1/GPC3/DAB2/WIF1/FZD1/DRAXIN/FRZB/GREM1/TMEM88/CXXC4/CDH2/SOSTDC1/SOX2/NOG/ALPK2/PSMB8	36
GO:0042542	response to hydrogen peroxide	27/2063	146/18670	0.00500468	0.0416125	0.0329352	GNAO1/HDAC6/SIRT1/HMOX1/MAP1LC3A/MET/CRYAB/PDGFRB/FKBP1B/DUSP1/KDM6B/STK26/ANXA1/TXN/CYP1B1/CBX8/CAPN2/AXL/ADAM9/PDGFD/BCL2/PYCR1/SLC8A1/MAP3K5/MIR92A2/AQP1/TXNIP	27
GO:0061337	cardiac conduction	27/2063	146/18670	0.00500468	0.0416125	0.0329352	ABCC9/ATP2A3/CACNG4/KCNN2/NOS1/ITPR3/KCNK6/DMPK/ATP1A3/CACNG7/PDE4D/SLC8A2/FKBP1B/ITPR2/AKAP9/AGT/CACNG8/CAMK2D/CACNB3/KCNJ4/SCN4B/SLC8A1/KCND2/KCNIP4/KCNJ11/RYR1/FXYD7	27
GO:2000241	regulation of reproductive process	29/2063	160/18670	0.00500523	0.0416125	0.0329352	SIRT2/SEMA3A/DAZL/BMP7/SFRP1/AMH/C1QBP/ARHGDIB/WNT5A/CDC20/DUSP1/MSX2/NRK/SNAI1/SEMG1/BMP4/SOX9/SULF1/EAF2/PRDM14/NODAL/MSX1/CDC25A/P2RY1/ZFPM2/MAPK15/GPR3/PGAM4/APELA	29
GO:0051924	regulation of calcium ion transport	42/2063	254/18670	0.00501441	0.0416125	0.0329352	CX3CL1/ADCYAP1R1/BAX/GNAO1/NOS1/ICAM1/JPH4/JPH1/CXCL12/CCL2/PTPN6/PDE4D/PDGFRB/STC2/OPRD1/RGS4/FKBP1B/SEMG1/AHNAK/HSPA2/AGT/ARRB2/SNCA/CAMK2D/JPH2/AKAP6/THY1/JPH3/UBASH3B/STC1/CACNB3/CXCL10/PRKCE/LPAR3/BCL2/ANXA2/SLC8A1/PDE4B/DMD/LIME1/GSTM2/ANXA2P2	42
GO:0007528	neuromuscular junction development	2063-12-01	48/18670	0.00502457	0.0416125	0.0329352	PTN/SIX1/UNC13A/KALRN/SHANK2/CACNB3/LAMB2/COL4A1/COL4A5/AGRN/COLQ/ETV5	12
GO:0046850	regulation of bone remodeling	2063-12-01	48/18670	0.00502457	0.0416125	0.0329352	CLDN18/ATP6AP1/TFRC/SFRP1/TNFSF11/TNFRSF11A/EGFR/UBASH3B/GREM1/LTBP3/S1PR1/ITGB3	12
GO:0061005	cell differentiation involved in kidney development	13/2063	54/18670	0.00505424	0.0416437	0.0329599	MMP9/GLI3/ACTA2/HES1/BMP4/PODXL/MYO1E/LAMB2/FOXC2/PRKX/FAT4/CD24/LHX1	13
GO:0003401	axis elongation	2063-09-01	31/18670	0.00506273	0.0416437	0.0329599	WNT11/SFRP1/WNT5A/RDH10/BMP4/SOX9/SIX1/NKD1/SPRY1	9
GO:0010543	regulation of platelet activation	2063-09-01	31/18670	0.00506273	0.0416437	0.0329599	CD9/PRKCQ/SH2B3/PDGFRA/SERPINE2/ADAMTS18/UBASH3B/THBD/ABAT	9
GO:0033687	osteoblast proliferation	2063-09-01	31/18670	0.00506273	0.0416437	0.0329599	SFRP1/NPR3/TNN/ITGAV/NELL1/GREM1/SMAD3/BCL2/MIR675	9
GO:0035767	endothelial cell chemotaxis	2063-09-01	31/18670	0.00506273	0.0416437	0.0329599	FGF4/FGFR1/MET/SEMA5A/NR4A1/KDR/FGF2/CXCL13/PRKD1	9
GO:0043491	protein kinase B signaling	44/2063	269/18670	0.00507651	0.0416688	0.0329798	CX3CL1/SIRT2/FGF4/FGFR1/SIRT1/CD40/FGF9/MET/C1QBP/CCL2/SH2B3/GCNT2/SEMA5A/HBEGF/LOX/PDGFRB/IGFBP5/PIK3R3/TNFSF11/SOX9/KDR/GDF15/SESN2/LIN28A/PDGFRA/TXN/FGF2/ARRB2/PIK3R1/EGFR/MFHAS1/NTRK2/SESN3/PIK3AP1/BAG4/KIT/FGFR4/RET/IGF2/AXL/ERBB4/LCK/PEAR1/HLA-G	44
GO:0034765	regulation of ion transmembrane transport	72/2063	483/18670	0.00507955	0.0416688	0.0329798	CX3CL1/MAPK8IP2/KCNG1/GAL/KCNQ2/CACNG4/KCNN2/BAX/TESC/NOS1/FXYD5/JPH4/KCNK6/MMP9/JPH1/CACNG7/CCL2/PTPN6/PDE4D/KCNJ13/RGS4/FKBP1B/AHNAK/HSPA2/AKAP9/YWHAH/AGT/CACNA1A/CACNG8/ARL6IP5/SNCA/CAMK2D/STOM/JPH2/AKAP6/CNKSR3/THY1/JPH3/UBASH3B/GRIA1/SHANK2/HCN1/KCNK5/ATP7A/NETO1/HTR3A/CACNB3/KCNJ4/PCSK9/CXCL10/CLIC4/NLGN1/KCNS3/KCNG3/PRKCE/NETO2/SCN4B/KCNB2/SLC8A1/KCNK12/KCND2/PDE4B/KCNQ5/KCNIP4/KCNJ11/RELN…	72
GO:1903828	negative regulation of cellular protein localization	22/2063	112/18670	0.00514885	0.0421802	0.0333845	GPM6B/CLDN18/TP53INP2/FERMT1/ABHD17B/SUFU/LYPLA1/DCLK1/MDFIC/MRAP2/TXN/MFHAS1/TERF1/ASTN2/LYPD1/FBXO4/DAB2/PID1/BAG4/MAP1A/CDT1/DCLK2	22
GO:0007160	cell-matrix adhesion	38/2063	225/18670	0.00516117	0.042224	0.0334191	CX3CL1/PKD1/GPM6B/ITGB5/ITGA6/FERMT1/SFRP1/DUSP3/VTN/BCL6/NID1/TNN/KDR/AJUBA/LAMA5/TMEM8B/ITGAV/PIK3R1/EPHA1/CDKN2A/ADAMTS12/THY1/ADAMTS9/DLC1/VWA2/SMAD3/COL3A1/ADAM9/THBS3/PLEKHA2/SEMA3E/BCL2/RCC2/EFNA5/CSF1/MIR92A2/ACTN3/ITGB3	38
GO:0042326	negative regulation of phosphorylation	70/2063	468/18670	0.00523588	0.0427773	0.0338571	LMO3/SIRT2/BAX/TESC/SEMA6A/SIRT1/GADD45B/BMP7/PARD6A/PYCARD/SFRP1/RASIP1/CADM4/DUSP3/HIPK3/SH2B3/PTPN6/NNT/PDE4D/KAT2B/RGS4/DUSP1/CDKN2C/BMP4/KIRREL2/AJUBA/CDKN1C/MLLT1/SORL1/SMAD6/DUSP5/DUSP6/ARRB2/CBLC/SLIT2/SNCA/EPHA1/CDKN2B/CDKN2A/PDCD4/CNKSR3/PID1/THY1/UBASH3B/UCHL1/DEPTOR/DUSP2/CAMK2N2/SPRY1/F2RL1/SMPD1/TERF2IP/GREM1/PHB/GFRA2/HEG1/SFN/NPM1/NOG/SOCS1/AIDA/SPRY4/SEMA4D/PRKAR1B/ADARB1/ENPP1/D…	70
GO:0043401	steroid hormone mediated signaling pathway	32/2063	182/18670	0.00532591	0.0434542	0.0343929	NR1H4/CALCOCO1/LMO3/HDAC6/SIRT1/BMP7/SFRP1/NR3C1/FOXP1/NR5A2/PADI2/NR4A1/BMP4/YWHAH/RAN/LEF1/ABHD2/TGFB1I1/ARRB2/NR6A1/PAK1/DAB2/NODAL/PRMT2/FOXH1/CREBRF/PHB/CYP7B1/RARG/NRIP1/NCOA6/RXRB	32
GO:0043648	dicarboxylic acid metabolic process	20/2063	99/18670	0.00537579	0.0436211	0.0345249	NR1H4/MDH1/OAT/MTHFD2/SLC1A3/GGT1/MTHFD1/FOLR1/ALDH5A1/KMO/MTHFD1L/ASS1/ALDH1L2/ATIC/IDH1/SLC7A11/ME3/GPT2/ATCAY/SHMT2	20
GO:1903779	regulation of cardiac conduction	16/2063	73/18670	0.00538044	0.0436211	0.0345249	ABCC9/ATP2A3/NOS1/ITPR3/DMPK/ATP1A3/PDE4D/SLC8A2/FKBP1B/ITPR2/AGT/CAMK2D/SLC8A1/KCNJ11/RYR1/FXYD7	16
GO:0001780	neutrophil homeostasis	2063-06-01	16/18670	0.00542561	0.0436211	0.0345249	SH2B3/ANXA1/ITPKB/SLC7A11/AXL/PDE4B	6
GO:0001946	lymphangiogenesis	2063-06-01	16/18670	0.00542561	0.0436211	0.0345249	FLT4/FOXC1/VASH1/PROX1/FOXC2/BMPR2	6
GO:0010934	macrophage cytokine production	2063-06-01	16/18670	0.00542561	0.0436211	0.0345249	TGFB2/SIRT1/WNT5A/SPON2/GPRC5B/HLA-G	6
GO:0030033	microvillus assembly	2063-06-01	16/18670	0.00542561	0.0436211	0.0345249	PLD1/FXYD5/KLF5/RAP2A/PODXL/STK26	6
GO:0048012	hepatocyte growth factor receptor signaling pathway	2063-06-01	16/18670	0.00542561	0.0436211	0.0345249	SIRT2/HPN/MET/PAK1/ADAMTS12/MST1	6
GO:0048820	hair follicle maturation	2063-06-01	16/18670	0.00542561	0.0436211	0.0345249	CDH3/GAL/TGFB2/FERMT1/WNT5A/MSX2	6
GO:0055119	relaxation of cardiac muscle	2063-06-01	16/18670	0.00542561	0.0436211	0.0345249	CHGA/PDE4D/CAMK2D/SLC8A1/PDE4B/GSTM2	6
GO:0071871	response to epinephrine	2063-06-01	16/18670	0.00542561	0.0436211	0.0345249	SIRT2/PDE4D/PKLR/SNCA/SRD5A1/PDE4B	6
GO:1900451	positive regulation of glutamate receptor signaling pathway	2063-06-01	16/18670	0.00542561	0.0436211	0.0345249	CACNG4/NECAB2/CCL2/UNC13A/RELN/ARC	6
GO:0070372	regulation of ERK1 and ERK2 cascade	48/2063	300/18670	0.00545526	0.0438013	0.0346675	CFLAR/CX3CL1/CCL26/FLT4/LMO3/ATP6AP1/FGF4/ICAM1/SEMA6A/FLT1/NECAB2/PYCARD/CCL2/DUSP3/PTPN6/GCNT2/PDGFRB/DUSP1/TNFSF11/NQO2/BMP4/KDR/NOTCH2/PDGFRA/EPHA7/FGF2/DUSP6/ARRB2/TNFRSF11A/ACKR3/PDGFC/EGFR/MFHAS1/CNKSR3/NODAL/KIT/FGFR4/SPRY1/F2RL1/PHB/P2RY1/PDGFD/CHRNA7/ERBB4/SPRY4/C5AR1/ARHGAP8/APELA	48
GO:0060037	pharyngeal system development	2063-08-01	26/18670	0.00550148	0.0439393	0.0347768	TGFB2/BMP7/FOLR1/HES1/BMP4/SIX1/NOG/BMPR2	8
GO:0060669	embryonic placenta morphogenesis	2063-08-01	26/18670	0.00550148	0.0439393	0.0347768	GRHL2/BMP7/CDKN1C/LEF1/RSPO3/ST14/SPINT1/IGF2	8
GO:0071711	basement membrane organization	2063-08-01	26/18670	0.00550148	0.0439393	0.0347768	LAMB1/FERMT1/HPN/NID1/PXDN/LAMB2/FLRT2/COL4A1	8
GO:0099560	synaptic membrane adhesion	2063-08-01	26/18670	0.00550148	0.0439393	0.0347768	GPC4/MDGA1/PCDH17/PCDH8/SPARCL1/PTPRD/NLGN1/EFNA5	8
GO:1901606	alpha-amino acid catabolic process	21/2063	106/18670	0.00558117	0.044517	0.035234	AASS/OAT/ARG2/NOS1/AHCY/CRYM/KMO/PPAT/IDO1/SDSL/CSAD/CBS/GPT2/GPT/CARNS1/PHYKPL/GLDC/PIPOX/SHMT2/SLC25A21/DDAH2	21
GO:0015807	L-amino acid transport	15/2063	67/18670	0.00562733	0.0448261	0.0354787	SLC38A5/SLC1A3/SLC7A6/SLC7A5/SLC1A6/SLC1A5/SLC38A1/RGS4/AGT/SLC7A1/ARL6IP5/SLC43A1/SLC7A11/SLC7A3/PRAF2	15
GO:0061213	positive regulation of mesonephros development	2063-07-01	21/18670	0.00570481	0.0452054	0.0357789	SOX9/SIX1/WNT2B/AGT/MAGED1/NOG/LHX1	7
GO:0072010	glomerular epithelium development	2063-07-01	21/18670	0.00570481	0.0452054	0.0357789	FOXC1/BMP4/PODXL/MYO1E/LAMB2/FOXC2/CD24	7
GO:0072111	cell proliferation involved in kidney development	2063-07-01	21/18670	0.00570481	0.0452054	0.0357789	CFLAR/BMP7/PDGFRB/BMP4/LIN28A/GPC3/PDGFD	7
GO:1901739	regulation of myoblast fusion	2063-07-01	21/18670	0.00570481	0.0452054	0.0357789	CFLAR/IL4R/NFATC2/EHD1/GDF15/CAPN2/CXCL10	7
GO:0043200	response to amino acid	22/2063	113/18670	0.00574277	0.0454467	0.0359698	ASNS/EDN1/ICAM1/PTN/GLRB/CPEB4/SIX1/ASS1/SESN2/PDGFRA/PDGFC/EGFR/NTRK2/SESN3/CAPN2/COL1A2/ATP7A/COL3A1/PDGFD/SOCS1/COL4A1/COL5A2	22
GO:0033273	response to vitamin	19/2063	93/18670	0.00578655	0.0457334	0.0361967	SNAI2/DNMT3B/BMP7/SFRP1/PTN/FOLR1/NNT/SPARC/STC2/FKBP1B/LRAT/TRIM24/PIM1/EGFR/STC1/ALPL/CXCL10/MIR125B2/MIR125B1	19
GO:1903531	negative regulation of secretion by cell	36/2063	212/18670	0.00582205	0.0458515	0.0362903	CX3CL1/NR1H4/EDN1/ARG2/C1QTNF3/HMOX1/CHGA/HRH3/SYTL4/SFRP1/IL27RA/ASIC1/VAMP8/FKBP1B/RHBDF2/SYT11/ANXA1/LRRC32/MAPKBP1/SNCA/TNFRSF21/FRMD4A/KALRN/VSNL1/F2RL1/ENHO/P2RY1/PTGER4/SSC5D/ABAT/ADRA2C/KCNJ11/MIR30C2/MIR149/MIR204/ADRA2B	36
GO:0016266	O-glycan processing	14/2063	61/18670	0.00582938	0.0458515	0.0362903	ST6GAL1/C1GALT1/GALNT3/ST3GAL3/GALNT15/GALNT5/GALNT6/CHST4/B3GNT7/GALNT14/GALNT10/MUC3A/B3GNT2/GCNT1	14
GO:0032233	positive regulation of actin filament bundle assembly	14/2063	61/18670	0.00582938	0.0458515	0.0362903	TAC1/CX3CL1/ARHGEF5/RAPGEF3/WNT11/SFRP1/PFN1/EPHA1/PAK1/BAG4/SMAD3/SYNPO2/EVL/CD47	14
GO:0002088	lens development in camera-type eye	17/2063	80/18670	0.00583179	0.0458515	0.0362903	VIM/CDON/CRYBB1/LIM2/CRYAB/WNT5A/PROX1/CRYGD/GJA8/BMP4/CDKN1C/WNT2B/SKIL/SLC7A11/SMAD3/MAF/CRYBA4	17
GO:0019932	second-messenger-mediated signaling	66/2063	439/18670	0.00584004	0.0458568	0.0362944	PDK2/GAL/ADCY2/EDN1/ADCYAP1R1/RAPGEF3/PTHLH/NOS1/JPH4/ITPR3/CHGA/NFATC4/NFATC2/JPH1/NCALD/DMPK/APLP1/AHR/PPP1R9B/GLP1R/PDE10A/ARRDC3/PDE4D/NR5A2/FKBP1B/TNFSF11/PPP3CC/ITPR2/SOX9/KDR/ADM2/TNNI3/MRAP2/AGT/PLCE1/CRTC3/GPR161/ACKR3/UCN2/EPHA5/CAMK2D/EGFR/JPH2/AKAP6/JPH3/RCAN1/ADCY1/CXCL10/SGCD/PTGER4/ADCY6/CMKLR1/CALCB/RIMS2/MYOZ1/GPR3/SLC8A1/ADRA2C/NPY2R/PRKAR1B/DMD/GSTM2/DDAH2/AQP1/ACTN3/ADRA2B	66
GO:0072089	stem cell proliferation	23/2063	120/18670	0.0058649	0.0459924	0.0364017	CX3CL1/SNAI2/FGFR1/SMARCD3/FERMT1/PTN/GLI3/NANOG/WNT5A/ARTN/EPCAM/OVOL2/WNT2B/SOX5/PIM1/FGF2/LEF1/TERT/LTBP3/ID4/KDF1/PLXNB2/TRIM71	23
GO:0010863	positive regulation of phospholipase C activity	2063-11-01	43/18670	0.00589601	0.045998	0.0364062	FGFR1/ADCYAP1R1/FLT1/PDGFRB/PDGFRA/AGT/FGF2/EGFR/NTRK2/KIT/C5AR1	11
GO:0032924	activin receptor signaling pathway	2063-11-01	43/18670	0.00589601	0.045998	0.0364062	FGF9/FST/GDF7/CER1/GDF6/NODAL/FOXH1/SMAD3/BMPR2/TDGF1P3/TDGF1	11
GO:0043616	keratinocyte proliferation	2063-11-01	43/18670	0.00589601	0.045998	0.0364062	SNAI2/CDH3/FERMT1/IRF6/EFNB2/OVOL2/NOTCH2/HAS2/KDF1/SFN/PRKD1	11
GO:0099054	presynapse assembly	2063-11-01	43/18670	0.00589601	0.045998	0.0364062	GPC4/MDGA1/WNT5A/PCDH17/EFNB2/SNCA/NLGN4X/CNTN5/PTPRD/FZD1/NLGN1	11
GO:0097120	receptor localization to synapse	13/2063	55/18670	0.00596347	0.0464644	0.0367753	CACNG4/GPC4/CACNG7/MAPK10/KIF17/IQSEC2/SNAP25/CACNG8/CEP112/KIF5A/NETO1/NLGN1/RELN	13
GO:0031960	response to corticosteroid	29/2063	162/18670	0.00598449	0.0465683	0.0368575	CFLAR/EDN1/DNMT3B/ICAM1/PCK2/SPARC/NR3C1/DUSP1/ASS1/ANXA1/CTSV/SLIT2/SRD5A1/EGFR/BMP6/STC1/S100B/ALPL/IGFBP7/CREBRF/ADAM9/BCL2/HSD11B2/FIBIN/SSTR2/SLIT3/EIF4EBP1/AIF1/AQP1	29
GO:0006766	vitamin metabolic process	25/2063	134/18670	0.00600725	0.0466255	0.0369029	SNAI2/SLC2A3/MTHFD2/FGFR1/LRP2/SLC23A2/MTHFD1/CUBN/NFKB1/FOLR1/MTR/KMO/MTHFD1L/RDH10/LRAT/SNAI1/SLC25A19/PSAT1/SLC19A3/ALDH1L2/AOX1/CBR1/CYB5A/SHMT2/ENPP1	25
GO:0032355	response to estradiol	25/2063	134/18670	0.00600725	0.0466255	0.0369029	CFLAR/ADCYAP1R1/DDX18/DNMT3B/GGT1/BMP7/RBBP8/SFRP1/PTN/CRYAB/PDGFRB/DUSP1/MSX2/SOCS2/ASS1/ANXA1/AGT/SRD5A1/EGFR/ARNT2/NRIP1/SSTR2/ZNF703/KCNJ11/TXNIP	25
GO:0061041	regulation of wound healing	27/2063	148/18670	0.00603856	0.0468085	0.0370477	CD9/PRKCQ/FAP/EDN1/SYTL4/PLAT/CADM4/VTN/SH2B3/HBEGF/PDGFRA/ANXA1/SERPINE2/FGF2/ADAMTS18/UBASH3B/F2RL1/KLKB1/SMAD3/PRKCE/FOXC2/MYOZ1/THBD/ANXA2/ABAT/PROS1/ANXA2P2	27
GO:1900076	regulation of cellular response to insulin stimulus	16/2063	74/18670	0.00617688	0.0478194	0.0378478	NR1H4/PRKCQ/SIRT1/SOCS2/AGT/SORL1/USO1/PIK3R1/SESN3/PAK1/PID1/VWA2/IGF2/ENHO/SOCS1/ENPP1	16
GO:0034599	cellular response to oxidative stress	48/2063	302/18670	0.00618994	0.0478594	0.0378794	CFLAR/PDK2/MGST1/SIRT2/HDAC6/SIRT1/HMOX1/MMP9/BMP7/MAP1LC3A/MET/NME5/GPX7/MTR/PRDX1/CRYGD/ATF4/SESN2/KDM6B/STK26/PDGFRA/ANXA1/TXN/CPEB2/CYP1B1/CBX8/FANCD2/ARL6IP5/SNCA/EGFR/SLC7A11/PDK1/FZD1/TP53INP1/ATP7A/AXL/PDGFD/BCL2/CYCS/MSRB3/PYCR1/PRKD1/MAP3K5/SZT2/AIF1/MIR92A2/AQP1/ETV5	48
GO:0051968	positive regulation of synaptic transmission, glutamatergic	2063-09-01	32/18670	0.00636564	0.0490925	0.0388554	CACNG4/CACNG7/CCL2/KMO/CACNG8/EGFR/SHANK2/NLGN1/RELN	9
GO:0060674	placenta blood vessel development	2063-09-01	32/18670	0.00636564	0.0490925	0.0388554	PKD1/VASH1/ITGB8/HES1/OVOL2/HEY2/VASH2/SPINT1/APELA	9

## Sheet: IvG
ID	Description	GeneRatio	BgRatio	pvalue	p.adjust	qvalue	geneID	Count
GO:0030198	extracellular matrix organization	147/3461	368/18670	3.71219e-22	1.60538e-18	1.21783e-18	CFLAR/ST7/ITGA3/DCN/PHLDB1/TIMP2/TLL1/CDH1/TNC/GPM6B/COL9A2/FOXC1/COL11A1/TNFRSF1A/BCL3/ITGA8/FAP/COL5A3/PLOD1/COL16A1/B4GALT1/MMP2/NID2/ICAM1/LAMB1/ITGA6/CCDC80/TGFB2/TLL2/MMP11/MMP9/FERMT1/CST3/LAMA1/TIMP1/MMP15/HAS3/ERCC2/TGFB1/HPN/ITGB8/SERPINE1/PLOD3/AEBP1/TGFBR1/KAZALD1/COL1A1/VTN/COL12A1/LAMA4/LOX/SPARC/COL7A1/ITGA4/FN1/NID1/SPP1/TGFBI/LRP1/SOX9/TCF15/MMP24/LOXL1/COLGALT1/PXDN/COL5A1/RAMP2…	147
GO:0043062	extracellular structure organization	147/3461	369/18670	5.06429e-22	1.60538e-18	1.21783e-18	CFLAR/ST7/ITGA3/DCN/PHLDB1/TIMP2/TLL1/CDH1/TNC/GPM6B/COL9A2/FOXC1/COL11A1/TNFRSF1A/BCL3/ITGA8/FAP/COL5A3/PLOD1/COL16A1/B4GALT1/MMP2/NID2/ICAM1/LAMB1/ITGA6/CCDC80/TGFB2/TLL2/MMP11/MMP9/FERMT1/CST3/LAMA1/TIMP1/MMP15/HAS3/ERCC2/TGFB1/HPN/ITGB8/SERPINE1/PLOD3/AEBP1/TGFBR1/KAZALD1/COL1A1/VTN/COL12A1/LAMA4/LOX/SPARC/COL7A1/ITGA4/FN1/NID1/SPP1/TGFBI/LRP1/SOX9/TCF15/MMP24/LOXL1/COLGALT1/PXDN/COL5A1/RAMP2…	147
GO:0006614	SRP-dependent cotranslational protein targeting to membrane	58/3461	105/18670	3.84559e-17	8.12702e-14	6.16509e-14	RPS20/TRAM2/RPL31/RPS5/RPLP0/RPL3/RPS16/RPS19/RPL18A/RPL34/RPS13/RPS12/RPL24/RPS15/RPL22/RPS25/RPL21/RPL5/RPS10/RPL23/RPL27/RPS15A/RPL35/RPS6/RPLP1/RPS24/RPS2/RPL13A/RPL11/RPS8/RPS27A/RPS3A/RPL7/RPS3/RPL8/RPL26/RPL9/RPS14/RPSA/RPS9/RPS21/RPS7/RPL38/RPL4/TRAM1L1/RPLP2/RPS27/RPS17/RPS23/RPL14/RPL12/RPL23A/RPL10A/RPL39/RPS29/RPL41/RPS28/RPL17	58
GO:0006613	cotranslational protein targeting to membrane	58/3461	109/18670	3.87938e-16	6.14882e-13	4.66445e-13	RPS20/TRAM2/RPL31/RPS5/RPLP0/RPL3/RPS16/RPS19/RPL18A/RPL34/RPS13/RPS12/RPL24/RPS15/RPL22/RPS25/RPL21/RPL5/RPS10/RPL23/RPL27/RPS15A/RPL35/RPS6/RPLP1/RPS24/RPS2/RPL13A/RPL11/RPS8/RPS27A/RPS3A/RPL7/RPS3/RPL8/RPL26/RPL9/RPS14/RPSA/RPS9/RPS21/RPS7/RPL38/RPL4/TRAM1L1/RPLP2/RPS27/RPS17/RPS23/RPL14/RPL12/RPL23A/RPL10A/RPL39/RPS29/RPL41/RPS28/RPL17	58
GO:0000184	nuclear-transcribed mRNA catabolic process, nonsense-mediated decay	61/3461	120/18670	1.16314e-15	1.47486e-12	1.11882e-12	RPS20/RPL31/RPS5/RPLP0/RPL3/EIF3E/RPS16/RPS19/RPL18A/RPL34/RPS13/RPS12/RPL24/RPS15/RPL22/RPS25/ETF1/RPL21/RPL5/RPS10/RPL23/RPL27/CTIF/RPS15A/RPL35/RPS6/RPLP1/RPS24/RPS2/RPL13A/RPL11/RPS8/RPS27A/RPS3A/RPL7/RPS3/RPL8/RPL26/RPL9/RPS14/RPSA/RPS9/RPS21/RPS7/DCP2/RPL38/RPL4/RPLP2/RPS27/RPS17/RPS23/RPL14/PNRC2/RPL12/RPL23A/RPL10A/RPL39/RPS29/RPL41/RPS28/RPL17	61
GO:0019083	viral transcription	77/3461	177/18670	1.39926e-14	1.47855e-11	1.12162e-11	RPS20/NUP160/NDC1/RPL31/NUP37/MID2/RPS5/SEH1L/RPLP0/TFAP4/RPL3/RPS16/RPS19/RPL18A/HPN/RPL34/RPS13/NUP107/RPS12/NUP155/RPL24/RPS15/RPL22/TRIM62/RPS25/NUP43/RPL21/RPL5/RPS10/RPL23/RPL27/NUP210/RPS15A/MDFIC/RPL35/RPS6/RPLP1/RPS24/NUP54/LEF1/RPS2/RPL13A/RPL11/RPS8/RPS27A/RPS3A/RPL7/RPS3/HMGA2/NUP205/RRP1B/RPL8/RPL26/NUP35/RPL9/RPS14/RPSA/RPS9/TRIM8/RPS21/RPS7/RPL38/RPL4/RPLP2/JUN/RPS27/RPS17/RPS23/RP…	77
GO:0001655	urogenital system development	119/3461	330/18670	2.65137e-14	2.36657e-11	1.79526e-11	CFLAR/FKBP4/ITGA3/PROM1/PKD1/DCN/WWTR1/NUP160/IFT88/TNC/FOXC1/FGFR2/FSTL3/NLE1/GLI2/RARB/FGFR1/ITGA8/ARG2/MEF2C/ITGA6/ANGPT2/TGFB2/NRP1/MMP9/JAG1/SMAD7/SFRP1/AMH/TGFB1/C1GALT1/TGFBR1/GATA3/ACTA2/FGF8/NUP107/VEGFA/TBX18/PDGFRB/NPHP3/WNT5A/HES1/ACVR2B/STAT1/NID1/PROX1/CENPF/PGF/EPCAM/TEK/EGR1/RDH10/SDC4/EFNB2/SOX9/SIX1/PPAT/MPST/LIF/PODXL/ASS1/RARA/LIN28A/SERPINF1/EPHB2/WNT2B/PDGFRA/ANXA1/EPHA7/AGT…	119
GO:0072001	renal system development	109/3461	293/18670	2.98621e-14	2.36657e-11	1.79526e-11	CFLAR/ITGA3/PROM1/PKD1/DCN/WWTR1/NUP160/IFT88/FOXC1/FGFR2/FSTL3/NLE1/GLI2/RARB/FGFR1/ITGA8/ARG2/MEF2C/ITGA6/ANGPT2/TGFB2/NRP1/MMP9/JAG1/SMAD7/SFRP1/TGFB1/C1GALT1/TGFBR1/GATA3/ACTA2/FGF8/NUP107/VEGFA/TBX18/PDGFRB/NPHP3/WNT5A/HES1/ACVR2B/STAT1/NID1/PROX1/CENPF/PGF/EPCAM/TEK/EGR1/RDH10/SDC4/EFNB2/SOX9/SIX1/PPAT/MPST/LIF/PODXL/ASS1/RARA/LIN28A/SERPINF1/WNT2B/PDGFRA/EPHA7/AGT/SULF1/STRA6/PLCE1/FGF2/EN…	109
GO:0045047	protein targeting to ER	58/3461	118/18670	3.95495e-14	2.78604e-11	2.11347e-11	RPS20/TRAM2/RPL31/RPS5/RPLP0/RPL3/RPS16/RPS19/RPL18A/RPL34/RPS13/RPS12/RPL24/RPS15/RPL22/RPS25/RPL21/RPL5/RPS10/RPL23/RPL27/RPS15A/RPL35/RPS6/RPLP1/RPS24/RPS2/RPL13A/RPL11/RPS8/RPS27A/RPS3A/RPL7/RPS3/RPL8/RPL26/RPL9/RPS14/RPSA/RPS9/RPS21/RPS7/RPL38/RPL4/TRAM1L1/RPLP2/RPS27/RPS17/RPS23/RPL14/RPL12/RPL23A/RPL10A/RPL39/RPS29/RPL41/RPS28/RPL17	58
GO:0019080	viral gene expression	80/3461	191/18670	5.41112e-14	3.43065e-11	2.60247e-11	RPS20/NUP160/NDC1/RPL31/NUP37/MID2/RPS5/SEH1L/RPLP0/TFAP4/RPL3/RPS16/RPS19/RPL18A/HPN/EIF3B/RPL34/RPS13/NUP107/RPS12/NUP155/RPL24/RPS15/RPL22/TRIM62/RPS25/NUP43/RPL21/RPL5/RPS10/RPL23/RPL27/NUP210/RPS15A/MDFIC/RPL35/RPS6/RPLP1/RPS24/SSB/NUP54/LEF1/FURIN/RPS2/RPL13A/RPL11/RPS8/RPS27A/RPS3A/RPL7/RPS3/HMGA2/NUP205/RRP1B/RPL8/RPL26/NUP35/RPL9/RPS14/RPSA/RPS9/TRIM8/RPS21/RPS7/RPL38/RPL4/RPLP2/JUN/RPS2…	80
GO:0072599	establishment of protein localization to endoplasmic reticulum	59/3461	122/18670	5.98038e-14	3.44687e-11	2.61477e-11	RPS20/TRAM2/RPL31/RPS5/RPLP0/RPL3/RPS16/RPS19/RPL18A/RPL34/RPS13/RPS12/RPL24/RPS15/RPL22/RPS25/RPL21/RPL5/RPS10/RPL23/RPL27/RPS15A/RPL35/RPS6/RPLP1/RPS24/RPS2/RPL13A/RPL11/RPS8/RPS27A/RPS3A/RPL7/RPS3/RPL8/RPL26/RPL9/RPS14/RPSA/RPS9/RPS21/RPS7/RPL38/RPL4/TRAM1L1/RPLP2/RPS27/RPS17/RPS23/RPL14/RPL12/RPL23A/RYR2/RPL10A/RPL39/RPS29/RPL41/RPS28/RPL17	59
GO:0098742	cell-cell adhesion via plasma-membrane adhesion molecules	102/3461	273/18670	1.45691e-13	7.69732e-11	5.83913e-11	CX3CL1/CELSR3/PKD1/CDH1/CDH10/PIK3CB/CDH3/TRO/SDK2/CELSR1/KIFAP3/GPC4/IGSF9B/CDH7/PCDHA6/FXYD5/ICAM1/TGFB2/CDHR5/PCDH11X/CBLN1/MDGA1/PCDHB2/PCDHB5/PCDHB6/PCDHB7/PCDHB15/CDH6/IGSF21/PCDH17/EPCAM/PCDHB8/PCDHB10/PCDHB14/MMP24/FGFRL1/CDHR3/PALLD/VSTM2L/CNTN6/DSC3/CLDN10/CD164/CLSTN3/CDH11/TENM2/CDHR1/LRRC4C/TENM4/ITGB1/PCDH15/GRID2/SPARCL1/CXADR/PCDH1/CLSTN2/ITGA5/NTNG1/VCAM1/TGFBR2/CLDN19/PCDH19/CLD…	102
GO:0034329	cell junction assembly	137/3461	409/18670	2.21712e-13	1.08127e-10	8.20246e-11	PLXND1/CD9/SNAI2/CDH1/CDH10/EPHA3/GPM6B/PKP2/CDH3/VMP1/SDK2/TESK2/PRKACA/GPC4/TNS1/CDH7/MEF2C/EPB41L3/GRHL2/COL16A1/ITGA6/NRP1/SMAD7/SRPX2/CBLN1/PARD6A/CORO2B/SFRP1/LIM2/LSR/CAV1/CNTNAP1/CUX2/MDGA1/VEGFA/PCDHB2/PCDHB5/PCDHB6/CDH6/WNT5A/ECT2/FN1/PCDH17/TEK/PCDHB10/PCDHB14/LRP1/SDC4/PARD6B/RAB17/EFNB2/SIX1/LRFN1/CDHR3/FLNC/CRB3/RAMP2/EPHB2/EPHA7/AGT/LAMC1/DBNL/TLN1/THBS1/CLSTN3/ACVRL1/NTRK3/MARVELD…	137
GO:0060485	mesenchyme development	103/3461	279/18670	2.67098e-13	1.20957e-10	9.17572e-11	WWTR1/PHLDB1/SNAI2/CUL7/EPHA3/FOXC1/ERBB3/FGFR2/TCOF1/SEMA3A/SEMA3C/FGFR1/MEF2C/SEMA5B/EFNB1/DLL3/SEMA6A/TGFB2/NRP1/JAG1/FAM83D/SMAD7/FGF9/SFRP1/AMH/TGFB1/HPN/TGFBR1/AKNA/ACTA2/FGF8/COL1A1/GCNT2/RBM24/SEMA5A/FAM172A/PDGFRB/WNT5A/HES1/FN1/STAT1/TRIM62/MAD2L2/NRP2/TGFB3/MSX2/RDH10/TBX2/TWIST1/GLIPR2/SOX9/OVOL2/TCF15/SIX1/OLFM1/TRIM28/LOXL2/SEMA4F/EDNRB/SEMA6D/LEF1/ACVRL1/TGFB1I1/OSR1/FBXL17/CER1/HM…	103
GO:0001822	kidney development	102/3461	278/18670	5.43104e-13	2.29552e-10	1.74136e-10	CFLAR/ITGA3/PROM1/PKD1/DCN/WWTR1/NUP160/IFT88/FOXC1/FGFR2/FSTL3/NLE1/GLI2/RARB/FGFR1/ITGA8/ARG2/MEF2C/ANGPT2/TGFB2/NRP1/MMP9/JAG1/SMAD7/SFRP1/TGFB1/C1GALT1/TGFBR1/GATA3/ACTA2/FGF8/NUP107/VEGFA/PDGFRB/NPHP3/HES1/ACVR2B/STAT1/NID1/PROX1/CENPF/PGF/EPCAM/TEK/EGR1/RDH10/SDC4/EFNB2/SOX9/SIX1/PPAT/MPST/LIF/PODXL/ASS1/RARA/LIN28A/SERPINF1/WNT2B/PDGFRA/EPHA7/AGT/SULF1/STRA6/PLCE1/FGF2/ENPEP/OSR1/SLIT2/GPC…	102
GO:0002062	chondrocyte differentiation	57/3461	123/18670	1.521e-12	6.02697e-10	4.57201e-10	SNAI2/COL11A1/GLI2/RARB/FGFR1/MEF2C/PTHLH/COCH/FGF9/IMPAD1/TRPS1/TGFB1/TGFBR1/NKX3-2/SOX6/COL12A1/GPLD1/COL7A1/EFEMP1/MEF2D/MSX2/SNX19/TGFBI/RUNX2/SOX9/CHSY1/MATN2/LOXL2/WNT2B/SOX5/SULF1/BMPR1B/ACVRL1/COL6A1/COL6A2/ECM1/OSR1/NFIB/HMGA2/ADAMTS12/COL6A3/TGFBR2/POC1A/ZNF219/GREM1/SMAD3/LTBP3/CYTL1/RARG/RELA/MAF/CREB3L2/ANXA2/SULF2/BMPR2/VIT/ANXA2P2	57
GO:0070972	protein localization to endoplasmic reticulum	64/3461	147/18670	2.21915e-12	8.14537e-10	6.17901e-10	RPS20/TRAM2/RPL31/RPS5/PPP1R15A/RPLP0/KDELR3/RPL3/RPS16/RPS19/RPL18A/GRIK5/GBF1/RPL34/RPS13/RPS12/RPL24/RPS15/RPL22/RPS25/RPL21/RPL5/RPS10/RPL23/RPL27/RPS15A/OS9/RPL35/RPS6/RPLP1/RPS24/RPS2/RPL13A/RPL11/RPS8/RPS27A/RPS3A/RPL7/RPS3/RPL8/RPL26/RPL9/RPS14/RPSA/RPS9/RPS21/RPS7/RPL38/RPL4/TRAM1L1/RPLP2/RPS27/RPS17/RPS23/RPL14/RPL12/RPL23A/RYR2/RPL10A/RPL39/RPS29/RPL41/RPS28/RPL17	64
GO:0060562	epithelial tube morphogenesis	112/3461	322/18670	2.31257e-12	8.14537e-10	6.17901e-10	PLXND1/RALA/PKD1/TNC/CC2D2A/FGFR2/PRKACA/GLI2/CELSR1/MEF2C/GRHL2/KDM2B/TGFB2/NRP1/MTHFD1/NFATC4/SALL4/LAMA1/NDRG4/ESRP2/TSC2/FZD3/SFRP1/TGFB1/MEGF8/RASIP1/COBL/GATA3/FGF8/SUFU/TIMELESS/VEGFA/NPHP3/WNT5A/HES1/FOXP1/PROX1/PGF/MSX2/MTHFD1L/RDH10/TBX2/TWIST1/SDC4/EFNB2/SOX9/OVOL2/SIX1/PODXL/RARA/STARD13/MICAL2/WNT2B/EPHA7/AGT/KIF20B/FGF2/LEF1/LGR5/ACVRL1/OSR1/GDF7/RHOB/SLIT2/GPC3/ADM/PAK1/ST14/ADAMTS…	112
GO:0006260	DNA replication	98/3461	273/18670	6.82395e-12	2.16319e-09	1.64098e-09	DBF4/NFIX/REV3L/BRCA1/RFC2/RAD51/POLQ/POLD1/MCM10/MCM2/GLI2/TIPIN/MCM6/POLD3/FGFR1/ORC1/ORC6/SUPT16H/CLSPN/CDC6/CDC7/MCM5/POLE2/GINS1/SAMHD1/RBBP8/POLA1/MCM4/RNASEH2A/CCNE1/RPA3/SMC3/TNFAIP1/TIMELESS/ING4/MCM3/GMNN/BCL6/ORC2/MSH6/CACYBP/SET/POLK/MGME1/MCM8/DUT/E2F8/GINS2/PCNA/NASP/RFC3/KAT7/DSCC1/HMGA1/DNA2/BARD1/ACVRL1/BRCA2/PIF1/TICRR/ESCO1/NFIC/DTL/CCNA2/PRIM2/EGFR/GINS4/TERF1/NFIB/SSRP1/CHEK1…	98
GO:0061448	connective tissue development	98/3461	273/18670	6.82395e-12	2.16319e-09	1.64098e-09	CFLAR/PKD1/SNAI2/COL11A1/EVC/GLI2/FGF4/RARB/FGFR1/MEF2C/PTHLH/SIRT1/COCH/TIMP1/FGF9/IMPAD1/TRPS1/DYRK1B/TGFB1/ITGB8/TGFBR1/ACTA2/COL1A1/NKX3-2/SOX6/MGP/COL12A1/GPLD1/LOX/ARRDC3/PDGFRB/WNT5A/COL7A1/EFEMP1/PRRX1/MEF2D/MSX2/SNX19/TGFBI/EGR1/RUNX2/BBS2/SOX9/TRPM4/COL5A1/RARA/CHSY1/MATN2/LOXL2/WNT2B/SOX5/SULF1/SORL1/FGF2/BMPR1B/LUM/ACVRL1/COL6A1/COL6A2/ECM1/CTSK/OSR1/GDF7/NFIB/CER1/ZEB1/HMGA2/ARID5B/A…	98
GO:0006413	translational initiation	76/3461	193/18670	9.3832e-12	2.83283e-09	2.14896e-09	RPS20/EIF4B/RPL31/RPS5/PPP1R15A/RPLP0/DAZL/RPL3/EIF3E/RPS16/RPS19/RPL18A/HSPB1/EIF3B/RPL34/RPS13/RPS12/RPL24/RPS15/RPL22/RPS25/RPL21/RPL5/PAIP2B/RPS10/RPL23/EIF2S2/ATF4/RPL27/CTIF/RPS15A/RPL35/RPS6/RPLP1/RPS24/TICRR/RPS2/RPL13A/RPL11/RPS8/RPS27A/RPS3A/RPL7/EIF3M/RPS3/EIF4E/CDC123/RPL8/RPL26/RPL9/ABCE1/RPS14/RPSA/RPS9/RPS21/RPS7/RPL38/EIF1AX/RPL4/RPLP2/RPS27/EIF3K/NPM1/RPS17/RPS23/EIF4EBP1/RPL14/R…	76
GO:0048762	mesenchymal cell differentiation	81/3461	220/18670	1.07367e-10	3.07328e-08	2.33137e-08	WWTR1/PHLDB1/SNAI2/CUL7/EPHA3/FOXC1/FGFR2/TCOF1/SEMA3A/SEMA3C/FGFR1/MEF2C/SEMA5B/EFNB1/SEMA6A/TGFB2/NRP1/JAG1/FAM83D/SMAD7/SFRP1/TGFB1/HPN/TGFBR1/AKNA/FGF8/COL1A1/GCNT2/SEMA5A/FAM172A/WNT5A/HES1/FN1/STAT1/TRIM62/MAD2L2/NRP2/TGFB3/MSX2/RDH10/TWIST1/GLIPR2/SOX9/OVOL2/OLFM1/TRIM28/LOXL2/SEMA4F/EDNRB/SEMA6D/LEF1/TGFB1I1/OSR1/FBXL17/HMGA2/PDCD4/EDNRA/DAB2/FGF19/FRZB/MSX1/KBTBD8/TGFBR2/HEY1/RET/NOLC1/T…	81
GO:0051216	cartilage development	78/3461	209/18670	1.11491e-10	3.07328e-08	2.33137e-08	PKD1/SNAI2/COL11A1/EVC/GLI2/FGF4/RARB/FGFR1/MEF2C/PTHLH/COCH/TIMP1/FGF9/IMPAD1/TRPS1/TGFB1/ITGB8/TGFBR1/COL1A1/NKX3-2/SOX6/MGP/COL12A1/GPLD1/WNT5A/COL7A1/EFEMP1/PRRX1/MEF2D/MSX2/SNX19/TGFBI/RUNX2/BBS2/SOX9/RARA/CHSY1/MATN2/LOXL2/WNT2B/SOX5/SULF1/FGF2/BMPR1B/LUM/ACVRL1/COL6A1/COL6A2/ECM1/CTSK/OSR1/NFIB/CER1/ZEB1/HMGA2/ADAMTS12/FRZB/MSX1/COL6A3/TGFBR2/POC1A/ATP7A/ZNF219/GREM1/SMAD3/LTBP3/BMP1/THBS3…	78
GO:0007409	axonogenesis	143/3461	468/18670	1.4184e-10	3.61714e-08	2.74393e-08	PLXND1/PAX6/CELSR3/RUFY3/TRIO/RTN4R/EPHA3/PIK3CB/GPC1/PRKCQ/FGFR2/PICALM/GLI2/SEMA3A/SEMA3C/PLXNA2/PAK3/HSP90AA1/SEMA5B/ULK2/EFNB1/SEMA6A/EZR/HDAC6/HSP90AB1/NRP1/LAMA1/FZD3/MEGF8/COBL/PTPRZ1/GATA3/FGF8/RND2/UST/VEGFA/SEMA5A/UNC5A/WNT5A/RPL24/ITGA4/FN1/ARTN/NRP2/B4GALT6/SPP1/TNN/LRP1/PARD6B/USP9X/EFNB2/OMG/BCL11B/PALLD/APOE/ZSWIM6/OLFM1/PLXNA3/MATN2/VSTM2L/ATP8A2/EPHB2/CNTN6/EPHA7/SEMA4F/DBNL/SEMA…	143
GO:0003007	heart morphogenesis	91/3461	259/18670	1.42632e-10	3.61714e-08	2.74393e-08	PLXND1/SNAI2/FOXC1/PKP2/COL11A1/FGFR2/SEMA3C/RARB/MEF2C/SMARCD3/GRHL2/TGFB2/NRP1/MYLK2/CCM2L/JAG1/SMAD7/NDRG4/TGFB1/MEGF8/DNAH11/TGFBR1/GATA3/FGF8/SUFU/ZMIZ1/CPE/VEGFA/NPHP3/WNT5A/HES1/TNNC1/PROX1/TNNT2/NRP2/MSX2/TEK/TBX2/TWIST1/SOX9/OVOL2/SIX1/FGFRL1/TNNI3/OLFM1/COL5A1/RARA/MICAL2/NOTCH2/PIM1/ACVRL1/SLIT2/PDCD4/SAV1/GJA1/ADAMTS1/NODAL/ZIC3/FZD1/TNNI1/FOXH1/DHRS3/BBS5/MSX1/TGFBR2/NPY1R/HEY1/DLC1/…	91
GO:0006023	aminoglycan biosynthetic process	51/3461	115/18670	1.64968e-10	4.02268e-08	3.05157e-08	HS3ST1/ST3GAL1/DCN/CHPF2/GPC1/ST3GAL6/GPC4/B4GALT1/HAS3/TGFB1/NFKB1/GCNT2/UST/PDGFRB/SLC35D1/B4GALT6/B4GALT4/CHPF/SDC4/HS3ST3B1/ST3GAL3/CHSY1/GALNT5/NDST4/LUM/HSPG2/CHST7/GPC3/HS3ST3A1/CHST9/ANGPT1/B3GNT7/ST3GAL2/SDC3/SDC2/CSGALNACT2/B3GNT2/HS6ST2/CSPG4/CHST2/B3GNT8/CHST13/EXT1/BGN/GPC6/CHST6/AGRN/CHSY3/HEXA/B3GNT9/HS3ST5	51
GO:0010975	regulation of neuron projection development	150/3461	499/18670	1.86506e-10	4.37944e-08	3.32221e-08	CFLAR/SARM1/PLXND1/FKBP4/ITGA3/CX3CL1/ARHGAP44/SS18L2/RUFY3/CNTN1/VIM/GRN/LRRC7/RTN4R/CUL7/EPHA3/NEDD4L/LZTS1/PPP2R5B/SEMA3A/SEMA3C/PLXNA2/PAK3/FGFR1/CHRNA3/MEF2C/SEMA5B/ULK2/LZTS3/ITGA6/SEMA6A/NRP1/LGALS1/NFATC4/PTK6/NDRG4/SFRP1/STMN2/ANKRD27/MEGF8/CACNG7/CRTC1/COBL/KANK1/GATA3/RND2/PMP22/CUX2/RASAL1/UST/VEGFA/SEMA5A/ARSB/WNT5A/FN1/PRRX1/CDC20/SPP1/TRIM67/FKBP1B/LRP1/PACSIN1/RAB17/EFNB2/OMG/APOE…	150
GO:0006024	glycosaminoglycan biosynthetic process	49/3461	110/18670	3.09733e-10	7.01324e-08	5.32019e-08	HS3ST1/ST3GAL1/DCN/CHPF2/GPC1/ST3GAL6/GPC4/B4GALT1/HAS3/TGFB1/NFKB1/GCNT2/UST/PDGFRB/SLC35D1/B4GALT6/B4GALT4/CHPF/SDC4/HS3ST3B1/ST3GAL3/CHSY1/GALNT5/NDST4/LUM/HSPG2/CHST7/GPC3/HS3ST3A1/CHST9/ANGPT1/B3GNT7/ST3GAL2/SDC3/SDC2/CSGALNACT2/B3GNT2/HS6ST2/CSPG4/CHST2/CHST13/EXT1/BGN/GPC6/CHST6/AGRN/CHSY3/HEXA/HS3ST5	49
GO:0001667	ameboidal-type cell migration	140/3461	462/18670	4.14485e-10	8.7797e-08	6.66021e-08	PLXND1/ITGA3/TAC1/DCN/GRN/FLT4/SP100/VASH1/SEMA3A/SEMA3C/FGF4/PAK3/FGFR1/FAP/TNS1/MEF2C/SEMA5B/EFNB1/ANGPT2/SEMA6A/TGFB2/HDAC6/EPB41L4B/SIRT1/NRP1/MYH9/MMP9/FERMT1/TIMP1/SRPX2/SYDE1/TGFB1/MEGF8/HSPB1/TGFBR1/KANK1/GATA3/FGF8/C1QBP/ARHGDIB/GPLD1/VEGFA/SEMA5A/SPARC/ARSB/WNT5A/FOXP1/ITGA4/FN1/PIK3R3/PROX1/NRP2/TEK/TWIST1/GLIPR2/PKN1/NR4A1/SDC4/EFNB2/SOX9/OVOL2/RHOJ/APOE/SERPINF1/RAB25/STARD13/LOXL2/A…	140
GO:0060537	muscle tissue development	127/3461	408/18670	4.15443e-10	8.7797e-08	6.66021e-08	CFLAR/JARID2/DCN/FOXC1/PKP2/YBX3/COL11A1/GPC1/ERBB3/MYLK/FGFR2/SIRT2/SEMA3C/RARB/FGFR1/ITGA8/MEF2C/NOX4/TGFB2/TLL2/MYLK2/CCM2L/SMAD7/KLF5/FGF9/NDRG4/TGFB1/CAV2/CAV1/TGFBR1/FGF8/PRKAR1A/SOX6/RBM24/VEGFA/LOX/PDGFRB/WNT5A/TNNC1/IGFBP5/CACYBP/MEF2D/RGS4/PROX1/CENPF/TNNT2/EGR1/TBX2/TWIST1/NLN/EFNB2/SOX9/GPCPD1/SIX1/HIVEP3/FOXP2/SOX15/TNNI3/RARA/PRKAA1/KDM6B/CCNB1/PDGFRA/AGT/PIM1/STRA6/CHRNA1/FGF2/LEF1…	127
GO:0097485	neuron projection guidance	94/3461	277/18670	5.95468e-10	1.21783e-07	9.23835e-08	PLXND1/PAX6/CELSR3/TRIO/EPHA3/PIK3CB/GPC1/PRKCQ/GLI2/SEMA3A/SEMA3C/PLXNA2/SEMA5B/EFNB1/SEMA6A/EZR/NRP1/LAMA1/FZD3/MEGF8/GATA3/FGF8/VEGFA/SEMA5A/UNC5A/WNT5A/RPL24/ARTN/NRP2/LRP1/EFNB2/BCL11B/PALLD/ZSWIM6/PLXNA3/MATN2/VSTM2L/EPHB2/CNTN6/EPHA7/SEMA4F/SEMA6D/SPTBN5/BMPR1B/ERBB2/GRB7/GDF7/BOC/SLIT2/EPHA5/PIK3R1/EPHA1/NFIB/NCAM1/DPYSL4/GFRA1/KIF5A/SHC1/DRAXIN/NTNG1/OTX2/RET/SEMA6B/ALCAM/B3GNT2/SEMA3E/E…	94
GO:0001503	ossification	124/3461	398/18670	6.26993e-10	1.24223e-07	9.42346e-08	TAC1/MRC2/WWTR1/SNAI2/TNC/GPM6B/FOXC1/COL11A1/FGFR2/FSTL3/ATP6AP1/PRKACA/GLI2/TP53INP2/MEF2C/SNX10/TXLNG/MMP2/PTHLH/TGFB2/SUCO/RASSF2/JAG1/FGF9/IMPAD1/SFRP1/ERCC2/FBL/TGFB1/CLEC11A/CDK6/KAZALD1/SUFU/COL1A1/MGP/GPLD1/LOX/SPARC/WNT5A/ACVR2B/RPS15/IGFBP5/HSPE1/MEF2D/SPP1/TGFB3/MSX2/TEK/TNN/TWIST1/SRGN/RUNX2/SOX9/GDPD2/TRPM4/CHSY1/MYBBP1A/RRAS2/HSD17B4/IL6ST/GPNMB/ITGA11/BMPR1B/LEF1/FBN2/CDH11/TNFRSF…	124
GO:0048638	regulation of developmental growth	111/3461	347/18670	9.23078e-10	1.77343e-07	1.34531e-07	CACNA2D2/JARID2/RUFY3/RTN4R/NEDD4L/FOXC1/YBX3/FGFR2/GAL/SEMA3A/SEMA3C/FGFR1/MEF2C/SEMA5B/ULK2/ATRN/SEMA6A/EZR/TLL2/NRP1/FGF9/SFRP1/MEGF8/CACNG7/TGFBR1/FGF8/RAI1/RND2/RASAL1/VEGFA/SEMA5A/GHR/WWC1/WNT5A/FN1/RGS4/PROX1/SPP1/PLS1/SOCS2/TBX2/LRP1/NRK/CDKN1A/BBS2/SIX1/SOX15/APOE/OLFM1/PLXNA3/ATP8A2/CCNB1/EPHA7/SEMA4F/DBNL/PIM1/SEMA6D/FGF2/DUSP6/NTRK3/NKD1/AFG3L2/CRABP2/DUSP10/SYT2/MEIS1/CPNE9/PAK1/AKAP…	111
GO:0007411	axon guidance	93/3461	276/18670	1.11241e-09	2.07431e-07	1.57356e-07	PLXND1/PAX6/CELSR3/TRIO/EPHA3/PIK3CB/GPC1/PRKCQ/GLI2/SEMA3A/SEMA3C/PLXNA2/SEMA5B/EFNB1/SEMA6A/EZR/NRP1/LAMA1/FZD3/MEGF8/GATA3/FGF8/VEGFA/SEMA5A/UNC5A/WNT5A/RPL24/ARTN/NRP2/LRP1/EFNB2/BCL11B/PALLD/ZSWIM6/PLXNA3/MATN2/VSTM2L/EPHB2/CNTN6/EPHA7/SEMA4F/SEMA6D/SPTBN5/BMPR1B/ERBB2/GRB7/GDF7/BOC/SLIT2/EPHA5/PIK3R1/EPHA1/NFIB/NCAM1/GFRA1/KIF5A/SHC1/DRAXIN/NTNG1/OTX2/RET/SEMA6B/ALCAM/B3GNT2/SEMA3E/EMB/FEZ2…	93
GO:0006022	aminoglycan metabolic process	65/3461	170/18670	1.23021e-09	2.22844e-07	1.69048e-07	HS3ST1/ST3GAL1/IDS/DCN/CHPF2/FOXC1/GPC1/ST3GAL6/HMMR/GPC4/B4GALT1/HAS3/IMPAD1/TGFB1/NFKB1/GCNT2/UST/ARSB/PDGFRB/SLC35D1/B4GALT6/B4GALT4/CHPF/SDC4/HS3ST3B1/ST3GAL3/IDUA/CHSY1/GNS/GALNT5/PIM1/NDST4/FGF2/LUM/GALNS/HSPG2/CHST7/GPC3/HS3ST3A1/CHST9/ANGPT1/B3GNT7/ST3GAL2/SDC3/HGSNAT/SDC2/CSGALNACT2/GLB1/B3GNT2/HS6ST2/NDNF/CSPG4/CHST2/GAL3ST3/B3GNT8/CHST13/EXT1/BGN/GPC6/CHST6/AGRN/CHSY3/HEXA/B3GNT9/HS3ST5	65
GO:0033260	nuclear DNA replication	32/3461	60/18670	1.44331e-09	2.54182e-07	1.9282e-07	DBF4/RFC2/RAD51/POLD1/MCM2/TIPIN/MCM6/POLD3/FGFR1/CDC7/MCM5/POLE2/GINS1/POLA1/MCM4/RPA3/MCM3/GMNN/BCL6/PCNA/RFC3/DNA2/BRCA2/PRIM2/TERF1/RFC4/MCM7/CDT1/FEN1/ATAD5/CHEK2/PRIM1	32
GO:0030203	glycosaminoglycan metabolic process	62/3461	160/18670	1.58634e-09	2.71822e-07	2.06202e-07	HS3ST1/ST3GAL1/IDS/DCN/CHPF2/FOXC1/GPC1/ST3GAL6/HMMR/GPC4/B4GALT1/HAS3/IMPAD1/TGFB1/NFKB1/GCNT2/UST/ARSB/PDGFRB/SLC35D1/B4GALT6/B4GALT4/CHPF/SDC4/HS3ST3B1/ST3GAL3/IDUA/CHSY1/GNS/GALNT5/PIM1/NDST4/FGF2/LUM/GALNS/HSPG2/CHST7/GPC3/HS3ST3A1/CHST9/ANGPT1/B3GNT7/ST3GAL2/SDC3/HGSNAT/SDC2/CSGALNACT2/GLB1/B3GNT2/HS6ST2/NDNF/CSPG4/CHST2/CHST13/EXT1/BGN/GPC6/CHST6/AGRN/CHSY3/HEXA/HS3ST5	62
GO:0050808	synapse organization	125/3461	408/18670	1.70581e-09	2.84602e-07	2.15897e-07	PLXND1/ITGA3/CX3CL1/ARHGAP44/CACNA2D2/CDH1/TNC/SDK2/GPC4/PAK3/IGSF9B/MEF2C/DLG3/SSH1/LZTS3/HDAC6/NRP1/PALM/NFATC4/SRPX2/CBLN1/ABHD17B/GLRB/CUX2/MDGA1/PCDHB2/SPARC/PCDHB5/PCDHB6/WNT5A/TANC1/DLGAP3/IGSF21/CDC20/NRP2/PCDH17/PCDHB10/PCDHB14/RAB17/EFNB2/SIX1/LRFN1/ARHGAP22/APOE/DLG4/EPHB2/EPHA7/DOCK10/DBNL/ABHD17C/CHRNA1/CLSTN3/PPFIA2/NTRK3/AFG3L2/ERBB2/SNCA/LRRTM2/NLGN4X/NTRK2/INA/LRRC4C/CNTN5/SLC7A1…	125
GO:0007156	homophilic cell adhesion via plasma membrane adhesion molecules	64/3461	168/18670	1.95564e-09	3.17917e-07	2.4117e-07	CELSR3/PKD1/CDH1/CDH10/PIK3CB/CDH3/TRO/SDK2/CELSR1/IGSF9B/CDH7/PCDHA6/CDHR5/PCDH11X/PCDHB2/PCDHB5/PCDHB6/PCDHB7/PCDHB15/CDH6/IGSF21/PCDH17/PCDHB8/PCDHB10/PCDHB14/CDHR3/PALLD/VSTM2L/CNTN6/DSC3/CLSTN3/CDH11/CDHR1/ITGB1/PCDH15/PCDH1/CLSTN2/PCDH19/FAT3/RET/DCHS1/PCDH7/EMB/PTPRM/PCDHB9/CADM1/PCDH9/ROBO2/PCDHB13/FAT4/PLXNB2/PCDHB11/L1CAM/TENM3/PCDHGC3/PCDHGC5/PCDHGC4/PCDHA10/PCDHGB6/PCDHGA10/PCDHGA11/P…	64
GO:0003206	cardiac chamber morphogenesis	53/3461	129/18670	2.13824e-09	3.32017e-07	2.51866e-07	FOXC1/PKP2/COL11A1/FGFR2/SEMA3C/RARB/MEF2C/SMARCD3/GRHL2/TGFB2/NRP1/CCM2L/JAG1/SMAD7/TGFB1/DNAH11/TGFBR1/GATA3/FGF8/CPE/WNT5A/HES1/TNNC1/PROX1/TNNT2/NRP2/MSX2/TEK/TBX2/OVOL2/FGFRL1/TNNI3/RARA/NOTCH2/SLIT2/SAV1/ADAMTS1/FZD1/TNNI1/FOXH1/DHRS3/TGFBR2/HEY1/ZFPM2/HEG1/FOXC2/SLIT3/ROBO2/NPY2R/PARVA/RYR2/BMPR2/MIR17HG	53
GO:0060541	respiratory system development	72/3461	198/18670	2.14711e-09	3.32017e-07	2.51866e-07	ITGA3/PKD1/FLT4/TNC/FGFR2/FSTL3/GLI2/CELSR1/FGFR1/CIC/GRHL2/LAMA1/FGF9/ESRP2/AIMP2/PLOD3/FGF8/TIMELESS/VEGFA/LOX/SPARC/PDGFRB/NPHP3/WNT5A/HES1/ACVR2B/IGFBP5/EPAS1/PROX1/TGFB3/RDH10/SOX9/SIX1/FGFRL1/KLF2/LIF/FOXP2/ASS1/RARA/WNT2B/PDGFRA/TNS3/STRA6/LEF1/MYOCD/EGFR/GPC3/NFIB/SLC7A11/THRB/EIF4E/SAV1/DISP1/NODAL/ZIC3/MMP14/EDA/SIM2/TGFBR2/HESX1/HHIP/ATP7A/LTBP3/ZFPM2/ASXL1/RARG/HEG1/EIF4EBP1/PDGFA/MAN…	72
GO:0007178	transmembrane receptor protein serine/threonine kinase signaling pathway	110/3461	349/18670	2.8074e-09	4.23784e-07	3.21479e-07	ITGA3/HFE/WWTR1/VIM/FUT8/ZFYVE16/DKK3/FSTL3/ITGA8/LTBP4/TGFB2/HSP90AB1/SIRT1/FERMT1/SMAD7/FGF9/PARD6A/SFRP1/AMH/TGFB1/MEGF8/CAV2/CAV1/TGFBR1/FGF8/GCNT2/TTK/LOX/LNPEP/WNT5A/HES1/ACVR2B/LTBP2/TGFB3/GOT1/SFRP5/MSX2/SMAD9/EGR1/INHBA/PMEPA1/USP9X/RUNX2/OVOL2/WFIKKN1/LRRC32/SULF1/SORL1/THBS1/EMILIN1/BMPR1B/LEF1/FBN2/INHBE/ACVRL1/FURIN/TGFB1I1/MYOCD/ARRB2/LEFTY2/PARP1/GDF7/RPS27A/GPC3/CER1/CDKN2B/ZEB1/P…	110
GO:0000956	nuclear-transcribed mRNA catabolic process	74/3461	207/18670	3.0735e-09	4.53162e-07	3.43765e-07	RPS20/SAMD4A/RPL31/EXOSC7/EXOSC5/RPS5/RPLP0/RPL3/EIF3E/RPS16/RPS19/RPL18A/RPL34/RPS13/RPS12/RPL24/RPS15/RPL22/RPS25/EXOSC8/ETF1/RPL21/RPL5/RPS10/RPL23/PCID2/LSM4/EXOSC2/RPL27/CTIF/RPS15A/RPL35/RPS6/RPLP1/RPS24/SSB/RPS2/RPL13A/RPL11/RPS8/RPS27A/RPS3A/RPL7/RPS3/BTG2/RPL8/RPL26/RPL9/LSM6/RPS14/RPSA/RPS9/RPS21/RPS7/DCP2/RPL38/RPL4/RPLP2/RPS27/RPS17/ZFP36L1/RPS23/NANOS3/RPL14/PNRC2/RPL12/RPL23A/RPL10A…	74
GO:0044786	cell cycle DNA replication	35/3461	71/18670	3.94026e-09	5.67755e-07	4.30695e-07	DBF4/RFC2/RAD51/POLD1/MCM2/TIPIN/MCM6/POLD3/FGFR1/CDC7/MCM5/POLE2/GINS1/POLA1/MCM4/RPA3/SMC3/MCM3/GMNN/BCL6/MSH6/E2F8/PCNA/RFC3/DNA2/BRCA2/PRIM2/TERF1/RFC4/MCM7/CDT1/FEN1/ATAD5/CHEK2/PRIM1	35
GO:0007517	muscle organ development	124/3461	410/18670	4.70149e-09	6.62388e-07	5.02482e-07	CFLAR/JARID2/DCN/USP2/FOXC1/PKP2/YBX3/COL11A1/GPC1/ERBB3/MYLK/FGFR2/SIRT2/EVC/FGFR1/MEF2C/TGFB2/TLL2/SIRT1/MYLK2/CCM2L/SMAD7/KLF5/FGF9/JPH1/TGFB1/CAV2/CAV1/TGFBR1/FGF8/SOX6/RBM24/LOX/WNT5A/TNNC1/MEF2D/RGS4/PROX1/CENPF/TNNT2/EGR1/TBX2/TWIST1/NLN/EFNB2/GPCPD1/TCF15/SIX1/HIVEP3/FGFRL1/LIF/FOXP2/SOX15/TNNI3/ASS1/PRKAA1/CCNB1/CD164/PAX3/PIM1/ITGA11/STRA6/CHRNA1/FGF2/LEF1/PPP3CA/ZFHX3/MYOCD/ARRB2/MEIS1…	124
GO:0060348	bone development	76/3461	217/18670	5.38554e-09	7.42269e-07	5.63079e-07	MBTPS2/FOXN3/FOXC1/FGFR2/ATP6AP1/FGF4/RARB/MEF2C/COCH/PLS3/IMPAD1/TGFB1/MEGF8/FGF8/COL1A1/PTPN6/COL12A1/LOX/SPARC/COL7A1/FOXP1/PAPPA2/MEF2D/TGFB3/MSX2/TEK/TWIST1/RUNX2/SOX9/LRRC17/RARA/CHSY1/MATN2/TTC9/NOTCH2/SULF1/BMPR1B/COL6A1/COL6A2/MEIS1/PDGFC/CER1/GJA1/MMP14/KIT/SLC38A10/DHRS3/ALPL/MSX1/COL6A3/TGFBR2/SLC9B2/POC1A/FBN1/DCHS1/NAB2/GREM1/LTBP3/THBS3/AKAP13/ASXL1/PTGER4/RARG/SH3PXD2B/ANXA2/TMEM1…	76
GO:0045785	positive regulation of cell adhesion	122/3461	403/18670	5.87133e-09	7.92005e-07	6.00809e-07	ITGA3/CX3CL1/PTPRU/PRKCQ/FSTL3/TFRC/GLI2/KIFAP3/IL4R/PAK3/COL16A1/ICAM1/EFNB1/ITGA6/CCDC80/TGFB2/EPB41L4B/JAK2/NRP1/LGALS1/FERMT1/SMAD7/PYCARD/CD276/SFRP1/EBI3/TGFB1/JAK3/CDK6/CAV1/GATA3/ZMIZ1/C1QBP/CCL2/VTN/PTPN6/GCNT2/NEDD9/VEGFA/BCL6/WNT5A/HES1/ITGA4/FN1/IGFBP2/NID1/CD160/TNFSF4/MYB/TEK/CD274/SDC4/EFNB2/PODXL/RARA/EMILIN2/IL6ST/ANXA1/ADAM19/HAVCR2/EMILIN1/ITGAV/MMRN1/PPP3CA/ZFHX3/ERBB2/DUSP10/…	122
GO:0045926	negative regulation of growth	84/3461	249/18670	6.58256e-09	8.69447e-07	6.59555e-07	JARID2/RTN4R/DCBLD2/GAL/ENO1/SEMA3A/SEMA3C/JADE1/SMARCA2/SEMA5B/ULK2/SEMA6A/TGFB2/TLL2/SIRT1/NRP1/PTK6/SFRP1/TGFB1/RAI1/PPP1R9B/ING4/SEMA5A/WWC1/BCL6/WNT5A/IGFBP5/RGS4/SPP1/SOCS2/INHBA/CDKN2C/CDKN1A/BBS2/MT1G/MT2A/CDKN2D/PLXNA3/PPT1/BTG1/PSRC1/NOTCH2/EPHA7/SEMA4F/AGT/SERPINE2/SEMA6D/ACVRL1/NKD1/DUSP10/MEIS1/EAF2/SLIT2/GPC3/CDKN2A/PTPRJ/PAK1/WWC2/SAV1/GJA1/CDA/DRAXIN/FRZB/MSX1/TGFBR2/SMAD3/PHB/SEM…	84
GO:0031589	cell-substrate adhesion	110/3461	354/18670	6.78565e-09	8.70022e-07	6.59992e-07	ITGA3/CX3CL1/PKD1/EPHA3/GPM6B/PIK3CB/TESK2/ITGA8/COL5A3/COL16A1/NID2/LAMB1/ITGA6/ANGPT2/CCDC80/TYRO3/JAK2/NRP1/LGALS1/FERMT1/JAG1/CORO2B/SFRP1/CDK6/SERPINE1/MEGF9/KANK1/C1QBP/COL1A1/VTN/TECTA/GCNT2/NEDD9/VEGFA/BCL6/ITGA4/FN1/NID1/GBP1/TEK/TNN/LRP1/SDC4/EMILIN2/POSTN/LAMC1/THBS1/ITGA11/EMILIN1/CUZD1/ITGAV/MMRN1/PPFIA2/ACVRL1/FBLN5/HSPG2/COL8A1/PIK3R1/EPHA1/CDKN2A/PTPRJ/ITGB1/ADAMTS12/SPOCK1/BCL2L1…	110
GO:0030199	collagen fibril organization	29/3461	54/18670	6.86137e-09	8.70022e-07	6.59992e-07	FOXC1/COL11A1/COL5A3/PLOD1/TGFB2/MMP11/PLOD3/AEBP1/TGFBR1/COL1A1/COL12A1/LOX/COLGALT1/PXDN/COL5A1/LOXL2/CYP1B1/EMILIN1/LOXL4/LUM/DDR2/COL1A2/ATP7A/GREM1/COL3A1/FOXC2/ANXA2/COL5A2/ANXA2P2	29
GO:0035148	tube formation	57/3461	148/18670	9.25143e-09	1.15008e-06	8.72442e-07	RALA/CC2D2A/SDCCAG8/FGFR2/PRKACA/CELSR1/GRHL2/KDM2B/TGFB2/MTHFD1/SALL4/TSC2/FZD3/SFRP1/TGFB1/COBL/GATA3/FGF8/SUFU/VEGFA/NPHP3/WNT5A/PROX1/MTHFD1L/TWIST1/SDC4/SOX9/OVOL2/SIX1/PODXL/RARA/KIF20B/OSR1/GDF7/NFIB/ADM/ST14/BCL2L11/NODAL/FZD1/EDA/DVL3/HESX1/DLC1/CTHRC1/RET/SPINT1/ATOH8/IRX2/RPS7/RARG/TCAP/PLXNB2/CEP290/TGM2/TCTN1/TRIM71	57
GO:0030324	lung development	63/3461	172/18670	1.54346e-08	1.88184e-06	1.42755e-06	ITGA3/PKD1/FLT4/TNC/FGFR2/FSTL3/GLI2/CELSR1/FGFR1/CIC/GRHL2/LAMA1/FGF9/ESRP2/AIMP2/PLOD3/FGF8/TIMELESS/VEGFA/LOX/SPARC/PDGFRB/NPHP3/WNT5A/HES1/ACVR2B/IGFBP5/EPAS1/PROX1/TGFB3/RDH10/SOX9/KLF2/LIF/FOXP2/WNT2B/PDGFRA/TNS3/STRA6/MYOCD/EGFR/GPC3/NFIB/SLC7A11/THRB/EIF4E/SAV1/NODAL/ZIC3/MMP14/SIM2/TGFBR2/HHIP/ATP7A/LTBP3/ZFPM2/ASXL1/HEG1/EIF4EBP1/PDGFA/MAN1A2/BMPR2/MIR17HG	63
GO:0016049	cell growth	139/3461	484/18670	2.17622e-08	2.60325e-06	1.97481e-06	RUFY3/RTN4R/NEDD4L/DCBLD2/PRKCQ/KIF26A/RASGRP2/GAL/ENO1/SEMA3A/SEMA3C/JADE1/SMARCA2/HSP90AA1/EPB41L3/SEMA5B/ULK2/AURKA/KDM2B/LTBP4/SEMA6A/TGFB2/HDAC6/HSP90AB1/SIRT1/NRP1/KLHL22/ADNP2/SFRP1/TGFB1/MEGF8/CACNG7/HPN/COBL/TGFBR1/SH3GL2/KAZALD1/PPP1R9B/RND2/TMEM97/RASAL1/VEGFA/SEMA5A/BCL6/WNT5A/ITGA4/FN1/IGFBP5/PAPPA2/MAD2L2/RGS4/RPS6KA1/NRP2/SPP1/SOCS2/INHBA/CDKN2C/LRP1/USP9X/CDKN1A/SOX9/CDKN2D/APOE/O…	139
GO:0071559	response to transforming growth factor beta	84/3461	255/18670	2.27326e-08	2.66898e-06	2.02467e-06	CFLAR/ITGA3/FUT8/DKK3/FGFR2/ITGA8/MEF2C/NOX4/LTBP4/TGFB2/HSP90AB1/SIRT1/FERMT1/SMAD7/MXRA5/PARD6A/SFRP1/TGFB1/CAV2/CAV1/TGFBR1/COL1A1/SOX6/GCNT2/LOX/NR3C1/WNT5A/ACVR2B/LTBP2/TGFB3/GOT1/SMAD9/PMEPA1/USP9X/SOX9/OVOL2/WFIKKN1/POSTN/SOX5/COL4A2/LRRC32/THBS1/EMILIN1/BMPR1B/FBN2/ACVRL1/FURIN/TGFB1I1/ZFHX3/MYOCD/ARRB2/LEFTY2/PARP1/RPS27A/CDKN2B/ZEB1/ADAM17/DAB2/CD109/NODAL/F11R/FOXH1/TGFBR2/COL1A2/HTRA1…	84
GO:0050673	epithelial cell proliferation	127/3461	434/18670	2.69523e-08	3.10686e-06	2.35684e-06	CFLAR/CCL26/PAX6/SNAI2/GRN/FLT4/PIK3CB/CDH3/FGFR2/VASH1/FGFR1/FAP/MEF2C/B4GALT1/LAMB1/TGFB2/SIRT1/NRP1/FERMT1/PPP1R16B/WDR13/FGF9/FLT1/ESRP2/SFRP1/TGFB1/HPN/CDK6/CAV2/CAV1/TGFBR1/GATA3/CCL2/VEGFA/SEMA5A/SPARC/THBS4/WNT5A/HES1/ITGA4/STAT1/IGFBP5/IRF6/RPS6KA1/PROX1/NRP2/TNFAIP3/KLF9/PGF/TEK/TWIST1/NR4A1/EFNB2/SOX9/OVOL2/SIX1/BCL11B/FOXP2/APOE/SERPINF1/LOXL2/NOTCH2/LAMC1/EDNRB/SULF1/THBS1/FGF2/LGR5/…	127
GO:0035987	endodermal cell differentiation	25/3461	45/18670	3.04052e-08	3.4423e-06	2.6113e-06	COL11A1/MMP2/LAMB1/MMP9/MMP15/VTN/NANOG/COL12A1/COL7A1/ITGA4/FN1/INHBA/COL5A1/COL4A2/ITGAV/COL6A1/COL8A1/HMGA2/NODAL/MMP14/ITGA5/SOX2/MIXL1/COL5A2/POU5F1	25
GO:0003205	cardiac chamber development	62/3461	171/18670	3.10639e-08	3.45518e-06	2.62107e-06	PLXND1/ADAMTS6/FOXC1/PKP2/COL11A1/FGFR2/SEMA3C/RARB/MEF2C/SMARCD3/GRHL2/TGFB2/NRP1/SALL4/CCM2L/JAG1/SMAD7/TGFB1/DNAH11/TGFBR1/GATA3/FGF8/SUFU/CPE/NPHP3/WNT5A/HES1/TNNC1/PROX1/TNNT2/NRP2/MSX2/TEK/TBX2/OVOL2/FGFRL1/TNNI3/RARA/NOTCH2/STRA6/MYOCD/SLIT2/SAV1/ADAMTS1/FZD1/TNNI1/FOXH1/DHRS3/TGFBR2/CRELD1/HEY1/ZFPM2/HEG1/FOXC2/SCN5A/SLIT3/ROBO2/NPY2R/PARVA/RYR2/BMPR2/MIR17HG	62
GO:0071560	cellular response to transforming growth factor beta stimulus	82/3461	249/18670	3.37459e-08	3.68878e-06	2.79828e-06	CFLAR/ITGA3/FUT8/DKK3/FGFR2/ITGA8/MEF2C/NOX4/LTBP4/TGFB2/HSP90AB1/SIRT1/FERMT1/SMAD7/PARD6A/SFRP1/TGFB1/CAV2/CAV1/TGFBR1/COL1A1/SOX6/GCNT2/LOX/NR3C1/WNT5A/ACVR2B/LTBP2/TGFB3/GOT1/SMAD9/PMEPA1/USP9X/SOX9/OVOL2/WFIKKN1/POSTN/SOX5/COL4A2/LRRC32/THBS1/EMILIN1/BMPR1B/FBN2/ACVRL1/FURIN/TGFB1I1/MYOCD/ARRB2/LEFTY2/PARP1/RPS27A/CDKN2B/ZEB1/ADAM17/DAB2/CD109/NODAL/F11R/FOXH1/TGFBR2/COL1A2/HTRA1/FBN1/SMAD3/…	82
GO:0048846	axon extension involved in axon guidance	22/3461	37/18670	3.84223e-08	4.05996e-06	3.07985e-06	SEMA3A/SEMA3C/SEMA5B/SEMA6A/NRP1/MEGF8/VEGFA/SEMA5A/WNT5A/NRP2/PLXNA3/SEMA4F/SEMA6D/SLIT2/SEMA6B/ALCAM/SEMA3E/SLIT3/SEMA4D/SEMA4A/BMPR2/PLXNA4	22
GO:1902284	neuron projection extension involved in neuron projection guidance	22/3461	37/18670	3.84223e-08	4.05996e-06	3.07985e-06	SEMA3A/SEMA3C/SEMA5B/SEMA6A/NRP1/MEGF8/VEGFA/SEMA5A/WNT5A/NRP2/PLXNA3/SEMA4F/SEMA6D/SLIT2/SEMA6B/ALCAM/SEMA3E/SLIT3/SEMA4D/SEMA4A/BMPR2/PLXNA4	22
GO:0014706	striated muscle tissue development	116/3461	390/18670	4.06293e-08	4.22279e-06	3.20337e-06	CFLAR/JARID2/DCN/FOXC1/PKP2/YBX3/COL11A1/GPC1/ERBB3/FGFR2/SIRT2/SEMA3C/RARB/FGFR1/MEF2C/NOX4/TGFB2/TLL2/MYLK2/CCM2L/SMAD7/KLF5/FGF9/NDRG4/TGFB1/CAV2/CAV1/TGFBR1/FGF8/PRKAR1A/SOX6/RBM24/VEGFA/LOX/PDGFRB/WNT5A/TNNC1/CACYBP/MEF2D/RGS4/PROX1/CENPF/TNNT2/EGR1/TBX2/TWIST1/NLN/EFNB2/GPCPD1/SIX1/HIVEP3/FOXP2/SOX15/TNNI3/RARA/PRKAA1/KDM6B/CCNB1/PDGFRA/AGT/PIM1/CHRNA1/FGF2/LEF1/PPP3CA/MYOCD/ARRB2/SIK1/MEIS…	116
GO:0030323	respiratory tube development	63/3461	176/18670	4.20422e-08	4.29915e-06	3.2613e-06	ITGA3/PKD1/FLT4/TNC/FGFR2/FSTL3/GLI2/CELSR1/FGFR1/CIC/GRHL2/LAMA1/FGF9/ESRP2/AIMP2/PLOD3/FGF8/TIMELESS/VEGFA/LOX/SPARC/PDGFRB/NPHP3/WNT5A/HES1/ACVR2B/IGFBP5/EPAS1/PROX1/TGFB3/RDH10/SOX9/KLF2/LIF/FOXP2/WNT2B/PDGFRA/TNS3/STRA6/MYOCD/EGFR/GPC3/NFIB/SLC7A11/THRB/EIF4E/SAV1/NODAL/ZIC3/MMP14/SIM2/TGFBR2/HHIP/ATP7A/LTBP3/ZFPM2/ASXL1/HEG1/EIF4EBP1/PDGFA/MAN1A2/BMPR2/MIR17HG	63
GO:0048705	skeletal system morphogenesis	79/3461	239/18670	4.98975e-08	5.02143e-06	3.80922e-06	PKD1/FOXN3/FOXC1/COL11A1/FGFR2/NLE1/FGF4/RARB/FGFR1/MEF2C/GRHL2/MMP2/COCH/MTHFD1/IMPAD1/SFRP1/TGFB1/MEGF8/TGFBR1/COL1A1/NKX3-2/MGP/COL12A1/MDFI/COL7A1/ACVR2B/PRRX1/PAPPA2/MEF2D/TGFB3/MSX2/TEK/MTHFD1L/RDH10/TWIST1/RUNX2/SOX9/TCF15/SIX1/RARA/CHSY1/MATN2/PDGFRA/BMPR1B/FBN2/COL6A1/COL6A2/OSR1/CSRNP1/CER1/ZEB1/ARID5B/NODAL/MMP14/DHRS3/ALPL/FLVCR1/MSX1/COL6A3/TGFBR2/TIPARP/POC1A/HHIP/NAB2/GREM1/SMAD3/L…	79
GO:0050919	negative chemotaxis	25/3461	46/18670	5.48755e-08	5.4361e-06	4.12379e-06	SEMA3A/SEMA3C/SEMA5B/SEMA6A/SEMA5A/WNT5A/NRP2/PLXNA3/EPHA7/SEMA4F/SEMA6D/ITGAV/SLIT2/SEMA6B/SEMA3E/UNC5C/SLIT3/EFNA5/ROBO2/FLRT2/SEMA4D/SEMA4A/PDGFA/PLXNA4/ITGB3	25
GO:0006261	DNA-dependent DNA replication	56/3461	151/18670	5.81325e-08	5.66172e-06	4.29494e-06	DBF4/REV3L/RFC2/RAD51/POLQ/POLD1/MCM10/MCM2/TIPIN/MCM6/POLD3/FGFR1/ORC1/ORC6/CDC6/CDC7/MCM5/POLE2/GINS1/SAMHD1/POLA1/MCM4/CCNE1/RPA3/SMC3/TIMELESS/MCM3/GMNN/BCL6/ORC2/MSH6/MGME1/E2F8/GINS2/PCNA/RFC3/DSCC1/HMGA1/DNA2/BRCA2/TICRR/PRIM2/GINS4/TERF1/RECQL4/RFC4/STOML2/MCM7/CDT1/RFWD3/FEN1/ATAD5/CHEK2/BLM/PRIM1/WDHD1	56
GO:0007265	Ras protein signal transduction	129/3461	448/18670	5.8939e-08	5.66172e-06	4.29494e-06	ITGA3/RALA/ARHGAP44/PLEKHG6/RHOBTB2/TIMP2/TRIO/RTN4R/PREX2/USP28/ARHGEF5/PSD/RASGRP2/RHOBTB1/CELSR1/PLD1/RAPGEF3/RABL2B/PLEKHG2/TGFB2/JAK2/NRP1/LZTR1/RAB36/SOS2/ARFGAP1/RHOV/CYTH2/RASIP1/KANK1/GBF1/CYTH1/RND2/TNFAIP1/ARHGEF17/FOXM1/RASAL1/ARHGDIB/PDGFRB/BCL6/ECT2/ARHGEF26/RND3/RHOU/RAB32/TRIM67/CTNNAL1/PLEKHG1/RAB9B/RAB22A/IQSEC2/CDKN1A/RAB17/RRAS/RHOJ/SHC2/APOE/TRIM28/EPS8L1/RAB25/EPHB2/RRAS2/NO…	129
GO:0010976	positive regulation of neuron projection development	89/3461	281/18670	6.94945e-08	6.57605e-06	4.98854e-06	CFLAR/PLXND1/ITGA3/CX3CL1/SS18L2/RUFY3/CNTN1/GRN/LRRC7/CUL7/EPHA3/NEDD4L/PPP2R5B/PLXNA2/PAK3/FGFR1/ITGA6/NRP1/PTK6/NDRG4/STMN2/ANKRD27/MEGF8/CACNG7/CRTC1/COBL/RND2/CUX2/RASAL1/VEGFA/SEMA5A/ARSB/WNT5A/FN1/TRIM67/FKBP1B/LRP1/PACSIN1/APOE/PLXNA3/SERPINF1/DLG4/ATP8A2/KIDINS220/AVIL/AGT/DBNL/PARP6/SCARB2/NTRK3/CRABP2/SYT2/CPNE9/SLIT2/NTRK2/PAK1/TWF1/LRP8/FZD1/KALRN/DVL3/SHANK1/SHANK2/PRKCI/RET/ISLR2/I…	89
GO:0001558	regulation of cell growth	121/3461	416/18670	8.24266e-08	7.68507e-06	5.82983e-06	RUFY3/RTN4R/NEDD4L/DCBLD2/PRKCQ/KIF26A/RASGRP2/GAL/ENO1/SEMA3A/SEMA3C/JADE1/SMARCA2/EPB41L3/SEMA5B/ULK2/KDM2B/LTBP4/SEMA6A/TGFB2/SIRT1/NRP1/KLHL22/ADNP2/SFRP1/TGFB1/MEGF8/CACNG7/HPN/TGFBR1/KAZALD1/PPP1R9B/RND2/TMEM97/RASAL1/VEGFA/SEMA5A/BCL6/WNT5A/FN1/IGFBP5/PAPPA2/MAD2L2/RGS4/RPS6KA1/SPP1/SOCS2/INHBA/CDKN2C/LRP1/CDKN1A/CDKN2D/APOE/OLFM1/EXOSC2/PLXNA3/PPT1/BTG1/PSRC1/EPHA7/SEMA4F/AGT/SERPINE2/DBN…	121
GO:0043583	ear development	73/3461	219/18670	1.08475e-07	9.96708e-06	7.56095e-06	IFT88/COL11A1/FGFR2/MCM2/GLI2/CELSR1/FGFR1/ITGA8/TGFB2/JAG1/FGF9/FZD3/ESRP1/TGFB1/HPN/GATA3/FGF8/NKX3-2/SOBP/SPARC/PDGFRB/WNT5A/HES1/OTX1/PRRX1/ECE1/PROX1/TGFB3/RDH10/TWIST1/SDC4/SOX9/TCF15/SIX1/ATP8A2/EPHB2/STRA6/LRIG3/LGR5/NTRK3/OSR1/CCNA2/ZEB1/PCDH15/FREM2/ZIC1/BCL2L11/ABR/FRZB/MSX1/HESX1/CTHRC1/GJB2/STOX1/GABRB3/DCHS1/TTC39C/CYTL1/RPL38/TCAP/MAF/SLC17A8/TSHZ1/SOX2/SLITRK6/ROR1/GABRA5/FAT4/LRP…	73
GO:0060560	developmental growth involved in morphogenesis	77/3461	235/18670	1.1058e-07	1.00154e-05	7.59758e-06	RUFY3/RTN4R/TNC/NEDD4L/FGFR2/GAL/SEMA3A/SEMA3C/HSP90AA1/SEMA5B/ULK2/AURKA/SEMA6A/HDAC6/HSP90AB1/NRP1/SFRP1/TGFB1/MEGF8/CACNG7/COBL/SH3GL2/RND2/RASAL1/VEGFA/SEMA5A/WNT5A/ITGA4/FN1/NRP2/SPP1/RDH10/TBX2/LRP1/USP9X/SOX9/SIX1/APOE/OLFM1/TRIM28/PLXNA3/POSTN/EPHA7/SEMA4F/DBNL/SEMA6D/NTRK3/NKD1/CRABP2/SYT2/CPNE9/SLIT2/PAK1/ITGB1/DRAXIN/KIF26B/TGFBR2/ISLR2/SEMA6B/ALCAM/SEMA3E/LPAR3/LAMB2/RARG/RIMS2/SLIT3/…	77
GO:1990823	response to leukemia inhibitory factor	40/3461	96/18670	1.22869e-07	1.08193e-05	8.20744e-06	SLC25A5/PAX6/JARID2/TFRC/FGF4/RIF1/SNX10/ICAM1/SIRT1/GNPNAT1/MYBL2/SMAD7/KLF5/TLE4/SRSF3/NCL/SRSF7/CACYBP/CTH/NR5A2/PADI2/NRP2/BSPRY/NFYB/LRAT/MRPL15/PRDM5/MTF2/INA/ARID5B/EPS8/MRAS/HK2/NUP35/PCOLCE2/B3GNT2/RARG/CTBP2/SHMT1/SOCS3	40
GO:1990830	cellular response to leukemia inhibitory factor	40/3461	96/18670	1.22869e-07	1.08193e-05	8.20744e-06	SLC25A5/PAX6/JARID2/TFRC/FGF4/RIF1/SNX10/ICAM1/SIRT1/GNPNAT1/MYBL2/SMAD7/KLF5/TLE4/SRSF3/NCL/SRSF7/CACYBP/CTH/NR5A2/PADI2/NRP2/BSPRY/NFYB/LRAT/MRPL15/PRDM5/MTF2/INA/ARID5B/EPS8/MRAS/HK2/NUP35/PCOLCE2/B3GNT2/RARG/CTBP2/SHMT1/SOCS3	40
GO:0072175	epithelial tube formation	50/3461	132/18670	1.35922e-07	1.17538e-05	8.91632e-06	RALA/CC2D2A/FGFR2/PRKACA/CELSR1/GRHL2/KDM2B/TGFB2/MTHFD1/SALL4/TSC2/FZD3/SFRP1/TGFB1/COBL/GATA3/FGF8/SUFU/NPHP3/WNT5A/PROX1/MTHFD1L/TWIST1/SDC4/SOX9/OVOL2/SIX1/PODXL/RARA/KIF20B/OSR1/GDF7/ADM/ST14/NODAL/FZD1/DVL3/HESX1/DLC1/CTHRC1/RET/SPINT1/IRX2/RPS7/RARG/TCAP/PLXNB2/CEP290/TCTN1/TRIM71	50
GO:0007492	endoderm development	34/3461	76/18670	1.37189e-07	1.17538e-05	8.91632e-06	COL11A1/MMP2/LAMB1/MMP9/MMP15/TGFB1/FGF8/VTN/NANOG/COL12A1/COL7A1/ITGA4/FN1/INHBA/COL5A1/COL4A2/LAMC1/ITGAV/COL6A1/COL8A1/HMGA2/NODAL/MMP14/ITGA5/SMAD3/SOX2/EXT1/GDF3/MIXL1/ZFP36L1/ARC/COL5A2/POU5F1/APELA	34
GO:0060349	bone morphogenesis	45/3461	114/18670	1.40218e-07	1.18531e-05	8.99164e-06	FOXN3/FOXC1/FGFR2/FGF4/RARB/MEF2C/COCH/IMPAD1/TGFB1/MEGF8/COL1A1/COL12A1/COL7A1/PAPPA2/MEF2D/TGFB3/MSX2/TEK/TWIST1/RUNX2/SOX9/RARA/CHSY1/MATN2/BMPR1B/COL6A1/COL6A2/CER1/MMP14/DHRS3/ALPL/MSX1/COL6A3/TGFBR2/POC1A/NAB2/LTBP3/THBS3/RARG/ANXA2/TMEM119/COL13A1/BMPR2/VIT/ANXA2P2	45
GO:0035272	exocrine system development	25/3461	48/18670	1.66135e-07	1.38591e-05	1.05134e-05	PLXND1/PAX6/SNAI2/FOXC1/FGFR2/SEMA3A/SEMA3C/FGFR1/TGFB2/NRP1/LAMA1/ESRP2/TGFB1/FGF8/WLS/TGFB3/SOX9/EGFR/NFIB/EDA/IGF2/RAB26/INSR/PDGFA/TGM2	25
GO:0050769	positive regulation of neurogenesis	133/3461	474/18670	1.90685e-07	1.57006e-05	1.19103e-05	CFLAR/PLXND1/ITGA3/CX3CL1/PAX6/SPAG9/SS18L2/RUFY3/CNTN1/GRN/LRRC7/TIMP2/CUL7/EPHA3/NEDD4L/PPP2R5B/GLI2/SEMA3A/PLXNA2/RARB/PAK3/FGFR1/MEF2C/SMARCD3/DNMT3B/ITGA6/SEMA6A/NRP1/PTK6/NDRG4/FZD3/STMN2/ANKRD27/TGFB1/MEGF8/CACNG7/CRTC1/COBL/PTPRZ1/RND2/CUX2/RASAL1/VEGFA/SEMA5A/ARSB/BCL6/WNT5A/HES1/ECT2/FN1/PROX1/MYB/TRIM67/FKBP1B/SOCS2/LRP1/PACSIN1/LIF/APOE/PLXNA3/RARA/LIN28A/SERPINF1/DLG4/ATP8A2/EPHB2/KI…	133
GO:0043405	regulation of MAP kinase activity	101/3461	337/18670	2.01021e-07	1.60955e-05	1.22099e-05	MAP3K9/SPAG9/MAP4K5/ARHGEF5/PIK3CB/TRIB2/PAK3/FGFR1/GSTP1/NOX4/ERP29/JAK2/BIRC7/FLT1/SFRP1/TGFB1/CAV1/TGFBR1/C5/MAPK10/HIPK3/DUSP16/PTPN6/TPD52L1/VEGFA/GHR/PDGFRB/WNT5A/MAPKAPK3/RGS4/TGFB3/DUSP1/PKN1/NRK/GRM4/TRAF2/SHC2/APOE/GADD45G/PRKAA1/EPHB2/KIDINS220/MDFIC/DBNL/TLR4/SORL1/THBS1/PLCE1/FGF2/MAPK8IP3/DUSP6/MAP3K12/NTRK3/TNFRSF11A/ERBB2/CBLC/DUSP10/RPS27A/PDGFC/EGFR/PTPRJ/PAK1/RPS3/PDCD4/UCHL1/T…	101
GO:0006029	proteoglycan metabolic process	39/3461	94/18670	2.01363e-07	1.60955e-05	1.22099e-05	HS3ST1/IDS/DCN/CHPF2/COL11A1/GPC1/IMPAD1/UST/ARSB/SLC35D1/CHPF/CHST8/HS3ST3B1/IDUA/CHSY1/SULF1/NDST4/BMPR1B/CHST7/ADAMTS12/HS3ST3A1/CHST9/CSGALNACT2/CYTL1/HS6ST2/CANT1/NDNF/CSPG4/GAL3ST3/FOXL1/CHST13/EXT1/BGN/SULF2/GAL3ST4/CHSY3/BMPR2/HEXA/HS3ST5	39
GO:0032970	regulation of actin filament-based process	113/3461	388/18670	2.03724e-07	1.60955e-05	1.22099e-05	TAC1/CX3CL1/BAIAP2L1/CCL26/ARHGAP44/RHOBTB2/TMSB10/EPHA3/GPM6B/ARHGEF5/PKP2/RHOBTB1/CELSR1/PAK3/RAPGEF3/MEF2C/NOX4/ARHGAP28/ICAM1/PLEKHG2/NRP1/MYH9/MYLK2/PYCARD/CORO2B/RHOV/SFRP1/TGFB1/CAV1/TGFBR1/KANK1/RND2/ARHGDIB/SEMA5A/PDE4D/PDGFRB/ECT2/TNNC1/RND3/RHOU/RGS4/PROX1/TGFB3/TEK/LRP1/KCNJ2/SDC4/RHOJ/AKAP9/TMOD2/TRPM4/SWAP70/NOTCH2/PDGFRA/AVIL/DBNL/FCHSD2/SPTBN5/HCN4/FRMD6/NTRK3/ARHGEF19/HAX1/RHOB/T…	113
GO:0045666	positive regulation of neuron differentiation	109/3461	371/18670	2.05636e-07	1.60955e-05	1.22099e-05	CFLAR/PLXND1/ITGA3/CX3CL1/SPAG9/SS18L2/RUFY3/CNTN1/GRN/LRRC7/TIMP2/CUL7/EPHA3/NEDD4L/PPP2R5B/GLI2/PLXNA2/RARB/PAK3/FGFR1/MEF2C/DNMT3B/ITGA6/NRP1/PTK6/NDRG4/STMN2/ANKRD27/MEGF8/CACNG7/CRTC1/COBL/RND2/CUX2/RASAL1/VEGFA/SEMA5A/ARSB/BCL6/WNT5A/ECT2/FN1/PROX1/TRIM67/FKBP1B/SOCS2/LRP1/PACSIN1/APOE/PLXNA3/RARA/LIN28A/SERPINF1/DLG4/ATP8A2/KIDINS220/AVIL/AGT/DBNL/PARP6/SCARB2/NTRK3/SH3GL3/CRABP2/SYT2/GDF7…	109
GO:0072006	nephron development	52/3461	142/18670	2.71491e-07	2.09909e-05	1.59235e-05	CFLAR/ITGA3/PROM1/PKD1/WWTR1/NUP160/FOXC1/MEF2C/ANGPT2/JAG1/TGFB1/GATA3/ACTA2/FGF8/NUP107/VEGFA/PDGFRB/HES1/STAT1/NID1/PGF/TEK/EGR1/SOX9/SIX1/LIF/PODXL/WNT2B/PDGFRA/AGT/SULF1/PLCE1/FGF2/ENPEP/OSR1/GPC3/ANGPT1/KIF26B/KLF15/RET/DCHS1/IRX2/PDGFD/LAMB2/FOXC2/MAGED1/PBX1/FAT4/SULF2/DLL1/FMN1/FOXD1	52
GO:0007565	female pregnancy	65/3461	192/18670	2.80279e-07	2.11544e-05	1.60476e-05	FKBP4/ITGA3/HFE/VMP1/TRO/DAZAP1/COL16A1/MMP2/PTHLH/ANGPT2/MMP9/STS/TIMP1/MAGED2/SYDE1/TGFB1/RLN2/C1QBP/ARHGDIB/LNPEP/UMPS/IGFBP2/IGFBP5/SPP1/PGF/TGFB3/ADCY7/GOT2/POLR1B/FOSB/PPAT/LIF/TRIM28/IDO1/RAMP2/RARA/HAVCR2/AGT/CTSV/PAM/PRDM14/ADM/GJA1/NODAL/ITGA5/CAPN2/IGFBP7/TGFBR2/CTSB/GJB2/PRDX3/TAC3/LGALS9/FOS/JUNB/HSD11B2/THBD/PAPPA/ADRA2C/PLA2G6/NR2F2/CLDN4/BMPR2/APELA/ADRA2B	65
GO:1901888	regulation of cell junction assembly	65/3461	192/18670	2.80279e-07	2.11544e-05	1.60476e-05	SNAI2/EPHA3/GPM6B/PRKACA/GPC4/MEF2C/COL16A1/NRP1/SRPX2/CBLN1/SFRP1/CAV1/CUX2/MDGA1/VEGFA/WNT5A/TEK/LRP1/SDC4/RAB17/SIX1/LRFN1/EPHB2/EPHA7/AGT/THBS1/CLSTN3/ACVRL1/NTRK3/SNCA/LRRTM2/NTRK2/PTPRJ/GRID2/GJA1/LHFPL4/MMP14/FZD1/CLSTN2/RUNX1/DLC1/SLITRK5/SMAD3/IL1RAPL1/LIMS1/NLGN1/LRRN3/PEAK1/LRRN1/SLITRK1/RCC2/NRXN1/EPHB3/EFNA5/SLITRK6/ROBO2/FLRT2/SEMA4D/AGRN/IL1RAP/SEMA4A/S100A10/OCLN/COLQ/FMN1	65
GO:0050678	regulation of epithelial cell proliferation	110/3461	378/18670	3.07509e-07	2.29365e-05	1.73995e-05	CFLAR/CCL26/PAX6/SNAI2/GRN/FLT4/CDH3/FGFR2/VASH1/FGFR1/MEF2C/B4GALT1/LAMB1/TGFB2/SIRT1/NRP1/PPP1R16B/WDR13/FGF9/FLT1/ESRP2/SFRP1/TGFB1/HPN/CDK6/CAV2/CAV1/TGFBR1/GATA3/CCL2/VEGFA/SEMA5A/SPARC/THBS4/WNT5A/HES1/ITGA4/STAT1/PROX1/NRP2/TNFAIP3/KLF9/PGF/TEK/TWIST1/NR4A1/EFNB2/SOX9/OVOL2/SIX1/BCL11B/FOXP2/APOE/SERPINF1/NOTCH2/LAMC1/EDNRB/SULF1/THBS1/FGF2/ACVRL1/BRCA2/MARVELD3/ERBB2/ECM1/VASH2/DUSP10/OSR…	110
GO:1904029	regulation of cyclin-dependent protein kinase activity	42/3461	106/18670	3.20076e-07	2.35963e-05	1.78999e-05	PKD1/IPO5/MAPRE3/TFAP4/CDC6/HSP90AB1/CCNE1/BCCIP/CCNC/CCNG1/KAT2B/PROX1/TNFAIP3/CDKN2C/CKS2/CDKN1A/PKMYT1/CDKN2D/CCNB1/CDK7/PSRC1/HERC5/CCNG2/MYOCD/CCNA2/EGFR/CDKN2B/CDKN2A/ADAM17/CCNB2/CDC25C/CCNF/DIRAS3/CDC25A/STOX1/PLK1/CKS1B/SFN/NR2F2/BLM/IPO7/CCNL2	42
GO:0048738	cardiac muscle tissue development	75/3461	233/18670	3.56511e-07	2.59619e-05	1.96945e-05	JARID2/FOXC1/PKP2/COL11A1/ERBB3/FGFR2/RARB/FGFR1/MEF2C/NOX4/TGFB2/MYLK2/CCM2L/SMAD7/FGF9/NDRG4/TGFB1/TGFBR1/FGF8/PRKAR1A/SOX6/VEGFA/PDGFRB/WNT5A/TNNC1/CACYBP/RGS4/PROX1/TNNT2/TBX2/EFNB2/TNNI3/RARA/KDM6B/CCNB1/PDGFRA/AGT/PIM1/FGF2/MYOCD/ARRB2/SIK1/MEIS1/TENM4/PAK1/ITGB1/AKAP6/SAV1/GJA1/CXADR/FZD7/TNNI1/LMNA/FOXH1/SGCB/TGFBR2/ADAMTS9/GREM1/ZFPM2/CDK1/SGCD/AKAP13/HEG1/TCAP/FOXC2/GJC1/SLC8A1/MAPK11/R…	75
GO:0007160	cell-matrix adhesion	73/3461	225/18670	3.60355e-07	2.59619e-05	1.96945e-05	ITGA3/CX3CL1/PKD1/EPHA3/GPM6B/PIK3CB/TESK2/ITGA8/COL5A3/COL16A1/NID2/ITGA6/NRP1/FERMT1/JAG1/CORO2B/SFRP1/CDK6/SERPINE1/VTN/TECTA/VEGFA/BCL6/ITGA4/FN1/NID1/TEK/TNN/LRP1/SDC4/POSTN/THBS1/ITGA11/EMILIN1/ITGAV/PPFIA2/ACVRL1/FBLN5/PIK3R1/EPHA1/CDKN2A/PTPRJ/ITGB1/ADAMTS12/BCL2L11/WHAMM/MMP14/EDA/ADAMTS13/VCAM1/DDR2/ADAMTS9/DLC1/SMAD3/COL3A1/ADAM9/THBS3/PLEKHA2/LIMS1/SEMA3E/PEAK1/RCC2/EFNA5/CSF1/BCAM/CO…	73
GO:0001704	formation of primary germ layer	46/3461	121/18670	3.75229e-07	2.67298e-05	2.0277e-05	ITGA3/FOXC1/COL11A1/FGFR2/PRKACA/FGFR1/ITGA8/MMP2/LAMB1/MMP9/MMP15/PRKAR1A/VTN/NANOG/COL12A1/WNT5A/COL7A1/ITGA4/FN1/WLS/INHBA/COL5A1/KDM6B/COL4A2/ITGAV/LEF1/COL6A1/COL8A1/HMGA2/ITGB1/FZD7/NODAL/MMP14/ETS2/ITGA5/SMAD3/ATOH8/FOXC2/SOX2/MIXL1/BMPR2/COL5A2/POU5F1/APELA/ITGB3/MIR145	46
GO:0061035	regulation of cartilage development	32/3461	72/18670	3.81968e-07	2.69076e-05	2.04119e-05	SNAI2/GLI2/RARB/PTHLH/TRPS1/TGFB1/TGFBR1/NKX3-2/SOX6/WNT5A/EFEMP1/RUNX2/SOX9/RARA/LOXL2/SOX5/BMPR1B/ACVRL1/CTSK/ADAMTS12/FRZB/ZNF219/GREM1/SMAD3/LTBP3/BMP1/RARG/RELA/MAF/ANXA2/BMPR2/ANXA2P2	32
GO:0072073	kidney epithelium development	51/3461	140/18670	4.24549e-07	2.95785e-05	2.2438e-05	PROM1/PKD1/WWTR1/FOXC1/FGFR2/RARB/FGFR1/ARG2/MEF2C/JAG1/SMAD7/SFRP1/TGFB1/GATA3/FGF8/VEGFA/HES1/STAT1/PGF/EPCAM/SDC4/EFNB2/SOX9/SIX1/LIF/PODXL/RARA/WNT2B/EPHA7/AGT/FGF2/OSR1/SLIT2/GPC3/CER1/KIF26B/KLF15/RET/DCHS1/SMAD3/IRX2/LAMB2/FOXC2/MAGED1/ROBO2/PBX1/FAT4/KANK2/DLL1/FMN1/FOXD1	51
GO:0044706	multi-multicellular organism process	72/3461	222/18670	4.38927e-07	3.02478e-05	2.29457e-05	FKBP4/ITGA3/TAC1/HFE/VMP1/TRO/DAZAP1/COL16A1/B4GALT1/MMP2/PTHLH/ANGPT2/MMP9/STS/TIMP1/MAGED2/SYDE1/TGFB1/RLN2/C1QBP/ARHGDIB/LNPEP/UMPS/IGFBP2/IGFBP5/SPP1/PGF/TGFB3/ADCY7/NRK/SEMG1/GOT2/POLR1B/FOSB/PPAT/LIF/TRIM28/IDO1/RAMP2/RARA/HAVCR2/AGT/SERPINE2/CTSV/PAM/PRDM14/ADM/GJA1/NODAL/KALRN/ITGA5/CAPN2/IGFBP7/TGFBR2/CTSB/GJB2/PRDX3/TAC3/LGALS9/FOS/JUNB/SH3PXD2B/HSD11B2/THBD/PAPPA/ADRA2C/PLA2G6/NR2F2/CL…	72
GO:0051056	regulation of small GTPase mediated signal transduction	100/3461	338/18670	4.51291e-07	3.07654e-05	2.33384e-05	ITGA3/ARHGAP44/PLEKHG6/RHOBTB2/ARHGAP31/DEPDC1B/TIMP2/TRIO/RTN4R/PREX2/ARHGEF5/PSD/ARHGAP10/RHOBTB1/ARHGAP28/PLEKHG2/TGFB2/JAK2/NRP1/LZTR1/SOS2/ARFGAP1/TSC2/RHOV/SYDE1/CYTH2/RASIP1/KANK1/GBF1/ARHGAP21/CYTH1/TNFAIP1/ARHGEF17/FOXM1/RASAL1/ARHGDIB/PDGFRB/BCL6/ECT2/ARHGEF26/RHOU/SIPA1L2/TRIM67/PLEKHG1/DEPDC7/IQSEC2/RHOJ/ARHGAP22/APOE/EPS8L1/RAP1GAP2/STARD13/EPHB2/NOTCH2/RALGPS1/ARHGEF39/ARHGAP29/PLCE…	100
GO:0001706	endoderm formation	25/3461	50/18670	4.60806e-07	3.08836e-05	2.34281e-05	COL11A1/MMP2/LAMB1/MMP9/MMP15/VTN/NANOG/COL12A1/COL7A1/ITGA4/FN1/INHBA/COL5A1/COL4A2/ITGAV/COL6A1/COL8A1/HMGA2/NODAL/MMP14/ITGA5/SOX2/MIXL1/COL5A2/POU5F1	25
GO:1904666	regulation of ubiquitin protein ligase activity	15/3461	22/18670	4.62767e-07	3.08836e-05	2.34281e-05	FZR1/UBE2S/BAG2/MAD2L2/CDC20/MASTL/RPL5/RPL23/USP44/RPL11/MAD2L1/PLK1/GOLGA2/RPS7/UBE2C	15
GO:0048771	tissue remodeling	61/3461	179/18670	4.97389e-07	3.28484e-05	2.49185e-05	PDK4/SYT7/FLT4/FOXC1/ATP6AP1/TFRC/SEMA3C/MEF2C/SNX10/NOX4/MMP2/SUCO/RASSF2/JAG1/CST3/TIMP1/SFRP1/TGFB1/CAV1/FGF8/THBS4/ACVR2B/IGFBP5/EPAS1/TNFAIP3/SPP1/TGFB3/LIF/NOTCH2/ANXA1/AGT/GPNMB/PPP3CA/ACVRL1/NOL3/TNFRSF11A/CTSK/EGFR/GJA1/MMP14/ABR/CTHRC1/ATP7A/TPP1/GREM1/LTBP3/CSPG4/FOXC2/TMEM64/F2R/BGN/TMEM119/MITF/SIGLEC15/ZNF675/CCDC154/TGM2/BMPR2/MIR199A2/PLEKHM1/ITGB3	61
GO:0042254	ribosome biogenesis	90/3461	297/18670	5.35865e-07	3.48803e-05	2.64599e-05	UTP18/NOP16/NOP58/WDR3/NLE1/EXOSC7/EXOSC5/RPS5/DDX18/ESF1/RPLP0/SIRT1/RPL3/NOP56/PIH1D1/RPS16/FBL/RPS19/NPM3/C1QBP/PAK1IP1/MDN1/BRIX1/RPL24/RRP9/RPS15/CEBPZ/HEATR1/EXOSC8/UTP20/RPL5/RPS10/EMG1/EXOSC2/DKC1/NOL11/RPL27/RAN/MYBBP1A/WDR74/LTV1/URB2/MRPS9/RPL35/RPS6/RSL24D1/RPS24/WDR12/RPS2/NOB1/PELP1/RPL11/RPS8/LYAR/NAF1/RPL7/RRP1B/FAM207A/RPL26/WDR43/ABCE1/LSM6/RPS14/DDX21/RPUSD2/NOLC1/TSR1/RPSA/PA2…	90
GO:0014033	neural crest cell differentiation	37/3461	90/18670	5.39159e-07	3.48803e-05	2.64599e-05	SNAI2/FOXC1/TCOF1/SEMA3A/SEMA3C/MEF2C/SEMA5B/EFNB1/SEMA6A/NRP1/JAG1/SFRP1/SEMA5A/FAM172A/HES1/FN1/NRP2/RDH10/TWIST1/SOX9/OVOL2/SEMA4F/EDNRB/SEMA6D/FBXL17/EDNRA/FGF19/FRZB/KBTBD8/RET/NOLC1/SEMA6B/SEMA3E/NRTN/FOXC2/SEMA4D/SEMA4A	37
GO:0001837	epithelial to mesenchymal transition	51/3461	141/18670	5.4642e-07	3.49929e-05	2.65454e-05	WWTR1/PHLDB1/SNAI2/CUL7/EPHA3/FOXC1/FGFR2/TCOF1/TGFB2/JAG1/FAM83D/SMAD7/SFRP1/TGFB1/HPN/TGFBR1/AKNA/FGF8/COL1A1/GCNT2/WNT5A/TRIM62/MAD2L2/TGFB3/MSX2/TWIST1/GLIPR2/SOX9/OVOL2/OLFM1/TRIM28/LOXL2/LEF1/TGFB1I1/HMGA2/PDCD4/DAB2/MSX1/KBTBD8/TGFBR2/HEY1/NOLC1/TMEM100/GREM1/SMAD3/VASN/LDLRAD4/ZNF703/DACT3/HNRNPAB/MIR149	51
GO:0060350	endochondral bone morphogenesis	32/3461	73/18670	5.59769e-07	3.54894e-05	2.6922e-05	FOXC1/RARB/MEF2C/COCH/IMPAD1/COL1A1/COL12A1/COL7A1/MEF2D/TEK/RUNX2/SOX9/RARA/MATN2/BMPR1B/COL6A1/COL6A2/CER1/MMP14/ALPL/COL6A3/TGFBR2/POC1A/NAB2/THBS3/RARG/ANXA2/TMEM119/COL13A1/BMPR2/VIT/ANXA2P2	32
GO:0007162	negative regulation of cell adhesion	88/3461	289/18670	5.67236e-07	3.56067e-05	2.7011e-05	PLXND1/CX3CL1/CD9/HFE/SNAI2/CDH1/TNC/ERBB3/PLXNA2/PAG1/IL4R/ARG2/FXYD5/ANGPT2/SEMA6A/JAK2/LGALS1/CCM2L/JAG1/SMAD7/CORO2B/TGFB1/JAK3/SERPINE1/AKNA/KANK1/COL1A1/PRKAR1A/ARHGDIB/PTPN6/GCNT2/VEGFA/SEMA5A/BCL6/MAD2L2/GBP1/TNFSF4/EPCAM/DUSP1/CD274/TGFBI/LRP1/SDC4/PODXL/ASS1/PLXNA3/IDO1/LGALS3/POSTN/SWAP70/ANXA1/HAVCR2/CD164/SERPINE2/GPNMB/LRRC32/THBS1/CYP1B1/ACVRL1/ADAMTS18/ERBB2/PIK3R1/CDKN2A/PDE3B/SP…	88
GO:0090130	tissue migration	105/3461	361/18670	5.81715e-07	3.61576e-05	2.74289e-05	PLXND1/ITGA3/TAC1/DCN/GRN/FLT4/SP100/VASH1/SEMA3A/FGF4/FGFR1/FAP/MEF2C/GRHL2/ANGPT2/TGFB2/HDAC6/EPB41L4B/SIRT1/NRP1/MYH9/MMP9/FERMT1/SRPX2/TGFB1/HSPB1/TGFBR1/KANK1/GATA3/ACTA2/FGF8/GPLD1/VEGFA/SEMA5A/SPARC/ARSB/WNT5A/FOXP1/PIK3R3/PROX1/NRP2/TEK/GLIPR2/PKN1/NR4A1/EFNB2/SOX9/RHOJ/APOE/SERPINF1/RAB25/STARD13/LOXL2/ANXA1/AGT/THBS1/CYP1B1/FGF2/ACVRL1/MARVELD3/DUSP10/RHOB/SLIT2/PLK2/ITGB1/ADAM17/NUS1/A…	105
GO:0035265	organ growth	67/3461	204/18670	6.53473e-07	4.02235e-05	3.05132e-05	CACNA2D2/JARID2/FOXC1/YBX3/FGFR2/EVC/RARB/FGFR1/MEF2C/TGFB2/COCH/CCM2L/FGF9/NDRG4/TGFBR1/FGF8/PRKAR1A/COL12A1/WWC1/PDGFRB/COL7A1/ACVR2B/RGS4/PROX1/MSX2/TBX2/SOX9/RARA/MATN2/CCNB1/AGT/PIM1/FGF2/DUSP6/COL6A1/COL6A2/ECM1/MEIS1/NLGN4X/CER1/TENM4/PAK1/AKAP6/WWC2/SAV1/GJA1/BCL2L11/DDR2/FLVCR1/COL6A3/TGFBR2/POC1A/THBS3/ZFPM2/CDK1/AKAP13/RARG/HEG1/FOXC2/ANXA2/MAPK11/DLL1/VIT/MIR204/MIR199A2/MIR17HG/ANXA2…	67
GO:0022604	regulation of cell morphogenesis	133/3461	484/18670	6.76677e-07	4.12513e-05	3.12929e-05	SARM1/PLXND1/ARHGAP44/SS18L2/RUFY3/RTN4R/CUL7/NEDD4L/LZTS1/SEMA3A/SEMA3C/PLXNA2/PAK3/CHRNA3/EPB41L3/SEMA5B/ULK2/LZTS3/ICAM1/SEMA6A/EZR/NRP1/PALMD/PALM/MYH9/COCH/NFATC4/RHOV/ANKRD27/MEGF8/CACNG7/HPN/KANK1/C1QBP/CCL2/RND2/CUX2/RASAL1/NEDD9/UST/VEGFA/SEMA5A/SPARC/WNT5A/FN1/RND3/RHOU/GBP1/SPP1/LRP1/RHOJ/OMG/APOE/ZSWIM6/OLFM1/PLXNA3/DLG4/POSTN/EPHB2/ANXA1/EPHA7/SEMA4F/DBNL/PARP6/SEMA6D/HECW2/PPP3CA/FG…	133
GO:0048146	positive regulation of fibroblast proliferation	25/3461	51/18670	7.45064e-07	4.49877e-05	3.41273e-05	FOSL2/CDC6/TGFB1/CDK6/ZMIZ1/PDGFRB/WNT5A/FN1/MYB/CDKN1A/CCNB1/PDGFRA/AGT/CCNA2/PDGFC/EGFR/DDR2/PDGFD/SPHK1/JUN/ANXA2/PDGFA/S100A6/ANXA2P2/AQP1	25
GO:0007416	synapse assembly	60/3461	177/18670	7.52791e-07	4.50254e-05	3.41559e-05	PLXND1/CDH1/SDK2/GPC4/MEF2C/SRPX2/CBLN1/CUX2/MDGA1/PCDHB2/PCDHB5/PCDHB6/WNT5A/PCDH17/PCDHB10/PCDHB14/RAB17/EFNB2/SIX1/LRFN1/EPHB2/EPHA7/DBNL/CLSTN3/NTRK3/SNCA/LRRTM2/NLGN4X/NTRK2/CNTN5/GRID2/LHFPL4/FZD1/CLSTN2/SHANK1/SHANK2/SLITRK5/GABRB3/IL1RAPL1/NLGN1/LRRN3/LRRN1/PCDHB9/SLITRK1/NRXN1/EPHB3/EFNA5/SLITRK6/ROBO2/FLRT2/PCDHB13/SEMA4D/AGRN/IL1RAP/SEMA4A/PLXNB2/PCDHB11/DNM3/COLQ/PCDHB16	60
GO:0007369	gastrulation	62/3461	185/18670	7.75381e-07	4.59431e-05	3.48521e-05	ITGA3/PHLDB1/FOXC1/COL11A1/FGFR2/PRKACA/WNT8B/FGFR1/ITGA8/MMP2/LAMB1/MMP9/MMP15/SFRP1/MEGF8/FGF8/PRKAR1A/VTN/NANOG/COL12A1/NPHP3/WNT5A/COL7A1/ACVR2B/ITGA4/FN1/WLS/INHBA/COL5A1/KDM6B/COL4A2/RPS6/ITGAV/LEF1/COL6A1/OSR1/COL8A1/GPC3/CER1/TENM4/HMGA2/ITGB1/FZD7/NODAL/MMP14/ETS2/ITGA5/TGFBR2/OTX2/SMAD3/ATOH8/FOXC2/SOX2/EXT1/GDF3/MIXL1/BMPR2/COL5A2/POU5F1/APELA/ITGB3/MIR145	62
GO:0045787	positive regulation of cell cycle	111/3461	389/18670	7.92205e-07	4.65054e-05	3.52786e-05	DBF4/PKD1/BRCA1/USP2/MTA3/FGFR2/SIRT2/PPP2R5B/ASNS/PRKACA/SPAG5/FGFR1/FAP/NDC80/SMARCD3/MAPRE3/AURKA/TFAP4/DAZL/TGFB2/CDC6/HSP90AB1/CDC7/RANBP1/PTK6/FAM83D/CCNE1/TGFB1/FGF8/PDGFRB/WNT5A/HES1/ECT2/PROX1/PLAGL1/MSX2/CKS2/CDKN1A/RPL23/PCID2/PRMT1/DLGAP5/HSPA2/E2F8/SOX15/RAB11FIP4/RARA/MYBBP1A/PCNA/CCNB1/MEIS2/PSRC1/RPS15A/ANXA1/ESPL1/KIF23/KIF20B/BRCA2/PLK4/DTL/PLK2/EGFR/CDCA5/CHEK1/HMGA2/EIF4E/ADAM…	111
GO:0022613	ribonucleoprotein complex biogenesis	129/3461	468/18670	8.29989e-07	4.79227e-05	3.63538e-05	RBM5/UTP18/NOP16/NOP58/EIF4B/WDR3/NLE1/EXOSC7/EXOSC5/HSP90AA1/NUFIP1/RPS5/DDX18/ESF1/RPLP0/GEMIN2/SRPK1/HSP90AB1/SIRT1/RPL3/NOP56/EIF3E/PIH1D1/RPS16/FBL/RPS19/EIF3B/NPM3/C1QBP/PTGES3/PAK1IP1/MDN1/BRIX1/RPL24/RRP9/RPS15/CEBPZ/HEATR1/EXOSC8/UTP20/RPL5/SNRPC/RPS10/SNRPD2/SNRPB/EIF2S2/AGO3/EMG1/LSM4/EXOSC2/DKC1/NOL11/RPL27/RAN/MYBBP1A/WDR74/LTV1/URB2/MRPS9/RPL35/RPS6/TGS1/RSL24D1/RPS24/WDR12/SNRPF/TI…	129
GO:0000079	regulation of cyclin-dependent protein serine/threonine kinase activity	40/3461	102/18670	8.31467e-07	4.79227e-05	3.63538e-05	PKD1/IPO5/MAPRE3/TFAP4/CDC6/CCNE1/BCCIP/CCNC/CCNG1/KAT2B/PROX1/TNFAIP3/CDKN2C/CKS2/CDKN1A/PKMYT1/CDKN2D/CCNB1/CDK7/PSRC1/HERC5/CCNG2/MYOCD/CCNA2/EGFR/CDKN2B/CDKN2A/ADAM17/CCNB2/CDC25C/CCNF/DIRAS3/CDC25A/PLK1/CKS1B/SFN/NR2F2/BLM/IPO7/CCNL2	40
GO:0090132	epithelium migration	103/3461	355/18670	8.42651e-07	4.81298e-05	3.65109e-05	PLXND1/ITGA3/TAC1/DCN/GRN/FLT4/SP100/VASH1/SEMA3A/FGF4/FGFR1/FAP/MEF2C/GRHL2/ANGPT2/TGFB2/HDAC6/EPB41L4B/SIRT1/NRP1/MYH9/MMP9/FERMT1/SRPX2/TGFB1/HSPB1/TGFBR1/KANK1/GATA3/FGF8/GPLD1/VEGFA/SEMA5A/SPARC/ARSB/WNT5A/FOXP1/PIK3R3/PROX1/NRP2/TEK/GLIPR2/PKN1/NR4A1/EFNB2/SOX9/RHOJ/APOE/SERPINF1/RAB25/STARD13/LOXL2/ANXA1/AGT/THBS1/CYP1B1/FGF2/ACVRL1/MARVELD3/DUSP10/RHOB/SLIT2/PLK2/ITGB1/ADAM17/NUS1/ANGPT1/…	103
GO:1904018	positive regulation of vasculature development	73/3461	230/18670	9.246e-07	5.2339e-05	3.97039e-05	CFLAR/CX3CL1/BRCA1/GRN/RAPGEF3/ANGPT2/SIRT1/NRP1/PPP1R16B/SRPX2/FLT1/ITGB8/HSPB1/SERPINE1/RLN2/VEGFA/SEMA5A/WNT5A/CTH/PGF/TEK/EGR1/TWIST1/EFNB2/RRAS/RHOJ/ADM2/RAMP2/BTG1/ANXA1/THBS1/CYP1B1/FGF2/ACVRL1/MYOCD/ECM1/VASH2/RHOB/PLK2/EPHA1/ADAM12/ADM/HMGA2/ITGB1/NODAL/KIT/RUNX1/HK2/ITGA5/EMC10/JAK1/TGFBR2/ERAP1/TERT/TMEM100/STIM1/PDGFD/C3AR1/CHRNA7/SPHK1/FOXC2/C5AR1/DLL1/MIR101-1/MIR125B2/MIR125B1/MIR1…	73
GO:0048732	gland development	121/3461	434/18670	9.61713e-07	5.3958e-05	4.09321e-05	CFLAR/PLXND1/FKBP4/PAX6/JARID2/PKD1/HFE/SNAI2/CDH1/TNC/DKK3/FOXC1/FGFR2/FSTL3/ASNS/GLI2/SEMA3A/SEMA3C/RARB/FGFR1/AURKA/TGFB2/JAK2/NRP1/GNPNAT1/PCK2/LAMA1/ESRP2/SFRP1/TGFB1/LSR/HPN/CAV1/COBL/TGFBR1/GATA3/FGF8/VTN/VEGFA/HRH2/NPHP3/WNT5A/HES1/UMPS/IGFBP5/WLS/IRF6/RPS6KA1/PROX1/TNFAIP3/TGFB3/MSX2/SOCS2/TBX2/GOT2/SOX9/SIX1/BCL11B/PPAT/MPST/E2F8/ASS1/RARA/SERPINF1/PCNA/PDGFRA/ANXA1/SERPINE2/SULF1/STRA6…	121
GO:0006612	protein targeting to membrane	66/3461	202/18670	9.71055e-07	5.40043e-05	4.09672e-05	RPS20/TRAM2/RPL31/RPS5/RPLP0/RPL3/RPS16/RPS19/RPL18A/RPL34/RPS13/RPS12/RPL24/RPS15/RPL22/RPS25/RPL21/RPL5/RPS10/RPL23/RPL27/RPS15A/RPL35/RPS6/RPLP1/RPS24/RPS2/ERBB2/RPL13A/RPL11/RPS8/RPS27A/RPS3A/RPL7/PAK1/RPS3/ZDHHC1/RPL8/RPL26/PRKCI/RPL9/RPS14/RPSA/MTCL1/RPS9/RPS21/RPS7/RPL38/RPL4/TRAM1L1/ZDHHC22/RPLP2/RPS27/RPS17/ZDHHC23/RPS23/RPL14/RPL12/RPL23A/RPL10A/RPL39/RPS29/USP17L2/RPL41/RPS28/RPL17	66
GO:0010769	regulation of cell morphogenesis involved in differentiation	90/3461	301/18670	1.01449e-06	5.59293e-05	4.24275e-05	SARM1/PLXND1/ARHGAP44/SS18L2/RUFY3/RTN4R/CUL7/NEDD4L/LZTS1/SEMA3A/SEMA3C/PLXNA2/PAK3/CHRNA3/SEMA5B/ULK2/LZTS3/SEMA6A/NRP1/NFATC4/ANKRD27/MEGF8/KANK1/C1QBP/RND2/CUX2/NEDD9/UST/VEGFA/SEMA5A/WNT5A/FN1/GBP1/SPP1/LRP1/OMG/APOE/ZSWIM6/OLFM1/PLXNA3/POSTN/EPHB2/EPHA7/SEMA4F/DBNL/PARP6/SEMA6D/HECW2/PPP3CA/NTRK3/CRABP2/SLIT2/NTRK2/LRRC4C/PAK1/TNIK/LRP8/KALRN/DRAXIN/RET/ISLR2/SEMA6B/IL1RAPL1/SDC2/RAC3/LIMS1…	90
GO:0033627	cell adhesion mediated by integrin	30/3461	68/18670	1.06212e-06	5.80503e-05	4.40365e-05	SNAI2/COL16A1/TESC/ICAM1/TGFB2/FERMT1/ITGB8/SERPINE1/VTN/PTPN6/ITGA4/PODXL/SWAP70/ITGA11/CYP1B1/ITGAV/ITGB1/ADAM17/PDE3B/CXCL13/ITGA5/RET/FBN1/ADAM9/RAC3/FOXC2/MUC1/DPP4/LYN/ITGB3	30
GO:0051054	positive regulation of DNA metabolic process	63/3461	191/18670	1.17932e-06	6.25153e-05	4.74236e-05	BRCA1/PARP3/RFC2/RAD51/FAM168A/PRKCQ/TFRC/PAK3/RIF1/HSP90AA1/GRHL2/NOX4/MSH2/HSP90AB1/SIRT1/HDAC10/ERCC2/TGFB1/PTGES3/FOXM1/TIMELESS/EYA4/PDGFRB/CCT4/MAD2L2/TNFSF4/USP9X/PRKCG/TRIM28/DKC1/PCNA/RFC3/HNRNPA1/CCT7/DSCC1/PARP9/FGF2/ARRB2/CBX8/PARP1/NAF1/EGFR/RPS3/CCT5/NEK7/FBXO4/CEBPG/CCT8/PAXIP1/FGFR4/CCT3/DTX3L/RFC4/GNL3/RNF168/CCT2/GREM1/NPAS2/CLCF1/ATAD5/AURKB/MAPK15/ERCC6	63
GO:0007611	learning or memory	79/3461	256/18670	1.17972e-06	6.25153e-05	4.74236e-05	PRKAR2B/ITGA3/TAC1/PICALM/ITGA8/CIC/MEF2C/DDHD2/JPH4/ITPR3/NFATC4/NDRG4/CRTC1/DNAH11/NPTX2/PTPRZ1/ASIC1/CUX2/GLP1R/HRH2/BCHE/TANC1/SLC8A2/ATP8A1/NQO2/ATXN1/PRKCG/FOXP2/TMOD2/APOE/PPT1/SERPINF1/DLG4/SNAP25/EPHB2/MEIS2/AGT/STRA6/PLK2/EGFR/NLGN4X/NTRK2/ITGB1/SLC7A11/CAMK4/JPH3/GRIA1/SLC6A1/KIT/DGKI/SYNJ1/BTG2/KALRN/S100B/ITGA5/SHANK1/SHANK2/NCSTN/ADCY1/B2M/MAP1A/FEN1/FOS/INSR/GATM/FOXB1/SYNPO/RIN1/C…	79
GO:0032330	regulation of chondrocyte differentiation	25/3461	52/18670	1.18291e-06	6.25153e-05	4.74236e-05	SNAI2/GLI2/RARB/PTHLH/TRPS1/TGFBR1/NKX3-2/SOX6/EFEMP1/RUNX2/SOX9/LOXL2/SOX5/BMPR1B/ACVRL1/ADAMTS12/ZNF219/GREM1/SMAD3/LTBP3/RARG/RELA/MAF/ANXA2/ANXA2P2	25
GO:0007179	transforming growth factor beta receptor signaling pathway	65/3461	199/18670	1.18325e-06	6.25153e-05	4.74236e-05	ITGA3/FUT8/DKK3/ITGA8/LTBP4/TGFB2/HSP90AB1/SIRT1/FERMT1/SMAD7/PARD6A/TGFB1/CAV2/CAV1/TGFBR1/GCNT2/LOX/ACVR2B/LTBP2/TGFB3/GOT1/SMAD9/PMEPA1/USP9X/WFIKKN1/LRRC32/THBS1/EMILIN1/BMPR1B/FBN2/ACVRL1/FURIN/TGFB1I1/MYOCD/ARRB2/LEFTY2/PARP1/RPS27A/CDKN2B/ZEB1/ADAM17/DAB2/CD109/NODAL/F11R/FOXH1/TGFBR2/COL1A2/HTRA1/FBN1/SMAD3/LTBP3/VASN/COL3A1/ADAM9/LDLRAD4/FOS/HTRA3/FAM89B/JUN/ZNF703/BMPR2/MIR17HG/LEFTY1/G…	65
GO:0007435	salivary gland morphogenesis	19/3461	34/18670	1.24033e-06	6.49893e-05	4.93003e-05	PLXND1/PAX6/SNAI2/FGFR2/SEMA3A/SEMA3C/FGFR1/TGFB2/NRP1/LAMA1/ESRP2/TGFB1/FGF8/TGFB3/EGFR/NFIB/EDA/PDGFA/TGM2	19
GO:0003151	outflow tract morphogenesis	33/3461	79/18670	1.42118e-06	7.38547e-05	5.60256e-05	PLXND1/FOXC1/FGFR2/SEMA3C/RARB/MEF2C/TGFB2/NRP1/JAG1/FGF8/VEGFA/WNT5A/HES1/NRP2/MSX2/TBX2/TWIST1/SIX1/RARA/FZD1/FOXH1/DHRS3/TGFBR2/NPY1R/ZFPM2/FOXC2/JUN/ROBO2/NPY2R/RYR1/PARVA/BMPR2/MIR17HG	33
GO:0090092	regulation of transmembrane receptor protein serine/threonine kinase signaling pathway	75/3461	241/18670	1.52927e-06	7.88256e-05	5.97965e-05	ITGA3/HFE/WWTR1/DKK3/FSTL3/ITGA8/LTBP4/TGFB2/HSP90AB1/SIRT1/FERMT1/SMAD7/FGF9/SFRP1/TGFB1/CAV2/CAV1/TGFBR1/TTK/LOX/WNT5A/HES1/ACVR2B/TGFB3/GOT1/SFRP5/MSX2/INHBA/PMEPA1/OVOL2/WFIKKN1/SULF1/SORL1/THBS1/EMILIN1/FBN2/INHBE/ACVRL1/TGFB1I1/MYOCD/LEFTY2/PARP1/GDF7/RPS27A/GPC3/CER1/CDKN2B/ZEB1/ADAM17/DAB2/CD109/NODAL/FZD1/NBL1/INHBB/MSX1/TGFBR2/DACT2/HTRA1/FBN1/RBPMS2/GREM1/SMAD3/VASN/LDLRAD4/HTRA3/SOSTD…	75
GO:0048565	digestive tract development	48/3461	134/18670	1.60285e-06	8.19521e-05	6.21682e-05	PKD1/FGFR2/GLI2/RARB/ITGA6/TGFB2/PTK6/KLF5/FGF9/SFRP1/TGFB1/MEGF8/COBL/C1GALT1/RARRES2/NKX3-2/HRH2/NPHP3/WNT5A/HES1/ACVR2B/TGFB3/SFRP5/TBX2/CDKN1A/OVOL2/ASS1/CCNB1/PDGFRA/EDNRB/STRA6/MYOCD/PDGFC/EGFR/SAV1/NODAL/ZIC3/KIT/TGFBR2/RET/DCHS1/RBPMS2/SMAD3/COL3A1/FOXL1/EPHB3/MIXL1/FAT4	48
GO:1901214	regulation of neuron death	92/3461	313/18670	1.74334e-06	8.84224e-05	6.70765e-05	GCLC/SARM1/CX3CL1/GRN/ERBB3/PICALM/PAK3/MEF2C/SSH1/KDM2B/CD200/TYRO3/TGFB2/MSH2/HSP90AB1/SIRT1/JAK2/NRP1/CHGA/NFATC4/MYBL2/TOX3/GRIK5/PTPRZ1/AIMP2/GATA3/FGF8/CCL2/CPEB4/WNT5A/MYB/SET/TGFB3/EGR1/CLU/LRP1/GRM4/NQO2/EFNB2/PRKCG/SIX1/TRAF2/ATF4/EGLN3/APOE/PPT1/SERPINF1/VSTM2L/RRAS2/EPHA7/GPNMB/TLR4/SORL1/MAP3K12/ARRB2/PARP1/SNCA/NTRK2/SLC7A11/GRID2/BCL2L11/ANGPT1/FZD1/BTG2/NAE1/DRAXIN/CAPN2/PRKCI/TER…	92
GO:0090287	regulation of cellular response to growth factor stimulus	87/3461	292/18670	1.79188e-06	9.00333e-05	6.82985e-05	CFLAR/ITGA3/DCN/DKK3/GPC1/PPP2R5B/FSTL3/FGF4/FGFR1/ITGA8/LTBP4/SEMA6A/HSP90AB1/SIRT1/FERMT1/SMAD7/FGF9/FLT1/SFRP1/TGFB1/CAV2/CAV1/TGFBR1/GATA3/VTN/VEGFA/LOX/WNT5A/HES1/TGFB3/GOT1/SFRP5/MSX2/PMEPA1/RUNX2/WFIKKN1/AGT/SULF1/SORL1/THBS1/EMILIN1/MYOF/FGF2/FBN2/ACVRL1/NTRK3/TGFB1I1/MYOCD/RPS27A/SLIT2/GPC3/PRDM14/CER1/CDKN2B/ZEB1/ADAMTS12/ADAM17/DAB2/CXCL13/CD109/FZD1/NBL1/ITGA5/MSX1/TGFBR2/HHIP/OTX2/HT…	87
GO:1903510	mucopolysaccharide metabolic process	42/3461	112/18670	1.80351e-06	9.00333e-05	6.82985e-05	ST3GAL1/IDS/DCN/CHPF2/ST3GAL6/HMMR/B4GALT1/HAS3/IMPAD1/TGFB1/NFKB1/UST/ARSB/SLC35D1/B4GALT6/B4GALT4/CHPF/ST3GAL3/IDUA/CHSY1/GNS/PIM1/NDST4/FGF2/LUM/GALNS/CHST7/CHST9/ANGPT1/B3GNT7/ST3GAL2/CSGALNACT2/GLB1/B3GNT2/NDNF/CSPG4/CHST2/CHST13/BGN/CHST6/CHSY3/HEXA	42
GO:0055123	digestive system development	51/3461	146/18670	1.8213e-06	9.02113e-05	6.84335e-05	PKD1/FGFR2/GLI2/RARB/ITGA6/TGFB2/PTK6/KLF5/FGF9/SFRP1/TGFB1/MEGF8/COBL/C1GALT1/RARRES2/NKX3-2/HRH2/NPHP3/WNT5A/HES1/ACVR2B/WLS/TGFB3/SFRP5/TBX2/CDKN1A/OVOL2/ASS1/CCNB1/PDGFRA/EDNRB/STRA6/MYOCD/PDGFC/EGFR/SAV1/NODAL/ZIC3/KIT/TGFBR2/RET/DCHS1/RBPMS2/SMAD3/IGF2/COL3A1/INSR/FOXL1/EPHB3/MIXL1/FAT4	51
GO:0016331	morphogenesis of embryonic epithelium	52/3461	150/18670	1.88168e-06	9.24796e-05	7.01543e-05	RALA/CC2D2A/FGFR2/PRKACA/GLI2/CELSR1/GRHL2/KDM2B/TGFB2/MTHFD1/SALL4/TSC2/FZD3/SFRP1/TGFB1/COBL/GATA3/FGF8/SUFU/TBX18/NPHP3/WNT5A/MTHFD1L/RDH10/TWIST1/SDC4/SOX9/OVOL2/SIX1/RARA/WNT2B/SULF1/KIF20B/TGFB1I1/OSR1/GDF7/ADM/ST14/NODAL/FZD1/DVL3/DLC1/CTHRC1/RET/SPINT1/IRX2/RPS7/RARG/KDF1/PLXNB2/TCTN1/TRIM71	52
GO:0032102	negative regulation of response to external stimulus	112/3461	400/18670	1.92712e-06	9.39841e-05	7.12956e-05	TFPI/CX3CL1/CD9/PLAUR/SNAI2/GRN/RTN4R/CALCRL/TNFRSF1A/SIRT2/SEMA3A/SEMA3C/FAP/ARG2/C1QTNF3/SEMA5B/GSTP1/ANGPT2/CD200/SEMA6A/TYRO3/NRP1/SAMHD1/RNF125/ABCD1/PYCARD/PLAT/RPS19/SERPINE1/C5/GATA3/C1QBP/CCL2/VTN/NFKB1/SEMA5A/WNT5A/PADI2/TNFAIP3/SPP1/DUSP1/TEK/ADCY7/CDKN1A/BBS2/APOE/SMPDL3B/PLXNA3/SERPINF1/PDGFRA/HAVCR2/NT5E/SEMA4F/SERPINE2/THBS1/MAPKBP1/SEMA6D/PPM1B/FGF2/NLRC5/ADAMTS18/ARRB2/DUSP10/SLI…	112
GO:0048608	reproductive structure development	119/3461	431/18670	1.99845e-06	9.67191e-05	7.33703e-05	FKBP4/MGST1/PKD1/DCN/MAMLD1/TNC/CUL7/FOXC1/YBX3/FGFR2/FSTL3/VASH1/DAZAP1/GLI2/SEMA3A/GRHL2/HSD17B2/TFAP2C/ICAM1/TYRO3/TGFB2/MSH2/HSP90AB1/SIRT1/DMC1/BIK/FNDC3A/FGF9/SFRP1/AMH/ITGB8/NUDT1/TGFBR1/GATA3/FGF8/NUP107/MDFI/TFEB/VEGFA/PDGFRB/WNT5A/HES1/EPAS1/SPP1/RDH10/INHBA/NRK/SOX9/OVOL2/TBC1D20/EIF2S2/LIF/E2F8/SOX15/TRIM28/RARA/SERPINF1/NASP/HSD17B4/WNT2B/PDGFRA/ANXA1/ADAM19/SERPINE2/CTSV/RPS6/SULF1/…	119
GO:0048841	regulation of axon extension involved in axon guidance	18/3461	32/18670	2.08431e-06	0.00010011	7.59426e-05	SEMA3A/SEMA3C/SEMA5B/SEMA6A/NRP1/MEGF8/VEGFA/SEMA5A/WNT5A/PLXNA3/SEMA4F/SEMA6D/SEMA6B/SEMA3E/SEMA4D/SEMA4A/BMPR2/PLXNA4	18
GO:0003416	endochondral bone growth	22/3461	44/18670	2.2445e-06	0.000106993	8.11643e-05	FGFR2/EVC/RARB/COCH/COL12A1/COL7A1/MSX2/RARA/MATN2/COL6A1/COL6A2/ECM1/CER1/DDR2/COL6A3/TGFBR2/POC1A/THBS3/RARG/ANXA2/VIT/ANXA2P2	22
GO:0009069	serine family amino acid metabolic process	21/3461	41/18670	2.3077e-06	0.000109185	8.28269e-05	GCLC/SEPHS1/PHGDH/GCAT/MTHFD1/CTH/MPST/SCLY/PSAT1/SDSL/CSAD/GCSH/AMT/PSPH/SLC7A11/GART/CBS/SERINC5/SHMT1/SEPHS2/SHMT2	21
GO:0048640	negative regulation of developmental growth	42/3461	113/18670	2.36021e-06	0.000110842	8.40842e-05	JARID2/RTN4R/GAL/SEMA3A/SEMA3C/SEMA5B/ULK2/SEMA6A/TLL2/NRP1/SFRP1/RAI1/SEMA5A/WWC1/WNT5A/RGS4/SPP1/SOCS2/CDKN1A/BBS2/PLXNA3/EPHA7/SEMA4F/SEMA6D/NKD1/DUSP10/MEIS1/PAK1/WWC2/SAV1/GJA1/DRAXIN/TGFBR2/SEMA6B/SEMA3E/MYOZ1/MAPK11/DCC/SEMA4D/SEMA4A/MIR199A2/MIR17HG	42
GO:0048568	embryonic organ development	118/3461	428/18670	2.38018e-06	0.000110958	8.41721e-05	PAX6/PKD1/CC2D2A/FOXC1/COL11A1/FGFR2/VASH1/GLI2/CELSR1/RARB/FGFR1/ITGA8/MEF2C/GRHL2/KDM2B/TGFB2/MTHFD1/FGF9/NDRG4/FZD3/ERCC2/TGFB1/MEGF8/HPN/COBL/RARRES2/TGFBR1/GATA3/FGF8/SUFU/NKX3-2/SOBP/MDFI/TFEB/VEGFA/NPHP3/WNT5A/HES1/EFEMP1/OTX1/EPAS1/PRRX1/PROX1/TGFB3/MTHFD1L/RDH10/TBX2/TWIST1/NRK/RUNX2/SOX9/OVOL2/SIX1/LIF/E2F8/TRIM28/RARA/ATP8A2/EPHB2/MICAL2/PDGFRA/STRA6/LEF1/FBN2/LRIG3/PLK4/VASH2/OSR1/PDG…	118
GO:0010810	regulation of cell-substrate adhesion	68/3461	215/18670	2.46547e-06	0.000114095	8.65518e-05	ITGA3/CX3CL1/EPHA3/GPM6B/PIK3CB/COL16A1/ITGA6/ANGPT2/CCDC80/JAK2/NRP1/LGALS1/FERMT1/JAG1/CORO2B/SFRP1/CDK6/SERPINE1/KANK1/C1QBP/COL1A1/VTN/GCNT2/NEDD9/VEGFA/BCL6/FN1/NID1/GBP1/TEK/LRP1/SDC4/EMILIN2/POSTN/THBS1/EMILIN1/MMRN1/ACVRL1/COL8A1/PIK3R1/EPHA1/CDKN2A/PTPRJ/SPOCK1/ABI3BP/FZD7/MMP14/ITGA5/DDR2/DLC1/SMAD3/PLEKHA2/RAC3/LIMS1/SEMA3E/PRKCE/NDNF/PEAK1/RCC2/EMILIN3/EFNA5/CSF1/NPY2R/S100A10/VIT/MIR…	68
GO:0042274	ribosomal small subunit biogenesis	29/3461	67/18670	2.57094e-06	0.000117265	8.8956e-05	RPS5/RPS16/RPS19/RPS15/HEATR1/UTP20/RPS10/EMG1/NOL11/LTV1/MRPS9/RPS6/RPS24/NOB1/RPS8/FAM207A/LSM6/RPS14/TSR1/RPSA/RPS21/RPS7/RPL38/RPS27/RRS1/NPM1/RPS17/RPS28/PWP2	29
GO:2000573	positive regulation of DNA biosynthetic process	29/3461	67/18670	2.57094e-06	0.000117265	8.8956e-05	RFC2/PRKCQ/PAK3/HSP90AA1/GRHL2/NOX4/HSP90AB1/PTGES3/PDGFRB/CCT4/DKC1/RFC3/HNRNPA1/CCT7/DSCC1/FGF2/ARRB2/NAF1/CCT5/NEK7/FBXO4/CCT8/FGFR4/CCT3/RFC4/CCT2/GREM1/AURKB/MAPK15	29
GO:0014032	neural crest cell development	33/3461	81/18670	2.76603e-06	0.000125262	9.50226e-05	SNAI2/FOXC1/TCOF1/SEMA3A/SEMA3C/SEMA5B/EFNB1/SEMA6A/NRP1/JAG1/SEMA5A/FAM172A/HES1/FN1/NRP2/RDH10/TWIST1/SOX9/OVOL2/SEMA4F/EDNRB/SEMA6D/EDNRA/FGF19/KBTBD8/RET/NOLC1/SEMA6B/SEMA3E/NRTN/FOXC2/SEMA4D/SEMA4A	33
GO:0014065	phosphatidylinositol 3-kinase signaling	51/3461	148/18670	2.87303e-06	0.000129143	9.79672e-05	DCN/FLT4/PREX2/PIK3CB/ERBB3/SIRT2/PPP2R5B/FGFR1/TYRO3/TGFB2/SIRT1/JAK2/PIK3IP1/PPP1R16B/FLT1/TSC2/GATA3/C1QBP/PTPN6/PDGFRB/CD160/TEK/TWIST1/SOX9/PDGFRA/PRR5L/AGT/SERPINE2/IER3/NTRK3/ERBB2/HAX1/PDGFC/PIK3R1/EGFR/NTRK2/FBXL2/ANGPT1/KIT/PDGFD/INSR/F2R/ZFP36L1/PIP5K1C/ENTPD5/SEMA4D/PEAR1/RELN/PDGFA/LIME1/LYN	51
GO:0061458	reproductive system development	119/3461	434/18670	2.89249e-06	0.000129143	9.79672e-05	FKBP4/MGST1/PKD1/DCN/MAMLD1/TNC/CUL7/FOXC1/YBX3/FGFR2/FSTL3/VASH1/DAZAP1/GLI2/SEMA3A/GRHL2/HSD17B2/TFAP2C/ICAM1/TYRO3/TGFB2/MSH2/HSP90AB1/SIRT1/DMC1/BIK/FNDC3A/FGF9/SFRP1/AMH/ITGB8/NUDT1/TGFBR1/GATA3/FGF8/NUP107/MDFI/TFEB/VEGFA/PDGFRB/WNT5A/HES1/EPAS1/SPP1/RDH10/INHBA/NRK/SOX9/OVOL2/TBC1D20/EIF2S2/LIF/E2F8/SOX15/TRIM28/RARA/SERPINF1/NASP/HSD17B4/WNT2B/PDGFRA/ANXA1/ADAM19/SERPINE2/CTSV/RPS6/SULF1/…	119
GO:0051052	regulation of DNA metabolic process	100/3461	351/18670	2.94916e-06	0.000130753	9.91883e-05	BRCA1/PARP3/RFC2/RAD51/POLQ/FAM168A/PRKCQ/TFRC/PAK3/RIF1/HSP90AA1/GRHL2/NOX4/MSH2/HSP90AB1/SIRT1/HDAC10/ERCC2/TGFB1/GATA3/PTGES3/FOXM1/RAD51AP1/TIMELESS/EYA4/PDGFRB/BCL6/CCT4/MSH6/MAD2L2/TNFSF4/DUSP1/TWIST1/USP9X/CDKN1A/DEK/PRKCG/AUNIP/TRIM28/DKC1/PCNA/RFC3/TEX15/HNRNPA1/CCT7/DSCC1/PARP9/FGF2/ACVRL1/PIF1/TICRR/ARRB2/CBX8/PARP1/NAF1/GZMA/EGFR/PRDM14/TERF1/RPS3/CHEK1/HMGA2/CCT5/NEK7/FBXO4/GJA1/CEBP…	100
GO:0021915	neural tube development	54/3461	160/18670	3.05922e-06	0.000133612	0.000101357	RALA/PAX6/PKD1/CC2D2A/PRKACA/GLI2/SEMA3C/CELSR1/PLXNA2/GRHL2/KDM2B/PHGDH/TGFB2/ITPK1/MTHFD1/SALL4/TSC2/FZD3/SFRP1/TGFB1/COBL/PLOD3/FGF8/SUFU/NPHP3/WNT5A/HES1/PROX1/MTHFD1L/TWIST1/SDC4/OVOL2/RARA/KIF20B/GPR161/GDF7/ADM/ST14/NODAL/FZD1/DVL3/DLC1/CTHRC1/SALL2/SPINT1/DCHS1/RPS7/FOXB1/RARG/HES3/ZFP36L1/PLXNB2/TCTN1/TRIM71	54
GO:0071902	positive regulation of protein serine/threonine kinase activity	96/3461	334/18670	3.06023e-06	0.000133612	0.000101357	MAP3K9/DBF4/SPAG9/PKD1/MAP4K5/ARHGEF5/PIK3CB/ATP2B4/PAK3/FGFR1/MAPRE3/NOX4/ERP29/CDC6/HSP90AB1/SIRT1/JAK2/BIRC7/FLT1/PIH1D1/TGFB1/TGFBR1/C5/MAPK10/TPD52L1/VEGFA/GHR/PDGFRB/WNT5A/MAPKAPK3/PROX1/TGFB3/PKN1/NRK/CKS2/GRM4/TRAF2/SHC2/GADD45G/SLC27A1/PRKAA1/CCNB1/PSRC1/KIDINS220/MDFIC/DBNL/TLR4/THBS1/PLCE1/FGF2/MAPK8IP3/DUSP6/MAP3K12/NTRK3/TNFRSF11A/ERBB2/RPS27A/RALB/SNCA/PDGFC/EGFR/PAK1/RPS3/HMGA2/ADA…	96
GO:0071897	DNA biosynthetic process	63/3461	196/18670	3.13697e-06	0.000133612	0.000101357	REV3L/PARP3/RFC2/POLQ/POLD1/PRKCQ/PAK3/POLD3/HSP90AA1/GRHL2/NOX4/HSP90AB1/SIRT1/POLE2/POLA1/RPA3/PTGES3/LOX/PDGFRB/CCT4/MAD2L2/CENPF/DUSP1/POLK/CDKN1A/CDKN2D/TEP1/DKC1/PCNA/RFC3/HNRNPA1/CCT7/DSCC1/FGF2/ACVRL1/PIF1/ARRB2/DTL/RPS27A/NAF1/TERF1/CCT5/NEK7/FBXO4/GJA1/CCT8/FGFR4/CCT3/RFC4/TERT/CCT2/TK2/TERF2IP/GREM1/PHB/TK1/DCP2/SPHK1/PARP10/AURKB/MAPK15/BMPR2/PINX1	63
GO:0044272	sulfur compound biosynthetic process	62/3461	192/18670	3.15795e-06	0.000133612	0.000101357	GCLC/PDK4/PDK2/GGCT/MGST1/ST3GAL1/DCN/CHPF2/ST3GAL6/PDK3/GSTP1/MGST2/B4GALT1/SCD/MTHFD1/GCDH/UST/SLC35D1/CTH/AKR1A1/B4GALT6/ELOVL3/B4GALT4/AMD1/CHPF/ST3GAL3/MPST/CHAC1/PPT1/CHSY1/GSTM3/NDST4/LUM/CSAD/CHAC2/SLC26A1/SCD5/ENOPH1/SNCA/CHST7/SLC7A11/CHST9/ANGPT1/B3GNT7/ST3GAL2/CBS/ELOVL7/FASN/CSGALNACT2/B3GNT2/GSTA4/PDP2/CSPG4/CHST2/OPLAH/CHST13/BGN/CHST6/GSTK1/ELOVL2/CHSY3/GSTM2	62
GO:0048839	inner ear development	62/3461	192/18670	3.15795e-06	0.000133612	0.000101357	IFT88/COL11A1/FGFR2/MCM2/GLI2/CELSR1/FGFR1/ITGA8/TGFB2/JAG1/FGF9/FZD3/ESRP1/TGFB1/HPN/GATA3/FGF8/SOBP/SPARC/PDGFRB/WNT5A/HES1/OTX1/PRRX1/PROX1/TGFB3/SDC4/SOX9/SIX1/ATP8A2/EPHB2/LRIG3/LGR5/NTRK3/CCNA2/ZEB1/PCDH15/FREM2/ZIC1/ABR/FRZB/HESX1/CTHRC1/GJB2/STOX1/GABRB3/DCHS1/TTC39C/CYTL1/TCAP/MAF/SLC17A8/SOX2/SLITRK6/ROR1/GABRA5/FAT4/LRP10/CEP290/DLL1/MAFB/CEBPD	62
GO:1901136	carbohydrate derivative catabolic process	62/3461	192/18670	3.15795e-06	0.000133612	0.000101357	IDS/DCN/GALC/GPC1/NTHL1/HMMR/UNG/GPC4/ACOT7/SAMHD1/CST3/AHCY/ABCD1/TGFB1/NUDT1/PDE10A/ARSB/PDE4D/GPD2/EDEM3/FBXO2/NUDT10/SDC4/NAGK/IDUA/DUT/NT5E/GNS/NUDT15/FGF2/LUM/GALNS/HSPG2/GPC3/ADAMTS12/CDA/FBXO27/SDC3/ADAMTS9/HGSNAT/HPRT1/GPD1/SDC2/GLB1/PDE7B/CSPG4/MAN1B1/GBA/DCTPP1/BGN/GPC6/UPP1/HDDC3/AGRN/DPYD/ENTPD4/PNP/PDE7A/NT5M/MIR181B1/HEXA/APOBEC3D	62
GO:0048017	inositol lipid-mediated signaling	60/3461	184/18670	3.1805e-06	0.000133612	0.000101357	DCN/FLT4/PREX2/PIK3CB/ERBB3/SIRT2/PPP2R5B/PLD1/FGFR1/TYRO3/EZR/TGFB2/SIRT1/JAK2/PIK3IP1/PPP1R16B/GPR143/FLT1/TSC2/GATA3/C1QBP/PTPN6/NPR3/PDGFRB/PLCH1/CD160/TEK/TWIST1/SOX9/PDGFRA/PRR5L/AGT/SERPINE2/IER3/PLCE1/NTRK3/ERBB2/KCNH1/HAX1/PDGFC/PIK3R1/EGFR/NTRK2/GSN/PLCB3/FBXL2/ANGPT1/KIT/PDGFD/INSR/F2R/ZFP36L1/PIP5K1C/ENTPD5/SEMA4D/PEAR1/RELN/PDGFA/LIME1/LYN	60
GO:0007050	cell cycle arrest	73/3461	237/18670	3.18224e-06	0.000133612	0.000101357	GAS7/PKD1/BRCA1/PPP2R5B/VASH1/PRKACA/FAP/RRAGB/PPP1R15A/AURKA/TFAP4/TGFB2/MSH2/HSP90AB1/TGFB1/CDK6/TGFBR1/PPP1R9B/FOXM1/ING4/KAT2B/PPM1G/IRF6/PLAGL1/DUSP1/INHBA/CDKN2C/CDKN1A/RPL23/PRMT1/E2F8/CDKN2D/PRKAA1/MYBBP1A/PCNA/CCNB1/CDK7/NOTCH2/TBRG4/THBS1/KIF20B/BARD1/ZFHX3/PLK2/CDKN2B/CDKN2A/HMGA2/CDC123/WHAMM/CDC25C/BTG2/RPL26/TP53INP1/DDIAS/SMAD3/CDK1/TRIAP1/SLC25A33/INSM1/PLK3/SFN/RPRM/ERN1/GADD45GI…	73
GO:0010631	epithelial cell migration	100/3461	352/18670	3.37987e-06	0.000140307	0.000106436	PLXND1/ITGA3/TAC1/DCN/GRN/FLT4/SP100/VASH1/SEMA3A/FGF4/FGFR1/FAP/MEF2C/ANGPT2/TGFB2/HDAC6/EPB41L4B/SIRT1/NRP1/MYH9/MMP9/FERMT1/SRPX2/TGFB1/HSPB1/TGFBR1/KANK1/GATA3/GPLD1/VEGFA/SEMA5A/SPARC/ARSB/WNT5A/FOXP1/PIK3R3/PROX1/NRP2/TEK/GLIPR2/PKN1/NR4A1/EFNB2/SOX9/RHOJ/APOE/SERPINF1/RAB25/STARD13/LOXL2/ANXA1/AGT/THBS1/CYP1B1/FGF2/ACVRL1/MARVELD3/DUSP10/RHOB/SLIT2/PLK2/ITGB1/ADAM17/NUS1/ANGPT1/CXCL13/PAXI…	100
GO:0002063	chondrocyte development	23/3461	48/18670	3.38595e-06	0.000140307	0.000106436	COL11A1/PTHLH/COCH/IMPAD1/COL12A1/COL7A1/MSX2/RUNX2/SOX9/CHSY1/MATN2/SULF1/BMPR1B/COL6A1/COL6A2/ECM1/COL6A3/TGFBR2/POC1A/RARG/SULF2/BMPR2/VIT	23
GO:0031346	positive regulation of cell projection organization	107/3461	383/18670	3.61868e-06	0.000148977	0.000113013	CFLAR/PLXND1/ITGA3/CX3CL1/RALA/SS18L2/RUFY3/CNTN1/GRN/LRRC7/CUL7/EPHA3/NEDD4L/NAV3/PPP2R5B/PLXNA2/PAK3/FGFR1/ITGA6/NRP1/PALM/PTK6/NDRG4/STMN2/ANKRD27/MEGF8/CACNG7/CRTC1/COBL/TGFBR1/RND2/CUX2/RASAL1/VEGFA/SEMA5A/ARSB/WNT5A/FN1/TRIM67/TGFB3/FKBP1B/LRP1/PACSIN1/APOE/PLXNA3/EPS8L1/SERPINF1/DLG4/ATP8A2/KIDINS220/DZIP1/AVIL/AGT/DBNL/PARP6/SCARB2/NTRK3/CRABP2/SYT2/CPNE9/SLIT2/TENM2/DOCK11/NTRK2/PAK1/TWF…	107
GO:0007093	mitotic cell cycle checkpoint	55/3461	165/18670	3.82219e-06	0.00015634	0.000118598	BRCA1/FOXN3/TIPIN/NDC80/ORC1/AURKA/CLSPN/CDC6/MSH2/KLHL22/TGFB1/TTK/RPL24/NEK11/MAD2L2/CDC20/CENPF/PLAGL1/DUSP1/CDKN1A/PCID2/PRMT1/E2F8/TOP2A/PCNA/CCNB1/USP44/RPS6/TICRR/PLK2/CDKN2B/HMGA2/BUB1B/CDC25C/BTG2/NAE1/RPL26/MAD2L1/PLK1/CDT1/RFWD3/BUB1/CDK1/TRIAP1/NABP1/PLK3/ZWILCH/SFN/AURKB/CHEK2/KNTC1/FOXO4/MUC1/BLM/USP17L2	55
GO:0048015	phosphatidylinositol-mediated signaling	59/3461	181/18670	3.87649e-06	0.000157545	0.000119512	DCN/FLT4/PREX2/PIK3CB/ERBB3/SIRT2/PPP2R5B/FGFR1/TYRO3/EZR/TGFB2/SIRT1/JAK2/PIK3IP1/PPP1R16B/GPR143/FLT1/TSC2/GATA3/C1QBP/PTPN6/NPR3/PDGFRB/PLCH1/CD160/TEK/TWIST1/SOX9/PDGFRA/PRR5L/AGT/SERPINE2/IER3/PLCE1/NTRK3/ERBB2/KCNH1/HAX1/PDGFC/PIK3R1/EGFR/NTRK2/GSN/PLCB3/FBXL2/ANGPT1/KIT/PDGFD/INSR/F2R/ZFP36L1/PIP5K1C/ENTPD5/SEMA4D/PEAR1/RELN/PDGFA/LIME1/LYN	59
GO:0006271	DNA strand elongation involved in DNA replication	3461-12-01	17/18670	3.94721e-06	0.000159397	0.000120917	POLD3/GINS1/POLA1/MCM4/MCM3/GINS2/PCNA/RFC3/DNA2/GINS4/RFC4/MCM7	12
GO:0051348	negative regulation of transferase activity	84/3461	285/18670	4.28594e-06	0.00017198	0.000130463	PRKAR2B/MVP/WWTR1/PARP3/IPO5/PPP2R5A/TRIB2/GSTP1/TESC/TFAP4/SIRT1/PIK3IP1/GSKIP/PTK6/SMAD7/TSC2/PYCARD/SFRP1/RASIP1/CAV1/HSPB1/PRKAR1A/HIPK3/DUSP16/PTPN6/BAG2/KAT2B/CBLB/MAD2L2/RGS4/TNFAIP3/DUSP1/RPL5/CDKN2C/PKN1/CDKN1A/RPL23/CDKN2D/APOE/SH3BP5/EPHB2/USP44/SORL1/DUSP6/PIF1/MYOCD/CBLC/RPL11/DUSP10/EPHA1/TERF1/CDKN2B/CDKN2A/PTPRJ/PDCD4/UCHL1/DEPTOR/DTX3L/CAMK2N2/MAD2L1/PRDX3/SMPD1/PLK1/FABP4/RPS7/H…	84
GO:0043523	regulation of neuron apoptotic process	66/3461	210/18670	4.37036e-06	0.000173365	0.000131513	GCLC/CX3CL1/GRN/ERBB3/PAK3/MEF2C/KDM2B/TYRO3/TGFB2/MSH2/HSP90AB1/JAK2/NRP1/NFATC4/MYBL2/TOX3/GRIK5/PTPRZ1/GATA3/FGF8/CCL2/CPEB4/MYB/SET/TGFB3/LRP1/GRM4/NQO2/PRKCG/SIX1/ATF4/EGLN3/APOE/PPT1/VSTM2L/EPHA7/MAP3K12/ARRB2/PARP1/SNCA/NTRK2/GRID2/BCL2L11/ANGPT1/BTG2/NAE1/DRAXIN/PRKCI/TERT/GRIK2/RAPSN/GABRB3/FOXB1/NDNF/NMNAT1/CLCF1/JUN/F2R/NRBP2/GABRA5/BACE1/XRCC2/C5AR1/MIR125B1/ITGA1/NAIP	66
GO:0051384	response to glucocorticoid	50/3461	146/18670	4.37513e-06	0.000173365	0.000131513	CFLAR/PTPRU/MAOB/GSTP1/DNMT3B/ICAM1/TFAP4/PCK2/TGFB1/SPARC/NR3C1/BCHE/IGFBP2/KLF9/GOT1/DUSP1/CDKN1A/FOSB/ASS1/SERPINF1/PCNA/ANXA1/CTSV/NTRK3/SLIT2/PAM/EGFR/ADM/EIF4E/BCL2L11/FBXO32/S100B/ALPL/IGFBP7/GJB2/DDIT4/ADAM9/GLB1/FOS/AKAP13/HSD11B2/FIBIN/GBA/SSTR2/PAPPA/SLIT3/ZFP36L1/EIF4EBP1/AIF1/AQP1	50
GO:0042692	muscle cell differentiation	107/3461	385/18670	4.67598e-06	0.000183454	0.000139167	CFLAR/CACNA2D2/SPAG9/CD9/EHD2/FGFR2/RARB/IL4R/ITGA8/MEF2C/SMARCD3/NOX4/NOS1/SIRT1/MYH9/NFATC4/KLF5/FGF9/DMPK/TNNT1/DYRK1B/TGFB1/CAV2/PRKAR1A/SOX6/RBM24/VEGFA/LOX/PDGFRB/HES1/TANC1/IGFBP5/CACYBP/CTH/RGS4/PROX1/TNNT2/TBX2/BHLHE41/NLN/EFNB2/SOX9/SIX1/FLNC/TMOD2/SYNE1/RAMP2/RARA/KDM6B/CCNB1/PTGFRN/PDGFRA/AGT/EDNRB/MYOF/PPP3CA/MYOCD/AFG3L2/ARRB2/SIK1/KCNH1/BOC/ZEB1/ADAM12/ADM/PAK1/ITGB1/PDCD4/AKAP6/HO…	107
GO:0030308	negative regulation of cell growth	60/3461	186/18670	4.68762e-06	0.000183454	0.000139167	RTN4R/DCBLD2/GAL/ENO1/SEMA3A/SEMA3C/JADE1/SMARCA2/SEMA5B/ULK2/SEMA6A/TGFB2/SIRT1/NRP1/SFRP1/TGFB1/PPP1R9B/SEMA5A/BCL6/WNT5A/RGS4/SPP1/INHBA/CDKN2C/CDKN1A/CDKN2D/PLXNA3/PPT1/BTG1/PSRC1/EPHA7/SEMA4F/AGT/SERPINE2/SEMA6D/ACVRL1/EAF2/SLIT2/CDKN2A/PTPRJ/PAK1/GJA1/CDA/DRAXIN/FRZB/MSX1/SMAD3/PHB/SEMA6B/GNG4/NPR1/SEMA3E/SLIT3/DCC/SEMA4D/SEMA4A/DACT3/ENPP1/BMPR2/MIR199A2	60
GO:0072132	mesenchyme morphogenesis	24/3461	52/18670	4.77474e-06	0.000185717	0.000140883	SNAI2/FOXC1/FGFR1/TGFB2/TGFBR1/ACTA2/FGF8/WNT5A/MSX2/TBX2/TWIST1/SOX9/LEF1/ACVRL1/OSR1/ACTG2/MSX1/TGFBR2/HEY1/TMEM100/DCHS1/SMAD3/FOXC2/ROBO2	24
GO:0031532	actin cytoskeleton reorganization	38/3461	101/18670	5.01457e-06	0.000192681	0.000146166	THSD7A/RALA/BAIAP2L1/RHOBTB2/RHOBTB1/RAPGEF3/EZR/NRP1/MYH9/TGFB1/ARHGDIB/NEDD9/TEK/NRK/GDPD2/PDLIM4/NOTCH2/PDGFRA/ANXA1/NTRK3/HAX1/GSN/PAK1/EPS8/TNIK/CXADR/WHAMM/KIT/F11R/SHC1/MICALL2/ANTXR1/RAC3/SEMA3E/BRSK2/BAIAP2/PARVA/CD2AP	38
GO:1901890	positive regulation of cell junction assembly	38/3461	101/18670	5.01457e-06	0.000192681	0.000146166	COL16A1/NRP1/SRPX2/CBLN1/SFRP1/CAV1/CUX2/VEGFA/TEK/SDC4/EPHB2/AGT/CLSTN3/NTRK3/LRRTM2/NTRK2/PTPRJ/GRID2/CLSTN2/SLITRK5/SMAD3/IL1RAPL1/LIMS1/NLGN1/LRRN3/LRRN1/SLITRK1/NRXN1/EPHB3/EFNA5/SLITRK6/FLRT2/SEMA4D/AGRN/IL1RAP/SEMA4A/S100A10/FMN1	38
GO:0060411	cardiac septum morphogenesis	31/3461	76/18670	5.33001e-06	0.000203568	0.000154425	FGFR2/SEMA3C/RARB/TGFB2/NRP1/JAG1/SMAD7/DNAH11/TGFBR1/FGF8/WNT5A/HES1/PROX1/NRP2/MSX2/TBX2/FGFRL1/RARA/NOTCH2/SLIT2/SAV1/FZD1/DHRS3/TGFBR2/HEY1/ZFPM2/SLIT3/ROBO2/PARVA/BMPR2/MIR17HG	31
GO:1901861	regulation of muscle tissue development	52/3461	155/18670	5.62406e-06	0.000213512	0.000161969	JARID2/YBX3/GPC1/ERBB3/FGFR2/SIRT2/FGFR1/MEF2C/TLL2/FGF9/TGFB1/TGFBR1/FGF8/SOX6/RBM24/LOX/IGFBP5/RGS4/CENPF/TBX2/TWIST1/NLN/EFNB2/SIX1/SOX15/PRKAA1/CCNB1/PIM1/FGF2/LEF1/MYOCD/ARRB2/MEIS1/PAK1/AKAP6/SAV1/GJA1/FZD7/S100B/TGFBR2/GREM1/SMAD3/ZFPM2/CDK1/AKIRIN1/MAPK11/DLL1/MIR499A/MIR204/MIR199A2/MIR17HG/ACTN3	52
GO:1902969	mitotic DNA replication	3461-11-01	15/18670	5.70507e-06	0.000215299	0.000163324	RAD51/MCM2/MCM6/FGFR1/GINS1/POLA1/MCM4/MCM3/BCL6/BRCA2/CHEK2	11
GO:0032956	regulation of actin cytoskeleton organization	97/3461	343/18670	5.81164e-06	0.000218022	0.00016539	TAC1/CX3CL1/BAIAP2L1/CCL26/ARHGAP44/RHOBTB2/TMSB10/EPHA3/GPM6B/ARHGEF5/RHOBTB1/CELSR1/PAK3/RAPGEF3/MEF2C/NOX4/ARHGAP28/ICAM1/PLEKHG2/NRP1/PYCARD/CORO2B/RHOV/SFRP1/TGFB1/TGFBR1/KANK1/RND2/ARHGDIB/SEMA5A/PDGFRB/ECT2/RND3/RHOU/RGS4/PROX1/TGFB3/TEK/LRP1/SDC4/RHOJ/TMOD2/SWAP70/NOTCH2/PDGFRA/AVIL/DBNL/FCHSD2/SPTBN5/NTRK3/ARHGEF19/HAX1/RHOB/TMEFF2/SLIT2/EPHA5/PIK3R1/IQGAP2/PAM/EPHA1/GSN/PAK1/TWF1/EPS8/R…	97
GO:0072163	mesonephric epithelium development	37/3461	98/18670	6.04677e-06	0.00022419	0.000170069	PKD1/FOXC1/FGFR2/RARB/FGFR1/ARG2/SMAD7/SFRP1/TGFB1/GATA3/FGF8/VEGFA/HES1/PGF/EPCAM/SDC4/SOX9/SIX1/RARA/WNT2B/AGT/FGF2/OSR1/SLIT2/GPC3/CER1/KIF26B/RET/DCHS1/SMAD3/FOXC2/MAGED1/ROBO2/PBX1/FAT4/FMN1/FOXD1	37
GO:0072164	mesonephric tubule development	37/3461	98/18670	6.04677e-06	0.00022419	0.000170069	PKD1/FOXC1/FGFR2/RARB/FGFR1/ARG2/SMAD7/SFRP1/TGFB1/GATA3/FGF8/VEGFA/HES1/PGF/EPCAM/SDC4/SOX9/SIX1/RARA/WNT2B/AGT/FGF2/OSR1/SLIT2/GPC3/CER1/KIF26B/RET/DCHS1/SMAD3/FOXC2/MAGED1/ROBO2/PBX1/FAT4/FMN1/FOXD1	37
GO:0003208	cardiac ventricle morphogenesis	30/3461	73/18670	6.28163e-06	0.000231544	0.000175647	FOXC1/PKP2/COL11A1/FGFR2/SEMA3C/MEF2C/SMARCD3/GRHL2/TGFB2/CCM2L/JAG1/SMAD7/TGFB1/TGFBR1/GATA3/CPE/TNNC1/PROX1/TNNT2/TNNI3/TNNI1/FOXH1/TGFBR2/HEY1/ZFPM2/HEG1/FOXC2/NPY2R/RYR2/MIR17HG	30
GO:0048545	response to steroid hormone	106/3461	383/18670	6.32694e-06	0.000231866	0.000175892	CFLAR/TFPI/FKBP4/BRCA1/CALCOCO1/PTPRU/MAOB/RARB/GSTP1/DNMT3B/ICAM1/TFAP4/TGFB2/HDAC6/SIRT1/JAK2/PCK2/SFRP1/CCNE1/TGFB1/ATP1A3/CAV1/ABCA2/COL1A1/LOX/SPARC/NR3C1/BCHE/FOXP1/IGFBP2/NR5A2/PADI2/SPP1/KLF9/TGFB3/GOT1/DUSP1/NR4A1/PMEPA1/CDKN1A/FOSB/ASS1/RAMP2/RARA/RAN/SERPINF1/PCNA/CDK7/ANXA1/CTSV/THBS1/IDH1/LEF1/ABHD2/NTRK3/TGFB1I1/ARRB2/PARP1/SLIT2/SKP2/PAM/EGFR/NR6A1/ADM/PAK1/THRB/EIF4E/DAB2/BCL2L11/…	106
GO:0007431	salivary gland development	19/3461	37/18670	6.66234e-06	0.000242754	0.000184151	PLXND1/PAX6/SNAI2/FGFR2/SEMA3A/SEMA3C/FGFR1/TGFB2/NRP1/LAMA1/ESRP2/TGFB1/FGF8/TGFB3/EGFR/NFIB/EDA/PDGFA/TGM2	19
GO:0016202	regulation of striated muscle tissue development	51/3461	152/18670	6.85924e-06	0.000246922	0.000187313	JARID2/YBX3/GPC1/ERBB3/FGFR2/SIRT2/FGFR1/MEF2C/TLL2/FGF9/TGFB1/TGFBR1/FGF8/SOX6/RBM24/LOX/RGS4/CENPF/TBX2/TWIST1/NLN/EFNB2/SIX1/SOX15/PRKAA1/CCNB1/PIM1/FGF2/LEF1/MYOCD/ARRB2/MEIS1/PAK1/AKAP6/SAV1/GJA1/FZD7/S100B/TGFBR2/GREM1/SMAD3/ZFPM2/CDK1/AKIRIN1/MAPK11/DLL1/MIR499A/MIR204/MIR199A2/MIR17HG/ACTN3	51
GO:0001649	osteoblast differentiation	69/3461	225/18670	6.90331e-06	0.000246922	0.000187313	MRC2/WWTR1/SNAI2/TNC/FGFR2/ATP6AP1/PRKACA/GLI2/TP53INP2/MEF2C/PTHLH/SUCO/RASSF2/JAG1/FGF9/SFRP1/FBL/CDK6/SUFU/COL1A1/LOX/ACVR2B/RPS15/IGFBP5/HSPE1/MEF2D/SPP1/MSX2/TNN/TWIST1/RUNX2/GDPD2/TRPM4/MYBBP1A/RRAS2/HSD17B4/IL6ST/GPNMB/ITGA11/BMPR1B/LEF1/FBN2/COL6A1/GJA1/FZD1/ALPL/DDR2/CTHRC1/DDX21/NELL1/GREM1/SMAD3/PHB/IGF2/FASN/JUNB/ZHX3/GLIS1/SH3PXD2B/TMEM64/SOX2/TMEM119/SEMA4D/PDLIM7/BMPR2/CEBPD/HIF1A-…	69
GO:0048639	positive regulation of developmental growth	59/3461	184/18670	6.90619e-06	0.000246922	0.000187313	CACNA2D2/RUFY3/NEDD4L/YBX3/FGFR2/FGFR1/MEF2C/EZR/NRP1/FGF9/MEGF8/CACNG7/FGF8/RND2/RASAL1/VEGFA/SEMA5A/GHR/FN1/PROX1/PLS1/TBX2/LRP1/BBS2/SOX15/ATP8A2/CCNB1/DBNL/PIM1/FGF2/NTRK3/CRABP2/SYT2/CPNE9/PAK1/AKAP6/TGFBR2/ISLR2/IGF2/ZFPM2/CDK1/INSR/LPAR3/SH3PXD2B/RIMS2/FOXS1/EFNA5/CSF1/TRPV2/SEMA4D/AGRN/DLL1/L1CAM/BMPR2/MIR204/MIR199A2/SYT3/MIR17HG/ACTN3	59
GO:0048634	regulation of muscle organ development	52/3461	156/18670	6.93252e-06	0.000246922	0.000187313	JARID2/YBX3/GPC1/ERBB3/FGFR2/SIRT2/FGFR1/MEF2C/TLL2/FGF9/TGFB1/TGFBR1/FGF8/SOX6/RBM24/LOX/RGS4/CENPF/TBX2/TWIST1/NLN/EFNB2/SIX1/SOX15/PRKAA1/CCNB1/PIM1/FGF2/LEF1/MYOCD/ARRB2/MEIS1/PAK1/AKAP6/SAV1/GJA1/FZD7/S100B/TGFBR2/SFMBT1/GREM1/SMAD3/ZFPM2/CDK1/AKIRIN1/MAPK11/DLL1/MIR499A/MIR204/MIR199A2/MIR17HG/ACTN3	52
GO:0042255	ribosome assembly	27/3461	63/18670	7.08325e-06	0.000250882	0.000190317	NLE1/RPS5/RPLP0/RPL3/RPS19/C1QBP/MDN1/BRIX1/RPL24/RPS15/RPL5/RPS10/RSL24D1/RPL11/RPS14/RPSA/RPL38/MRPL11/RPS27/RRS1/NPM1/RPF2/RPL12/RPL23A/RPLP0P6/RPS28/PWP2	27
GO:0001654	eye development	101/3461	362/18670	7.1284e-06	0.000251078	0.000190466	PROM1/PAX6/VIM/CC2D2A/FOXC1/ATP2B4/SDK2/RARB/SMARCD3/GRHL2/KDM2B/TGFB2/NRP1/JAG1/LAMA1/FGF9/FZR1/TGFB1/LIM2/TGFBR1/GATA3/VEGFA/PDGFRB/WNT5A/RPL24/ACVR2B/GPD2/EFEMP1/PROX1/ATF6/RDH10/TBX2/GJA8/INHBA/TWIST1/SOX9/TBC1D20/RHOJ/BCL11B/FOXP2/COL5A1/RAB11FIP4/RARA/SERPINF1/ATP8A2/EPHB2/MEIS2/WNT2B/PDGFRA/STRA6/BCAR3/CYP1B1/BMPR1B/FBN2/ACVRL1/NTRK3/NKD1/ADAMTS18/MEIS1/COL8A1/EGFR/NTRK2/ZEB1/FREM2/SLC7A11…	101
GO:0090150	establishment of protein localization to membrane	94/3461	332/18670	7.63233e-06	0.000267343	0.000202804	ARHGAP44/RPS20/LRRC7/TRAM2/RPL31/HSP90AA1/RPS5/RPLP0/TIMM13/RPL3/BMF/RPS16/RPS19/RPL18A/MAPK10/RPL34/RPS13/RPS12/RPL24/RPS15/RPL22/RPS25/PPP3CC/LYPLA1/RPL21/RPL5/OPTN/RPS10/BBS2/RPL23/RFTN1/RPL27/SNAP25/RPS15A/TIMM10/RPL35/RPS6/RPLP1/RPS24/RPS2/PMAIP1/ERBB2/RPL13A/RPL11/RPS8/GOLPH3L/RPS27A/RPS3A/EGFR/RPL7/PAK1/RPS3/BCL2L11/ZDHHC1/RPL8/GRASP/RPL26/PRKCI/RPL9/RPS14/RAPSN/STX3/RAB26/RPSA/RAB31/MTCL1…	94
GO:0048588	developmental cell growth	71/3461	234/18670	7.71923e-06	0.000268901	0.000203986	RUFY3/RTN4R/NEDD4L/GAL/SEMA3A/SEMA3C/HSP90AA1/SEMA5B/ULK2/AURKA/SEMA6A/HDAC6/HSP90AB1/NRP1/MEGF8/CACNG7/COBL/SH3GL2/RND2/RASAL1/VEGFA/SEMA5A/WNT5A/ITGA4/FN1/RGS4/NRP2/SPP1/LRP1/USP9X/SOX9/APOE/OLFM1/PLXNA3/POSTN/EPHA7/SEMA4F/AGT/DBNL/SEMA6D/NTRK3/CRABP2/SYT2/CPNE9/SLIT2/PAK1/ITGB1/AKAP6/PRMT2/DRAXIN/TGFBR2/ISLR2/SEMA6B/ALCAM/SEMA3E/AKAP13/LPAR3/LAMB2/RARG/RIMS2/SLIT3/EFNA5/DCC/TRPV2/SEMA4D/SEMA4A…	71
GO:0045216	cell-cell junction organization	59/3461	185/18670	8.3297e-06	0.000288581	0.000218915	CD9/SNAI2/CDH1/CDH10/PKP2/CDH3/SDK2/PRKACA/CDH7/EPB41L3/GRHL2/TGFB2/SMAD7/PARD6A/TGFB1/LIM2/LSR/CAV1/TGFBR1/CNTNAP1/VEGFA/CDH6/ECT2/TGFB3/PARD6B/CDHR3/CRB3/RAMP2/AGT/TLN1/MARVELD3/KIFC3/CDH11/NLGN4X/MPP7/GJA1/MARVELD2/CXADR/RHOC/F11R/RUNX1/PRKCI/CLDN19/MICALL2/CLDN3/GJB2/PLEKHA7/SMAD3/LIMS1/HEG1/UGT8/F2R/GJC1/CADM1/ZNF703/CLDN6/PIP5K1C/OCLN/ARL2	59
GO:0051017	actin filament bundle assembly	51/3461	153/18670	8.45593e-06	0.000290241	0.000220174	TAC1/CX3CL1/BAIAP2L1/ARHGEF5/RAPGEF3/NOX4/ARHGAP28/EZR/NRP1/PLS3/CORO2B/SFRP1/TGFBR1/RND2/TNFAIP1/NEDD9/RND3/TGFB3/PLS1/SDC4/AIF1L/MYO1B/SWAP70/FHDC1/RHOB/TMEFF2/ESPNL/PIK3R1/EPHA1/PAK1/EPS8/RHOC/BAG4/SHANK1/DLC1/SMAD3/PTGER4/SYNPO/RND1/SH3PXD2B/PPM1E/BAIAP2/PAWR/FSCN2/ESPN/EVL/CD47/S100A10/LPAR1/AIF1/MIR149	51
GO:0043087	regulation of GTPase activity	127/3461	479/18670	8.46917e-06	0.000290241	0.000220174	PLXND1/CX3CL1/CCL26/ARHGAP44/PLEKHG6/DEPDC1/ARHGAP31/DEPDC1B/RTN4R/EPHA3/PREX2/ARHGEF5/IPO5/TBC1D1/EVI5/RASGRP2/ARHGAP10/ACAP1/PICALM/VPS9D1/PLXNA2/RAPGEF3/SMAP2/GNAO1/ARHGAP28/ICAM1/ITGA6/NRP1/RANBP1/RIN3/ARFGAP1/TSC2/PYCARD/SFRP1/SYDE1/ANKRD27/RASIP1/CAV2/ARHGAP21/TBC1D12/CCL2/TBC1D9/TBC1D19/RASAL1/ARHGDIB/NEDD9/BCL6/WNT5A/ECT2/SIPA1L2/RGS4/TBC1D20/ARHGAP22/PLXNA3/ACAP3/RAP1GAP2/RIN2/STARD13/DO…	127
GO:0006364	rRNA processing	66/3461	214/18670	8.79827e-06	0.000299898	0.0002275	UTP18/NOP58/WDR3/EXOSC7/EXOSC5/DDX18/ESF1/SIRT1/NOP56/PIH1D1/RPS16/FBL/RPS19/NPM3/MDN1/RRP9/RPS15/HEATR1/EXOSC8/UTP20/RPL5/EMG1/EXOSC2/DKC1/NOL11/RPL27/WDR74/MRPS9/RPL35/RPS6/RPS24/WDR12/RPS2/NOB1/PELP1/RPL11/RPS8/LYAR/NAF1/RPL7/RRP1B/FAM207A/RPL26/WDR43/LSM6/RPS14/DDX21/RPUSD2/NOLC1/TSR1/PA2G4/RPS9/RPS21/RPS7/POP7/RPS27/IMP3/RPP25/RRS1/RPS17/RPL14/RPF2/RPL10A/RPS28/PWP2/MRM1	66
GO:0098868	bone growth	22/3461	47/18670	8.89796e-06	0.000301674	0.000228848	FGFR2/EVC/RARB/COCH/COL12A1/COL7A1/MSX2/RARA/MATN2/COL6A1/COL6A2/ECM1/CER1/DDR2/COL6A3/TGFBR2/POC1A/THBS3/RARG/ANXA2/VIT/ANXA2P2	22
GO:0042063	gliogenesis	84/3461	290/18670	8.95195e-06	0.00030189	0.000229012	CX3CL1/PAX6/CD9/VIM/GRN/SYNE2/GPC1/ERBB3/SIRT2/GSTP1/LAMB1/PHGDH/TGFB2/SUN2/HDAC10/ERCC2/TGFB1/CDK6/PTPRZ1/CCL2/CNTNAP1/VTN/SOX6/HES1/B4GALT6/MYB/CLU/CDKN2C/LRP1/PLP1/MYRF/SOX9/MMP24/LIF/LIN28A/MATN2/TRPC4/TSPAN2/IL6ST/ANXA1/SERPINE2/TLR4/FGF5/LEF1/NTRK3/ERBB2/DUSP10/DAAM2/EGFR/NFIB/NTRK2/GSN/TENM4/PRDM8/MMP14/SLC45A3/S100B/MXRA8/NCSTN/PRKCI/KLF15/TERT/SPINT1/NAB2/P2RY1/CDK1/LAMB2/RELA/CSPG4/CLCF…	84
GO:0001701	in utero embryonic development	103/3461	373/18670	9.44471e-06	0.000315536	0.000239363	PKD1/FUT8/FOXC1/YBX3/FGFR2/ATP11A/VASH1/NLE1/GLI2/FGFR1/GRHL2/HSD17B2/MSH2/MYH9/CCNB1IP1/GINS1/SALL4/RBBP8/ERCC2/PLOD3/TGFBR1/APBA1/GATA3/ZMIZ1/SOX6/MDFI/TFEB/VEGFA/HES1/EPAS1/PPP4R4/TGFB3/RDH10/TWIST1/NECAB1/NRK/OVOL2/EIF2S2/PRMT1/EMG1/KLF2/LIF/E2F8/TRIM28/NASP/WDR74/CCNB1/KIDINS220/DSC3/PDGFRA/LMX1B/TET1/LEF1/ACVRL1/BRCA2/CMTM3/PLK4/WDTC1/VASH2/BTF3/EGFR/PSPH/NCAPG2/GINS4/PRDM14/ADM/ST14/ITGB1/…	103
GO:0014031	mesenchymal cell development	33/3461	85/18670	9.50591e-06	0.000315536	0.000239363	SNAI2/FOXC1/TCOF1/SEMA3A/SEMA3C/SEMA5B/EFNB1/SEMA6A/NRP1/JAG1/SEMA5A/FAM172A/HES1/FN1/NRP2/RDH10/TWIST1/SOX9/OVOL2/SEMA4F/EDNRB/SEMA6D/EDNRA/FGF19/KBTBD8/RET/NOLC1/SEMA6B/SEMA3E/NRTN/FOXC2/SEMA4D/SEMA4A	33
GO:0048864	stem cell development	33/3461	85/18670	9.50591e-06	0.000315536	0.000239363	SNAI2/FOXC1/TCOF1/SEMA3A/SEMA3C/SEMA5B/EFNB1/SEMA6A/NRP1/JAG1/SEMA5A/FAM172A/HES1/FN1/NRP2/RDH10/TWIST1/SOX9/OVOL2/SEMA4F/EDNRB/SEMA6D/EDNRA/FGF19/KBTBD8/RET/NOLC1/SEMA6B/SEMA3E/NRTN/FOXC2/SEMA4D/SEMA4A	33
GO:0010463	mesenchymal cell proliferation	21/3461	44/18670	9.71502e-06	0.000318086	0.000241297	FGFR2/FGF4/FGFR1/FGF9/VEGFA/WNT5A/STAT1/PRRX1/SOX9/SIX1/FOXP2/OSR1/GPC3/NFIB/ZEB1/LMNA/MSX1/TGFBR2/DCHS1/FAT4/PDGFA	21
GO:1902667	regulation of axon guidance	21/3461	44/18670	9.71502e-06	0.000318086	0.000241297	SEMA3A/SEMA3C/SEMA5B/SEMA6A/NRP1/MEGF8/VEGFA/SEMA5A/WNT5A/ZSWIM6/PLXNA3/SEMA4F/SEMA6D/SLIT2/SEMA6B/SEMA3E/SEMA4D/SEMA4A/BMPR2/ZSWIM8/PLXNA4	21
GO:0000727	double-strand break repair via break-induced replication	3461-09-01	11/18670	9.79921e-06	0.000318086	0.000241297	MCM2/MCM6/CDC7/MCM5/MCM4/MCM3/GINS2/GINS4/MCM7	9
GO:0009113	purine nucleobase biosynthetic process	3461-09-01	11/18670	9.79921e-06	0.000318086	0.000241297	MTHFD1/MTHFD1L/PAICS/PPAT/PRPS1/GART/HPRT1/SHMT1/APRT	9
GO:0042772	DNA damage response, signal transduction resulting in transcription	3461-12-01	18/18670	9.83357e-06	0.000318086	0.000241297	BRCA1/SP100/RPS6KA6/TFAP4/FOXM1/ING4/MAD2L2/CDKN1A/BRCA2/RPL26/CHEK2/MUC1	12
GO:0050922	negative regulation of chemotaxis	27/3461	64/18670	1.01002e-05	0.000325053	0.000246582	SEMA3A/SEMA3C/SEMA5B/GSTP1/ANGPT2/SEMA6A/NRP1/C5/CCL2/SEMA5A/WNT5A/PADI2/DUSP1/PLXNA3/SEMA4F/THBS1/SEMA6D/SLIT2/CXCL13/NBL1/GREM1/SEMA6B/SEMA3E/ROBO2/SEMA4D/SEMA4A/AIF1	27
GO:0002181	cytoplasmic translation	37/3461	100/18670	1.0379e-05	0.000331494	0.000251469	YBX3/EIF4B/RPL31/RPLP0/EIF3E/RPL18A/EIF3B/RBM24/CPEB4/RPL24/ETF1/EIF2S2/LIN28A/DPH2/CPEB2/RPLP1/TICRR/RPL13A/RPL11/EIF3M/RPL8/RPL26/RPL9/RPSA/CNBP/RPS21/RPL38/EIF3K/RPS23/EIF4EBP1/RPL10A/RPL39/RPLP0P6/RPS29/RPL41/RPS28/RPL17	37
GO:0085029	extracellular matrix assembly	20/3461	41/18670	1.04433e-05	0.000331494	0.000251469	PHLDB1/GPM6B/LAMB1/HAS3/TGFB1/PLOD3/LOX/SOX9/PXDN/RAMP2/AGT/EMILIN1/FBLN5/COL1A2/ATP7A/MFAP4/SMAD3/ANTXR1/LAMB2/EFEMP2	20
GO:0050804	modulation of chemical synaptic transmission	117/3461	436/18670	1.04572e-05	0.000331494	0.000251469	PRKAR2B/TAC1/CX3CL1/CACNA2D2/SYT7/RNF19A/CDH1/LZTS1/PRKACA/CHRNA3/IGSF9B/MEF2C/SSH1/JPH4/ITPR3/JAK2/NFATC4/RIMS4/CBLN1/PLAT/CACNG7/CRTC1/GRIK5/NPTX2/APBA1/FBXL20/CCL2/PPP1R9B/NMU/ASIC1/CUX2/HRH2/BCHE/PLCL1/RPL22/RIMS3/RGS4/CDC20/SLC8A2/PCDH17/IQSEC2/GRM4/PRKCG/AKAP9/APOE/RARA/DLG4/SNAP25/EPHB2/AGT/SERPINE2/PPP3CA/CLSTN3/PPFIA2/CDH11/ARRB2/SNCA/PLK2/LRRTM2/EGFR/NLGN4X/CHRNA6/NTRK2/CACNA1B/LRRC4C/I…	117
GO:0045927	positive regulation of growth	79/3461	270/18670	1.09352e-05	0.00034492	0.000261654	CACNA2D2/RUFY3/NEDD4L/YBX3/FGFR2/FGFR1/MEF2C/KDM2B/EZR/TGFB2/NRP1/KLHL22/ADNP2/FGF9/SFRP1/MEGF8/CACNG7/HPN/TGFBR1/FGF8/RND2/RASAL1/VEGFA/SEMA5A/GHR/FN1/RPS6KA1/PROX1/PLS1/TBX2/LRP1/BBS2/SOX15/EXOSC2/RFTN1/ATP8A2/CCNB1/DBNL/PIM1/FGF2/LEF1/NTRK3/ERBB2/CRABP2/SYT2/CPNE9/EGFR/PAK1/AKAP6/ADAM17/MMP14/TGFBR2/ISLR2/IGF2/ZFPM2/USP47/CDK1/INSR/LPAR3/SLC25A33/SH3PXD2B/SFN/SPHK1/RIMS2/RPS6KA3/FOXS1/EFNA5/CS…	79
GO:0070997	neuron death	97/3461	348/18670	1.12007e-05	0.000351546	0.00026668	GCLC/SARM1/CX3CL1/GRN/ERBB3/PICALM/PAK3/MEF2C/SSH1/KDM2B/NLRP1/CD200/TYRO3/TGFB2/MSH2/HSP90AB1/SIRT1/JAK2/NRP1/CHGA/NFATC4/MYBL2/TOX3/GRIK5/PTPRZ1/AIMP2/GATA3/FGF8/CCL2/CPEB4/WNT5A/MYB/SET/TGFB3/EGR1/CLU/LRP1/GRM4/NQO2/EFNB2/PRKCG/SIX1/TRAF2/ATF4/EGLN3/APOE/PPT1/SERPINF1/VSTM2L/RRAS2/EPHA7/GPNMB/TLR4/SORL1/MAP3K12/ARRB2/PARP1/SNCA/USP53/NTRK2/SLC7A11/THRB/DPYSL4/GRID2/BCL2L11/ANGPT1/FZD1/BTG2/NAE…	97
GO:0018209	peptidyl-serine modification	91/3461	322/18670	1.14641e-05	0.000358041	0.000271607	PKD1/DYRK4/DCN/FNIP2/ATP2B4/PRKCQ/PDK3/MAST4/PRKACA/RAPGEF3/HSP90AA1/AURKA/NOS1/CLSPN/HDAC6/IL11/HSP90AB1/CDC7/VRK1/RASSF2/SMAD7/DMPK/DYRK1B/TGFB1/CAV1/TGFBR1/HIPK3/VEGFA/TTK/PDE4D/WNT5A/MAPKAPK3/GALNT3/PLCL1/OPRD1/MAD2L2/NEK6/MASTL/TRIM6/PKN1/SH2D3A/PRKCG/AKAP9/LIF/PRKAA1/CCNB1/BCAR3/MAP3K12/NTRK3/ARRB2/HAX1/GALNT2/PARP1/GALNT13/SNCA/CAMK2D/PLK2/EGFR/NTRK2/PAK1/HMGA2/CAMK4/ANGPT1/BAG4/PKN3/RPS6K…	91
GO:0099177	regulation of trans-synaptic signaling	117/3461	437/18670	1.17154e-05	0.000364096	0.0002762	PRKAR2B/TAC1/CX3CL1/CACNA2D2/SYT7/RNF19A/CDH1/LZTS1/PRKACA/CHRNA3/IGSF9B/MEF2C/SSH1/JPH4/ITPR3/JAK2/NFATC4/RIMS4/CBLN1/PLAT/CACNG7/CRTC1/GRIK5/NPTX2/APBA1/FBXL20/CCL2/PPP1R9B/NMU/ASIC1/CUX2/HRH2/BCHE/PLCL1/RPL22/RIMS3/RGS4/CDC20/SLC8A2/PCDH17/IQSEC2/GRM4/PRKCG/AKAP9/APOE/RARA/DLG4/SNAP25/EPHB2/AGT/SERPINE2/PPP3CA/CLSTN3/PPFIA2/CDH11/ARRB2/SNCA/PLK2/LRRTM2/EGFR/NLGN4X/CHRNA6/NTRK2/CACNA1B/LRRC4C/I…	117
GO:2000278	regulation of DNA biosynthetic process	39/3461	108/18670	1.18041e-05	0.000364114	0.000276214	PARP3/RFC2/PRKCQ/PAK3/HSP90AA1/GRHL2/NOX4/HSP90AB1/PTGES3/PDGFRB/CCT4/DUSP1/CDKN1A/DKC1/RFC3/HNRNPA1/CCT7/DSCC1/FGF2/ACVRL1/PIF1/ARRB2/NAF1/TERF1/CCT5/NEK7/FBXO4/GJA1/CCT8/FGFR4/CCT3/RFC4/CCT2/GREM1/DCP2/AURKB/MAPK15/BMPR2/PINX1	39
GO:0150063	visual system development	101/3461	366/18670	1.18308e-05	0.000364114	0.000276214	PROM1/PAX6/VIM/CC2D2A/FOXC1/ATP2B4/SDK2/RARB/SMARCD3/GRHL2/KDM2B/TGFB2/NRP1/JAG1/LAMA1/FGF9/FZR1/TGFB1/LIM2/TGFBR1/GATA3/VEGFA/PDGFRB/WNT5A/RPL24/ACVR2B/GPD2/EFEMP1/PROX1/ATF6/RDH10/TBX2/GJA8/INHBA/TWIST1/SOX9/TBC1D20/RHOJ/BCL11B/FOXP2/COL5A1/RAB11FIP4/RARA/SERPINF1/ATP8A2/EPHB2/MEIS2/WNT2B/PDGFRA/STRA6/BCAR3/CYP1B1/BMPR1B/FBN2/ACVRL1/NTRK3/NKD1/ADAMTS18/MEIS1/COL8A1/EGFR/NTRK2/ZEB1/FREM2/SLC7A11…	101
GO:0043406	positive regulation of MAP kinase activity	76/3461	258/18670	1.22541e-05	0.000373803	0.000283564	MAP3K9/SPAG9/MAP4K5/ARHGEF5/PIK3CB/PAK3/FGFR1/NOX4/ERP29/JAK2/BIRC7/FLT1/TGFB1/TGFBR1/C5/MAPK10/TPD52L1/VEGFA/GHR/PDGFRB/WNT5A/MAPKAPK3/TGFB3/PKN1/NRK/GRM4/TRAF2/SHC2/GADD45G/PRKAA1/KIDINS220/MDFIC/DBNL/TLR4/THBS1/PLCE1/FGF2/MAPK8IP3/DUSP6/MAP3K12/NTRK3/TNFRSF11A/ERBB2/RPS27A/PDGFC/EGFR/PAK1/RPS3/TNIK/KIT/SHC1/DVL3/NEK10/RET/ADAM9/MAP3K2/CDK1/AKAP13/PDGFD/INSR/LPAR3/CSPG4/CHRNA7/ERN1/MAGED1/F2R/M…	76
GO:0051099	positive regulation of binding	57/3461	179/18670	1.23554e-05	0.000373803	0.000283564	PLXND1/PAX6/PKD1/HFE/PLAUR/FOXC1/SIRT2/MEF2C/MAPRE3/HSP90AB1/JAK2/NRP1/MMP9/CLN5/EIF3E/ERCC2/TGFB1/CAV1/GATA3/VTN/GMNN/WNT5A/HES1/PLCL1/TRIM6/TWIST1/LRP1/TRAF2/TICAM1/APOE/TRIM28/RARA/LGALS3/RAN/PARP9/MYOCD/RPL11/PARP1/RALB/PLK2/CDCA5/HMGA2/CEBPG/EPB41/GPSM1/DTX3L/HMGB2/TERT/CTHRC1/B2M/CDT1/CTBP2/ANXA2/S100A10/ANXA2P2/PINX1/SPON1	57
GO:0035690	cellular response to drug	116/3461	433/18670	1.23674e-05	0.000373803	0.000283564	GCLC/CFLAR/BRCA1/VIM/CDH1/RAD51/ATP2B4/TFRC/TMEM38A/ADCY2/CHRNA3/MEF2C/SSH1/GNAO1/DNMT3B/ICAM1/TFAP4/HDAC6/HSP90AB1/SIRT1/PALM/PCK2/HRH3/MAP1LC3A/SFRP1/TGFB1/CAV2/AHR/PPIF/PPP1R9B/NFKB1/TIMELESS/GPLD1/NR3C1/HRH2/ECT2/UMPS/RGS4/TNFAIP3/MYB/KLF9/EGR1/ADCY7/MT2A/SOX9/TRAP1/TRAF2/KLF2/PPAT/ATF4/TRPM4/ASS1/PRKAA1/SERPINF1/KDM6B/PCNA/STK26/ANXA1/HNRNPA1/CIB2/CYP1B1/PPP3CA/ARRB2/CBX8/RHOB/SLIT2/CCNA2/EG…	116
GO:0003279	cardiac septum development	40/3461	112/18670	1.24363e-05	0.000373803	0.000283564	PLXND1/ADAMTS6/FGFR2/SEMA3C/RARB/TGFB2/NRP1/SALL4/JAG1/SMAD7/DNAH11/TGFBR1/GATA3/FGF8/SUFU/NPHP3/WNT5A/HES1/PROX1/NRP2/MSX2/TBX2/FGFRL1/RARA/NOTCH2/STRA6/SLIT2/SAV1/FZD1/DHRS3/TGFBR2/CRELD1/HEY1/ZFPM2/HEG1/SLIT3/ROBO2/PARVA/BMPR2/MIR17HG	40
GO:0010038	response to metal ion	100/3461	362/18670	1.24405e-05	0.000373803	0.000283564	GCLC/HFE/SYT7/SYT13/CDH1/NEDD4L/RASGRP2/MAOB/FSTL3/CYBRD1/MEF2C/ICAM1/ITPR3/NFATC4/MMP9/MAP1LC3A/SLC30A4/CAV1/NUDT1/PPIF/KCNA1/RASAL1/GPLD1/SPARC/WNT5A/ECT2/TNNC1/IGFBP2/CACYBP/TNNT2/GOT1/DUSP1/ADCY7/MT1G/MT2A/FOSB/ATF4/ASS1/PRKAA1/SERPINF1/DLG4/PCNA/LOXL2/CCNB1/SYT6/THBS1/KHK/CARF/SLC40A1/SEC31A/PPP3CA/KCNH1/PKLR/ITPKB/PARP1/SYT2/CPNE9/SNCA/CAMK2D/PAM/EGFR/GSN/HOMER1/SLC6A1/KIT/ADAMTS13/VCAM1/NC…	100
GO:0001657	ureteric bud development	36/3461	97/18670	1.25603e-05	0.000375624	0.000284946	FOXC1/FGFR2/RARB/FGFR1/ARG2/SMAD7/SFRP1/TGFB1/GATA3/FGF8/VEGFA/HES1/PGF/EPCAM/SDC4/SOX9/SIX1/RARA/WNT2B/AGT/FGF2/OSR1/SLIT2/GPC3/CER1/KIF26B/RET/DCHS1/SMAD3/FOXC2/MAGED1/ROBO2/PBX1/FAT4/FMN1/FOXD1	36
GO:0048880	sensory system development	102/3461	371/18670	1.27302e-05	0.000378919	0.000287445	PROM1/PAX6/VIM/CC2D2A/FOXC1/ATP2B4/SDK2/SEMA3A/RARB/SMARCD3/GRHL2/KDM2B/TGFB2/NRP1/JAG1/LAMA1/FGF9/FZR1/TGFB1/LIM2/TGFBR1/GATA3/VEGFA/PDGFRB/WNT5A/RPL24/ACVR2B/GPD2/EFEMP1/PROX1/ATF6/RDH10/TBX2/GJA8/INHBA/TWIST1/SOX9/TBC1D20/RHOJ/BCL11B/FOXP2/COL5A1/RAB11FIP4/RARA/SERPINF1/ATP8A2/EPHB2/MEIS2/WNT2B/PDGFRA/STRA6/BCAR3/CYP1B1/BMPR1B/FBN2/ACVRL1/NTRK3/NKD1/ADAMTS18/MEIS1/COL8A1/EGFR/NTRK2/ZEB1/FREM2/…	102
GO:0022612	gland morphogenesis	42/3461	120/18670	1.35243e-05	0.000399487	0.000303048	CFLAR/PLXND1/PAX6/SNAI2/TNC/FGFR2/GLI2/SEMA3A/SEMA3C/FGFR1/TGFB2/NRP1/LAMA1/ESRP2/SFRP1/TGFB1/HPN/CAV1/FGF8/WNT5A/IGFBP5/RPS6KA1/PROX1/TNFAIP3/TGFB3/MSX2/TBX2/SOX9/SULF1/GDF7/EGFR/NFIB/EDA/TGFBR2/SOSTDC1/CYP7B1/RARG/CSF1/SULF2/PDGFA/TGM2/ETV5	42
GO:0016339	calcium-dependent cell-cell adhesion via plasma membrane cell adhesion molecules	22/3461	48/18670	1.3562e-05	0.000399487	0.000303048	CDH1/CDH10/CDH3/KIFAP3/CDH7/FXYD5/PCDHB2/PCDHB5/PCDHB6/CDH6/PCDHB10/PCDHB14/CDHR3/CDH11/DCHS1/NLGN1/PCDHB9/PCDHB13/PCDHB11/PCDHGC3/PCDHGB4/PCDHB16	22
GO:0031290	retinal ganglion cell axon guidance	13/3461	21/18670	1.36103e-05	0.000399487	0.000303048	NRP1/VEGFA/RPL24/EPHB2/EPHA7/SEMA4F/BMPR1B/SLIT2/ALCAM/PTPRM/EPHB3/EFNA5/ROBO2	13
GO:0001838	embryonic epithelial tube formation	43/3461	124/18670	1.39774e-05	0.000408372	0.000309787	RALA/CC2D2A/PRKACA/CELSR1/GRHL2/KDM2B/TGFB2/MTHFD1/SALL4/TSC2/FZD3/SFRP1/TGFB1/COBL/GATA3/SUFU/NPHP3/WNT5A/MTHFD1L/TWIST1/SDC4/SOX9/OVOL2/SIX1/RARA/KIF20B/OSR1/GDF7/ADM/ST14/NODAL/FZD1/DVL3/DLC1/CTHRC1/RET/SPINT1/IRX2/RPS7/RARG/PLXNB2/TCTN1/TRIM71	43
GO:0050920	regulation of chemotaxis	66/3461	217/18670	1.45523e-05	0.000423217	0.000321049	CCL26/SEMA3A/SEMA3C/FGF4/FGFR1/SEMA5B/GSTP1/ANGPT2/SEMA6A/NRP1/TGFB1/MEGF8/HSPB1/SERPINE1/RARRES2/C5/C1QBP/CCL2/VEGFA/SEMA5A/THBS4/PDGFRB/WNT5A/PADI2/ARTN/PGF/DUSP1/EFNB2/ZSWIM6/PLXNA3/SWAP70/PDGFRA/SEMA4F/THBS1/SEMA6D/FGF2/NTRK3/SLIT2/PLA2G7/ADAM17/CXCL13/NBL1/STX3/GREM1/SMAD3/SEMA6B/LGALS9/CXCL10/SEMA3E/PDGFD/C3AR1/SCG2/MST1/AKIRIN1/CMKLR1/CSF1/ROBO2/SEMA4D/SEMA4A/C5AR1/LPAR1/BMPR2/AIF1/ZSWIM8/…	66
GO:0046578	regulation of Ras protein signal transduction	71/3461	238/18670	1.46319e-05	0.00042359	0.000321332	ITGA3/ARHGAP44/PLEKHG6/TIMP2/TRIO/RTN4R/PREX2/ARHGEF5/PSD/PLEKHG2/TGFB2/JAK2/NRP1/LZTR1/SOS2/ARFGAP1/CYTH2/RASIP1/KANK1/GBF1/CYTH1/TNFAIP1/ARHGEF17/FOXM1/RASAL1/ARHGDIB/PDGFRB/BCL6/ECT2/ARHGEF26/TRIM67/PLEKHG1/IQSEC2/APOE/EPS8L1/EPHB2/NOTCH2/RALGPS1/ARHGEF39/PLCE1/FGD4/ARHGEF19/ITPKB/LPAR4/ITGB1/EPS8/FGD5/PSD3/DGKI/ABR/KALRN/SHC1/SH2B2/ARHGEF3/F2RL2/DLC1/ABCA1/ARHGEF40/COL3A1/AKAP13/PLEKHG5/HEG1/…	71
GO:0071277	cellular response to calcium ion	32/3461	83/18670	1.52609e-05	0.000439792	0.000333622	SYT7/SYT13/RASGRP2/MEF2C/PPIF/RASAL1/GPLD1/WNT5A/ECT2/CACYBP/FOSB/PRKAA1/SYT6/CARF/KCNH1/ITPKB/SYT2/CPNE9/CAMK2D/NCSTN/ADCY1/CLIC4/NLGN1/FOS/JUNB/JUN/CPNE7/SCN5A/RYR1/CPNE4/RYR3/SYT3	32
GO:0071229	cellular response to acid chemical	64/3461	209/18670	1.53573e-05	0.000440566	0.00033421	GCLC/PDK4/TNC/EPHA3/IPO5/FGFR2/PDK3/WNT8B/RARB/RRAGB/COL16A1/MMP2/TESC/KLHL22/NFATC4/PTK6/ADNP2/SFRP1/COL1A1/VEGFA/CPEB4/WNT5A/TNFSF4/MYB/EGR1/SOX9/SIX1/KLF2/ASS1/RARA/PRKAA1/SERPINF1/CCNB1/PDGFRA/NTRK3/COL6A1/OSR1/PDGFC/EGFR/NTRK2/ZEB1/SESN3/FZD7/CAPN2/COL1A2/ABCA1/ATP7A/RET/COL3A1/PDGFD/PRKCE/PTGER4/RARG/ADCY6/LPL/BAIAP2/SHMT1/SHMT2/SOCS1/COL4A1/COL5A2/MIR92A2/AQP1/LYN	64
GO:0051098	regulation of binding	102/3461	373/18670	1.62536e-05	0.000464179	0.000352122	PLXND1/PAX6/PKD1/HFE/PLAUR/FOXC1/SP100/SIRT2/BCL3/PRKACA/MEF2C/SMARCD3/MAPRE3/AURKA/ARHGAP28/TFAP4/HSP90AB1/JAK2/NRP1/CYP2D6/NFATC4/MMP9/CCM2L/PIM2/CLN5/EIF3E/ERCC2/TGFB1/CAV1/TGFBR1/GATA3/VTN/BAG2/GMNN/MDFI/LOX/WNT5A/HES1/ITGA4/PLCL1/MAD2L2/IFIT2/MSX2/TRIM6/TWIST1/LRP1/HJURP/TRAF2/TICAM1/LIF/APOE/TRIM28/RARA/LGALS3/RAN/DZIP1/SORL1/PARP9/LEF1/PPP3CA/MYOCD/ARRB2/RPL11/PARP1/RALB/PLK2/GZMA/CDCA5/HM…	102
GO:0032835	glomerulus development	26/3461	62/18670	1.66813e-05	0.000474257	0.000359767	CFLAR/PROM1/WWTR1/FOXC1/MEF2C/ANGPT2/JAG1/ACTA2/PDGFRB/HES1/NID1/TEK/EGR1/PODXL/PDGFRA/SULF1/PLCE1/ENPEP/OSR1/ANGPT1/KLF15/RET/PDGFD/LAMB2/FOXC2/SULF2	26
GO:0030166	proteoglycan biosynthetic process	28/3461	69/18670	1.68146e-05	0.000475914	0.000361025	HS3ST1/DCN/CHPF2/UST/SLC35D1/CHPF/CHST8/HS3ST3B1/CHSY1/NDST4/BMPR1B/CHST7/HS3ST3A1/CHST9/CSGALNACT2/CYTL1/HS6ST2/CANT1/CSPG4/GAL3ST3/FOXL1/CHST13/EXT1/BGN/GAL3ST4/CHSY3/BMPR2/HS3ST5	28
GO:0001823	mesonephros development	37/3461	102/18670	1.74107e-05	0.000490594	0.000372161	PKD1/FOXC1/FGFR2/RARB/FGFR1/ARG2/SMAD7/SFRP1/TGFB1/GATA3/FGF8/VEGFA/HES1/PGF/EPCAM/SDC4/SOX9/SIX1/RARA/WNT2B/AGT/FGF2/OSR1/SLIT2/GPC3/CER1/KIF26B/RET/DCHS1/SMAD3/FOXC2/MAGED1/ROBO2/PBX1/FAT4/FMN1/FOXD1	37
GO:0007043	cell-cell junction assembly	44/3461	129/18670	1.79355e-05	0.000503147	0.000381683	CD9/SNAI2/CDH1/CDH10/PKP2/CDH3/PRKACA/CDH7/EPB41L3/GRHL2/SMAD7/PARD6A/LIM2/LSR/CAV1/CNTNAP1/CDH6/ECT2/PARD6B/CDHR3/CRB3/RAMP2/AGT/TLN1/MARVELD3/CDH11/MPP7/GJA1/MARVELD2/RHOC/F11R/RUNX1/PRKCI/CLDN19/MICALL2/CLDN3/GJB2/HEG1/UGT8/GJC1/ZNF703/PIP5K1C/OCLN/ARL2	44
GO:0003148	outflow tract septum morphogenesis	15/3461	27/18670	1.83743e-05	0.000511428	0.000387965	FGFR2/SEMA3C/RARB/TGFB2/NRP1/FGF8/NRP2/MSX2/TBX2/RARA/TGFBR2/ZFPM2/ROBO2/PARVA/BMPR2	15
GO:0051963	regulation of synapse assembly	38/3461	106/18670	1.8392e-05	0.000511428	0.000387965	GPC4/MEF2C/SRPX2/CBLN1/CUX2/MDGA1/WNT5A/RAB17/SIX1/LRFN1/EPHB2/EPHA7/CLSTN3/NTRK3/SNCA/LRRTM2/NTRK2/GRID2/LHFPL4/FZD1/CLSTN2/SLITRK5/IL1RAPL1/NLGN1/LRRN3/LRRN1/SLITRK1/NRXN1/EPHB3/EFNA5/SLITRK6/ROBO2/FLRT2/SEMA4D/AGRN/IL1RAP/SEMA4A/COLQ	38
GO:0050679	positive regulation of epithelial cell proliferation	63/3461	206/18670	1.86366e-05	0.000515966	0.000391407	CFLAR/CCL26/GRN/FLT4/CDH3/FGFR2/FGFR1/B4GALT1/LAMB1/SIRT1/NRP1/PPP1R16B/FGF9/ESRP2/SFRP1/TGFB1/HPN/CAV2/TGFBR1/VEGFA/SEMA5A/THBS4/WNT5A/ITGA4/PROX1/NRP2/TNFAIP3/PGF/TEK/TWIST1/NR4A1/SOX9/FOXP2/NOTCH2/LAMC1/FGF2/ACVRL1/ERBB2/ECM1/VASH2/OSR1/EGFR/ADAM17/FZD7/NODAL/EMC10/HMGB2/ATP7A/STOX1/HTRA1/SCG2/CYP7B1/EGFL7/MST1/JUN/ZNF703/SCN5A/C5AR1/MIR101-1/BMPR2/MIR499A/APELA/ITGB3	63
GO:0061572	actin filament bundle organization	51/3461	157/18670	1.89237e-05	0.000521637	0.00039571	TAC1/CX3CL1/BAIAP2L1/ARHGEF5/RAPGEF3/NOX4/ARHGAP28/EZR/NRP1/PLS3/CORO2B/SFRP1/TGFBR1/RND2/TNFAIP1/NEDD9/RND3/TGFB3/PLS1/SDC4/AIF1L/MYO1B/SWAP70/FHDC1/RHOB/TMEFF2/ESPNL/PIK3R1/EPHA1/PAK1/EPS8/RHOC/BAG4/SHANK1/DLC1/SMAD3/PTGER4/SYNPO/RND1/SH3PXD2B/PPM1E/BAIAP2/PAWR/FSCN2/ESPN/EVL/CD47/S100A10/LPAR1/AIF1/MIR149	51
GO:0000027	ribosomal large subunit assembly	16/3461	30/18670	1.92547e-05	0.000524652	0.000397997	NLE1/RPLP0/RPL3/MDN1/BRIX1/RPL24/RPL5/RSL24D1/RPL11/RPL38/MRPL11/RRS1/RPF2/RPL12/RPL23A/RPLP0P6	16
GO:0071549	cellular response to dexamethasone stimulus	16/3461	30/18670	1.92547e-05	0.000524652	0.000397997	CFLAR/DNMT3B/ICAM1/TFAP4/PCK2/TGFB1/NR3C1/ASS1/SERPINF1/EGFR/EIF4E/FBXO32/GJB2/DDIT4/EIF4EBP1/AQP1	16
GO:0061387	regulation of extent of cell growth	39/3461	110/18670	1.92814e-05	0.000524652	0.000397997	RUFY3/RTN4R/SEMA3A/SEMA3C/SEMA5B/ULK2/SEMA6A/NRP1/MEGF8/RND2/VEGFA/SEMA5A/WNT5A/FN1/SPP1/LRP1/APOE/OLFM1/PLXNA3/EPHA7/SEMA4F/DBNL/SEMA6D/NTRK3/CRABP2/PAK1/DRAXIN/ISLR2/SEMA6B/SEMA3E/LPAR3/EFNA5/DCC/TRPV2/SEMA4D/SEMA4A/L1CAM/BMPR2/PLXNA4	39
GO:0050890	cognition	84/3461	296/18670	2.06999e-05	0.000560844	0.000425452	PRKAR2B/ITGA3/TAC1/PICALM/ITGA8/CIC/MEF2C/DDHD2/JPH4/ITPR3/NFATC4/HRH3/NDRG4/CRTC1/DNAH11/NPTX2/PTPRZ1/ASIC1/CUX2/GLP1R/SOBP/HRH2/BCHE/TANC1/SLC8A2/ATP8A1/NQO2/ATXN1/PRKCG/FOXP2/TMOD2/APOE/PPT1/SERPINF1/DLG4/SNAP25/EPHB2/MEIS2/AGT/STRA6/PLK2/EGFR/NLGN4X/NTRK2/ITGB1/SLC7A11/CAMK4/JAKMIP1/JPH3/GRIA1/SLC6A1/KIT/DGKI/SYNJ1/BTG2/KALRN/S100B/ITGA5/SHANK1/SHANK2/NCSTN/GPR155/ADCY1/B2M/MAP1A/FEN1/FOS/INS…	84
GO:0061138	morphogenesis of a branching epithelium	57/3461	182/18670	2.13164e-05	0.000575089	0.000436258	PLXND1/PKD1/SNAI2/TNC/FGFR2/GLI2/SEMA3A/SEMA3C/CELSR1/FGFR1/GRHL2/NRP1/NFATC4/LAMA1/ESRP2/SFRP1/TGFB1/RASIP1/FGF8/TIMELESS/VEGFA/WNT5A/PROX1/PGF/MSX2/RDH10/SOX9/SIX1/WNT2B/AGT/SULF1/FGF2/LEF1/GDF7/SLIT2/GPC3/ADM/PAK1/ST14/EDNRA/MMP14/TGFBR2/HHIP/SPINT1/DCHS1/SEMA3E/FOXC2/MAGED1/CSF1/SOCS3/PBX1/COL4A1/FAT4/PDGFA/TGM2/ETV5/FOXD1	57
GO:0003231	cardiac ventricle development	44/3461	130/18670	2.22986e-05	0.00059904	0.000454427	FOXC1/PKP2/COL11A1/FGFR2/SEMA3C/MEF2C/SMARCD3/GRHL2/TGFB2/SALL4/CCM2L/JAG1/SMAD7/TGFB1/TGFBR1/GATA3/SUFU/CPE/WNT5A/HES1/TNNC1/PROX1/TNNT2/FGFRL1/TNNI3/STRA6/MYOCD/SLIT2/SAV1/FZD1/TNNI1/FOXH1/TGFBR2/HEY1/ZFPM2/HEG1/FOXC2/SCN5A/SLIT3/ROBO2/NPY2R/RYR2/BMPR2/MIR17HG	44
GO:0044784	metaphase/anaphase transition of cell cycle	24/3461	56/18670	2.25988e-05	0.000599902	0.000455081	TACC3/NDC80/CDC6/KLHL22/TTK/MAD2L2/CDC20/CENPF/NEK6/DUSP1/PCID2/DLGAP5/CCNB1/ESPL1/USP44/HECW2/ANAPC1/BUB1B/MAD2L1/PLK1/CDT1/BUB1/AURKB/MAPK15	24
GO:0090183	regulation of kidney development	24/3461	56/18670	2.25988e-05	0.000599902	0.000455081	CFLAR/PROM1/WWTR1/MMP9/TGFB1/GATA3/VEGFA/PDGFRB/STAT1/EGR1/SOX9/SIX1/LIF/LIN28A/WNT2B/AGT/OSR1/RET/PDGFD/MAGED1/PRKX/FAT4/PDGFA/FOXD1	24
GO:0007266	Rho protein signal transduction	62/3461	203/18670	2.26146e-05	0.000599902	0.000455081	ITGA3/PLEKHG6/RHOBTB2/TRIO/RTN4R/PREX2/ARHGEF5/RHOBTB1/CELSR1/PLEKHG2/NRP1/SOS2/RHOV/RASIP1/KANK1/RND2/TNFAIP1/ARHGEF17/ARHGDIB/PDGFRB/BCL6/ECT2/ARHGEF26/RND3/RHOU/CTNNAL1/PLEKHG1/RHOJ/APOE/EPS8L1/ARHGEF39/ARHGAP29/FGD4/ARHGEF19/CNKSR1/RHOB/LPAR4/ITGB1/EPS8/FGD5/RHOC/ABR/KALRN/ARHGEF3/F2RL2/RHOBTB3/COL1A2/DLC1/ABCA1/ARHGEF40/CDC42EP5/COL3A1/RAC3/AKAP13/PLEKHG5/RND1/HEG1/F2R/ARHGEF37/ARHGEF12/KANK…	62
GO:0031960	response to corticosteroid	52/3461	162/18670	2.2804e-05	0.000602406	0.00045698	CFLAR/PTPRU/MAOB/GSTP1/DNMT3B/ICAM1/TFAP4/PCK2/TGFB1/COL1A1/SPARC/NR3C1/BCHE/IGFBP2/KLF9/GOT1/DUSP1/CDKN1A/FOSB/ASS1/SERPINF1/PCNA/ANXA1/CTSV/NTRK3/PARP1/SLIT2/PAM/EGFR/ADM/EIF4E/BCL2L11/FBXO32/S100B/ALPL/IGFBP7/GJB2/DDIT4/ADAM9/GLB1/FOS/AKAP13/HSD11B2/FIBIN/GBA/SSTR2/PAPPA/SLIT3/ZFP36L1/EIF4EBP1/AIF1/AQP1	52
GO:0014855	striated muscle cell proliferation	31/3461	81/18670	2.44486e-05	0.000641909	0.000486947	CFLAR/JARID2/FOXC1/FGFR2/FGFR1/MEF2C/TGFB2/JAK2/FGF9/NDRG4/TGFBR1/PRKAR1A/TBX2/SIX1/CCNB1/PIM1/FGF2/MEIS1/TENM4/SAV1/GJA1/ANGPT1/TGFBR2/ZFPM2/CDK1/AKIRIN1/FOXC2/MAPK11/MIR204/MIR199A2/MIR17HG	31
GO:0072331	signal transduction by p53 class mediator	77/3461	267/18670	2.45019e-05	0.000641909	0.000486947	PDK2/BRCA1/SNAI2/USP28/RFC2/SP100/BCL3/RPS6KA6/AURKA/TPX2/TFAP4/SUPT16H/MSH2/SIRT1/RBBP8/PYCARD/RPA3/FOXM1/ING4/PAK1IP1/PLAGL1/RPL5/TWIST1/TRIM24/CDKN1A/EEF1E1/RPL23/BCL2L12/PRMT1/E2F8/PRKAA1/MYBBP1A/PCNA/RFC3/CCNB1/DNA2/BARD1/BRCA2/TAF4B/PMAIP1/RPL11/SMYD2/PLK2/TAF5/SSRP1/CHEK1/PAXIP1/CDC25C/BTG2/RPL26/MSX1/IFI16/RFC4/TP53INP1/DDIT4/BDKRB2/CHD3/CDK1/TRIAP1/RHNO1/RPS7/PLK3/EXO1/RMI2/SFN/ATAD5/HIC…	77
GO:0050770	regulation of axonogenesis	57/3461	183/18670	2.54398e-05	0.000663737	0.000503506	PLXND1/RUFY3/RTN4R/SEMA3A/SEMA3C/PLXNA2/PAK3/SEMA5B/ULK2/SEMA6A/NRP1/MEGF8/RND2/UST/VEGFA/SEMA5A/WNT5A/FN1/SPP1/LRP1/OMG/APOE/ZSWIM6/OLFM1/PLXNA3/EPHB2/EPHA7/SEMA4F/DBNL/SEMA6D/NTRK3/CRABP2/SLIT2/NTRK2/LRRC4C/PAK1/DRAXIN/RET/ISLR2/SEMA6B/LINGO1/SEMA3E/LPAR3/BRSK2/SLITRK1/EPHB3/EFNA5/ROBO2/DCC/TRPV2/SEMA4D/SEMA4A/PLXNB2/L1CAM/BMPR2/ZSWIM8/PLXNA4	57
GO:0045766	positive regulation of angiogenesis	62/3461	204/18670	2.66895e-05	0.000692697	0.000525474	CX3CL1/BRCA1/GRN/RAPGEF3/ANGPT2/SIRT1/NRP1/PPP1R16B/SRPX2/FLT1/ITGB8/HSPB1/SERPINE1/RLN2/VEGFA/SEMA5A/WNT5A/PGF/TEK/TWIST1/RRAS/RHOJ/ADM2/RAMP2/BTG1/ANXA1/THBS1/CYP1B1/FGF2/ACVRL1/ECM1/VASH2/RHOB/PLK2/EPHA1/ADAM12/ADM/HMGA2/ITGB1/NODAL/RUNX1/HK2/ITGA5/EMC10/JAK1/TGFBR2/ERAP1/TERT/STIM1/C3AR1/CHRNA7/SPHK1/FOXC2/C5AR1/DLL1/MIR101-1/MIR181B1/MIR199A2/MIR92A2/AQP1/APELA/MIR296	62
GO:0016072	rRNA metabolic process	67/3461	225/18670	2.67683e-05	0.000692697	0.000525474	UTP18/NOP58/WDR3/EXOSC7/EXOSC5/DDX18/ESF1/SIRT1/NOP56/PIH1D1/RPS16/FBL/RPS19/NPM3/MDN1/RRP9/RPS15/HEATR1/EXOSC8/UTP20/RPL5/EMG1/EXOSC2/DKC1/NOL11/RPL27/WDR74/MRPS9/RPL35/RPS6/RPS24/WDR12/RPS2/NOB1/PELP1/RPL11/RPS8/LYAR/NAF1/RPL7/SLFN13/RRP1B/FAM207A/RPL26/WDR43/LSM6/RPS14/DDX21/RPUSD2/NOLC1/TSR1/PA2G4/RPS9/RPS21/RPS7/POP7/RPS27/IMP3/RPP25/RRS1/RPS17/RPL14/RPF2/RPL10A/RPS28/PWP2/MRM1	67
GO:0090068	positive regulation of cell cycle process	84/3461	298/18670	2.70828e-05	0.000697988	0.000529488	DBF4/BRCA1/MTA3/SIRT2/PPP2R5B/PRKACA/SPAG5/FGFR1/FAP/NDC80/SMARCD3/AURKA/DAZL/CDC6/CDC7/RANBP1/FAM83D/CCNE1/TGFB1/FGF8/PDGFRB/WNT5A/ECT2/PLAGL1/MSX2/CDKN1A/RPL23/PCID2/PRMT1/DLGAP5/HSPA2/E2F8/SOX15/RAB11FIP4/MYBBP1A/PCNA/CCNB1/ANXA1/ESPL1/KIF23/KIF20B/PLK4/DTL/PLK2/EGFR/CDCA5/HMGA2/ADAM17/ADAMTS1/CDC25C/BTG2/RPL26/MSX1/CDC25A/POC1A/MAD2L1/TERT/STOX1/CENPV/IGF2/CDT1/FEN1/CDK1/TRIAP1/INSR/PRKCE/RHN…	84
GO:0060840	artery development	36/3461	100/18670	2.7194e-05	0.000698016	0.000529509	PLXND1/ADAMTS6/FOXC1/MYLK/TGFB2/NRP1/JAG1/SMAD7/TGFBR1/FGF8/SUFU/ZMIZ1/VEGFA/LOX/PDGFRB/HES1/ACVR2B/PRRX1/PROX1/TBX2/LRP1/EFNB2/SIX1/LOXL1/APOE/STRA6/ACVRL1/MYOCD/FOXH1/ADAMTS9/HEY1/COL3A1/FOXC2/ROBO2/BMPR2/MIR145	36
GO:0048635	negative regulation of muscle organ development	25/3461	60/18670	2.75224e-05	0.000700852	0.000531661	JARID2/YBX3/SIRT2/TLL2/TGFB1/FGF8/SOX6/RGS4/TWIST1/SOX15/LEF1/MYOCD/MEIS1/PAK1/SAV1/GJA1/FZD7/S100B/TGFBR2/SFMBT1/AKIRIN1/MAPK11/DLL1/MIR199A2/MIR17HG	25
GO:0099173	postsynapse organization	52/3461	163/18670	2.75256e-05	0.000700852	0.000531661	ITGA3/ARHGAP44/PAK3/DLG3/SSH1/LZTS3/HDAC6/NRP1/CBLN1/ABHD17B/GLRB/CUX2/WNT5A/TANC1/NRP2/LRFN1/ARHGAP22/APOE/DLG4/EPHB2/EPHA7/DOCK10/DBNL/ABHD17C/NTRK3/LRRTM2/NLGN4X/INA/SLC7A11/GRID2/HOMER1/LHFPL4/LRP8/KALRN/SHANK1/SHANK2/RAPSN/IL1RAPL1/NLGN1/ZNF804A/INSR/CHRNA7/BAIAP2/NRXN1/EPHB3/RELN/IL1RAP/DNM3/ARC/NOS1AP/COLQ/ETV5	52
GO:0071526	semaphorin-plexin signaling pathway	19/3461	40/18670	2.7955e-05	0.000706115	0.000535653	PLXND1/SEMA3A/SEMA3C/PLXNA2/SEMA5B/SEMA6A/NRP1/SEMA5A/NRP2/PLXNA3/SEMA4F/SEMA6D/NCAM1/SEMA6B/SEMA3E/SEMA4D/SEMA4A/PLXNB2/PLXNA4	19
GO:0071548	response to dexamethasone	19/3461	40/18670	2.7955e-05	0.000706115	0.000535653	CFLAR/DNMT3B/ICAM1/TFAP4/PCK2/TGFB1/NR3C1/ASS1/SERPINF1/PCNA/EGFR/EIF4E/FBXO32/GJB2/DDIT4/FIBIN/GBA/EIF4EBP1/AQP1	19
GO:0001763	morphogenesis of a branching structure	60/3461	196/18670	2.81788e-05	0.000708943	0.000537799	PLXND1/PKD1/SNAI2/TNC/FGFR2/GLI2/SEMA3A/SEMA3C/CELSR1/FGFR1/GRHL2/NRP1/NFATC4/LAMA1/ESRP2/SFRP1/TGFB1/RASIP1/FGF8/TIMELESS/VEGFA/WNT5A/PROX1/PGF/MSX2/RDH10/SOX9/SIX1/WNT2B/EPHA7/AGT/SULF1/FGF2/LEF1/GDF7/SLIT2/GPC3/ADM/PAK1/ST14/EDNRA/MMP14/TGFBR2/HHIP/SPINT1/DCHS1/SEMA3E/FOXC2/MAGED1/CSF1/SOCS3/PBX1/COL4A1/FAT4/PDGFA/COL13A1/TGM2/TDGF1/ETV5/FOXD1	60
GO:0071248	cellular response to metal ion	58/3461	188/18670	2.96071e-05	0.000741934	0.000562825	HFE/SYT7/SYT13/CDH1/RASGRP2/FSTL3/MEF2C/NFATC4/MMP9/MAP1LC3A/PPIF/KCNA1/RASAL1/GPLD1/WNT5A/ECT2/CACYBP/ADCY7/MT1G/MT2A/FOSB/ATF4/PRKAA1/SERPINF1/DLG4/CCNB1/SYT6/CARF/SLC40A1/KCNH1/ITPKB/PARP1/SYT2/CPNE9/SNCA/CAMK2D/EGFR/GSN/NCSTN/ADCY1/ATP7A/B2M/CLIC4/MT1E/NLGN1/FABP4/FOS/JUNB/JUN/CPNE7/SCN5A/BACE1/MT1X/RYR1/CPNE4/RYR3/SYT3/AQP1	58
GO:0006270	DNA replication initiation	18/3461	37/18670	3.02068e-05	0.000753981	0.000571964	MCM10/MCM2/MCM6/ORC1/ORC6/CDC6/MCM5/POLE2/POLA1/MCM4/CCNE1/MCM3/ORC2/TICRR/PRIM2/MCM7/CDT1/PRIM1	18
GO:0018105	peptidyl-serine phosphorylation	84/3461	299/18670	3.0918e-05	0.000768705	0.000583134	PKD1/DYRK4/FNIP2/ATP2B4/PRKCQ/PDK3/MAST4/PRKACA/RAPGEF3/HSP90AA1/AURKA/NOS1/CLSPN/HDAC6/IL11/HSP90AB1/CDC7/VRK1/RASSF2/SMAD7/DMPK/DYRK1B/TGFB1/CAV1/TGFBR1/HIPK3/VEGFA/TTK/PDE4D/WNT5A/MAPKAPK3/PLCL1/OPRD1/MAD2L2/NEK6/MASTL/TRIM6/PKN1/SH2D3A/PRKCG/AKAP9/LIF/PRKAA1/CCNB1/BCAR3/MAP3K12/NTRK3/ARRB2/HAX1/SNCA/CAMK2D/PLK2/EGFR/NTRK2/PAK1/HMGA2/CAMK4/ANGPT1/BAG4/PKN3/RPS6KA4/TGFBR2/PRKCI/STOX1/RET/TERF2I…	84
GO:0009100	glycoprotein metabolic process	111/3461	419/18670	3.17257e-05	0.000785706	0.000596031	HS3ST1/ST3GAL1/IDS/DCN/MAN2B2/CHPF2/FUT8/SOAT1/COL11A1/GPC1/ST3GAL6/SEL1L/ST6GAL1/B4GALT1/CST3/LMF1/IMPAD1/JAK3/C1GALT1/PLOD3/GCNT2/MAN1A1/UST/ARSB/GALNT3/ST3GAL5/EDEM3/FBXO2/SLC35D1/B4GALT6/GALNT12/B4GALT4/NECAB1/CHPF/CHST8/HS3ST3B1/ST3GAL3/IDUA/GAL3ST1/CHSY1/RAMP1/OS9/GALNT5/SULF1/TET1/NDST4/BMPR1B/PHLDA1/GALNT6/CHST4/GALNT2/ST6GAL2/GALNT13/CHST7/ADAMTS12/SERP2/HS3ST3A1/NUS1/CHST9/B3GNT7/ST3GAL…	111
GO:0010965	regulation of mitotic sister chromatid separation	24/3461	57/18670	3.22146e-05	0.000794711	0.000602862	TACC3/NDC80/CDC6/KLHL22/TTK/MAD2L2/CDC20/CENPF/NEK6/DUSP1/PCID2/DLGAP5/CCNB1/ESPL1/USP44/HECW2/ANAPC1/BUB1B/MAD2L1/PTTG1/PLK1/CDT1/BUB1/AURKB	24
GO:0051402	neuron apoptotic process	70/3461	239/18670	3.25276e-05	0.000799321	0.000606358	GCLC/CX3CL1/GRN/ERBB3/PAK3/MEF2C/KDM2B/NLRP1/TYRO3/TGFB2/MSH2/HSP90AB1/JAK2/NRP1/NFATC4/MYBL2/TOX3/GRIK5/PTPRZ1/GATA3/FGF8/CCL2/CPEB4/MYB/SET/TGFB3/LRP1/GRM4/NQO2/PRKCG/SIX1/ATF4/EGLN3/APOE/PPT1/VSTM2L/EPHA7/MAP3K12/ARRB2/PARP1/SNCA/USP53/NTRK2/THRB/GRID2/BCL2L11/ANGPT1/BTG2/NAE1/DRAXIN/NCSTN/PRKCI/TERT/GRIK2/RAPSN/GABRB3/FOXB1/NDNF/NMNAT1/CLCF1/JUN/F2R/NRBP2/GABRA5/BACE1/XRCC2/C5AR1/MIR125B1/ITG…	70
GO:1902668	negative regulation of axon guidance	15/3461	28/18670	3.27942e-05	0.000802761	0.000608968	SEMA3A/SEMA3C/SEMA5B/SEMA6A/NRP1/SEMA5A/WNT5A/PLXNA3/SEMA4F/SEMA6D/SLIT2/SEMA6B/SEMA3E/SEMA4D/SEMA4A	15
GO:0014020	primary neural tube formation	35/3461	97/18670	3.30636e-05	0.000806242	0.000611609	RALA/CC2D2A/PRKACA/CELSR1/GRHL2/KDM2B/TGFB2/MTHFD1/SALL4/TSC2/FZD3/SFRP1/TGFB1/COBL/SUFU/NPHP3/WNT5A/MTHFD1L/TWIST1/SDC4/OVOL2/RARA/KIF20B/ADM/ST14/NODAL/FZD1/DVL3/DLC1/CTHRC1/SPINT1/RPS7/RARG/PLXNB2/TRIM71	35
GO:0014066	regulation of phosphatidylinositol 3-kinase signaling	42/3461	124/18670	3.32214e-05	0.000806988	0.000612175	DCN/FLT4/PIK3CB/ERBB3/PPP2R5B/FGFR1/TGFB2/SIRT1/JAK2/PIK3IP1/PPP1R16B/FLT1/TSC2/PTPN6/PDGFRB/TEK/TWIST1/SOX9/PDGFRA/PRR5L/AGT/SERPINE2/IER3/NTRK3/HAX1/PDGFC/PIK3R1/EGFR/NTRK2/FBXL2/ANGPT1/KIT/PDGFD/INSR/F2R/PIP5K1C/ENTPD5/SEMA4D/RELN/PDGFA/LIME1/LYN	42
GO:0010001	glial cell differentiation	65/3461	218/18670	3.34971e-05	0.00081058	0.000614899	PAX6/CD9/VIM/GRN/GPC1/ERBB3/SIRT2/GSTP1/PHGDH/HDAC10/ERCC2/TGFB1/CDK6/PTPRZ1/CNTNAP1/VTN/SOX6/HES1/B4GALT6/CLU/CDKN2C/LRP1/PLP1/MYRF/SOX9/MMP24/LIF/LIN28A/TRPC4/TSPAN2/IL6ST/SERPINE2/TLR4/FGF5/LEF1/NTRK3/ERBB2/DUSP10/DAAM2/EGFR/NFIB/NTRK2/GSN/TENM4/PRDM8/SLC45A3/S100B/MXRA8/NCSTN/KLF15/SPINT1/NAB2/CDK1/LAMB2/RELA/CLCF1/SOX2/BACE2/ROR1/RELN/C5AR1/LPAR1/DLL1/MIR181B1/LYN	65
GO:0046777	protein autophosphorylation	69/3461	235/18670	3.3797e-05	0.000814726	0.000618045	MAP3K9/MVP/FLT4/PPP2R5A/FGFR2/PPP2R5B/PRKACA/FGFR1/ULK2/AURKA/TYRO3/JAK2/VRK1/PTK6/RASSF2/MYLK2/PIM2/FLT1/DYRK1B/CAV1/VEGFA/TTK/PDGFRB/MAPKAPK3/PASK/AAK1/NEK6/TEK/TRIM24/PRKCG/TRIM28/STK26/PDGFRA/EPHA7/GPNMB/PIM1/MAP3K12/ERBB2/SIK1/CAMK2D/PDGFC/EGFR/EPHA1/NTRK2/PAK1/CAMK4/TNIK/KIT/FGFR4/DDR2/NEK10/GREM1/PDGFD/INSR/PEAK1/JUN/ERN1/AURKB/MAPK15/EPHB3/LCK/CHEK2/PRKX/WNK3/DAPK1/PDGFA/ENPP1/GRK5/LYN	69
GO:0003158	endothelium development	44/3461	132/18670	3.40741e-05	0.000818295	0.000620752	TNFRSF1A/RAPGEF3/ICAM1/EZR/NRP1/JAG1/PPP1R16B/PLOD3/VEGFA/PDE4D/ACVR2B/ARHGEF26/FOXP1/PROX1/TJP2/KDM6B/STARD13/BTG1/GSTM3/SLC40A1/ACVRL1/RHOB/ZEB1/ADAMTS12/GJA1/MARVELD2/F11R/HEY1/TMEM100/ATOH8/CXCL10/FASN/HEG1/FOXC2/APOLD1/ANXA2/COL18A1/NR2F2/DLL1/BMPR2/MIR181B1/S1PR3/SETSIP/ANXA2P2	44
GO:0006978	DNA damage response, signal transduction by p53 class mediator resulting in transcription of p21 class mediator	3461-11-01	17/18670	3.57728e-05	0.000852629	0.000646798	BRCA1/SP100/RPS6KA6/TFAP4/FOXM1/ING4/CDKN1A/BRCA2/RPL26/CHEK2/MUC1	11
GO:0009070	serine family amino acid biosynthetic process	3461-11-01	17/18670	3.57728e-05	0.000852629	0.000646798	SEPHS1/PHGDH/MTHFD1/CTH/PSAT1/PSPH/CBS/SERINC5/SHMT1/SEPHS2/SHMT2	11
GO:0001841	neural tube formation	37/3461	105/18670	3.63243e-05	0.000862532	0.00065431	RALA/CC2D2A/PRKACA/CELSR1/GRHL2/KDM2B/TGFB2/MTHFD1/SALL4/TSC2/FZD3/SFRP1/TGFB1/COBL/SUFU/NPHP3/WNT5A/MTHFD1L/TWIST1/SDC4/OVOL2/RARA/KIF20B/GDF7/ADM/ST14/NODAL/FZD1/DVL3/DLC1/CTHRC1/SPINT1/RPS7/RARG/PLXNB2/TCTN1/TRIM71	37
GO:0007091	metaphase/anaphase transition of mitotic cell cycle	23/3461	54/18670	3.75424e-05	0.000888129	0.000673728	TACC3/NDC80/CDC6/KLHL22/TTK/MAD2L2/CDC20/CENPF/NEK6/DUSP1/PCID2/DLGAP5/CCNB1/ESPL1/USP44/HECW2/ANAPC1/BUB1B/MAD2L1/PLK1/CDT1/BUB1/AURKB	23
GO:0001843	neural tube closure	33/3461	90/18670	3.78068e-05	0.000891059	0.000675951	RALA/CC2D2A/PRKACA/CELSR1/GRHL2/KDM2B/TGFB2/MTHFD1/SALL4/TSC2/FZD3/SFRP1/TGFB1/COBL/SUFU/NPHP3/WNT5A/MTHFD1L/TWIST1/SDC4/RARA/KIF20B/ADM/ST14/FZD1/DVL3/DLC1/CTHRC1/SPINT1/RPS7/RARG/PLXNB2/TRIM71	33
GO:0003197	endocardial cushion development	20/3461	44/18670	3.85631e-05	0.00090552	0.00068692	SNAI2/ERBB3/TGFB2/JAG1/TGFBR1/FGF8/RBM24/MSX2/TBX2/TWIST1/SOX9/ACVRL1/MSX1/TGFBR2/CRELD1/HEY1/TMEM100/DCHS1/ROBO2/BMPR2	20
GO:1901653	cellular response to peptide	103/3461	385/18670	3.93384e-05	0.000920314	0.000698143	GCLC/CFLAR/PDK4/PRKAR2B/PDK2/BAIAP2L1/VIM/PRKCQ/ATP6AP1/PRKACA/ADCY2/GSTP1/ICAM1/CDC6/SIRT1/JAK2/PCK2/LPIN2/KLF5/TSC2/TGFB1/ATP1A3/JAK3/CAV2/CAV1/RARRES2/KANK1/PRKAR1A/GNRHR/NFKB1/TIMELESS/GLP1R/GPLD1/GHR/KAT2B/ITGA4/GRB14/STAT1/PIK3R3/GOT1/SOCS2/ADCY7/NR4A1/LRP1/RPL23/KLF2/PPAT/ASS1/PTPRE/PRKAA1/IRS4/AGT/TBC1D4/TLR4/CPEB2/SORL1/USO1/WDTC1/PKLR/PARP1/CCNA2/PIK3R1/SESN3/PAK1/PDE3B/BCL2L11/KLF10/SH…	103
GO:0048675	axon extension	41/3461	121/18670	4.0559e-05	0.000945382	0.000717159	RUFY3/RTN4R/SEMA3A/SEMA3C/HSP90AA1/SEMA5B/ULK2/SEMA6A/HSP90AB1/NRP1/MEGF8/VEGFA/SEMA5A/WNT5A/FN1/NRP2/LRP1/USP9X/APOE/OLFM1/PLXNA3/SEMA4F/DBNL/SEMA6D/NTRK3/SLIT2/PAK1/ITGB1/DRAXIN/ISLR2/SEMA6B/ALCAM/SEMA3E/LAMB2/SLIT3/TRPV2/SEMA4D/SEMA4A/L1CAM/BMPR2/PLXNA4	41
GO:0007612	learning	47/3461	145/18670	4.18996e-05	0.000973053	0.00073815	PRKAR2B/TAC1/CIC/DDHD2/JPH4/NDRG4/NPTX2/ASIC1/HRH2/BCHE/TANC1/SLC8A2/ATP8A1/ATXN1/FOXP2/PPT1/DLG4/SNAP25/EPHB2/MEIS2/AGT/STRA6/NLGN4X/NTRK2/ITGB1/SLC7A11/JPH3/SLC6A1/KIT/DGKI/SYNJ1/BTG2/KALRN/SHANK1/SHANK2/MAP1A/FOS/INSR/FOXB1/SYNPO/RIN1/JUN/NRXN1/GABRA5/RELN/HRH1/ARC	47
GO:0048145	regulation of fibroblast proliferation	31/3461	83/18670	4.26002e-05	0.000985714	0.000747754	FOSL2/GSTP1/CDC6/SFRP1/TGFB1/CDK6/ZMIZ1/PDGFRB/WNT5A/FN1/MYB/CDKN1A/CCNB1/PDGFRA/AGT/CCNA2/PDGFC/EGFR/FBXO4/DDR2/TP53INP1/PDGFD/SPHK1/PAWR/JUN/PARP10/ANXA2/PDGFA/S100A6/ANXA2P2/AQP1	31
GO:0006188	IMP biosynthetic process	3461-08-01	10/18670	4.35449e-05	0.00100027	0.000758796	AMPD2/PAICS/PPAT/ATIC/GART/HPRT1/PFAS/ADSL	8
GO:0071600	otic vesicle morphogenesis	3461-08-01	10/18670	4.35449e-05	0.00100027	0.000758796	FGFR2/FGF8/PROX1/SOX9/HESX1/STOX1/TCAP/CEP290	8
GO:1901342	regulation of vasculature development	111/3461	422/18670	4.38949e-05	0.00100467	0.000762135	CFLAR/PLXND1/CX3CL1/DCN/BRCA1/GRN/FOXC1/SP100/VASH1/RAPGEF3/ANGPT2/SEMA6A/TGFB2/SIRT1/NRP1/PPP1R16B/SRPX2/FGF9/FLT1/SFRP1/ITGB8/HSPB1/SERPINE1/RLN2/HTATIP2/VEGFA/SEMA5A/SPARC/THBS4/WNT5A/STAT1/CTH/CD160/TNFAIP3/PGF/TEK/EGR1/TWIST1/EFNB2/RRAS/RHOJ/KLF2/ADM2/RAMP2/SERPINF1/STARD13/BTG1/COL4A2/ANXA1/AGT/GPNMB/SULF1/THBS1/CYP1B1/EMILIN1/FGF2/ACVRL1/MYOCD/ERBB2/HSPG2/ECM1/VASH2/RHOB/PLK2/EPHA1/ADAM12/…	111
GO:0051146	striated muscle cell differentiation	82/3461	293/18670	4.42115e-05	0.00100828	0.000764871	CFLAR/CACNA2D2/SPAG9/CD9/EHD2/RARB/IL4R/MEF2C/NOX4/NOS1/MYH9/KLF5/DMPK/TNNT1/DYRK1B/TGFB1/CAV2/PRKAR1A/SOX6/RBM24/VEGFA/LOX/PDGFRB/TANC1/IGFBP5/CACYBP/RGS4/PROX1/TNNT2/BHLHE41/NLN/EFNB2/SIX1/FLNC/TMOD2/RARA/KDM6B/CCNB1/PTGFRN/PDGFRA/AGT/MYOF/PPP3CA/MYOCD/AFG3L2/ARRB2/SIK1/KCNH1/ADAM12/PAK1/ITGB1/AKAP6/HOMER1/UCHL1/PGM5/CXADR/FZD7/MMP14/CSRP1/LMNA/CAPN2/SGCB/MSX1/GREM1/IGF2/CXCL10/CDK1/SGCD/AKAP13…	82
GO:0001505	regulation of neurotransmitter levels	96/3461	355/18670	4.54879e-05	0.00103367	0.000784133	SLC7A2/SYT7/CHDH/GPM6B/ATP2B4/MAOB/SLC44A1/NAALAD2/MOXD1/CHRNA3/HSP90AA1/ARG2/MEF2C/NOS1/ICAM1/PHGDH/HSP90AB1/JAK2/GCAT/RIMS4/HRH3/SLC1A6/GRIK5/CAV1/SLC1A1/APBA1/FBXL20/ASIC1/SLC38A1/SLC29A1/BCHE/RIMS3/RGS4/CLU/GRM4/PRKCG/KLF2/SYNGR3/TICAM1/ASS1/PPT1/SNAP25/SYT6/DAGLA/AGT/TLR4/CYP1B1/PPFIA2/SDSL/GCSH/SYT2/ARL6IP5/AMT/SNCA/SLC22A3/CHRNA6/CACNA1B/SLC7A11/SLC6A1/DGKI/SYNJ1/GART/SV2A/RNF180/ADCY1/ATP…	96
GO:0043434	response to peptide hormone	114/3461	436/18670	4.58642e-05	0.0010385	0.000787795	GCLC/CFLAR/PDK4/PRKAR2B/PDK2/BAIAP2L1/PRKCQ/GAL/ATP6AP1/PRKACA/ADCY2/GSTP1/ICAM1/CDC6/SIRT1/JAK2/PCK2/LPIN2/TIMP1/TSC2/TGFB1/JAK3/CAV2/CAV1/RARRES2/KANK1/COL1A1/PRKAR1A/GNRHR/NFKB1/GLP1R/GPLD1/GHR/SPARC/KAT2B/GRB14/STAT1/IGFBP5/CACYBP/PIK3R3/GOT1/TEK/EGR1/SOCS2/ADCY7/NR4A1/GOT2/PPAT/SLC27A1/ASS1/PTPRE/PRKAA1/IRS4/BTG1/ANXA1/AGT/TBC1D4/EDNRB/CPEB2/SORL1/KHK/STAT4/USO1/WDTC1/PKLR/PARP1/CCNA2/PIK3R1…	114
GO:0048844	artery morphogenesis	29/3461	76/18670	4.71168e-05	0.00106306	0.00080643	FOXC1/MYLK/TGFB2/NRP1/JAG1/SMAD7/TGFBR1/FGF8/ZMIZ1/VEGFA/PDGFRB/HES1/PRRX1/PROX1/TBX2/LRP1/EFNB2/SIX1/APOE/STRA6/ACVRL1/MYOCD/FOXH1/ADAMTS9/HEY1/COL3A1/FOXC2/BMPR2/MIR145	29
GO:0000075	cell cycle checkpoint	64/3461	216/18670	4.72985e-05	0.00106338	0.00080667	BRCA1/USP28/FOXN3/TIPIN/NDC80/ORC1/AURKA/CLSPN/CDC6/MSH2/KLHL22/FZR1/TGFB1/TIMELESS/TTK/RPL24/NEK11/MAD2L2/CDC20/PROX1/CENPF/PLAGL1/DUSP1/CDKN1A/PCID2/PRMT1/E2F8/TOP2A/PCNA/CCNB1/USP44/RPS6/DNA2/TICRR/DTL/PLK2/CDKN2B/CHEK1/HMGA2/FBXO4/BUB1B/CDC25C/BTG2/NAE1/RPL26/MAD2L1/PLK1/CDT1/RFWD3/BUB1/CDK1/TRIAP1/RHNO1/NABP1/PLK3/ZWILCH/SFN/AURKB/CHEK2/KNTC1/FOXO4/MUC1/BLM/USP17L2	64
GO:0071604	transforming growth factor beta production	18/3461	38/18670	4.74814e-05	0.00106372	0.000806927	CX3CL1/CDH3/CD200/TGFB2/HSP90AB1/LAPTM4B/ITGB8/MYB/LRRC32/THBS1/ITGAV/LUM/FURIN/SMAD3/LTBP3/LGALS9/CD2AP/MIR149	18
GO:0060606	tube closure	33/3461	91/18670	4.88638e-05	0.00109083	0.000827496	RALA/CC2D2A/PRKACA/CELSR1/GRHL2/KDM2B/TGFB2/MTHFD1/SALL4/TSC2/FZD3/SFRP1/TGFB1/COBL/SUFU/NPHP3/WNT5A/MTHFD1L/TWIST1/SDC4/RARA/KIF20B/ADM/ST14/FZD1/DVL3/DLC1/CTHRC1/SPINT1/RPS7/RARG/PLXNB2/TRIM71	33
GO:0035909	aorta morphogenesis	17/3461	35/18670	5.14607e-05	0.00114478	0.000868418	MYLK/TGFB2/JAG1/FGF8/PDGFRB/HES1/PROX1/TBX2/LRP1/EFNB2/SIX1/ACVRL1/FOXH1/ADAMTS9/HEY1/COL3A1/MIR145	17
GO:1901605	alpha-amino acid metabolic process	61/3461	204/18670	5.24502e-05	0.00116271	0.000882021	GCLC/AASS/ATP2B4/ASNS/ARG2/PLOD1/SEPHS1/NOX4/NOS1/PHGDH/PRODH/GCAT/MTHFD1/AHCY/SMS/CRYM/FAH/GCDH/PLOD3/ACCS/CTH/AGMAT/ALDH6A1/GOT1/GOT2/PPAT/MPST/ASS1/IDO1/SCLY/PSAT1/SDSL/CSAD/GCSH/AZIN2/AMT/ENOPH1/PSPH/SLC7A11/ACAD8/AZIN1/GART/ALDH4A1/CBS/ASRGL1/SERINC5/ATP7A/GPT2/GLYATL1/ATCAY/GPT/CTPS1/PHYKPL/SHMT1/PFAS/PIPOX/SEPHS2/SHMT2/PYCR1/SLC25A21/GFPT1	61
GO:1901862	negative regulation of muscle tissue development	25/3461	62/18670	5.32071e-05	0.00117129	0.000888535	JARID2/YBX3/SIRT2/TLL2/TGFB1/FGF8/SOX6/IGFBP5/RGS4/TWIST1/SOX15/LEF1/MYOCD/MEIS1/PAK1/SAV1/GJA1/FZD7/S100B/TGFBR2/AKIRIN1/MAPK11/DLL1/MIR199A2/MIR17HG	25
GO:1905818	regulation of chromosome separation	25/3461	62/18670	5.32071e-05	0.00117129	0.000888535	TACC3/NDC80/CDC6/KLHL22/TTK/MAD2L2/CDC20/CENPF/NEK6/DUSP1/PCID2/DLGAP5/CCNB1/ESPL1/USP44/HECW2/ANAPC1/BUB1B/MAD2L1/PTTG1/PLK1/CDT1/BUB1/AURKB/MAPK15	25
GO:0071375	cellular response to peptide hormone stimulus	88/3461	321/18670	5.43556e-05	0.00119244	0.000904574	GCLC/CFLAR/PDK4/PRKAR2B/PDK2/BAIAP2L1/PRKCQ/ATP6AP1/PRKACA/ADCY2/GSTP1/CDC6/SIRT1/JAK2/PCK2/LPIN2/TSC2/TGFB1/JAK3/CAV2/CAV1/RARRES2/KANK1/PRKAR1A/GNRHR/NFKB1/GLP1R/GPLD1/GHR/KAT2B/GRB14/STAT1/PIK3R3/GOT1/SOCS2/ADCY7/NR4A1/PPAT/ASS1/PTPRE/PRKAA1/IRS4/AGT/TBC1D4/CPEB2/SORL1/USO1/WDTC1/PKLR/PARP1/CCNA2/PIK3R1/SESN3/PAK1/PDE3B/SHC1/SH2B2/INHBB/PRKCI/ADCY1/GJB2/FBN1/IGF2/RAB31/ENHO/INSR/SLC25A33/RELA/…	88
GO:0006401	RNA catabolic process	105/3461	397/18670	5.4977e-05	0.00120191	0.000911759	RPS20/SAMD4A/VIM/YBX3/RPL31/EXOSC7/EXOSC5/RPS5/RPLP0/DAZL/HNRNPM/RPL3/EIF3E/RNASEH2A/RPS16/RPS19/CACNG7/RPL18A/HSPB1/RPL34/RPS13/RBM24/RPS12/RPL24/RPS15/RPL22/RPS25/SET/SLIRP/EXOSC8/ETF1/RPL21/RPL5/RPS10/RPL23/AGO3/PCID2/LSM4/EXOSC2/DKC1/RPL27/LIN28A/CTIF/RPS15A/PRR5L/TBRG4/RPL35/RPS6/RPLP1/LRPPRC/RPS24/DNA2/SSB/FASTKD1/RPS2/RPL13A/RPL11/SERBP1/RPS8/RPS27A/NAF1/RPS3A/RPL7/RPS3/SIDT2/CARHSP1/SLFN1…	105
GO:0048144	fibroblast proliferation	31/3461	84/18670	5.56402e-05	0.00121011	0.000917982	FOSL2/GSTP1/CDC6/SFRP1/TGFB1/CDK6/ZMIZ1/PDGFRB/WNT5A/FN1/MYB/CDKN1A/CCNB1/PDGFRA/AGT/CCNA2/PDGFC/EGFR/FBXO4/DDR2/TP53INP1/PDGFD/SPHK1/PAWR/JUN/PARP10/ANXA2/PDGFA/S100A6/ANXA2P2/AQP1	31
GO:0048843	negative regulation of axon extension involved in axon guidance	14/3461	26/18670	5.59248e-05	0.00121011	0.000917982	SEMA3A/SEMA3C/SEMA5B/SEMA6A/NRP1/SEMA5A/WNT5A/PLXNA3/SEMA4F/SEMA6D/SEMA6B/SEMA3E/SEMA4D/SEMA4A	14
GO:0071711	basement membrane organization	14/3461	26/18670	5.59248e-05	0.00121011	0.000917982	PHLDB1/NID2/LAMB1/MMP11/FERMT1/HPN/PLOD3/NID1/PXDN/RAMP2/ITGB1/LAMB2/FLRT2/COL4A1	14
GO:0071599	otic vesicle development	3461-10-01	15/18670	5.69222e-05	0.00122751	0.000931177	FGFR2/GATA3/FGF8/PROX1/SOX9/SIX1/HESX1/STOX1/TCAP/CEP290	10
GO:0001974	blood vessel remodeling	20/3461	45/18670	5.73781e-05	0.00123314	0.000935452	FLT4/FOXC1/SEMA3C/MEF2C/JAG1/CST3/TGFB1/FGF8/ACVR2B/EPAS1/LIF/AGT/ACVRL1/NOL3/ABR/ATP7A/FOXC2/BGN/TGM2/BMPR2	20
GO:0032963	collagen metabolic process	39/3461	115/18670	6.04844e-05	0.00129551	0.000982764	MRC2/VIM/TRAM2/FAP/PLOD1/MMP2/SUCO/MMP11/MMP9/CST3/MMP15/TGFB1/PLOD3/COL1A1/PDGFRB/MYB/TGFB3/GOT1/MMP24/COL5A1/EMILIN1/FURIN/ARRB2/CBX8/CTSK/ITGB1/MMP14/COL1A2/CTSB/MFAP4/PHYKPL/F2R/COL13A1/MMP17/COL15A1/MIR149/MIR218-1/MIR92A2/MIR145	39
GO:0043524	negative regulation of neuron apoptotic process	47/3461	147/18670	6.14382e-05	0.00131151	0.000994901	GCLC/CX3CL1/GRN/ERBB3/MEF2C/KDM2B/TYRO3/MSH2/HSP90AB1/JAK2/NRP1/NFATC4/TOX3/PTPRZ1/FGF8/CCL2/CPEB4/SET/TGFB3/LRP1/PRKCG/SIX1/APOE/PPT1/VSTM2L/MAP3K12/ARRB2/SNCA/NTRK2/ANGPT1/BTG2/DRAXIN/PRKCI/TERT/GRIK2/GABRB3/FOXB1/NDNF/NMNAT1/CLCF1/JUN/F2R/NRBP2/GABRA5/XRCC2/C5AR1/NAIP	47
GO:0045843	negative regulation of striated muscle tissue development	24/3461	59/18670	6.31175e-05	0.00134284	0.00101866	JARID2/YBX3/SIRT2/TLL2/TGFB1/FGF8/SOX6/RGS4/TWIST1/SOX15/LEF1/MYOCD/MEIS1/PAK1/SAV1/GJA1/FZD7/S100B/TGFBR2/AKIRIN1/MAPK11/DLL1/MIR199A2/MIR17HG	24
GO:0048863	stem cell differentiation	73/3461	257/18670	6.73781e-05	0.00142773	0.00108307	JARID2/SNAI2/FOXC1/FGFR2/TCOF1/SEMA3A/SEMA3C/MEF2C/SEMA5B/EFNB1/PUS7/SEMA6A/TGFB2/NRP1/JAG1/SFRP1/ERCC2/CDK6/GATA3/SOX6/RBM24/SEMA5A/HSPA9/FAM172A/BCHE/HES1/FN1/NRP2/MYB/EPCAM/MSX2/RDH10/TBX2/TRIM6/TWIST1/RUNX2/SOX21/SOX9/OVOL2/LIF/LIN28A/SOX5/PDGFRA/SEMA4F/EDNRB/SEMA6D/MYOCD/MTF2/OSR1/FBXL17/HMGA2/EDNRA/FZD1/KIT/RUNX1/FGF19/ZNF281/FRZB/MSX1/KBTBD8/RET/NOLC1/GREM1/NUDT21/SEMA6B/LTBP3/SEMA3E/NRTN/…	73
GO:1990138	neuron projection extension	52/3461	168/18670	6.76712e-05	0.00142773	0.00108307	RUFY3/RTN4R/NEDD4L/SEMA3A/SEMA3C/HSP90AA1/SEMA5B/ULK2/AURKA/SEMA6A/HSP90AB1/NRP1/MEGF8/CACNG7/SH3GL2/RASAL1/VEGFA/SEMA5A/WNT5A/ITGA4/FN1/NRP2/LRP1/USP9X/APOE/OLFM1/PLXNA3/POSTN/SEMA4F/DBNL/SEMA6D/NTRK3/SYT2/CPNE9/SLIT2/PAK1/ITGB1/DRAXIN/ISLR2/SEMA6B/ALCAM/SEMA3E/LAMB2/RIMS2/SLIT3/TRPV2/SEMA4D/SEMA4A/L1CAM/BMPR2/SYT3/PLXNA4	52
GO:1901654	response to ketone	58/3461	193/18670	6.77835e-05	0.00142773	0.00108307	CFLAR/TNC/MAOB/ADCY2/DNMT3B/ICAM1/TFAP4/TGFB2/SIRT1/PCK2/SFRP1/TGFB1/CAV1/AHR/NR3C1/TNFSF4/SPP1/KLF9/TGFB3/DUSP1/CDKN1A/FOSB/KLF2/FOXP2/ASS1/RAMP2/PRKAA1/SERPINF1/PCNA/NASP/THBS1/ABHD2/NTRK3/PARP1/SLIT2/EGFR/PSPH/EIF4E/FBXO32/IGFBP7/ADCY1/GJB2/DDIT4/UGT3A2/GLB1/FOS/PRKCE/PTGER4/RELA/ADCY6/FIBIN/GBA/SLIT3/EFNA5/KCNJ11/EIF4EBP1/CLDN4/AQP1	58
GO:0018108	peptidyl-tyrosine phosphorylation	97/3461	363/18670	6.82917e-05	0.00143367	0.00108757	MATK/DYRK4/MVP/CNTN1/FLT4/EPHA3/ERBB3/FGFR2/TNFRSF1A/PPP2R5B/TESK2/FGFR1/DLG3/NOX4/DOCK3/ICAM1/TYRO3/IL11/JAK2/NRP1/PTK6/FLT1/SFRP1/DYRK1B/TGFB1/TYK2/JAK3/CAV1/FGF8/VTN/PTPN6/NEDD9/VEGFA/TTK/GHR/THBS4/PDGFRB/HES1/CBLB/EFEMP1/TEK/LIF/SH3BP5/DLG4/EPHB2/IL6ST/PDGFRA/EPHA7/AGT/PARP9/NTRK3/ARRB2/ERBB2/CBLC/HAX1/EPHA5/PDGFC/TSLP/EGFR/EPHA1/NCAPG2/NTRK2/PTPRJ/TWF1/ADAM17/ANGPT1/LRP8/KIT/SHC1/FGFR4/ITGA5…	97
GO:0014812	muscle cell migration	36/3461	104/18670	7.0576e-05	0.00147188	0.00111656	MEF2C/SSH1/GSTP1/NOX4/NRP1/FGF9/NDRG4/PLAT/SERPINE1/VTN/THBS4/PDGFRB/IGFBP5/LRP1/SIX1/POSTN/ANXA1/AGT/SORL1/SEMA6D/MYOCD/SLIT2/PAK1/ADAMTS1/TERT/ATP7A/PDGFD/AKIRIN1/FOXO4/PDGFA/PARVA/LPAR1/AIF1/MIR499A/MIR218-1/ITGB3	36
GO:0090100	positive regulation of transmembrane receptor protein serine/threonine kinase signaling pathway	36/3461	104/18670	7.0576e-05	0.00147188	0.00111656	HFE/ITGA8/TGFB2/HSP90AB1/FERMT1/FGF9/TGFB1/TGFBR1/TTK/HES1/ACVR2B/TGFB3/GOT1/MSX2/INHBA/SULF1/THBS1/INHBE/ACVRL1/TGFB1I1/MYOCD/LEFTY2/PARP1/GDF7/GPC3/CDKN2B/ADAM17/DAB2/NODAL/INHBB/MSX1/GDF3/BMPR2/LEFTY1/FOXD1/GDF10	36
GO:0006275	regulation of DNA replication	37/3461	108/18670	7.24113e-05	0.0015052	0.00114184	DBF4/RFC2/GLI2/TIPIN/FGFR1/CDC6/CDC7/SMC3/TNFAIP1/TIMELESS/GMNN/BCL6/MSH6/CACYBP/E2F8/PCNA/RFC3/DSCC1/DNA2/ACVRL1/BRCA2/TICRR/ESCO1/CCNA2/EGFR/TERF1/S100A11/RFC4/STOML2/CDT1/CDK1/ESCO2/ATAD5/ZBTB38/JUN/CHEK2/BLM	37
GO:0030204	chondroitin sulfate metabolic process	18/3461	39/18670	7.29638e-05	0.00151173	0.00114679	IDS/DCN/CHPF2/IMPAD1/ARSB/SLC35D1/CHPF/IDUA/CHSY1/CHST7/CHST9/CSGALNACT2/NDNF/CSPG4/CHST13/BGN/CHSY3/HEXA	18
GO:0051592	response to calcium ion	47/3461	148/18670	7.4047e-05	0.00152918	0.00116002	SYT7/SYT13/RASGRP2/MEF2C/ITPR3/CAV1/PPIF/RASAL1/GPLD1/SPARC/WNT5A/ECT2/CACYBP/TNNT2/DUSP1/FOSB/PRKAA1/SYT6/THBS1/CARF/SEC31A/PPP3CA/KCNH1/ITPKB/SYT2/CPNE9/CAMK2D/EGFR/HOMER1/SLC6A1/NCSTN/ADCY1/STIM1/ADAM9/CLIC4/NLGN1/FOS/JUNB/JUN/CPNE7/SCN5A/S100A16/RYR1/CPNE4/RYR2/RYR3/SYT3	47
GO:0007015	actin filament organization	105/3461	400/18670	7.59433e-05	0.00156325	0.00118587	TAC1/CX3CL1/BAIAP2L1/CCL26/GAS7/RHOBTB2/RUFY3/TMSB10/ARHGEF5/RHOBTB1/PAK3/RAPGEF3/NOX4/ARHGAP28/ICAM1/PLEKHG2/EZR/JAK2/NRP1/PLS3/PYCARD/CORO2B/RHOV/SFRP1/COBL/TGFBR1/KANK1/PPP1R9B/RND2/TNFAIP1/NEDD9/CAP2/SEMA5A/WIPF1/RND3/RHOU/MAD2L2/RGS4/PROX1/TGFB3/PLS1/SDC4/PACSIN1/RHOJ/AIF1L/MYO1B/TMOD2/GDPD2/SWAP70/MICAL2/AVIL/DBNL/FHDC1/FCHSD2/SPTBN5/DIAPH3/HAX1/RHOB/TMEFF2/ESPNL/SLIT2/PIK3R1/IQGAP2/EPHA1/D…	105
GO:0071241	cellular response to inorganic substance	63/3461	215/18670	7.73542e-05	0.00158714	0.00120399	CFLAR/HFE/SYT7/SYT13/CDH1/RASGRP2/FSTL3/MEF2C/NFATC4/MMP9/MAP1LC3A/PPIF/KCNA1/RASAL1/TIMELESS/GPLD1/WNT5A/ECT2/CACYBP/ADCY7/MT1G/MT2A/FOSB/TRAF2/ATF4/PRKAA1/SERPINF1/DLG4/CCNB1/SYT6/CARF/SLC40A1/KCNH1/ITPKB/PARP1/SYT2/CPNE9/SNCA/CAMK2D/CCNA2/EGFR/GSN/NCSTN/ADCY1/ATP7A/B2M/CLIC4/MT1E/NLGN1/FABP4/FOS/JUNB/JUN/CPNE7/SCN5A/BACE1/MT1X/RYR1/CPNE4/BLM/RYR3/SYT3/AQP1	63
GO:0003417	growth plate cartilage development	17/3461	36/18670	8.07258e-05	0.00164566	0.00124839	RARB/COCH/COL12A1/COL7A1/RARA/MATN2/COL6A1/COL6A2/CER1/COL6A3/TGFBR2/POC1A/THBS3/RARG/ANXA2/VIT/ANXA2P2	17
GO:0071634	regulation of transforming growth factor beta production	17/3461	36/18670	8.07258e-05	0.00164566	0.00124839	CX3CL1/CDH3/CD200/TGFB2/HSP90AB1/LAPTM4B/ITGB8/MYB/LRRC32/THBS1/ITGAV/LUM/FURIN/SMAD3/LGALS9/CD2AP/MIR149	17
GO:0060038	cardiac muscle cell proliferation	26/3461	67/18670	8.21241e-05	0.0016688	0.00126594	JARID2/FOXC1/FGFR2/FGFR1/MEF2C/TGFB2/FGF9/NDRG4/TGFBR1/PRKAR1A/TBX2/CCNB1/PIM1/FGF2/MEIS1/TENM4/SAV1/GJA1/TGFBR2/ZFPM2/CDK1/FOXC2/MAPK11/MIR204/MIR199A2/MIR17HG	26
GO:0010771	negative regulation of cell morphogenesis involved in differentiation	34/3461	97/18670	8.34093e-05	0.0016895	0.00128164	RUFY3/RTN4R/SEMA3A/SEMA3C/SEMA5B/ULK2/SEMA6A/NRP1/NFATC4/KANK1/SEMA5A/WNT5A/GBP1/SPP1/OMG/PLXNA3/POSTN/EPHB2/EPHA7/SEMA4F/SEMA6D/PPP3CA/SLIT2/DRAXIN/SEMA6B/NLGN1/LINGO1/SEMA3E/RCC2/EFNA5/DCC/SEMA4D/SEMA4A/DNM3	34
GO:0051306	mitotic sister chromatid separation	24/3461	60/18670	8.68475e-05	0.00175355	0.00133023	TACC3/NDC80/CDC6/KLHL22/TTK/MAD2L2/CDC20/CENPF/NEK6/DUSP1/PCID2/DLGAP5/CCNB1/ESPL1/USP44/HECW2/ANAPC1/BUB1B/MAD2L1/PTTG1/PLK1/CDT1/BUB1/AURKB	24
GO:0042339	keratan sulfate metabolic process	16/3461	33/18670	8.77852e-05	0.00176597	0.00133965	ST3GAL1/ST3GAL6/B4GALT1/B4GALT6/B4GALT4/ST3GAL3/GNS/LUM/GALNS/B3GNT7/ST3GAL2/GLB1/B3GNT2/CHST2/CHST6/HEXA	16
GO:1902099	regulation of metaphase/anaphase transition of cell cycle	22/3461	53/18670	8.80199e-05	0.00176597	0.00133965	NDC80/CDC6/KLHL22/TTK/MAD2L2/CDC20/CENPF/NEK6/DUSP1/PCID2/DLGAP5/CCNB1/ESPL1/USP44/HECW2/BUB1B/MAD2L1/PLK1/CDT1/BUB1/AURKB/MAPK15	22
GO:0010763	positive regulation of fibroblast migration	3461-09-01	13/18670	8.86818e-05	0.00177364	0.00134547	PAK3/TGFB1/THBS1/PAK1/BAG4/DDR2/PRKCE/SLC8A1/MIR145	9
GO:0006144	purine nucleobase metabolic process	3461-12-01	21/18670	8.9312e-05	0.00177373	0.00134554	MTHFD1/MTHFD1L/PAICS/PPAT/GMPR/AOX1/PRPS1/GART/HPRT1/SHMT1/DPYD/APRT	12
GO:0032332	positive regulation of chondrocyte differentiation	3461-12-01	21/18670	8.9312e-05	0.00177373	0.00134554	SOX6/RUNX2/SOX9/LOXL2/SOX5/BMPR1B/ACVRL1/ZNF219/SMAD3/RELA/ANXA2/ANXA2P2	12
GO:0001101	response to acid chemical	92/3461	343/18670	8.95258e-05	0.00177373	0.00134554	GCLC/PDK4/CD9/TNC/EPHA3/ATP2B4/IPO5/FGFR2/PDK3/ASNS/WNT8B/RARB/RRAGB/GSTP1/COL16A1/HSD17B2/MMP2/TESC/ICAM1/SCD/KLHL22/NFATC4/PTK6/ADNP2/SFRP1/COL1A1/MAPK10/GLRB/VEGFA/SPARC/PDGFRB/CPEB4/BCHE/WNT5A/IGFBP2/TNFSF4/MYB/DUSP1/EGR1/LRAT/SOX9/SIX1/KLF2/CDKN2D/ASS1/RARA/PRKAA1/SERPINF1/PCNA/CCNB1/PDGFRA/NTRK3/COL6A1/OSR1/PDGFC/EGFR/NTRK2/GSN/ZEB1/SESN3/GJA1/FZD7/SST/CAPN2/IGFBP7/COL1A2/ABCA1/ATP7A/GJB2/R…	92
GO:0071901	negative regulation of protein serine/threonine kinase activity	46/3461	145/18670	9.02762e-05	0.00178303	0.00135259	PRKAR2B/IPO5/GSTP1/TFAP4/SIRT1/PYCARD/SFRP1/RASIP1/CAV1/HSPB1/PRKAR1A/HIPK3/DUSP16/PTPN6/KAT2B/RGS4/TNFAIP3/DUSP1/CDKN2C/CDKN1A/CDKN2D/APOE/SORL1/DUSP6/MYOCD/CBLC/DUSP10/CDKN2B/CDKN2A/PTPRJ/PDCD4/UCHL1/SMPD1/PLK1/HEG1/SFN/GBA/NR2F2/AIDA/PRKAR1B/ZNF675/SPRED2/IPO7/MIR218-1/MIR92A2/LYN	46
GO:0042273	ribosomal large subunit biogenesis	27/3461	71/18670	9.09315e-05	0.00179039	0.00135818	NOP16/NLE1/DDX18/RPLP0/RPL3/PAK1IP1/MDN1/BRIX1/RPL24/RPL5/WDR74/RPL35/RSL24D1/WDR12/RPL11/RPL7/RPL26/RPL38/MRPL11/RRS1/NPM1/RPL14/RPF2/RPL12/RPL23A/RPL10A/RPLP0P6	27
GO:0022618	ribonucleoprotein complex assembly	66/3461	229/18670	9.16848e-05	0.00179963	0.00136519	RBM5/EIF4B/NLE1/HSP90AA1/NUFIP1/RPS5/RPLP0/GEMIN2/SRPK1/HSP90AB1/RPL3/EIF3E/PIH1D1/RPS19/EIF3B/PTGES3/MDN1/BRIX1/RPL24/RPS15/RPL5/SNRPC/RPS10/SNRPD2/SNRPB/EIF2S2/AGO3/LSM4/TGS1/RSL24D1/SNRPF/TICRR/NOL3/RPL13A/RPL11/SNRPG/NAF1/EIF3M/CELF5/RPS14/PSIP1/NUDT21/SNRPD1/RPSA/RPL38/MRPL11/RUVBL1/RPS27/EIF3K/RRS1/SNRPE/RPF2/RPL12/RPL23A/RNU5E-1/RNU5A-1/RNVU1-7/RNU1-1/RNVU1-18/RNU1-2/RNU1-4/RNU1-3/RPLP0P6/…	66
GO:0022409	positive regulation of cell-cell adhesion	72/3461	255/18670	9.24795e-05	0.00180963	0.00137277	CX3CL1/PTPRU/PRKCQ/FSTL3/TFRC/GLI2/KIFAP3/IL4R/PAK3/ICAM1/EFNB1/ITGA6/LGALS1/SMAD7/PYCARD/CD276/EBI3/TGFB1/JAK3/CAV1/GATA3/ZMIZ1/CCL2/PTPN6/GCNT2/BCL6/WNT5A/HES1/ITGA4/IGFBP2/CD160/TNFSF4/MYB/CD274/EFNB2/PODXL/RARA/IL6ST/ANXA1/ADAM19/HAVCR2/DUSP10/ITPKB/HSPD1/PIK3R1/PAK1/RPS3/CXCL13/NODAL/RUNX1/ICOSLG/VCAM1/KIF26B/TGFBR2/IGF2/CCDC88B/LGALS9/MALT1/RELA/SOX2/LCK/SOCS1/CD55/CD47/DPP4/PDCD1LG2/CARD11…	72
GO:0061037	negative regulation of cartilage development	15/3461	30/18670	9.33509e-05	0.00182106	0.00138144	SNAI2/GLI2/RARB/PTHLH/TGFBR1/NKX3-2/EFEMP1/SOX9/RARA/CTSK/ADAMTS12/FRZB/GREM1/LTBP3/RARG	15
GO:0022407	regulation of cell-cell adhesion	105/3461	402/18670	9.37833e-05	0.00182388	0.00138358	CX3CL1/CD9/HFE/CDH1/PTPRU/PRKCQ/FSTL3/TFRC/GLI2/KIFAP3/PAG1/IL4R/PAK3/ARG2/FXYD5/ICAM1/EFNB1/ITGA6/JAK2/LGALS1/CCM2L/JAG1/SMAD7/PYCARD/CD276/EBI3/TGFB1/JAK3/CAV1/AKNA/GATA3/ZMIZ1/CCL2/PRKAR1A/PTPN6/GCNT2/MDGA1/VEGFA/BCL6/WNT5A/HES1/ITGA4/IGFBP2/MAD2L2/CD160/TNFSF4/MYB/EPCAM/CD274/SDC4/EFNB2/PODXL/ASS1/IDO1/RARA/LGALS3/SWAP70/IL6ST/ANXA1/ADAM19/HAVCR2/EPHA7/SERPINE2/GPNMB/LRRC32/LEF1/ADAMTS18/ERBB…	105
GO:0071496	cellular response to external stimulus	91/3461	339/18670	9.44853e-05	0.00183192	0.00138968	GCLC/PDK4/PDK2/LAMP2/HFE/SNAI2/TNC/KIF26A/TNFRSF1A/WIPI1/ASNS/RRAGB/SSH1/GSTP1/SEH1L/ICAM1/ITGA6/SIRT1/SH3GLB1/MAP1LC3A/SFRP1/TNFRSF10A/TGFB1/NUDT1/PPP1R9B/COL1A1/NFKB1/DAP/CPEB4/ITGA4/GOT1/TNFRSF10B/TNFRSF8/TRIM24/KCNJ2/CDKN1A/SOX9/ATF4/TRPM4/PRKAA1/MYBBP1A/POSTN/WNT2B/STK26/HNRNPA1/AGT/NUDT15/CIB2/TLR4/CTSV/PIM1/MYOCD/PMAIP1/SIK1/RALB/UCN2/SKP2/EGFR/CDKN2B/SESN3/CHEK1/GJA1/KLF10/CBS/VCAM1/ATF3/…	91
GO:0007051	spindle organization	52/3461	170/18670	9.51968e-05	0.00183484	0.0013919	PKD1/TACC3/PARP3/WDR62/SPAG5/NDC80/MAPRE3/AURKA/TPX2/KIZ/BIRC5/HAUS4/EZR/EFHC1/SUN2/MYH9/MYBL2/FSD1/BCCIP/SMC3/TTK/CEP72/CDC20/NEK6/AUNIP/TUBGCP6/KNSTRN/RAN/CCNB1/PSRC1/ESPL1/KIF23/PLK2/TACC1/HAUS6/RPS3/NEK7/HAUS1/POC1A/PLK1/GOLGA2/CHD3/AURKB/RCC1/MAPK15/CHEK2/GOLGA8R/CCDC69/CENPW/MZT1/GOLGA8O/GOLGA8N	52
GO:0018212	peptidyl-tyrosine modification	97/3461	366/18670	9.53891e-05	0.00183484	0.0013919	MATK/DYRK4/MVP/CNTN1/FLT4/EPHA3/ERBB3/FGFR2/TNFRSF1A/PPP2R5B/TESK2/FGFR1/DLG3/NOX4/DOCK3/ICAM1/TYRO3/IL11/JAK2/NRP1/PTK6/FLT1/SFRP1/DYRK1B/TGFB1/TYK2/JAK3/CAV1/FGF8/VTN/PTPN6/NEDD9/VEGFA/TTK/GHR/THBS4/PDGFRB/HES1/CBLB/EFEMP1/TEK/LIF/SH3BP5/DLG4/EPHB2/IL6ST/PDGFRA/EPHA7/AGT/PARP9/NTRK3/ARRB2/ERBB2/CBLC/HAX1/EPHA5/PDGFC/TSLP/EGFR/EPHA1/NCAPG2/NTRK2/PTPRJ/TWF1/ADAM17/ANGPT1/LRP8/KIT/SHC1/FGFR4/ITGA5…	97
GO:0022616	DNA strand elongation	13/3461	24/18670	9.55045e-05	0.00183484	0.0013919	POLD3/GINS1/POLA1/MCM4/MCM3/GINS2/PCNA/RFC3/DNA2/GINS4/RFC4/TERT/MCM7	13
GO:0032201	telomere maintenance via semi-conservative replication	14/3461	27/18670	9.63637e-05	0.00184576	0.00140018	RFC2/POLD1/POLD3/POLE2/POLA1/RPA3/PCNA/RFC3/DNA2/PRIM2/TERF1/RFC4/FEN1/PRIM1	14
GO:0010717	regulation of epithelial to mesenchymal transition	32/3461	90/18670	9.7719e-05	0.00186608	0.00141559	WWTR1/PHLDB1/EPHA3/FOXC1/TGFB2/JAG1/SMAD7/SFRP1/TGFB1/HPN/TGFBR1/COL1A1/GCNT2/TRIM62/MAD2L2/TGFB3/TWIST1/GLIPR2/OVOL2/OLFM1/LOXL2/LEF1/TGFB1I1/DAB2/TGFBR2/GREM1/SMAD3/VASN/LDLRAD4/ZNF703/DACT3/MIR149	32
GO:0042398	cellular modified amino acid biosynthetic process	21/3461	50/18670	0.000103359	0.00196786	0.00149281	GCLC/GGCT/CHDH/PLOD1/MGST2/MTHFD1/PLOD3/MTHFD1L/CHAC1/BBOX1/SLC27A1/ATIC/CHAC2/SLC7A11/GART/CKB/GATM/SHMT1/OPLAH/CKMT1A/CKMT1B	21
GO:0071230	cellular response to amino acid stimulus	26/3461	68/18670	0.00010972	0.0020778	0.0015762	GCLC/IPO5/RRAGB/COL16A1/MMP2/KLHL22/COL1A1/CPEB4/SIX1/ASS1/PDGFRA/COL6A1/PDGFC/EGFR/NTRK2/ZEB1/SESN3/CAPN2/COL1A2/ATP7A/COL3A1/PDGFD/BAIAP2/SOCS1/COL4A1/COL5A2	26
GO:0090184	positive regulation of kidney development	18/3461	40/18670	0.000109789	0.0020778	0.0015762	CFLAR/PROM1/TGFB1/GATA3/VEGFA/PDGFRB/EGR1/SOX9/SIX1/LIF/LIN28A/WNT2B/AGT/RET/PDGFD/MAGED1/PDGFA/FOXD1	18
GO:0006790	sulfur compound metabolic process	98/3461	372/18670	0.000112202	0.00211609	0.00160525	GCLC/PDK4/PDK2/GGCT/AASS/MGST1/ST3GAL1/IDS/DCN/CHPF2/ST3GAL6/PDK3/GSTP1/MGST2/B4GALT1/NOX4/PHGDH/ACOT7/SCD/MTHFD1/AHCY/ABCD1/SMS/IMPAD1/GCDH/UST/GHR/HSPA9/ARSB/SLC35D1/CTH/AKR1A1/B4GALT6/ELOVL3/B4GALT4/AMD1/CHPF/CHST8/HS3ST3B1/SLC25A19/ST3GAL3/IDUA/MPST/CHAC1/PPT1/CHSY1/MICAL2/HSD17B4/GSTM3/GNS/SLC19A3/IDH1/NDST4/LUM/CSAD/CHST4/GALNS/CHAC2/SLC26A1/SCD5/ENOPH1/SNCA/CHST7/SLC7A11/CHST9/ANGPT1/DBI/B…	98
GO:0010634	positive regulation of epithelial cell migration	52/3461	171/18670	0.00011248	0.00211609	0.00160525	ITGA3/TAC1/GRN/FLT4/FGFR1/TGFB2/HDAC6/EPB41L4B/SIRT1/NRP1/MMP9/SRPX2/TGFB1/HSPB1/GATA3/GPLD1/VEGFA/SEMA5A/SPARC/WNT5A/FOXP1/PROX1/NRP2/TEK/GLIPR2/SOX9/RHOJ/RAB25/ANXA1/AGT/THBS1/FGF2/RHOB/PLK2/ADAM17/NUS1/ANGPT1/EMC10/TGFBR2/AMOTL1/ADAM9/ATOH8/PRKCE/FOXC2/JUN/MIR101-1/BMPR2/MIR499A/MIR199A2/TDGF1/ITGB3/MIR296	52
GO:0042471	ear morphogenesis	39/3461	118/18670	0.000113895	0.00213637	0.00162064	COL11A1/FGFR2/GLI2/CELSR1/FGFR1/ITGA8/FGF9/FZD3/HPN/GATA3/FGF8/NKX3-2/SOBP/WNT5A/OTX1/PRRX1/PROX1/TWIST1/SOX9/SIX1/ATP8A2/EPHB2/LRIG3/OSR1/ZEB1/ZIC1/ABR/FRZB/MSX1/HESX1/CTHRC1/STOX1/TTC39C/RPL38/TCAP/TSHZ1/SLITRK6/CEP290/MAFB	39
GO:0030100	regulation of endocytosis	60/3461	205/18670	0.00011711	0.00219021	0.00166147	HFE/ZFYVE16/EPHA3/NEDD4L/PIK3CB/SNAP91/PICALM/ARFGAP1/TSC2/CLIP3/CAV1/SERPINE1/SH3GL2/VTN/VEGFA/WNT5A/AAK1/SGIP1/CLU/PPP3CC/LRP1/PACSIN1/RAB17/EFNB2/APOE/APOC1/PPT1/LGALS3/DLG4/PPP3CA/RAB20/SH3GL3/ARRB2/SNCA/LRRTM2/GPC3/DAB2/ANGPT1/VPS28/B2M/GREM1/RAB31/GSG1L/NLGN1/ANKRD13D/MCTP1/SPHK1/CD151/SLC2A4/ANXA2/BTBD9/CD2AP/ARC/DLL1/SCAMP5/MIR199A2/ANXA2P2/STON1/APELA/ITGB3	60
GO:0006027	glycosaminoglycan catabolic process	24/3461	61/18670	0.000118222	0.00220449	0.00167231	IDS/DCN/GPC1/HMMR/GPC4/TGFB1/ARSB/SDC4/IDUA/GNS/FGF2/LUM/GALNS/HSPG2/GPC3/SDC3/HGSNAT/SDC2/GLB1/CSPG4/BGN/GPC6/AGRN/HEXA	24
GO:0050807	regulation of synapse organization	63/3461	218/18670	0.000120068	0.00223235	0.00169344	ARHGAP44/GPC4/PAK3/MEF2C/SSH1/LZTS3/NFATC4/SRPX2/CBLN1/ABHD17B/CUX2/MDGA1/SPARC/WNT5A/CDC20/NRP2/RAB17/SIX1/LRFN1/ARHGAP22/APOE/EPHB2/EPHA7/DBNL/ABHD17C/CLSTN3/NTRK3/SNCA/LRRTM2/NTRK2/SLC7A11/GRID2/HOMER1/LHFPL4/LRP8/FZD1/CLSTN2/KALRN/CAMKV/SLITRK5/RAPSN/IL1RAPL1/NLGN1/ZNF804A/LRRN3/BAIAP2/LRRN1/SLITRK1/NRXN1/EPHB3/EFNA5/SLITRK6/ROBO2/FLRT2/SEMA4D/AGRN/RELN/IL1RAP/SEMA4A/DNM3/ARC/COLQ/ETV5	63
GO:0014911	positive regulation of smooth muscle cell migration	20/3461	47/18670	0.000120799	0.00223938	0.00169877	SSH1/NOX4/NRP1/FGF9/VTN/PDGFRB/IGFBP5/LRP1/POSTN/AGT/SEMA6D/PAK1/ADAMTS1/TERT/ATP7A/PDGFD/FOXO4/LPAR1/AIF1/MIR499A	20
GO:0014909	smooth muscle cell migration	32/3461	91/18670	0.000124217	0.00229602	0.00174174	MEF2C/SSH1/GSTP1/NOX4/NRP1/FGF9/NDRG4/PLAT/SERPINE1/VTN/PDGFRB/IGFBP5/LRP1/POSTN/AGT/SORL1/SEMA6D/MYOCD/SLIT2/PAK1/ADAMTS1/TERT/ATP7A/PDGFD/FOXO4/PDGFA/PARVA/LPAR1/AIF1/MIR499A/MIR218-1/ITGB3	32
GO:0051444	negative regulation of ubiquitin-protein transferase activity	3461-10-01	16/18670	0.000126493	0.0023313	0.0017685	SMAD7/BAG2/MAD2L2/RPL5/RPL23/USP44/RPL11/DTX3L/MAD2L1/RPS7	10
GO:0050803	regulation of synapse structure or activity	65/3461	227/18670	0.00012699	0.00233367	0.0017703	ARHGAP44/GPC4/PAK3/MEF2C/SSH1/LZTS3/NFATC4/SRPX2/CBLN1/ABHD17B/CUX2/MDGA1/SPARC/WNT5A/CDC20/NRP2/RAB17/SIX1/LRFN1/ARHGAP22/APOE/PPT1/EPHB2/EPHA7/DBNL/ABHD17C/CLSTN3/NTRK3/SNCA/LRRTM2/NTRK2/SLC7A11/GRID2/HOMER1/LHFPL4/LRP8/FZD1/CLSTN2/KALRN/CAMKV/SLITRK5/RAPSN/IL1RAPL1/NLGN1/ZNF804A/LRRN3/BAIAP2/LRRN1/SLITRK1/SLC17A8/NRXN1/EPHB3/EFNA5/SLITRK6/ROBO2/FLRT2/SEMA4D/AGRN/RELN/IL1RAP/SEMA4A/DNM3/ARC/COL…	65
GO:0014883	transition between fast and slow fiber	3461-08-01	11/18670	0.000133533	0.00243977	0.00185079	TNNT1/TNNC1/PPP3CA/TNNI1/GTF2IRD2B/GTF2IRD2/MIR499A/ACTN3	8
GO:0070203	regulation of establishment of protein localization to telomere	3461-08-01	11/18670	0.000133533	0.00243977	0.00185079	CCT4/DKC1/CCT7/TERF1/CCT5/CCT8/CCT3/CCT2	8
GO:0007094	mitotic spindle assembly checkpoint	16/3461	34/18670	0.000137397	0.00248175	0.00188264	NDC80/KLHL22/TTK/MAD2L2/CDC20/CENPF/DUSP1/PCID2/CCNB1/USP44/BUB1B/MAD2L1/PLK1/CDT1/BUB1/AURKB	16
GO:0031577	spindle checkpoint	16/3461	34/18670	0.000137397	0.00248175	0.00188264	NDC80/KLHL22/TTK/MAD2L2/CDC20/CENPF/DUSP1/PCID2/CCNB1/USP44/BUB1B/MAD2L1/PLK1/CDT1/BUB1/AURKB	16
GO:0071173	spindle assembly checkpoint	16/3461	34/18670	0.000137397	0.00248175	0.00188264	NDC80/KLHL22/TTK/MAD2L2/CDC20/CENPF/DUSP1/PCID2/CCNB1/USP44/BUB1B/MAD2L1/PLK1/CDT1/BUB1/AURKB	16
GO:0071174	mitotic spindle checkpoint	16/3461	34/18670	0.000137397	0.00248175	0.00188264	NDC80/KLHL22/TTK/MAD2L2/CDC20/CENPF/DUSP1/PCID2/CCNB1/USP44/BUB1B/MAD2L1/PLK1/CDT1/BUB1/AURKB	16
GO:0045765	regulation of angiogenesis	100/3461	383/18670	0.000137956	0.00248478	0.00188493	PLXND1/CX3CL1/DCN/BRCA1/GRN/FOXC1/SP100/VASH1/RAPGEF3/ANGPT2/SEMA6A/TGFB2/SIRT1/NRP1/PPP1R16B/SRPX2/FLT1/SFRP1/ITGB8/HSPB1/SERPINE1/RLN2/HTATIP2/VEGFA/SEMA5A/SPARC/THBS4/WNT5A/STAT1/CD160/TNFAIP3/PGF/TEK/TWIST1/RRAS/RHOJ/KLF2/ADM2/RAMP2/SERPINF1/STARD13/BTG1/COL4A2/ANXA1/AGT/GPNMB/SULF1/THBS1/CYP1B1/EMILIN1/FGF2/ACVRL1/ERBB2/HSPG2/ECM1/VASH2/RHOB/PLK2/EPHA1/ADAM12/ADM/HMGA2/ITGB1/PDE3B/CXCL13/NOD…	100
GO:0050654	chondroitin sulfate proteoglycan metabolic process	19/3461	44/18670	0.000140378	0.00252124	0.00191259	IDS/DCN/CHPF2/IMPAD1/ARSB/SLC35D1/CHPF/IDUA/CHSY1/CHST7/CHST9/CSGALNACT2/CYTL1/NDNF/CSPG4/CHST13/BGN/CHSY3/HEXA	19
GO:0035904	aorta development	23/3461	58/18670	0.000141499	0.00252705	0.001917	PLXND1/ADAMTS6/MYLK/TGFB2/JAG1/FGF8/SUFU/LOX/PDGFRB/HES1/PROX1/TBX2/LRP1/EFNB2/SIX1/LOXL1/ACVRL1/FOXH1/ADAMTS9/HEY1/COL3A1/ROBO2/MIR145	23
GO:0071385	cellular response to glucocorticoid stimulus	23/3461	58/18670	0.000141499	0.00252705	0.001917	CFLAR/GSTP1/DNMT3B/ICAM1/TFAP4/PCK2/TGFB1/NR3C1/KLF9/ASS1/SERPINF1/ANXA1/EGFR/EIF4E/BCL2L11/FBXO32/GJB2/DDIT4/AKAP13/SSTR2/ZFP36L1/EIF4EBP1/AQP1	23
GO:0030071	regulation of mitotic metaphase/anaphase transition	21/3461	51/18670	0.000145242	0.00258662	0.00196219	NDC80/CDC6/KLHL22/TTK/MAD2L2/CDC20/CENPF/NEK6/DUSP1/PCID2/DLGAP5/CCNB1/ESPL1/USP44/HECW2/BUB1B/MAD2L1/PLK1/CDT1/BUB1/AURKB	21
GO:0046112	nucleobase biosynthetic process	3461-11-01	19/18670	0.000151284	0.0026846	0.00203652	MTHFD1/UMPS/MTHFD1L/PAICS/PPAT/PRPS1/GART/HPRT1/CTPS1/SHMT1/APRT	11
GO:0001890	placenta development	47/3461	152/18670	0.000151591	0.0026846	0.00203652	PKD1/DCN/CUL7/FGFR2/VASH1/DAZAP1/GRHL2/HSD17B2/HSP90AB1/ITGB8/MDFI/TFEB/HES1/EPAS1/SPP1/NRK/OVOL2/LIF/E2F8/TRIM28/ADAM19/CTSV/RPS6/LEF1/PLK4/VASH2/EGFR/ADM/ST14/GJA1/NODAL/CCNF/HEY1/CTSB/GJB2/PRDX3/HTRA1/SPINT1/IGF2/JUNB/KRT19/PHLDA2/SOCS3/NR2F2/ZFP36L1/BMPR2/APELA	47
GO:0035023	regulation of Rho protein signal transduction	44/3461	140/18670	0.00016108	0.0028447	0.00215797	ITGA3/PLEKHG6/TRIO/RTN4R/PREX2/ARHGEF5/PLEKHG2/NRP1/SOS2/RASIP1/KANK1/TNFAIP1/ARHGEF17/ARHGDIB/PDGFRB/BCL6/ECT2/ARHGEF26/PLEKHG1/APOE/EPS8L1/ARHGEF39/FGD4/ARHGEF19/LPAR4/ITGB1/EPS8/FGD5/ABR/KALRN/ARHGEF3/F2RL2/DLC1/ABCA1/ARHGEF40/COL3A1/AKAP13/PLEKHG5/HEG1/F2R/ARHGEF37/ARHGEF12/KANK2/LPAR1	44
GO:1903053	regulation of extracellular matrix organization	18/3461	41/18670	0.000161997	0.00285295	0.00216423	CFLAR/PHLDB1/TNFRSF1A/FAP/CST3/TGFB1/AEBP1/LRP1/SOX9/TCF15/COLGALT1/AGT/EMILIN1/FGFR4/DDR2/SMAD3/ANTXR1/DPP4	18
GO:0030278	regulation of ossification	59/3461	203/18670	0.000163752	0.00287587	0.00218161	TAC1/SNAI2/GPM6B/FGFR2/ATP6AP1/PRKACA/MEF2C/TXLNG/TGFB2/SUCO/RASSF2/JAG1/SFRP1/TGFB1/CDK6/SUFU/MGP/WNT5A/ACVR2B/IGFBP5/TGFB3/MSX2/TNN/TWIST1/SRGN/RUNX2/SOX9/GDPD2/TRPM4/CHSY1/IL6ST/BMPR1B/FBN2/ECM1/OSR1/GJA1/ANKH/DHRS3/DDR2/CTHRC1/NELL1/GREM1/SMAD3/LTBP3/PTGER4/ZHX3/TMEM64/SLC8A1/TMEM119/CSF1/PBX1/SEMA4D/PDLIM7/ENPP1/BMPR2/CEBPD/HIF1A-AS2/GDF10/MIR675	59
GO:0055024	regulation of cardiac muscle tissue development	34/3461	100/18670	0.000164839	0.00287835	0.00218349	JARID2/ERBB3/FGFR2/FGFR1/MEF2C/FGF9/TGFB1/TGFBR1/FGF8/SOX6/RGS4/TBX2/EFNB2/CCNB1/PIM1/FGF2/MYOCD/ARRB2/MEIS1/PAK1/AKAP6/SAV1/GJA1/FZD7/TGFBR2/GREM1/ZFPM2/CDK1/MAPK11/DLL1/MIR499A/MIR204/MIR199A2/MIR17HG	34
GO:0001945	lymph vessel development	13/3461	25/18670	0.000165255	0.00287835	0.00218349	PKD1/FLT4/FOXC1/VASH1/VEGFA/ACVR2B/PROX1/EFNB2/ACVRL1/HEG1/FOXC2/NR2F2/BMPR2	13
GO:1904861	excitatory synapse assembly	13/3461	25/18670	0.000165255	0.00287835	0.00218349	CBLN1/WNT5A/LRFN1/NTRK3/LRRTM2/GRID2/SHANK1/SHANK2/NLGN1/NRXN1/IL1RAP/SEMA4A/PLXNB2	13
GO:1904888	cranial skeletal system development	25/3461	66/18670	0.000175783	0.00305333	0.00231623	FOXN3/FGFR2/FGF4/MEF2C/GRHL2/TGFB2/MTHFD1/TGFB1/MEGF8/TGFBR1/PRRX1/TGFB3/MSX2/MTHFD1L/RDH10/TWIST1/RUNX2/SIX1/PDGFRA/NODAL/MMP14/TGFBR2/SMAD3/SH3PXD2B/FOXC2	25
GO:0007389	pattern specification process	113/3461	446/18670	0.000195305	0.00337924	0.00256346	PAX6/CC2D2A/FOXC1/FGFR2/PRKACA/NLE1/GLI2/SEMA3A/SEMA3C/CELSR1/WNT8B/PLXNA2/FGFR1/MEF2C/SMARCD3/AURKA/KDM2B/EFNB1/DLL3/NRP1/NDRG4/SFRP1/MEGF8/DNAH11/COBL/TGFBR1/FGF8/SUFU/NKX3-2/MDFI/TBX18/NPHP3/WNT5A/HES1/ACVR2B/OTX1/WLS/NRP2/MSX2/TBX2/BICC1/BHLHE41/OVOL2/TCF15/SIX1/CHSY1/MICAL2/BHLHE40/WNT2B/LMX1B/DYNC2LI1/BMPR1B/LEF1/ACVRL1/NKD1/MTF2/GPR161/OSR1/DAAM2/RIPPLY1/GPC3/CER1/ZEB1/GJA1/ZIC1/DISP1/NODA…	113
GO:0043542	endothelial cell migration	75/3461	274/18670	0.000195612	0.00337924	0.00256346	PLXND1/DCN/GRN/FLT4/SP100/VASH1/FGF4/FGFR1/FAP/MEF2C/ANGPT2/SIRT1/NRP1/MYH9/SRPX2/TGFB1/HSPB1/TGFBR1/GATA3/GPLD1/VEGFA/SEMA5A/SPARC/WNT5A/FOXP1/PIK3R3/PROX1/NRP2/TEK/NR4A1/EFNB2/RHOJ/APOE/SERPINF1/STARD13/LOXL2/ANXA1/AGT/THBS1/CYP1B1/FGF2/ACVRL1/RHOB/SLIT2/PLK2/ITGB1/ADAM17/NUS1/ANGPT1/CXCL13/PAXIP1/EMC10/ADAMTS9/AMOTL1/GREM1/ATOH8/PLEKHG5/SCG2/PTPRM/FOXC2/PRKX/NR2F2/SEMA4A/S100A2/DPP4/MIR101-1/B…	75
GO:1901655	cellular response to ketone	32/3461	93/18670	0.00019729	0.00339897	0.00257843	CFLAR/TNC/ADCY2/DNMT3B/ICAM1/TFAP4/SIRT1/PCK2/SFRP1/TGFB1/AHR/NR3C1/TNFSF4/SPP1/KLF9/KLF2/ASS1/PRKAA1/SERPINF1/EGFR/EIF4E/FBXO32/ADCY1/GJB2/DDIT4/UGT3A2/PRKCE/PTGER4/ADCY6/EFNA5/EIF4EBP1/AQP1	32
GO:0033002	muscle cell proliferation	67/3461	239/18670	0.000199395	0.00342593	0.00259888	CFLAR/CX3CL1/JARID2/FOXC1/CALCRL/FGFR2/FGFR1/MEF2C/GSTP1/MMP2/TGFB2/JAK2/MMP9/FGF9/NDRG4/TGFBR1/PRKAR1A/NPR3/PDGFRB/FOXP1/STAT1/IGFBP5/MEF2D/TNFAIP3/MYB/TGFB3/TBX2/NQO2/CDKN1A/SIX1/CCNB1/AGT/PIM1/THBS1/FGF2/MYOCD/MEIS1/SKP2/EGFR/TENM4/PAK1/PDCD4/SAV1/GJA1/ANGPT1/ADAMTS1/TGFBR2/TERT/RBPMS2/NPR1/ZFPM2/CDK1/PDGFD/AKIRIN1/FOXC2/JUN/ERN1/MAPK11/XRCC6/TGM2/MIR339/AIF1/MIR499A/MIR204/MIR199A2/MIR17HG/MI…	67
GO:0000723	telomere maintenance	49/3461	162/18670	0.000201207	0.00342636	0.00259921	PARP3/RFC2/RAD51/POLD1/PRKCQ/SP100/POLD3/RIF1/HSP90AA1/HSP90AB1/POLE2/POLA1/CCNE1/RPA3/PTGES3/CCT4/TEP1/DKC1/PCNA/RFC3/HNRNPA1/CCT7/DNA2/BRCA2/PIF1/PARP1/NAF1/PRIM2/TERF1/CCT5/NEK7/FBXO4/CCT8/RECQL4/CCT3/RFC4/GNL3/TERT/CCT2/TERF2IP/FEN1/DCP2/EXO1/AURKB/MAPK15/XRCC6/BLM/PRIM1/PINX1	49
GO:0003179	heart valve morphogenesis	21/3461	52/18670	0.000201416	0.00342636	0.00259921	SNAI2/MEF2C/TGFB2/JAG1/TGFB1/GATA3/TWIST1/SOX9/FGFRL1/OLFM1/NOTCH2/STRA6/EMILIN1/SLIT2/TGFBR2/ADAMTS9/HEY1/DCHS1/SLIT3/ROBO2/BMPR2	21
GO:0007044	cell-substrate junction assembly	33/3461	97/18670	0.000201582	0.00342636	0.00259921	EPHA3/GPM6B/TESK2/TNS1/COL16A1/ITGA6/NRP1/CORO2B/SFRP1/VEGFA/FN1/TEK/LRP1/SDC4/LAMC1/TLN1/THBS1/ACVRL1/PTPRJ/WHAMM/MMP14/ITGA5/DLC1/SMAD3/LIMS1/PEAK1/CD151/PLEC/RCC2/EFNA5/S100A10/ACTN3/FMN1	33
GO:0150115	cell-substrate junction organization	33/3461	97/18670	0.000201582	0.00342636	0.00259921	EPHA3/GPM6B/TESK2/TNS1/COL16A1/ITGA6/NRP1/CORO2B/SFRP1/VEGFA/FN1/TEK/LRP1/SDC4/LAMC1/TLN1/THBS1/ACVRL1/PTPRJ/WHAMM/MMP14/ITGA5/DLC1/SMAD3/LIMS1/PEAK1/CD151/PLEC/RCC2/EFNA5/S100A10/ACTN3/FMN1	33
GO:0051145	smooth muscle cell differentiation	27/3461	74/18670	0.0002042	0.00344936	0.00261666	FGFR2/ITGA8/MEF2C/SMARCD3/SIRT1/NFATC4/FGF9/TGFB1/VEGFA/HES1/CTH/SOX9/SIX1/RAMP2/EDNRB/MYOCD/ZEB1/ADM/PDCD4/KIT/SGCB/HEY1/RBPMS2/FOXO4/MIR125B2/MIR125B1/MIR145	27
GO:1900182	positive regulation of protein localization to nucleus	27/3461	74/18670	0.0002042	0.00344936	0.00261666	CDH1/IPO5/TGFB1/ECT2/CCT4/LIF/TRIM28/DKC1/RAN/CCT7/KAT7/PARP9/PARP1/PIK3R1/CCT5/ZIC1/CCT8/CCT3/DTX3L/TERT/CCT2/PLK1/SMAD3/CDK1/TRIM8/CD2AP/PINX1	27
GO:0043010	camera-type eye development	85/3461	319/18670	0.00020603	0.00344936	0.00261666	PROM1/PAX6/VIM/CC2D2A/FOXC1/ATP2B4/SDK2/SMARCD3/GRHL2/KDM2B/TGFB2/NRP1/JAG1/LAMA1/FZR1/TGFB1/LIM2/TGFBR1/GATA3/VEGFA/PDGFRB/WNT5A/RPL24/ACVR2B/GPD2/EFEMP1/PROX1/RDH10/TBX2/GJA8/INHBA/TWIST1/SOX9/TBC1D20/RHOJ/BCL11B/FOXP2/RAB11FIP4/RARA/SERPINF1/ATP8A2/EPHB2/WNT2B/PDGFRA/STRA6/BCAR3/CYP1B1/BMPR1B/FBN2/ACVRL1/NTRK3/MEIS1/COL8A1/EGFR/NTRK2/ZEB1/SLC7A11/THRB/GJA1/LPCAT1/CRYGC/TGFBR2/HCN1/RET/FBN1/TUB…	85
GO:0048736	appendage development	53/3461	179/18670	0.000206395	0.00344936	0.00261666	FGFR2/GLI2/SEMA3C/FGF4/PLXNA2/RARB/FGFR1/GRHL2/ITGA6/TGFB2/SALL4/RSPO4/FGF9/IMPAD1/MEGF8/IQCE/FGF8/KAT2B/WNT5A/PRRX1/ECE1/MSX2/RDH10/TBX2/TWIST1/RUNX2/SOX9/RARA/BMPR1B/LEF1/FBN2/CRABP2/OSR1/AFF3/PAM/GPC3/FREM2/SLC7A11/MBNL1/GJA1/BCL2L11/FLVCR1/MSX1/ZNF219/GREM1/RARG/KDF1/NR2F2/PBX1/ASPH/BMPR2/FMN1/SALL3	53
GO:0060173	limb development	53/3461	179/18670	0.000206395	0.00344936	0.00261666	FGFR2/GLI2/SEMA3C/FGF4/PLXNA2/RARB/FGFR1/GRHL2/ITGA6/TGFB2/SALL4/RSPO4/FGF9/IMPAD1/MEGF8/IQCE/FGF8/KAT2B/WNT5A/PRRX1/ECE1/MSX2/RDH10/TBX2/TWIST1/RUNX2/SOX9/RARA/BMPR1B/LEF1/FBN2/CRABP2/OSR1/AFF3/PAM/GPC3/FREM2/SLC7A11/MBNL1/GJA1/BCL2L11/FLVCR1/MSX1/ZNF219/GREM1/RARG/KDF1/NR2F2/PBX1/ASPH/BMPR2/FMN1/SALL3	53
GO:1903034	regulation of response to wounding	53/3461	179/18670	0.000206395	0.00344936	0.00261666	TFPI/CD9/PLAUR/GRN/RTN4R/MYLK/PRKCQ/FAP/MYH9/SYTL4/PLAT/CAV1/SERPINE1/KANK1/VTN/TNFAIP3/SPP1/FKBP1B/LRP1/CDKN1A/SOX15/APOE/PDGFRA/ANXA1/SERPINE2/TLR4/THBS1/DUOX1/FGF2/NTRK3/ADAMTS18/DUSP10/GJA1/CD109/TGFBR2/KLKB1/ATP7A/SMAD3/PRKCE/FOXC2/MYOZ1/THBD/F2R/RGMA/ANXA2/ABAT/PROS1/RTN4RL1/PDGFA/MIR199A2/ANXA2P2/LYN/EPPK1	53
GO:0010811	positive regulation of cell-substrate adhesion	39/3461	121/18670	0.000206744	0.00344936	0.00261666	ITGA3/CX3CL1/COL16A1/ITGA6/CCDC80/JAK2/NRP1/FERMT1/SFRP1/CDK6/C1QBP/VTN/NEDD9/VEGFA/FN1/NID1/TEK/SDC4/EMILIN2/EMILIN1/MMRN1/COL8A1/EPHA1/PTPRJ/ABI3BP/ITGA5/SMAD3/PLEKHA2/RAC3/LIMS1/PRKCE/NDNF/EMILIN3/CSF1/NPY2R/S100A10/VIT/ARL2/FMN1	39
GO:1904814	regulation of protein localization to chromosome, telomeric region	3461-09-01	14/18670	0.00020731	0.00344972	0.00261693	CCT4/DKC1/CCT7/TERF1/CCT5/CCT8/CCT3/GNL3/CCT2	9
GO:0006469	negative regulation of protein kinase activity	66/3461	235/18670	0.000209166	0.00347113	0.00263317	PRKAR2B/MVP/WWTR1/IPO5/TRIB2/GSTP1/TESC/TFAP4/SIRT1/GSKIP/PTK6/TSC2/PYCARD/SFRP1/RASIP1/CAV1/HSPB1/PRKAR1A/HIPK3/DUSP16/PTPN6/KAT2B/CBLB/RGS4/TNFAIP3/DUSP1/CDKN2C/PKN1/CDKN1A/CDKN2D/APOE/SH3BP5/EPHB2/SORL1/DUSP6/MYOCD/CBLC/DUSP10/EPHA1/CDKN2B/CDKN2A/PTPRJ/PDCD4/UCHL1/DEPTOR/CAMK2N2/SMPD1/PLK1/FABP4/HEG1/PPM1E/SFN/GBA/NPM1/SOCS3/SOCS1/NR2F2/AIDA/PRKAR1B/ZNF675/SPRED2/IPO7/MIR218-1/MIR92A2/DBNDD2/L…	66
GO:0000082	G1/S transition of mitotic cell cycle	76/3461	279/18670	0.000209691	0.00347113	0.00263317	DBF4/PKD1/MCM10/MCM2/MCM6/JADE1/ORC1/AURKA/ORC6/CDC6/CDC7/MCM5/POLE2/RBBP8/POLA1/PIM2/MCM4/CCNE1/CDK6/RPA3/CCL2/PTPN6/MCM3/GMNN/ORC2/RHOU/PLAGL1/INHBA/CDKN2C/CDKN1A/MCM8/PRMT1/PPAT/E2F8/CDKN2D/PCNA/NASP/CCNB1/CDK7/ANXA1/GPNMB/RPS6/PPP3CA/CTDSPL/SKP2/PLK2/PRIM2/EGFR/CDKN2B/CDKN2A/ITGB1/EIF4E/ADAM17/ADAMTS1/CDC25C/BTG2/PRMT2/RPL26/CDC25A/TERT/MCM7/CDT1/RFWD3/CDK1/TRIAP1/PLK3/SFN/RCC1/CHEK2/MUC1/EIF…	76
GO:0048562	embryonic organ morphogenesis	78/3461	288/18670	0.000212684	0.0035115	0.0026638	PAX6/COL11A1/FGFR2/GLI2/CELSR1/RARB/FGFR1/ITGA8/MEF2C/GRHL2/KDM2B/MTHFD1/FGF9/NDRG4/FZD3/MEGF8/HPN/TGFBR1/GATA3/FGF8/SUFU/NKX3-2/SOBP/MDFI/NPHP3/WNT5A/HES1/EFEMP1/OTX1/PRRX1/PROX1/TGFB3/MTHFD1L/RDH10/TBX2/TWIST1/RUNX2/SOX9/OVOL2/SIX1/ATP8A2/EPHB2/MICAL2/PDGFRA/STRA6/FBN2/LRIG3/OSR1/ZEB1/GJA1/ZIC1/NODAL/ZIC3/MMP14/ABR/FOXH1/FLVCR1/FRZB/BBS5/MSX1/TGFBR2/HESX1/CTHRC1/STOX1/FBN1/RBPMS2/SMAD3/TTC39C/R…	78
GO:0021954	central nervous system neuron development	28/3461	78/18670	0.000215938	0.00355596	0.00269752	FGFR2/GLI2/SEMA3A/HSP90AA1/HSP90AB1/NRP1/FGF8/WNT5A/NRP2/B4GALT6/PLXNA3/EPHB2/CDH11/SLIT2/NFIB/NTRK2/BTG2/ATP7A/HPRT1/RAC3/DCLK2/EPHB3/ROBO2/DCC/SZT2/TCTN1/PLXNA4/SALL3	28
GO:0051783	regulation of nuclear division	55/3461	188/18670	0.000222752	0.00365868	0.00277544	TACC3/CUL7/SIRT2/NDC80/AURKA/DAZL/CDC6/RANBP1/KLHL22/FZR1/TGFB1/CAV2/FGF8/SMC3/PPP1R9B/PRKAR1A/CUL9/TTK/PDGFRB/WNT5A/MAD2L2/CDC20/CENPF/NEK6/DUSP1/MSX2/PCID2/DLGAP5/PKMYT1/LIF/CCNB1/ESPL1/USP44/KIF20B/HECW2/CDCA5/CHEK1/ANAPC1/BUB1B/CDC25C/MSX1/MAD2L1/PTTG1/PLK1/IGF2/CDT1/BUB1/INSR/UBE2C/TOM1L2/SPHK1/AURKB/RCC1/MAPK15/KNTC1	55
GO:1901987	regulation of cell cycle phase transition	120/3461	480/18670	0.00022605	0.00370325	0.00280925	PRKAR2B/DBF4/PKD1/BRCA1/FOXN3/SDCCAG8/MTA3/ATP2B4/SIRT2/PRKACA/HMMR/JADE1/HSP90AA1/NDC80/SMARCD3/ORC1/AURKA/TPX2/TFAP4/HAUS4/CLSPN/CDC6/CDC7/KLHL22/FAM83D/ERCC2/CCNE1/FZR1/TGFB1/CDK6/CCL2/PPP1R9B/CEP164/PTPN6/TTK/CEP72/NEK11/MAD2L2/CDC20/CENPF/PLAGL1/NEK6/DUSP1/CDKN2C/CDKN1A/PCID2/PRMT1/DLGAP5/HSPA2/TUBA4A/AKAP9/E2F8/CDKN2D/PCNA/CCNB1/ANXA1/ESPL1/USP44/GPNMB/ODF2/DCTN3/HECW2/TICRR/PLK4/DTL/CTDSPL…	120
GO:0035051	cardiocyte differentiation	50/3461	167/18670	0.000229063	0.00374293	0.00283936	SEMA3C/RARB/MEF2C/NOX4/TGFB2/JAG1/TGFB1/SOX6/VEGFA/PDGFRB/HES1/CACYBP/RGS4/PROX1/TBX2/TWIST1/EFNB2/RARA/KDM6B/CCNB1/PDGFRA/AGT/MYOCD/ARRB2/SIK1/EGFR/TENM4/PAK1/ITGB1/PDCD4/AKAP6/CXADR/FZD7/LMNA/VCAM1/SGCB/GREM1/CDK1/SGCD/AKAP13/TCAP/ANXA2/SLC8A1/DLL1/ALPK2/MIR499A/MIR204/MIR199A2/ANXA2P2/MIR145	50
GO:0071826	ribonucleoprotein complex subunit organization	66/3461	236/18670	0.000238606	0.00388885	0.00295005	RBM5/EIF4B/NLE1/HSP90AA1/NUFIP1/RPS5/RPLP0/GEMIN2/SRPK1/HSP90AB1/RPL3/EIF3E/PIH1D1/RPS19/EIF3B/PTGES3/MDN1/BRIX1/RPL24/RPS15/RPL5/SNRPC/RPS10/SNRPD2/SNRPB/EIF2S2/AGO3/LSM4/TGS1/RSL24D1/SNRPF/TICRR/NOL3/RPL13A/RPL11/SNRPG/NAF1/EIF3M/CELF5/RPS14/PSIP1/NUDT21/SNRPD1/RPSA/RPL38/MRPL11/RUVBL1/RPS27/EIF3K/RRS1/SNRPE/RPF2/RPL12/RPL23A/RNU5E-1/RNU5A-1/RNVU1-7/RNU1-1/RNVU1-18/RNU1-2/RNU1-4/RNU1-3/RPLP0P6/…	66
GO:0007163	establishment or maintenance of cell polarity	60/3461	210/18670	0.000240892	0.00389341	0.00295351	PAX6/PKD1/RUFY3/LRRC7/SDCCAG8/HSP90AA1/NDC80/DLG3/HSP90AB1/MYH9/FERMT1/LAMA1/PARD6A/RHOV/KANK1/GATA3/GBF1/BCCIP/CYTH1/RND2/UST/CAP2/WWC1/WNT5A/HES1/FRMD4B/RND3/RHOU/SFRP5/TEK/PARD6B/TCF15/RHOJ/MAP7/KIF20B/KIF2C/RHOB/GSN/PAK1/MPP7/FRMD4A/RHOC/LMNA/KIF26B/PRKCI/MAD2L1/RHOBTB3/AMOTL1/PLK1/MTCL1/CLIC4/RND1/BRSK2/FAM89B/SYNE4/SAPCD2/FSCN2/PARVA/ALPK2/AQP1	60
GO:0009612	response to mechanical stimulus	60/3461	210/18670	0.000240892	0.00389341	0.00295351	GCLC/PKD1/DCN/TNC/COL11A1/TNFRSF1A/ASNS/ANGPT2/TNFRSF10A/TGFB1/HPN/COL1A1/NFKB1/KCNA1/STAT1/IGFBP2/GOT1/TNFRSF10B/TNFRSF8/KCNJ2/SOX9/FOSB/FOXP2/ATP8A2/POSTN/CCNB1/MEIS2/AGT/SERPINE2/TLR4/THBS1/STRA6/USP53/EGFR/PSPH/CHEK1/GJA1/MMP14/KIT/BTG2/TGFBR2/STRBP/COL3A1/CXCL10/P2RY1/MAP3K2/FOS/JUNB/PTGER4/RELA/TCAP/JUN/NRXN1/SLC8A1/SLITRK6/BACE1/RYR2/DMD/ASIC3/AQP1	60
GO:1903035	negative regulation of response to wounding	31/3461	90/18670	0.000241255	0.00389341	0.00295351	TFPI/CD9/PLAUR/RTN4R/FAP/PLAT/SERPINE1/VTN/SPP1/CDKN1A/APOE/PDGFRA/SERPINE2/THBS1/FGF2/ADAMTS18/DUSP10/GJA1/CD109/KLKB1/SMAD3/MYOZ1/THBD/RGMA/ANXA2/ABAT/PROS1/RTN4RL1/PDGFA/ANXA2P2/EPPK1	31
GO:0044843	cell cycle G1/S phase transition	80/3461	298/18670	0.000241342	0.00389341	0.00295351	DBF4/PKD1/ATP2B4/MCM10/MCM2/MCM6/JADE1/ORC1/AURKA/ORC6/CDC6/CDC7/MCM5/POLE2/FAM83D/RBBP8/POLA1/PIM2/MCM4/CCNE1/CDK6/RPA3/CCL2/PTPN6/MCM3/GMNN/ORC2/RHOU/PLAGL1/INHBA/CDKN2C/CDKN1A/MCM8/PRMT1/PPAT/E2F8/CDKN2D/PCNA/NASP/CCNB1/CDK7/ANXA1/GPNMB/RPS6/PPP3CA/CTDSPL/CCNA2/SKP2/PLK2/PRIM2/EGFR/CDKN2B/CDKN2A/ITGB1/EIF4E/ADAM17/ADAMTS1/CDC25C/BTG2/PRMT2/RPL26/CDC25A/TERT/MCM7/CDT1/RFWD3/CDK1/TRIAP1/PLK3/SFN…	80
GO:0007219	Notch signaling pathway	56/3461	193/18670	0.000247995	0.00399058	0.00302722	PLXND1/CNTN1/SNAI2/FOXC1/SEL1L/NLE1/DLL3/TGFB2/TSPAN15/JAG1/TGFB1/RPS19/CDK6/ZMIZ1/DTX4/CDH6/WWC1/BCL6/KAT2B/HES1/STAT1/AAK1/GOT1/TBX2/SOX9/DLGAP5/CHAC1/POSTN/CNTN6/NOTCH2/IL6ST/WDR12/EGFR/ADAM17/TIMP4/MMP14/KIT/NCSTN/TGFBR2/PRKCI/DTX3L/HEY1/TMEM100/ENHO/KRT19/EGFL7/FOXC2/MAML2/ROBO2/DLK1/PBX1/PEAR1/FAT4/MAML3/DLL1/S1PR3	56
GO:1903844	regulation of cellular response to transforming growth factor beta stimulus	39/3461	122/18670	0.00025025	0.00401061	0.00304241	CFLAR/ITGA3/DKK3/ITGA8/LTBP4/HSP90AB1/SIRT1/FERMT1/SMAD7/TGFB1/CAV2/CAV1/TGFBR1/LOX/TGFB3/GOT1/PMEPA1/WFIKKN1/THBS1/EMILIN1/FBN2/TGFB1I1/MYOCD/RPS27A/CDKN2B/ZEB1/ADAM17/DAB2/CD109/TGFBR2/HTRA1/FBN1/SMAD3/VASN/LDLRAD4/HTRA3/FAM89B/ZNF703/MIR17HG	39
GO:0042472	inner ear morphogenesis	33/3461	98/18670	0.000250505	0.00401061	0.00304241	COL11A1/FGFR2/GLI2/CELSR1/FGFR1/ITGA8/FGF9/FZD3/HPN/GATA3/FGF8/SOBP/WNT5A/OTX1/PRRX1/PROX1/SOX9/SIX1/ATP8A2/EPHB2/LRIG3/ZEB1/ZIC1/ABR/FRZB/HESX1/CTHRC1/STOX1/TTC39C/TCAP/SLITRK6/CEP290/MAFB	33
GO:0010977	negative regulation of neuron projection development	47/3461	155/18670	0.000251701	0.00401961	0.00304924	FKBP4/RUFY3/VIM/RTN4R/SEMA3A/SEMA3C/SEMA5B/ULK2/SEMA6A/NRP1/LGALS1/NFATC4/STMN2/KANK1/PMP22/SEMA5A/WNT5A/SPP1/LRP1/EFNB2/OMG/APOE/PLXNA3/RAP1GAP2/EPHB2/EPHA7/SEMA4F/SEMA6D/PPP3CA/SLIT2/PLK2/SPOCK1/DRAXIN/B2M/SEMA6B/NLGN1/LINGO1/SEMA3E/ADCY6/RGMA/RTN4RL1/RTN4RL2/DCC/SEMA4D/SEMA4A/DNM3/LPAR1	47
GO:0003012	muscle system process	118/3461	472/18670	0.000253793	0.00403854	0.0030636	CFLAR/SCN4A/JARID2/VIM/NEDD4L/PKP2/ATP2B4/CALCRL/MYLK/TNFRSF1A/LMCD1/PRKACA/TMEM38A/ENO1/CHRNA3/KCNN2/ARG2/MEF2C/GNAO1/NOS1/CHGA/MYLK2/TNNC2/SMAD7/DMPK/TNNT1/CAV1/MYL7/ACTA2/NMU/KCNA1/PDE4D/NUP155/TNNC1/IGFBP5/RGS4/TNNT2/FKBP1B/CALD1/SSPN/KCNJ2/BBS2/AKAP9/TMOD2/TNNI3/TRPM4/ATP8A2/IL6ST/DTNA/AGT/EDNRB/TLN1/SULF1/MYOF/PLCE1/CHRNA1/HCN4/PPP3CA/NOL3/MYOCD/PARP1/STAC/CAMK2D/GSN/HTR7/PAK1/TWF1/AKAP6/ED…	118
GO:0030282	bone mineralization	37/3461	114/18670	0.00025416	0.00403854	0.0030636	GPM6B/FGFR2/MEF2C/SNX10/TXLNG/PTHLH/ERCC2/TGFB1/MGP/LOX/ACVR2B/TGFB3/TWIST1/SRGN/SOX9/TRPM4/GPNMB/BMPR1B/FBN2/ECM1/OSR1/GPC3/CER1/GJA1/ANKH/KLF10/DDR2/COL1A2/NELL1/GREM1/SMAD3/LTBP3/SLC8A1/TMEM119/ENPP1/CCDC154/BMPR2	37
GO:0061298	retina vasculature development in camera-type eye	3461-10-01	17/18670	0.000256093	0.00404809	0.00307085	NRP1/LAMA1/PDGFRB/ACVR2B/RHOJ/PDGFRA/CYP1B1/ACVRL1/COL4A1/BMPR2	10
GO:2001267	regulation of cysteine-type endopeptidase activity involved in apoptotic signaling pathway	3461-10-01	17/18670	0.000256093	0.00404809	0.00307085	PLAUR/NLE1/TFAP4/JAK2/MMP9/PIH1D1/CAAP1/GSN/SMAD3/LGALS9	10
GO:0120193	tight junction organization	23/3461	60/18670	0.000256677	0.00404809	0.00307085	SNAI2/PRKACA/GRHL2/PARD6A/LSR/TGFBR1/ECT2/TGFB3/PARD6B/CRB3/RAMP2/MARVELD3/MPP7/GJA1/MARVELD2/F11R/RUNX1/PRKCI/CLDN19/MICALL2/CLDN3/OCLN/ARL2	23
GO:0010721	negative regulation of cell development	90/3461	344/18670	0.000268971	0.00423145	0.00320995	FKBP4/CX3CL1/PAX6/RUFY3/VIM/RTN4R/SIRT2/GAL/SEMA3A/SEMA3C/SEMA5B/ULK2/PTHLH/DLL3/SEMA6A/NRP1/LGALS1/NFATC4/JAG1/STMN2/TGFB1/KANK1/PMP22/VEGFA/SEMA5A/WNT5A/HES1/RGS4/GBP1/SPP1/TNN/LRP1/EFNB2/SOX9/OMG/APOE/PLXNA3/LIN28A/RAP1GAP2/POSTN/EPHB2/EPHA7/SEMA4F/EDNRB/SORL1/SEMA6D/PPP3CA/NTRK3/DUSP10/MEIS1/SLIT2/PLK2/DAAM2/PAK1/THRB/EIF4E/SPOCK1/NODAL/DRAXIN/FRZB/TERT/HEY1/FBN1/B2M/SEMA6B/HOOK3/COL3A1/NLGN1…	90
GO:2000816	negative regulation of mitotic sister chromatid separation	17/3461	39/18670	0.000272178	0.0042713	0.00324018	NDC80/KLHL22/TTK/MAD2L2/CDC20/CENPF/DUSP1/PCID2/CCNB1/USP44/BUB1B/MAD2L1/PTTG1/PLK1/CDT1/BUB1/AURKB	17
GO:0031668	cellular response to extracellular stimulus	73/3461	268/18670	0.000276768	0.00433261	0.00328669	PDK4/PDK2/LAMP2/HFE/SNAI2/TNC/KIF26A/WIPI1/ASNS/RRAGB/SSH1/GSTP1/SEH1L/ICAM1/ITGA6/SIRT1/SH3GLB1/MAP1LC3A/SFRP1/NUDT1/PPP1R9B/COL1A1/DAP/CPEB4/ITGA4/TRIM24/CDKN1A/ATF4/TRPM4/PRKAA1/MYBBP1A/POSTN/WNT2B/STK26/HNRNPA1/NUDT15/CIB2/CTSV/PIM1/MYOCD/PMAIP1/SIK1/RALB/UCN2/SKP2/CDKN2B/SESN3/KLF10/CBS/VCAM1/ATF3/INHBB/IFI16/MIOS/P2RY1/FOS/FOXA3/LPL/BAIAP2/RNF152/JUN/GBA/DCTPP1/UPP1/GAS2L1/KANK2/SZT2/RYR3/B…	73
GO:0023019	signal transduction involved in regulation of gene expression	3461-11-01	20/18670	0.000279899	0.00436009	0.00330753	PAX6/FGF8/EPCAM/MSX2/PDGFRA/FGF5/PARP1/CER1/MSX1/SMAD3/P2RY1	11
GO:0048745	smooth muscle tissue development	3461-11-01	20/18670	0.000279899	0.00436009	0.00330753	MYLK/ITGA8/PROX1/SOX9/SIX1/FOXP2/STRA6/OSR1/TIPARP/COL3A1/MIR145	11
GO:0071675	regulation of mononuclear cell migration	19/3461	46/18670	0.00028344	0.00438167	0.0033239	TGFB1/SERPINE1/RARRES2/DUSP1/LGALS3/THBS1/SLIT2/PLA2G7/NBL1/GREM1/CXCL10/PDGFD/C3AR1/AKIRIN1/CMKLR1/CSF1/C5AR1/AIF1/LYN	19
GO:0099172	presynapse organization	19/3461	46/18670	0.00028344	0.00438167	0.0033239	GPC4/CBLN1/MDGA1/WNT5A/PCDH17/EFNB2/CLSTN3/PPFIA2/NTRK3/SNCA/NLGN4X/CNTN5/FZD1/IL1RAPL1/NLGN1/SLITRK1/NRXN1/IL1RAP/C5AR1	19
GO:0032331	negative regulation of chondrocyte differentiation	3461-12-01	23/18670	0.000284048	0.00438167	0.0033239	SNAI2/GLI2/RARB/PTHLH/TGFBR1/NKX3-2/EFEMP1/SOX9/ADAMTS12/GREM1/LTBP3/RARG	12
GO:0060445	branching involved in salivary gland morphogenesis	3461-12-01	23/18670	0.000284048	0.00438167	0.0033239	PLXND1/SNAI2/FGFR2/SEMA3A/SEMA3C/FGFR1/NRP1/LAMA1/ESRP2/FGF8/PDGFA/TGM2	12
GO:0140014	mitotic nuclear division	72/3461	264/18670	0.000291619	0.00448754	0.00340421	TACC3/CUL7/SIRT2/SPAG5/KIF22/NDC80/SEH1L/AURKA/TPX2/BIRC5/CDC6/RANBP1/KLHL22/MYBL2/TGFB1/CAV2/FGF8/BCCIP/SMC3/UBE2S/PPP1R9B/CUL9/TTK/PDGFRB/RPL24/MAD2L2/CDC20/CENPF/NEK6/DUSP1/NCAPH/NAA50/PCID2/DLGAP5/PKMYT1/KNSTRN/RAN/CCNB1/PSRC1/ESPL1/USP44/DSCC1/KIF23/KIF20B/HECW2/KIF2C/BOD1/CDCA5/CHEK1/EPS8/ANAPC1/BUB1B/CDC25C/MAD2L1/PTTG1/PLK1/GOLGA2/IGF2/CDT1/BUB1/INSR/UBE2C/TOM1L2/SPHK1/AURKB/RRS1/RCC1/CHE…	72
GO:0014068	positive regulation of phosphatidylinositol 3-kinase signaling	30/3461	87/18670	0.000295098	0.00453008	0.00343648	DCN/FLT4/PIK3CB/ERBB3/FGFR1/TGFB2/SIRT1/JAK2/FLT1/PTPN6/PDGFRB/TEK/SOX9/PDGFRA/PRR5L/AGT/NTRK3/HAX1/PDGFC/PIK3R1/NTRK2/ANGPT1/KIT/PDGFD/INSR/F2R/SEMA4D/RELN/PDGFA/LYN	30
GO:0010812	negative regulation of cell-substrate adhesion	25/3461	68/18670	0.000302353	0.00461485	0.00350079	CX3CL1/ANGPT2/LGALS1/JAG1/CORO2B/SERPINE1/KANK1/COL1A1/GCNT2/BCL6/GBP1/LRP1/POSTN/THBS1/ACVRL1/PIK3R1/CDKN2A/SPOCK1/FZD7/MMP14/DLC1/SEMA3E/RCC2/EFNA5/MIR92A2	25
GO:0051965	positive regulation of synapse assembly	25/3461	68/18670	0.000302353	0.00461485	0.00350079	SRPX2/CBLN1/CUX2/EPHB2/CLSTN3/NTRK3/LRRTM2/NTRK2/GRID2/CLSTN2/SLITRK5/IL1RAPL1/NLGN1/LRRN3/LRRN1/SLITRK1/NRXN1/EPHB3/EFNA5/SLITRK6/FLRT2/SEMA4D/AGRN/IL1RAP/SEMA4A	25
GO:0032869	cellular response to insulin stimulus	61/3461	216/18670	0.000302804	0.00461485	0.00350079	GCLC/CFLAR/PDK4/PDK2/BAIAP2L1/PRKCQ/ATP6AP1/GSTP1/SIRT1/PCK2/LPIN2/TSC2/CAV2/RARRES2/KANK1/GPLD1/KAT2B/GRB14/STAT1/PIK3R3/GOT1/SOCS2/PPAT/PTPRE/PRKAA1/IRS4/AGT/TBC1D4/CPEB2/SORL1/USO1/WDTC1/PKLR/PARP1/PIK3R1/SESN3/PAK1/PDE3B/SHC1/SH2B2/INHBB/PRKCI/IGF2/RAB31/ENHO/INSR/SLC25A33/RELA/LPL/BAIAP2/FOXC2/SLC2A4/FOXO4/SOCS3/SOCS1/ZFP36L1/EIF4EBP1/ENPP1/APRT/ATP6V1G2/VAMP2	61
GO:0051983	regulation of chromosome segregation	34/3461	103/18670	0.000311402	0.00472472	0.00358414	TACC3/SIRT2/SPAG5/NDC80/CDC6/KLHL22/TTK/ECT2/MAD2L2/CDC20/CENPF/NEK6/DUSP1/PCID2/DLGAP5/KNSTRN/CCNB1/ESPL1/USP44/HECW2/KIF2C/CDCA5/ANAPC1/BUB1B/MAD2L1/PTTG1/PLK1/CDT1/FEN1/BUB1/RMI2/AURKB/RCC2/MAPK15	34
GO:0030330	DNA damage response, signal transduction by p53 class mediator	35/3461	107/18670	0.00031169	0.00472472	0.00358414	BRCA1/SNAI2/SP100/BCL3/RPS6KA6/AURKA/TFAP4/SIRT1/FOXM1/ING4/PLAGL1/TWIST1/CDKN1A/EEF1E1/PRMT1/E2F8/PCNA/CCNB1/BRCA2/PMAIP1/SMYD2/PLK2/PAXIP1/CDC25C/BTG2/RPL26/MSX1/CDK1/TRIAP1/PLK3/SFN/HIC1/CHEK2/MUC1/SPRED2	35
GO:0009112	nucleobase metabolic process	16/3461	36/18670	0.000312994	0.00472472	0.00358414	MTHFD1/UMPS/ALDH6A1/MTHFD1L/PAICS/PPAT/GMPR/AOX1/PRPS1/CDA/GART/HPRT1/CTPS1/SHMT1/DPYD/APRT	16
GO:0045841	negative regulation of mitotic metaphase/anaphase transition	16/3461	36/18670	0.000312994	0.00472472	0.00358414	NDC80/KLHL22/TTK/MAD2L2/CDC20/CENPF/DUSP1/PCID2/CCNB1/USP44/BUB1B/MAD2L1/PLK1/CDT1/BUB1/AURKB	16
GO:0043547	positive regulation of GTPase activity	103/3461	405/18670	0.000316108	0.00476039	0.0036112	CX3CL1/CCL26/ARHGAP44/PLEKHG6/DEPDC1/ARHGAP31/DEPDC1B/RTN4R/PREX2/ARHGEF5/TBC1D1/EVI5/RASGRP2/ARHGAP10/ACAP1/PICALM/VPS9D1/RAPGEF3/SMAP2/GNAO1/ARHGAP28/ICAM1/ITGA6/NRP1/RANBP1/RIN3/ARFGAP1/TSC2/SFRP1/SYDE1/ANKRD27/CAV2/ARHGAP21/TBC1D12/CCL2/TBC1D9/TBC1D19/RASAL1/ARHGDIB/NEDD9/WNT5A/ECT2/SIPA1L2/RGS4/TBC1D20/ARHGAP22/ACAP3/RAP1GAP2/RIN2/STARD13/DOCK10/TBC1D4/ARHGAP29/ARHGAP24/GIT2/GRTP1/NTRK3/SGSM…	103
GO:0090596	sensory organ morphogenesis	70/3461	256/18670	0.000323609	0.00485808	0.0036853	PROM1/PAX6/COL11A1/FGFR2/SDK2/GLI2/CELSR1/RARB/FGFR1/ITGA8/KDM2B/JAG1/FGF9/FZD3/HPN/GATA3/FGF8/NKX3-2/SOBP/VEGFA/WNT5A/EFEMP1/OTX1/PRRX1/PROX1/TBX2/TWIST1/SOX9/TBC1D20/SIX1/COL5A1/ATP8A2/EPHB2/WNT2B/STRA6/BCAR3/FBN2/LRIG3/NKD1/OSR1/MEIS1/COL8A1/NTRK2/ZEB1/THRB/ZIC1/ABR/FRZB/MSX1/PRKCI/HESX1/HCN1/CTHRC1/STOX1/FBN1/TTC39C/RPL38/RARG/PTPRM/TCAP/FJX1/TSHZ1/SLITRK6/FSCN2/TDRD7/CEP290/DLL1/MAFB/COL5A2/…	70
GO:0006402	mRNA catabolic process	94/3461	364/18670	0.000324127	0.00485808	0.0036853	RPS20/SAMD4A/VIM/YBX3/RPL31/EXOSC7/EXOSC5/RPS5/RPLP0/DAZL/HNRNPM/RPL3/EIF3E/RPS16/RPS19/CACNG7/RPL18A/HSPB1/RPL34/RPS13/RBM24/RPS12/RPL24/RPS15/RPL22/RPS25/SET/EXOSC8/ETF1/RPL21/RPL5/RPS10/RPL23/AGO3/PCID2/LSM4/EXOSC2/RPL27/CTIF/RPS15A/PRR5L/TBRG4/RPL35/RPS6/RPLP1/RPS24/SSB/FASTKD1/RPS2/RPL13A/RPL11/SERBP1/RPS8/RPS27A/RPS3A/RPL7/RPS3/CARHSP1/IGF2BP1/BTG2/RPL8/RPL26/RPL9/LSM6/RPS14/RPSA/RPS9/RPS21…	94
GO:0050680	negative regulation of epithelial cell proliferation	49/3461	165/18670	0.000324908	0.0048583	0.00368546	PAX6/SNAI2/FGFR2/VASH1/MEF2C/TGFB2/WDR13/FLT1/SFRP1/TGFB1/HPN/CDK6/CAV2/CAV1/TGFBR1/GATA3/CCL2/SPARC/WNT5A/STAT1/KLF9/EFNB2/SOX9/APOE/SERPINF1/SULF1/THBS1/ACVRL1/BRCA2/MARVELD3/DUSP10/EAF2/GPC3/NFIB/CDKN2B/SAV1/GJA1/CD109/B2M/ATOH8/SCG2/PTPRM/KDF1/SFN/MAGED1/SOX2/NR2F2/MIR2355/EPPK1	49
GO:1901215	negative regulation of neuron death	59/3461	208/18670	0.000332258	0.00495385	0.00375795	GCLC/CX3CL1/GRN/ERBB3/MEF2C/KDM2B/CD200/TYRO3/MSH2/HSP90AB1/SIRT1/JAK2/NRP1/CHGA/NFATC4/TOX3/PTPRZ1/FGF8/CCL2/CPEB4/SET/TGFB3/LRP1/PRKCG/SIX1/TRAF2/ATF4/APOE/PPT1/SERPINF1/VSTM2L/GPNMB/SORL1/MAP3K12/ARRB2/SNCA/NTRK2/SLC7A11/ANGPT1/FZD1/BTG2/DRAXIN/PRKCI/TERT/GRIK2/GABRB3/FOXB1/NDNF/NMNAT1/CLCF1/JUN/GBA/F2R/CSF1/NRBP2/GABRA5/XRCC2/C5AR1/NAIP	59
GO:0006563	L-serine metabolic process	3461-08-01	12/18670	0.000335205	0.00495385	0.00375795	PHGDH/PSAT1/SDSL/PSPH/CBS/SERINC5/SHMT1/SHMT2	8
GO:0070202	regulation of establishment of protein localization to chromosome	3461-08-01	12/18670	0.000335205	0.00495385	0.00375795	CCT4/DKC1/CCT7/TERF1/CCT5/CCT8/CCT3/CCT2	8
GO:0072578	neurotransmitter-gated ion channel clustering	3461-08-01	12/18670	0.000335205	0.00495385	0.00375795	SSH1/GLRB/APOE/DLG4/SLC7A11/LHFPL4/NLGN1/RELN	8
GO:1904816	positive regulation of protein localization to chromosome, telomeric region	3461-08-01	12/18670	0.000335205	0.00495385	0.00375795	CCT4/DKC1/CCT7/CCT5/CCT8/CCT3/GNL3/CCT2	8
GO:0061045	negative regulation of wound healing	27/3461	76/18670	0.000337091	0.00497014	0.00377031	TFPI/CD9/PLAUR/FAP/PLAT/SERPINE1/VTN/CDKN1A/APOE/PDGFRA/SERPINE2/THBS1/FGF2/ADAMTS18/DUSP10/GJA1/CD109/KLKB1/SMAD3/MYOZ1/THBD/ANXA2/ABAT/PROS1/PDGFA/ANXA2P2/EPPK1	27
GO:0032233	positive regulation of actin filament bundle assembly	23/3461	61/18670	0.000340479	0.00499685	0.00379057	TAC1/CX3CL1/ARHGEF5/RAPGEF3/NOX4/NRP1/SFRP1/TGFBR1/TGFB3/SDC4/SWAP70/EPHA1/PAK1/RHOC/BAG4/SMAD3/SYNPO/SH3PXD2B/PPM1E/EVL/CD47/S100A10/LPAR1	23
GO:0071384	cellular response to corticosteroid stimulus	23/3461	61/18670	0.000340479	0.00499685	0.00379057	CFLAR/GSTP1/DNMT3B/ICAM1/TFAP4/PCK2/TGFB1/NR3C1/KLF9/ASS1/SERPINF1/ANXA1/EGFR/EIF4E/BCL2L11/FBXO32/GJB2/DDIT4/AKAP13/SSTR2/ZFP36L1/EIF4EBP1/AQP1	23
GO:0033045	regulation of sister chromatid segregation	28/3461	80/18670	0.000350374	0.00513019	0.00389172	TACC3/NDC80/CDC6/KLHL22/TTK/MAD2L2/CDC20/CENPF/NEK6/DUSP1/PCID2/DLGAP5/CCNB1/ESPL1/USP44/HECW2/CDCA5/ANAPC1/BUB1B/MAD2L1/PTTG1/PLK1/CDT1/FEN1/BUB1/RMI2/AURKB/MAPK15	28
GO:0032147	activation of protein kinase activity	87/3461	333/18670	0.000353878	0.00516956	0.00392159	PRKAR2B/MAP3K9/SPAG9/MAP4K5/PIK3CB/PRKACA/PAK3/ADCY2/CHRNA3/TPX2/ERP29/CLSPN/TGFB2/JAK2/BIRC7/TNFRSF10A/TGFBR1/C5/PRKAR1A/MAPK10/VEGFA/GHR/WNT5A/ECT2/MAPKAPK3/ACVR2B/TGFB3/TNFRSF10B/ADCY7/PKN1/NRK/GRM4/TRAF2/SHC2/GADD45G/PRKAA1/KIDINS220/STK26/MDFIC/AGT/DBNL/TLR4/THBS1/RPLP1/PLCE1/FGF2/MAPK8IP3/DUSP6/MAP3K12/NTRK3/RPS27A/PDGFC/EGFR/PAK1/ANGPT1/TNIK/KIT/SHC1/TGFBR2/ADCY1/RET/GREM1/GPRC5B/ADAM9/MAP…	87
GO:0010464	regulation of mesenchymal cell proliferation	15/3461	33/18670	0.000356099	0.00517814	0.00392809	FGFR2/FGFR1/FGF9/VEGFA/WNT5A/STAT1/PRRX1/SOX9/SIX1/FOXP2/NFIB/ZEB1/LMNA/TGFBR2/PDGFA	15
GO:0061036	positive regulation of cartilage development	15/3461	33/18670	0.000356099	0.00517814	0.00392809	SOX6/WNT5A/RUNX2/SOX9/LOXL2/SOX5/BMPR1B/ACVRL1/ZNF219/SMAD3/BMP1/RELA/ANXA2/BMPR2/ANXA2P2	15
GO:0042133	neurotransmitter metabolic process	46/3461	153/18670	0.000359726	0.00521891	0.00395902	SLC7A2/CHDH/ATP2B4/MAOB/SLC44A1/NAALAD2/MOXD1/HSP90AA1/ARG2/NOS1/ICAM1/PHGDH/HSP90AB1/JAK2/GCAT/CAV1/BCHE/CLU/KLF2/TICAM1/ASS1/DAGLA/AGT/TLR4/CYP1B1/SDSL/GCSH/AMT/GART/RNF180/ATP7A/SMAD3/INSR/PRIMA1/SHMT1/SHMT2/ABAT/BTBD9/DPYD/CD47/NOS1AP/AIF1/COLQ/MIR181B1/MIR199A2/MIR92A2	46
GO:0014910	regulation of smooth muscle cell migration	29/3461	84/18670	0.000361065	0.00522638	0.00396469	MEF2C/SSH1/GSTP1/NOX4/NRP1/FGF9/NDRG4/SERPINE1/VTN/PDGFRB/IGFBP5/LRP1/POSTN/AGT/SORL1/SEMA6D/MYOCD/SLIT2/PAK1/ADAMTS1/TERT/ATP7A/PDGFD/FOXO4/PDGFA/LPAR1/AIF1/MIR499A/MIR218-1	29
GO:0071772	response to BMP	50/3461	170/18670	0.000365254	0.00523811	0.00397359	ITGA3/HFE/ZFYVE16/FSTL3/SMAD7/SFRP1/AMH/MEGF8/GATA3/FGF8/WNT5A/HES1/ACVR2B/SFRP5/MSX2/SMAD9/EGR1/USP9X/RUNX2/SOX9/SULF1/SORL1/BMPR1B/LEF1/ACVRL1/GDF7/GPC3/CER1/PDCD4/ADAMTS12/NODAL/FZD1/NBL1/MSX1/HTRA1/SPINT1/FBN1/TMEM100/RBPMS2/GREM1/HTRA3/SOSTDC1/RGMA/GDF3/FAM83G/RYR2/BMPR2/TDGF1P3/TDGF1/FOXD1	50
GO:0071773	cellular response to BMP stimulus	50/3461	170/18670	0.000365254	0.00523811	0.00397359	ITGA3/HFE/ZFYVE16/FSTL3/SMAD7/SFRP1/AMH/MEGF8/GATA3/FGF8/WNT5A/HES1/ACVR2B/SFRP5/MSX2/SMAD9/EGR1/USP9X/RUNX2/SOX9/SULF1/SORL1/BMPR1B/LEF1/ACVRL1/GDF7/GPC3/CER1/PDCD4/ADAMTS12/NODAL/FZD1/NBL1/MSX1/HTRA1/SPINT1/FBN1/TMEM100/RBPMS2/GREM1/HTRA3/SOSTDC1/RGMA/GDF3/FAM83G/RYR2/BMPR2/TDGF1P3/TDGF1/FOXD1	50
GO:0033673	negative regulation of kinase activity	70/3461	257/18670	0.000365433	0.00523811	0.00397359	PRKAR2B/MVP/WWTR1/IPO5/PPP2R5A/TRIB2/GSTP1/TESC/TFAP4/SIRT1/PIK3IP1/GSKIP/PTK6/TSC2/PYCARD/SFRP1/RASIP1/CAV1/HSPB1/PRKAR1A/HIPK3/DUSP16/PTPN6/KAT2B/CBLB/RGS4/TNFAIP3/DUSP1/CDKN2C/PKN1/CDKN1A/CDKN2D/APOE/SH3BP5/EPHB2/SORL1/DUSP6/MYOCD/CBLC/DUSP10/EPHA1/CDKN2B/CDKN2A/PTPRJ/PDCD4/UCHL1/DEPTOR/CAMK2N2/PRDX3/SMPD1/PLK1/FABP4/HEG1/PPM1E/SFN/GBA/NPM1/SOCS3/SOCS1/NR2F2/AIDA/PRKAR1B/ZNF675/SPRED2/IPO7/MIR…	70
GO:0006026	aminoglycan catabolic process	24/3461	65/18670	0.000367814	0.00523811	0.00397359	IDS/DCN/GPC1/HMMR/GPC4/TGFB1/ARSB/SDC4/IDUA/GNS/FGF2/LUM/GALNS/HSPG2/GPC3/SDC3/HGSNAT/SDC2/GLB1/CSPG4/BGN/GPC6/AGRN/HEXA	24
GO:0060389	pathway-restricted SMAD protein phosphorylation	24/3461	65/18670	0.000367814	0.00523811	0.00397359	HFE/TGFB2/SMAD7/TGFB1/TGFBR1/TTK/TGFB3/INHBA/PMEPA1/EMILIN1/INHBE/ACVRL1/LEFTY2/GDF7/DAB2/NODAL/INHBB/TGFBR2/GREM1/LDLRAD4/GDF3/BMPR2/LEFTY1/GDF10	24
GO:0017015	regulation of transforming growth factor beta receptor signaling pathway	38/3461	120/18670	0.000368463	0.00523811	0.00397359	ITGA3/DKK3/ITGA8/LTBP4/HSP90AB1/SIRT1/FERMT1/SMAD7/TGFB1/CAV2/CAV1/TGFBR1/LOX/TGFB3/GOT1/PMEPA1/WFIKKN1/THBS1/EMILIN1/FBN2/TGFB1I1/MYOCD/RPS27A/CDKN2B/ZEB1/ADAM17/DAB2/CD109/TGFBR2/HTRA1/FBN1/SMAD3/VASN/LDLRAD4/HTRA3/FAM89B/ZNF703/MIR17HG	38
GO:0060249	anatomical structure homeostasis	110/3461	439/18670	0.000368557	0.00523811	0.00397359	PDK4/LAMP2/CX3CL1/PROM1/WWTR1/PARP3/RFC2/RAD51/FOXC1/CDH3/POLD1/PRKCQ/SP100/ATP6AP1/TFRC/POLD3/TP53INP2/RIF1/HSP90AA1/SNX10/NOX4/TYRO3/HSP90AB1/POLE2/POLA1/CCNE1/TGFB1/HSPB1/RPA3/CUBN/PTGES3/GCNT2/VEGFA/LOX/NPHP3/CCT4/EPAS1/PRDX1/TNFAIP3/SPP1/BBS2/SOX9/TEP1/DKC1/PRKAA1/PCNA/RFC3/HNRNPA1/CCT7/CIB2/TLR4/DNA2/BARD1/CHRNA1/BRCA2/PIF1/TNFRSF11A/CTSK/PARP1/NAF1/PRIM2/EGFR/PRDM14/TERF1/CDHR1/PCDH15/CCT5…	110
GO:0043506	regulation of JUN kinase activity	30/3461	88/18670	0.000369311	0.00523811	0.00397359	MAP3K9/SPAG9/MAP4K5/ARHGEF5/GSTP1/BIRC7/SFRP1/HIPK3/WNT5A/PKN1/NRK/TRAF2/MDFIC/DBNL/MAPK8IP3/MAP3K12/TNFRSF11A/DUSP10/PAK1/RPS3/PDCD4/TNIK/DVL3/MAP3K2/ERN1/AIDA/ZNF675/SAMD5/MIR92A2/ERCC6	30
GO:0106027	neuron projection organization	30/3461	88/18670	0.000369311	0.00523811	0.00397359	ITGA3/ARHGAP44/PAK3/LZTS3/HDAC6/ABCD1/ATP1A3/ABHD17B/CUX2/TANC1/APOE/DLG4/EPHB2/DOCK10/DBNL/HOMER1/LRP8/KALRN/SHANK1/SHANK2/MAP1A/NLGN1/ZNF804A/INSR/CHRNA7/BAIAP2/EPHB3/RELN/DNM3/ARC	30
GO:0090329	regulation of DNA-dependent DNA replication	21/3461	54/18670	0.000373264	0.00527282	0.00399992	DBF4/RFC2/TIPIN/FGFR1/CDC7/SMC3/TIMELESS/GMNN/BCL6/MSH6/E2F8/RFC3/DSCC1/BRCA2/TICRR/TERF1/RFC4/STOML2/CDT1/CHEK2/BLM	21
GO:1900180	regulation of protein localization to nucleus	37/3461	116/18670	0.000373422	0.00527282	0.00399992	CDH1/IPO5/FERMT1/TGFB1/SUFU/ECT2/CCT4/LIF/TRIM28/DKC1/RAN/MDFIC/CCT7/KAT7/PARP9/NUP54/PARP1/PIK3R1/MFHAS1/CCT5/FBXO4/ZIC1/ANGPT1/CCT8/LMNA/CCT3/DTX3L/TERT/NOLC1/CCT2/PLK1/SMAD3/CDK1/DCLK2/TRIM8/CD2AP/PINX1	37
GO:0090288	negative regulation of cellular response to growth factor stimulus	49/3461	166/18670	0.000379271	0.00533703	0.00404863	CFLAR/DCN/GPC1/FSTL3/SEMA6A/SIRT1/SMAD7/SFRP1/TGFB1/CAV2/CAV1/TGFBR1/GATA3/WNT5A/TGFB3/PMEPA1/WFIKKN1/AGT/SULF1/SORL1/THBS1/EMILIN1/FBN2/TGFB1I1/RPS27A/SLIT2/PRDM14/CER1/ADAMTS12/ADAM17/CXCL13/CD109/FZD1/NBL1/TGFBR2/HTRA1/FBN1/RBPMS2/GREM1/SMAD3/VASN/LDLRAD4/HTRA3/SOSTDC1/FAM89B/SHISA2/GDF3/SULF2/MIR17HG	49
GO:0032526	response to retinoic acid	35/3461	108/18670	0.000380019	0.00533703	0.00404863	TNC/EPHA3/FGFR2/WNT8B/RARB/HSD17B2/TESC/PTK6/ADNP2/COL1A1/PDGFRB/WNT5A/IGFBP2/MYB/DUSP1/LRAT/SOX9/CDKN2D/RARA/SERPINF1/NTRK3/OSR1/GJA1/FZD7/IGFBP7/ABCA1/GJB2/RET/ASXL1/RARG/TRIML2/RXRB/MICB/AQP1/LYN	35
GO:1901990	regulation of mitotic cell cycle phase transition	111/3461	444/18670	0.00038063	0.00533703	0.00404863	PRKAR2B/PKD1/BRCA1/FOXN3/SDCCAG8/MTA3/SIRT2/PRKACA/HMMR/JADE1/HSP90AA1/NDC80/SMARCD3/ORC1/AURKA/TPX2/TFAP4/HAUS4/CLSPN/CDC6/CDC7/KLHL22/ERCC2/CCNE1/FZR1/TGFB1/CDK6/CCL2/PPP1R9B/CEP164/PTPN6/TTK/CEP72/NEK11/MAD2L2/CDC20/CENPF/PLAGL1/NEK6/DUSP1/CDKN2C/CDKN1A/PCID2/PRMT1/DLGAP5/HSPA2/TUBA4A/AKAP9/E2F8/CDKN2D/PCNA/CCNB1/ANXA1/ESPL1/USP44/GPNMB/ODF2/DCTN3/HECW2/TICRR/PLK4/DTL/CTDSPL/PLK2/EGFR/CDCA5/HA…	111
GO:0008630	intrinsic apoptotic signaling pathway in response to DNA damage	34/3461	104/18670	0.000381337	0.00533703	0.00404863	BRCA1/SNAI2/USP28/FNIP2/TNFRSF1A/BCL3/MSH2/SIRT1/NFATC4/PYCARD/MSH6/CLU/CDKN1A/BCL2L12/CDKN2D/BRCA2/ACKR3/PIK3R1/RPS3/BCL2L11/RPL26/IFI16/DDIAS/DDIT4/USP47/TRIAP1/SFN/ATAD5/HIC1/AEN/CHEK2/MUC1/ERCC6/IKBKE	34
GO:0006605	protein targeting	109/3461	435/18670	0.000390529	0.00545301	0.00413661	LAMP2/RPS20/ZFYVE16/TRAM2/RPL31/HSP90AA1/RPS5/ACOX3/RPLP0/CRAT/SH3GLB1/TIMM13/RPL3/LONP2/TIMM44/RPS16/TIMM50/RPS19/RPL18A/PITRM1/RPL34/RPS13/RPS12/RPL24/RPS15/RPL22/RHOU/RPS25/LTBP2/CLU/RPL21/RPL5/USP9X/RPS10/RPL23/AP1M2/TOMM40/HACL1/RPL27/PRKAA1/HSD17B4/RPS15A/TIMM10/OS9/RPL35/RPS6/SORL1/RPLP1/RPS24/IDH1/NUP54/SCARB2/SLC27A2/RPS2/ERBB2/RPL13A/RPL11/RPS8/HAX1/RPS27A/HSPD1/RPS3A/RPL7/PAK1/RPS3/AKA…	109
GO:0050771	negative regulation of axonogenesis	25/3461	69/18670	0.000391587	0.00545301	0.00413661	RUFY3/RTN4R/SEMA3A/SEMA3C/SEMA5B/ULK2/SEMA6A/NRP1/SEMA5A/WNT5A/SPP1/OMG/PLXNA3/EPHB2/EPHA7/SEMA4F/SEMA6D/SLIT2/DRAXIN/SEMA6B/LINGO1/SEMA3E/DCC/SEMA4D/SEMA4A	25
GO:1905819	negative regulation of chromosome separation	17/3461	40/18670	0.000392204	0.00545301	0.00413661	NDC80/KLHL22/TTK/MAD2L2/CDC20/CENPF/DUSP1/PCID2/CCNB1/USP44/BUB1B/MAD2L1/PTTG1/PLK1/CDT1/BUB1/AURKB	17
GO:0060351	cartilage development involved in endochondral bone morphogenesis	19/3461	47/18670	0.000393803	0.00546326	0.00414439	RARB/COCH/COL1A1/COL12A1/COL7A1/SOX9/RARA/MATN2/COL6A1/COL6A2/CER1/COL6A3/TGFBR2/POC1A/THBS3/RARG/ANXA2/VIT/ANXA2P2	19
GO:1902751	positive regulation of cell cycle G2/M phase transition	14/3461	30/18670	0.000399546	0.00553083	0.00419565	MTA3/SMARCD3/CDC7/HSPA2/CCNB1/DTL/CDC25C/CDC25A/STOX1/CDK1/ATAD5/RCC2/NPM1/PBX1	14
GO:0009101	glycoprotein biosynthetic process	90/3461	348/18670	0.000407142	0.0056237	0.0042661	HS3ST1/ST3GAL1/DCN/CHPF2/FUT8/SOAT1/ST3GAL6/ST6GAL1/B4GALT1/LMF1/JAK3/C1GALT1/PLOD3/GCNT2/MAN1A1/UST/GALNT3/ST3GAL5/EDEM3/SLC35D1/B4GALT6/GALNT12/B4GALT4/NECAB1/CHPF/CHST8/HS3ST3B1/ST3GAL3/GAL3ST1/CHSY1/RAMP1/GALNT5/TET1/NDST4/BMPR1B/PHLDA1/GALNT6/CHST4/GALNT2/ST6GAL2/GALNT13/CHST7/SERP2/HS3ST3A1/NUS1/CHST9/B3GNT7/ST3GAL2/GALNT14/NCSTN/GALNT10/ATP7A/GOLGA2/TET2/CSGALNACT2/MUC3A/B3GNT2/CYTL1/HS6ST…	90
GO:0042770	signal transduction in response to DNA damage	41/3461	133/18670	0.000415007	0.00571988	0.00433906	BRCA1/SNAI2/SP100/BCL3/RPS6KA6/AURKA/TFAP4/SIRT1/FZR1/FOXM1/ING4/MAD2L2/PLAGL1/TWIST1/CDKN1A/EEF1E1/PRMT1/E2F8/PCNA/CCNB1/BRCA2/PMAIP1/DTL/SMYD2/PLK2/CHEK1/PAXIP1/CDC25C/BTG2/RPL26/MSX1/PLK1/CDK1/TRIAP1/PLK3/SFN/ATAD5/HIC1/CHEK2/MUC1/SPRED2	41
GO:1904874	positive regulation of telomerase RNA localization to Cajal body	3461-09-01	15/18670	0.000432891	0.00595342	0.00451622	CCT4/DKC1/CCT7/NAF1/CCT5/CCT8/CCT3/CCT2/RUVBL1	9
GO:0061437	renal system vasculature development	13/3461	27/18670	0.000440078	0.0060253	0.00457075	CFLAR/ANGPT2/NRP1/ACTA2/PDGFRB/HES1/TEK/EGR1/PDGFRA/OSR1/ANGPT1/PDGFD/FOXC2	13
GO:0061440	kidney vasculature development	13/3461	27/18670	0.000440078	0.0060253	0.00457075	CFLAR/ANGPT2/NRP1/ACTA2/PDGFRB/HES1/TEK/EGR1/PDGFRA/OSR1/ANGPT1/PDGFD/FOXC2	13
GO:0008652	cellular amino acid biosynthetic process	28/3461	81/18670	0.000441919	0.0060253	0.00457075	AASS/ATP2B4/ASNS/NAALAD2/PLOD1/SEPHS1/PHGDH/MTHFD1/PLOD3/ACCS/CTH/GOT1/GOT2/ASS1/PSAT1/ENOPH1/PSPH/CBS/SERINC5/GPT2/GPT/SHMT1/SEPHS2/SHMT2/PYCR1/ABAT/NAT8L/DPYD	28
GO:0022617	extracellular matrix disassembly	28/3461	81/18670	0.000441919	0.0060253	0.00457075	TIMP2/TLL1/FAP/MMP2/TLL2/MMP11/MMP9/CST3/TIMP1/MMP15/TGFB1/HPN/LRP1/LAMC1/CTSV/FURIN/CTSK/SCUBE3/MMP14/FGFR4/DDR2/CAPN2/KLKB1/HTRA1/BMP1/CTRB1/SH3PXD2B/DPP4	28
GO:0032868	response to insulin	73/3461	272/18670	0.000443711	0.00603676	0.00457944	GCLC/CFLAR/PDK4/PDK2/BAIAP2L1/PRKCQ/GAL/ATP6AP1/GSTP1/ICAM1/SIRT1/PCK2/LPIN2/TSC2/CAV2/RARRES2/KANK1/GPLD1/KAT2B/GRB14/STAT1/PIK3R3/GOT1/EGR1/SOCS2/GOT2/PPAT/SLC27A1/PTPRE/PRKAA1/IRS4/AGT/TBC1D4/CPEB2/SORL1/KHK/USO1/WDTC1/PKLR/PARP1/PIK3R1/ADM/SESN3/PAK1/PDE3B/SHC1/SH2B2/INHBB/PRKCI/KLF15/IGF2/RAB31/ENHO/INSR/SLC25A33/RELA/LPL/BAIAP2/HSD11B2/FOXC2/EPM2AIP1/SLC2A4/FOXO4/SOCS3/SOCS1/ZFP36L1/GCNT1/E…	73
GO:0060393	regulation of pathway-restricted SMAD protein phosphorylation	23/3461	62/18670	0.000447338	0.00607307	0.00460698	HFE/TGFB2/SMAD7/TGFB1/TGFBR1/TTK/TGFB3/INHBA/PMEPA1/EMILIN1/INHBE/ACVRL1/LEFTY2/GDF7/DAB2/NODAL/INHBB/GREM1/LDLRAD4/GDF3/BMPR2/LEFTY1/GDF10	23
GO:0051496	positive regulation of stress fiber assembly	20/3461	51/18670	0.000449193	0.00608522	0.0046162	TAC1/ARHGEF5/RAPGEF3/NOX4/NRP1/SFRP1/TGFBR1/TGFB3/SDC4/EPHA1/PAK1/RHOC/BAG4/SMAD3/SH3PXD2B/PPM1E/EVL/CD47/S100A10/LPAR1	20
GO:0051090	regulation of DNA-binding transcription factor activity	108/3461	432/18670	0.000452881	0.0061221	0.00464418	CFLAR/CX3CL1/PKD1/MBTPS2/ZIC2/ARHGEF5/PRKCQ/SP100/PPP2R5B/MID2/ICAM1/CD200/SIRT1/JAK2/SMAD7/TRADD/PYCARD/AMH/TGFB1/CRTC1/CAV1/SUFU/NFKB1/MAPK10/MDFI/VEGFA/DAP/WNT5A/OPRD1/TRIM62/MAD2L2/CTH/TNFSF4/PROX1/TNFAIP3/MXI1/SFRP5/MSX2/CLU/TWIST1/TRAF2/TICAM1/TRAF3/BHLHE40/HAVCR2/AGT/TLR4/PIM1/CYP1B1/G3BP2/PPP3CA/CRTC3/NLRC5/MYOCD/ARRB2/TNFRSF11A/SIK1/RPS27A/FANCD2/EPHA5/CDKN2A/RPS3/ARID5B/SAV1/CEBPG/NODAL…	108
GO:1902100	negative regulation of metaphase/anaphase transition of cell cycle	16/3461	37/18670	0.000457244	0.00615483	0.004669	NDC80/KLHL22/TTK/MAD2L2/CDC20/CENPF/DUSP1/PCID2/CCNB1/USP44/BUB1B/MAD2L1/PLK1/CDT1/BUB1/AURKB	16
GO:1905314	semi-lunar valve development	16/3461	37/18670	0.000457244	0.00615483	0.004669	SNAI2/TNFRSF1A/TGFB2/JAG1/TGFB1/GATA3/TWIST1/SOX9/NOTCH2/STRA6/EMILIN1/SLIT2/HEY1/SLIT3/ROBO2/BMPR2	16
GO:0090257	regulation of muscle system process	70/3461	259/18670	0.000464025	0.00623288	0.00472821	SCN4A/JARID2/PKP2/ATP2B4/CALCRL/TNFRSF1A/LMCD1/PRKACA/TMEM38A/ENO1/CHRNA3/NOS1/CHGA/MYLK2/TNNC2/SMAD7/DMPK/TNNT1/CAV1/NMU/KCNA1/PDE4D/TNNC1/IGFBP5/RGS4/TNNT2/FKBP1B/KCNJ2/AKAP9/TNNI3/TRPM4/IL6ST/AGT/PLCE1/HCN4/PPP3CA/NOL3/MYOCD/PARP1/CAMK2D/PAK1/TWF1/AKAP6/FBXO32/KIT/TNNI1/LMNA/SMAD3/GTF2IRD2B/SPHK1/SSTR2/F2R/KCNB2/SLC8A1/ABAT/SCN5A/ADRA2C/NPY2R/GTF2IRD2/RYR2/NOS1AP/DMD/AIF1/MIR499A/MIR199A2/GSTM…	70
GO:2001022	positive regulation of response to DNA damage stimulus	32/3461	97/18670	0.000466567	0.00624016	0.00473374	BRCA1/PARP3/FAM168A/RIF1/SIRT1/HDAC10/NSMCE4A/FOXM1/TIMELESS/EYA4/MAD2L2/EEF1E1/PRKCG/TRIM28/PCNA/PARP9/CBX8/PMAIP1/PARP1/EGFR/RPS3/HMGA2/CEBPG/PAXIP1/RPL26/MSX1/DTX3L/RNF168/NPAS2/HIC1/SPRED2/ERCC6	32
GO:0009124	nucleoside monophosphate biosynthetic process	18/3461	44/18670	0.000468504	0.00624016	0.00473374	UMPS/AMPD2/PAICS/PPAT/DUT/ATIC/UCK2/PRPS1/GART/HPRT1/TK2/TK1/SHMT1/IMPDH2/PFAS/UPP1/APRT/ADSL	18
GO:0033046	negative regulation of sister chromatid segregation	18/3461	44/18670	0.000468504	0.00624016	0.00473374	NDC80/KLHL22/TTK/MAD2L2/CDC20/CENPF/DUSP1/PCID2/CCNB1/ESPL1/USP44/BUB1B/MAD2L1/PTTG1/PLK1/CDT1/BUB1/AURKB	18
GO:0060412	ventricular septum morphogenesis	18/3461	44/18670	0.000468504	0.00624016	0.00473374	FGFR2/TGFB2/SMAD7/TGFBR1/WNT5A/HES1/PROX1/FGFRL1/SLIT2/SAV1/FZD1/TGFBR2/HEY1/ZFPM2/SLIT3/ROBO2/BMPR2/MIR17HG	18
GO:0021884	forebrain neuron development	3461-12-01	24/18670	0.000472592	0.00625518	0.00474513	FGFR2/SEMA3A/NRP1/FGF8/WNT5A/NRP2/PLXNA3/SLIT2/ATP7A/DCLK2/ROBO2/SALL3	12
GO:0034629	cellular protein-containing complex localization	3461-12-01	24/18670	0.000472592	0.00625518	0.00474513	NDC1/SEH1L/EZR/SMAD7/CEP72/RALB/MIOS/STXBP6/SGCD/RCC2/TNFAIP2/MZT1	12
GO:0060343	trabecula formation	3461-12-01	24/18670	0.000472592	0.00625518	0.00474513	MMP2/SFRP1/COL1A1/MSX2/TEK/OVOL2/SLC40A1/FBN2/ADAMTS1/HEY1/GREM1/THBS3	12
GO:0070200	establishment of protein localization to telomere	3461-10-01	18/18670	0.000480542	0.00633396	0.00480489	CCT4/DKC1/CCT7/BRCA2/TERF1/CCT5/CCT8/CCT3/TERT/CCT2	10
GO:1904872	regulation of telomerase RNA localization to Cajal body	3461-10-01	18/18670	0.000480542	0.00633396	0.00480489	CCT4/DKC1/CCT7/NAF1/CCT5/CCT8/CCT3/CCT2/DCP2/RUVBL1	10
GO:0010632	regulation of epithelial cell migration	77/3461	291/18670	0.00049952	0.00657044	0.00498429	ITGA3/TAC1/DCN/GRN/FLT4/SP100/VASH1/SEMA3A/FGF4/FGFR1/MEF2C/ANGPT2/TGFB2/HDAC6/EPB41L4B/SIRT1/NRP1/MMP9/SRPX2/TGFB1/HSPB1/GATA3/GPLD1/VEGFA/SEMA5A/SPARC/ARSB/WNT5A/FOXP1/PROX1/NRP2/TEK/GLIPR2/SOX9/RHOJ/APOE/SERPINF1/RAB25/STARD13/ANXA1/AGT/THBS1/FGF2/ACVRL1/MARVELD3/DUSP10/RHOB/SLIT2/PLK2/ADAM17/NUS1/ANGPT1/CXCL13/EMC10/TGFBR2/ADAMTS9/AMOTL1/ADAM9/ATOH8/PRKCE/PTPRM/FOXC2/JUN/NR2F2/SEMA4A/EVL/MIR1…	77
GO:0031099	regeneration	56/3461	198/18670	0.000501544	0.00658341	0.00499412	CFLAR/CD9/HFE/GRN/RTN4R/TNC/PTPRU/GSTP1/AURKA/ANGPT2/JAK2/KLF5/CPQ/TGFB1/VTN/PRRX1/SPP1/PGF/FKBP1B/LRP1/CDKN1A/OMG/PPAT/SOX15/MATN2/PCNA/POSTN/CCNB1/PTGFRN/ANXA1/ATIC/PPP3CA/MAPK8IP3/NTRK3/DUSP10/CCNA2/EGFR/GSN/ADM/GJA1/FZD7/TGFBR2/NNMT/CDK1/LAMB2/AKIRIN1/JUN/MYOZ1/SOX2/RGMA/RTN4RL1/RTN4RL2/SULF2/C5AR1/MIR199A2/EPPK1	56
GO:0060395	SMAD protein signal transduction	25/3461	70/18670	0.000503138	0.00659069	0.00499965	WWTR1/VIM/TGFB2/TGFB1/TGFBR1/LNPEP/TGFB3/SMAD9/INHBA/OVOL2/INHBE/LEFTY2/PARP1/GDF7/DAB2/NODAL/INHBB/SMAD3/ATOH8/FOS/FAM89B/JUN/GDF3/LEFTY1/GDF10	25
GO:0002064	epithelial cell development	58/3461	207/18670	0.000521431	0.00681624	0.00517074	PAX6/VIM/TNFRSF1A/FOSL2/RARB/FGFR1/RAPGEF3/GRHL2/B4GALT1/ICAM1/EZR/JAG1/PPP1R16B/FNDC3A/KLF5/CDK6/C1GALT1/PLOD3/ACTA2/NKX3-2/EXPH5/VEGFA/PDE4D/HRH2/WNT5A/ARHGEF26/PROX1/TJP2/CDKN1A/SOX9/TBC1D20/BCL11B/PODXL/PALLD/RARA/RAB25/HSD17B4/GSTM3/FRMD6/ST14/SIDT2/GJA1/MARVELD2/F11R/DACT2/CLDN3/FASN/LAMB2/RARG/INSM1/HEG1/KDF1/SFN/FOXC2/COL18A1/SLITRK6/DLL1/S1PR3	58
GO:0001933	negative regulation of protein phosphorylation	107/3461	429/18670	0.000524824	0.00682582	0.00517801	PRKAR2B/PAX6/MVP/WWTR1/IPO5/SIRT2/TRIB2/RPS6KA6/GSTP1/TESC/TFAP4/SEMA6A/EZR/SIRT1/TIMP3/GSKIP/PTK6/RASSF2/SMAD7/PARD6A/TSC2/PYCARD/SFRP1/TGFB1/RASIP1/CAV1/HSPB1/PRKAR1A/HIPK3/FOXM1/DUSP16/PTPN6/NNT/PDE4D/KAT2B/CBLB/RGS4/GBP1/TNFAIP3/DUSP1/TWIST1/CDKN2C/PKN1/PMEPA1/CDKN1A/LIF/CDKN2D/APOE/SH3BP5/EPHB2/CCNB1/PRR5L/TLR4/SORL1/EMILIN1/DUSP6/NTRK3/MARVELD3/MYOCD/ARRB2/CBLC/DUSP10/CTDSPL/SLIT2/SNCA/EPHA…	107
GO:0060346	bone trabecula formation	3461-07-01	10/18670	0.000529701	0.00682582	0.00517801	MMP2/SFRP1/COL1A1/MSX2/FBN2/GREM1/THBS3	7
GO:0071670	smooth muscle cell chemotaxis	3461-07-01	10/18670	0.000529701	0.00682582	0.00517801	GSTP1/PDGFRB/SLIT2/PDGFD/PARVA/LPAR1/AIF1	7
GO:1900122	positive regulation of receptor binding	3461-07-01	10/18670	0.000529701	0.00682582	0.00517801	HFE/NRP1/MMP9/PLCL1/B2M/ANXA2/ANXA2P2	7
GO:1903405	protein localization to nuclear body	3461-07-01	10/18670	0.000529701	0.00682582	0.00517801	CCT4/DKC1/CCT7/CCT5/CCT8/CCT3/CCT2	7
GO:1904851	positive regulation of establishment of protein localization to telomere	3461-07-01	10/18670	0.000529701	0.00682582	0.00517801	CCT4/DKC1/CCT7/CCT5/CCT8/CCT3/CCT2	7
GO:1904867	protein localization to Cajal body	3461-07-01	10/18670	0.000529701	0.00682582	0.00517801	CCT4/DKC1/CCT7/CCT5/CCT8/CCT3/CCT2	7
GO:0055010	ventricular cardiac muscle tissue morphogenesis	19/3461	48/18670	0.000539609	0.00693939	0.00526417	FOXC1/PKP2/COL11A1/FGFR2/TGFB2/CCM2L/SMAD7/TGFB1/TGFBR1/TNNC1/PROX1/TNNT2/TNNI3/TNNI1/FOXH1/ZFPM2/HEG1/FOXC2/RYR2	19
GO:0001836	release of cytochrome c from mitochondria	22/3461	59/18670	0.000543888	0.00698026	0.00529517	GGCT/PLAUR/BIK/MMP9/PYCARD/BMF/TIMM50/PPIF/CLU/IFI6/NOL3/ARRB2/PMAIP1/BCL2L11/LMNA/PRELID1/TRIAP1/SFN/JUN/PLA2G6/MLLT11/CHCHD10	22
GO:0048813	dendrite morphogenesis	43/3461	143/18670	0.000547489	0.00701228	0.00531946	SARM1/ARHGAP44/SS18L2/CUL7/PREX2/NEDD4L/LZTS1/PICALM/SEMA3A/PAK3/CHRNA3/LZTS3/HDAC6/NRP1/NFATC4/ANKRD27/CUX2/DLG4/EPHB2/KIDINS220/DOCK10/DBNL/PARP6/HECW2/PPP3CA/ITGB1/TNIK/LRP8/KALRN/SHANK1/SHANK2/SLITRK5/HPRT1/IL1RAPL1/SDC2/NLGN1/CHRNA7/BAIAP2/EPHB3/SEMA4D/RELN/DNM3/ARC	43
GO:0045446	endothelial cell differentiation	36/3461	114/18670	0.000549596	0.00701524	0.00532171	TNFRSF1A/RAPGEF3/ICAM1/EZR/NRP1/JAG1/PPP1R16B/PLOD3/VEGFA/PDE4D/ACVR2B/ARHGEF26/PROX1/TJP2/KDM6B/BTG1/GSTM3/ACVRL1/ZEB1/MARVELD2/F11R/HEY1/TMEM100/ATOH8/FASN/HEG1/APOLD1/ANXA2/COL18A1/NR2F2/DLL1/BMPR2/MIR181B1/S1PR3/SETSIP/ANXA2P2	36
GO:0003002	regionalization	90/3461	351/18670	0.000549933	0.00701524	0.00532171	PAX6/FOXC1/FGFR2/PRKACA/NLE1/GLI2/SEMA3A/SEMA3C/CELSR1/WNT8B/PLXNA2/FGFR1/MEF2C/SMARCD3/AURKA/KDM2B/DLL3/NRP1/SFRP1/MEGF8/COBL/TGFBR1/FGF8/SUFU/MDFI/TBX18/WNT5A/HES1/ACVR2B/OTX1/WLS/NRP2/MSX2/BHLHE41/OVOL2/TCF15/SIX1/CHSY1/BHLHE40/WNT2B/LMX1B/BMPR1B/LEF1/NKD1/MTF2/GPR161/OSR1/RIPPLY1/GPC3/CER1/DISP1/NODAL/ZIC3/ETS2/NBL1/BTG2/FOXH1/MSX1/HHIP/HEY1/OTX2/GREM1/SMAD3/CXXC4/IRX2/SOSTDC1/MLLT3/FOXB1/RAR…	90
[truncated: 514 more rows]

## Sheet: IvD
ID	Description	GeneRatio	BgRatio	pvalue	p.adjust	qvalue	geneID	Count
[truncated: 1,059 more rows]

## Sheet: IvM
ID	Description	GeneRatio	BgRatio	pvalue	p.adjust	qvalue	geneID	Count
[truncated: 1,029 more rows]

[truncated: 6 more sheets: PvG, PvD, PvM, GvD, GvM, DvM]
