# Supplementary material for: Transcriptome Dynamics of Human Neuronal Differentiation From iPSC
Source: Front Cell Dev Biol. 2021 Dec 14;9:727747. doi: 10.3389/fcell.2021.727747 (PMC8712770; doi:10.3389/fcell.2021.727747)
Supplement: Supplementary file 13 [file Table7.XLSX]

## Sheet: Cluster 1
ID	Description	GeneRatio	BgRatio	pvalue	p.adjust	qvalue	geneID	Count
GO:0043547	positive regulation of GTPase activity	25/403	405/18670	2.75413e-06	0.00962843	0.00959016	RABGAP1/EVI5/VPS9D1/GSK3B/SMAP2/ARHGAP21/TBC1D19/ELMOD3/OCRL/ACAP3/ARHGAP24/GIT2/SGSM2/DVL3/AGRN/NF1/ARHGEF12/TBC1D9B/TBC1D3G/TBC1D3K/TBC1D3B/TBC1D3C/TBC1D3/TBC1D3I/TBC1D3E	25
GO:0090630	activation of GTPase activity	11/403	97/18670	7.79388e-06	0.0098802	0.00984093	RABGAP1/EVI5/SGSM2/TBC1D9B/TBC1D3G/TBC1D3K/TBC1D3B/TBC1D3C/TBC1D3/TBC1D3I/TBC1D3E	11
GO:0006914	autophagy	27/403	496/18670	1.13046e-05	0.0098802	0.00984093	LAMP2/OSBPL7/SIRT2/PRKACA/GSK3B/RRAGB/KLHL22/SNAP29/TM9SF1/ATG4A/ATG2A/STAM2/CHMP3/LGALS8/SNX14/XPA/SESN3/SOGA1/VPS28/TEX264/VPS39/PACS2/EXOC7/NRBP2/TECPR1/CHMP4A/LIX1L	27
GO:0061919	process utilizing autophagic mechanism	27/403	496/18670	1.13046e-05	0.0098802	0.00984093	LAMP2/OSBPL7/SIRT2/PRKACA/GSK3B/RRAGB/KLHL22/SNAP29/TM9SF1/ATG4A/ATG2A/STAM2/CHMP3/LGALS8/SNX14/XPA/SESN3/SOGA1/VPS28/TEX264/VPS39/PACS2/EXOC7/NRBP2/TECPR1/CHMP4A/LIX1L	27
GO:0043087	regulation of GTPase activity	26/403	479/18670	1.72821e-05	0.0120836	0.0120356	RABGAP1/EVI5/VPS9D1/GSK3B/SMAP2/ARHGAP21/TBC1D19/ELMOD3/OCRL/ACAP3/ARHGAP24/GIT2/SGSM2/DVL3/AGRN/PLXNB2/NF1/ARHGEF12/TBC1D9B/TBC1D3G/TBC1D3K/TBC1D3B/TBC1D3C/TBC1D3/TBC1D3I/TBC1D3E	26
GO:0016236	macroautophagy	19/403	295/18670	2.43021e-05	0.01416	0.0141038	LAMP2/PRKACA/RRAGB/SNAP29/ATG4A/ATG2A/STAM2/CHMP3/LGALS8/SNX14/SESN3/VPS28/TEX264/PACS2/EXOC7/NRBP2/TECPR1/CHMP4A/LIX1L	19
GO:0016197	endosomal transport	16/403	226/18670	3.42647e-05	0.0171128	0.0170448	SPAG9/HEATR5B/EVI5/EEA1/CLN5/VPS29/STAM2/CHMP3/AP5S1/VPS53/SGSM2/VPS28/RHOBTB3/VPS39/LEPROT/CHMP4A	16

## Sheet: Cluster 2
ID	Description	GeneRatio	BgRatio	pvalue	p.adjust	qvalue	geneID	Count
GO:0022613	ribonucleoprotein complex biogenesis	199/2314	468/18670	1.38264e-61	8.02348e-58	7.03402e-58	LAS1L/UTP18/TFB1M/NOP16/NOP58/EIF4B/DDX20/WDR3/WDR18/RRP15/NLE1/SART3/EXOSC7/EXOSC5/HSP90AA1/MRPL22/GEMIN5/XPO1/NUFIP1/RPS5/WBP11/EIF3I/DIMT1/DDX18/XRN2/ESF1/RPLP0/GEMIN2/SRPK1/HSP90AB1/SIRT1/SNRPD3/RPL3/PRMT5/NOP56/SUV39H1/EIF3E/PIH1D1/RPS16/FBL/RPS19/EIF3B/EXOSC3/EIF3A/NPM3/GTPBP4/NUP88/C1QBP/FTSJ3/GAR1/PTGES3/PAK1IP1/MDN1/BYSL/BRIX1/RPL24/RRP9/RPS15/WDR75/NOL10/CEBPZ/EBNA1BP2/PTBP2/FASTKD2/HEA…	199
GO:0042254	ribosome biogenesis	150/2314	297/18670	1.81209e-58	5.25777e-55	4.60938e-55	LAS1L/UTP18/TFB1M/NOP16/NOP58/WDR3/WDR18/RRP15/NLE1/EXOSC7/EXOSC5/MRPL22/XPO1/RPS5/WBP11/DIMT1/DDX18/XRN2/ESF1/RPLP0/SIRT1/RPL3/NOP56/SUV39H1/PIH1D1/RPS16/FBL/RPS19/EXOSC3/NPM3/GTPBP4/NUP88/C1QBP/FTSJ3/GAR1/PAK1IP1/MDN1/BYSL/BRIX1/RPL24/RRP9/RPS15/WDR75/NOL10/CEBPZ/EBNA1BP2/FASTKD2/HEATR1/FCF1/RCL1/UTP20/MRPS2/DDX54/EXOSC9/RPS10/MRPS7/EMG1/METTL16/AAMP/KRI1/NGDN/GNL3L/NSUN5/EXOSC2/DKC1/NOL11/RPL2…	150
GO:0006364	rRNA processing	107/2314	214/18670	2.21248e-41	4.27968e-38	3.7519e-38	LAS1L/UTP18/TFB1M/NOP58/WDR3/WDR18/RRP15/EXOSC7/EXOSC5/WBP11/DIMT1/DDX18/XRN2/ESF1/SIRT1/NOP56/SUV39H1/PIH1D1/RPS16/FBL/RPS19/EXOSC3/NPM3/GTPBP4/FTSJ3/GAR1/MDN1/BYSL/RRP9/RPS15/WDR75/NOL10/EBNA1BP2/HEATR1/FCF1/RCL1/UTP20/DDX54/EXOSC9/EMG1/METTL16/KRI1/NGDN/NSUN5/EXOSC2/DKC1/NOL11/RPL27/UTP3/WDR74/WDR36/NAT10/MRPS9/IMP4/TEX10/RPL35/RPS24/WDR12/RPS2/NOB1/PELP1/RPL11/NVL/LYAR/NAF1/NHP2/RPP30/PDCD11/…	107
GO:0034470	ncRNA processing	150/2314	384/18670	4.79325e-41	6.95381e-38	6.09626e-38	LAS1L/ELAC2/UTP18/TFB1M/NSUN2/NOP58/WDR3/WDR18/TRMT11/RRP15/EXOSC7/EXOSC5/WBP11/DIMT1/SEPHS1/DDX18/XRN2/ESF1/PUS7/SIRT1/ALKBH1/NOP56/CDK5RAP1/USP14/SUV39H1/MTFMT/PIH1D1/TRMT1/RPS16/FBL/RPS19/EXOSC3/NPM3/GTPBP4/INTS2/FTSJ3/GAR1/PUS3/MDN1/BYSL/RRP9/RPS15/WDR75/NOL10/EBNA1BP2/HEATR1/FCF1/RCL1/UTP20/HNRNPA2B1/DDX54/METTL8/EXOSC9/AGO2/EMG1/METTL16/KRI1/NGDN/GTPBP3/NSUN5/EXOSC2/DKC1/NOL11/RPL27/LIN28A/…	150
GO:0034660	ncRNA metabolic process	170/2314	475/18670	1.58088e-40	1.76098e-37	1.54382e-37	LAS1L/ELAC2/UTP18/LARS2/TFB1M/NSUN2/NOP58/WDR3/WDR18/TRMT11/RRP15/EXOSC7/EXOSC5/WBP11/DIMT1/SEPHS1/DDX18/XRN2/ESF1/PUS7/SIRT1/ALKBH1/NOP56/CDK5RAP1/USP14/SUV39H1/EARS2/MTFMT/PIH1D1/TRMT1/RPS16/FBL/RPS19/AIMP2/EXOSC3/NPM3/GTPBP4/INTS2/FTSJ3/GAR1/PUS3/MDN1/BYSL/RRP9/RPS15/WDR75/NOL10/FARSB/EBNA1BP2/DARS2/HEATR1/FCF1/RCL1/UTP20/HNRNPA2B1/DDX54/METTL8/EXOSC9/AGO2/XPO5/EEF1E1/DTD1/EMG1/METTL16/KRI1/NG…	170
GO:0016072	rRNA metabolic process	109/2314	225/18670	1.82076e-40	1.76098e-37	1.54382e-37	LAS1L/UTP18/TFB1M/NOP58/WDR3/WDR18/RRP15/EXOSC7/EXOSC5/WBP11/DIMT1/DDX18/XRN2/ESF1/SIRT1/NOP56/SUV39H1/PIH1D1/RPS16/FBL/RPS19/EXOSC3/NPM3/GTPBP4/FTSJ3/GAR1/MDN1/BYSL/RRP9/RPS15/WDR75/NOL10/EBNA1BP2/HEATR1/FCF1/RCL1/UTP20/DDX54/EXOSC9/EMG1/METTL16/KRI1/NGDN/NSUN5/EXOSC2/DKC1/NOL11/RPL27/UTP3/WDR74/WDR36/NAT10/MRPS9/IMP4/TEX10/RPL35/RPS24/WDR12/RPS2/NOB1/PELP1/RPL11/NVL/LYAR/NAF1/NHP2/RPP30/PDCD11/…	109
GO:0140053	mitochondrial gene expression	88/2314	162/18670	6.45065e-38	5.34759e-35	4.68812e-35	ELAC2/LARS2/MRPS35/MRPS34/MRPL22/NOA1/MTIF2/MRPS18A/POLRMT/ALKBH1/CDK5RAP1/MRPS31/EARS2/MRPL4/MRPL32/TFAM/C1QBP/MRPL27/MRPL51/MTRF1L/MRPL18/MRPL2/MRPS30/MRPS27/MRPL19/MRPL37/MRPS15/DARS2/FASTKD2/MRPS2/TSFM/MRPS7/MRPS26/MRPS12/MRPL34/QRSL1/PTCD3/MRPL35/ERAL1/MRPS36/MTO1/MRPL44/MRPS9/TBRG4/MRPL47/MRPL50/MRPL15/PNPT1/LRPPRC/YARS2/TARS2/MRPL9/MRPS28/MRRF/MRPL39/SUPV3L1/RPUSD3/MRPL10/TFB2M/MRPS18C/RPU…	88
GO:0032543	mitochondrial translation	76/2314	135/18670	2.39432e-34	1.73678e-31	1.5226e-31	LARS2/MRPS35/MRPS34/MRPL22/NOA1/MTIF2/MRPS18A/ALKBH1/CDK5RAP1/MRPS31/EARS2/MRPL4/MRPL32/C1QBP/MRPL27/MRPL51/MTRF1L/MRPL18/MRPL2/MRPS30/MRPS27/MRPL19/MRPL37/MRPS15/DARS2/FASTKD2/MRPS2/TSFM/MRPS7/MRPS26/MRPS12/MRPL34/QRSL1/PTCD3/MRPL35/ERAL1/MRPS36/MRPL44/MRPS9/MRPL47/MRPL50/MRPL15/LRPPRC/YARS2/TARS2/MRPL9/MRPS28/MRRF/MRPL39/RPUSD3/MRPL10/MRPS18C/RPUSD4/MRPL16/GFM1/MRPL1/MRPL13/CHCHD1/MRPL57/TRMT10…	76
GO:0006260	DNA replication	112/2314	273/18670	3.73207e-33	2.40635e-30	2.1096e-30	DBF4/BRCA1/DDX11/POLA2/RFC1/RFC2/RAD51/POLQ/WDR18/MCM10/NUCKS1/POLB/TIPIN/MCM6/POLD3/FGFR1/ORC1/SUPT16H/CLSPN/CDC45/CDC6/CDC7/MCM5/POLE2/GINS1/SAMHD1/RBBP8/POLA1/DNAJA3/MCM4/RNASEH2A/CCNE1/DNAJC2/SSBP1/RPA3/GTPBP4/NUP98/RFC5/TIMELESS/FBXO5/MCM3/GMNN/RAD1/PPP2CA/ORC2/MSH6/CACYBP/RPA2/SET/PDS5A/TTF1/DTD1/MGME1/MCM8/HELB/DUT/GINS2/RPA1/PCNA/NASP/RFC3/ORC3/DHX9/USP37/BRIP1/KAT7/DSCC1/HMGA1/DNA2/BRCA2…	112
GO:0006401	RNA catabolic process	138/2314	397/18670	1.73907e-31	1.00918e-28	8.8473e-29	PSMB1/CSDE1/PSMA4/THRAP3/YBX3/YBX1/PSME4/PABPC1/EXOSC7/EXOSC5/XPO1/RPS5/XRN2/RPLP0/TNRC6A/HNRNPC/DAZL/HNRNPM/RPL3/PSMC6/PSMA3/PSMB5/APEX1/PSMA6/PSMD7/EIF3E/RNASEH2A/RPS16/RPS19/CACNG7/RPL18A/ZC3HAV1/PSMA2/EXOSC3/MTPAP/CASC3/PSMD11/RPS13/MAGOHB/RPS12/HBS1L/PPP2CA/RPL24/FXR1/PSMD14/RPS15/RPL22/RPS25/SET/SLIRP/ETF1/TARDBP/RPL21/EXOSC9/AGO2/RPS10/CNOT1/UPF3B/PCID2/METTL16/EXOSC2/DKC1/PSME3/RPL27/LIN2…	138
GO:0070125	mitochondrial translational elongation	56/2314	88/18670	1.57461e-29	8.30679e-27	7.28239e-27	MRPS35/MRPS34/MRPL22/MRPS18A/MRPS31/MRPL4/MRPL32/MRPL27/MRPL51/MRPL18/MRPL2/MRPS30/MRPS27/MRPL19/MRPL37/MRPS15/MRPS2/TSFM/MRPS7/MRPS26/MRPS12/MRPL34/PTCD3/MRPL35/ERAL1/MRPS36/MRPL44/MRPS9/MRPL47/MRPL50/MRPL15/MRPL9/MRPS28/MRPL39/MRPL10/MRPS18C/MRPL16/GFM1/MRPL1/MRPL13/CHCHD1/MRPL57/MRPL11/AURKAIP1/TUFM/GADD45GIP1/MRPL14/MRPS16/MRPL21/MRPL42/MRPS18B/MRPS17/MRPL46/MRPL12/MRPL23/MRPL45	56
GO:0006415	translational termination	61/2314	104/18670	3.46167e-29	1.674e-26	1.46756e-26	MRPS35/MRPS34/MRPL22/MRPS18A/MRPS31/MRPL4/MRPL32/MRPL27/MRPL51/MTRF1L/MRPL18/MRPL2/MRPS30/MRPS27/MRPL19/MRPL37/MRPS15/ETF1/MRPS2/MRPS7/MRPS26/MRPS12/MRPL34/PTCD3/MRPL35/EIF5A/ERAL1/MRPS36/MRPL44/MRPS9/MRPL47/MRPL50/MRPL15/MRPL9/MRPS28/MRRF/MRPL39/MRPL10/MRPS18C/APEH/ABCE1/MRPL16/MRPL1/MRPL13/CHCHD1/MRPL57/MRPL11/AURKAIP1/GADD45GIP1/MRPL14/MRPS16/GSPT2/MRPL21/MRPL42/MRPS18B/MRPS17/EIF5AL1/MRPL46/M…	61
GO:0006402	mRNA catabolic process	126/2314	364/18670	1.24655e-28	5.56441e-26	4.8782e-26	PSMB1/CSDE1/PSMA4/THRAP3/YBX3/YBX1/PSME4/PABPC1/EXOSC7/EXOSC5/XPO1/RPS5/RPLP0/TNRC6A/HNRNPC/DAZL/HNRNPM/RPL3/PSMC6/PSMA3/PSMB5/APEX1/PSMA6/PSMD7/EIF3E/RPS16/RPS19/CACNG7/RPL18A/ZC3HAV1/PSMA2/EXOSC3/MTPAP/CASC3/PSMD11/RPS13/MAGOHB/RPS12/HBS1L/PPP2CA/RPL24/FXR1/PSMD14/RPS15/RPL22/RPS25/SET/ETF1/TARDBP/RPL21/EXOSC9/AGO2/RPS10/CNOT1/UPF3B/PCID2/METTL16/EXOSC2/PSME3/RPL27/SYNCRIP/DHX9/IGF2BP3/TBRG4/RP…	126
GO:0006403	RNA localization	95/2314	230/18670	1.44737e-28	5.99934e-26	5.2595e-26	NUP160/THOC3/NOP58/NDC1/NUP133/NUP37/XPO1/SEH1L/RBM27/NUP50/NXT2/PIH1D1/FBL/EXOSC3/CASC3/NUP88/DDX25/NUP98/MAGOHB/NUP107/SRSF3/MRPL18/NUP155/RPS15/CCT4/SRSF7/CPSF3/NUP43/TCP1/HNRNPA2B1/DDX39A/XPO5/NUP153/UPF3B/NUP85/PCID2/XPO7/EXOSC2/DKC1/THOC6/RAN/EIF5A/SRRM1/LTV1/CCT7/DHX9/IGF2BP3/SRSF1/WDR33/PNPT1/LRPPRC/SSB/NUP54/G3BP2/PARN/WRAP53/NAF1/NHP2/CCT6A/TERF1/CCT5/EIF4E/UPF2/HNRNPU/RANBP2/AHCTF1/NUP…	95
GO:0070126	mitochondrial translational termination	55/2314	89/18670	4.4706e-28	1.72953e-25	1.51624e-25	MRPS35/MRPS34/MRPL22/MRPS18A/MRPS31/MRPL4/MRPL32/MRPL27/MRPL51/MTRF1L/MRPL18/MRPL2/MRPS30/MRPS27/MRPL19/MRPL37/MRPS15/MRPS2/MRPS7/MRPS26/MRPS12/MRPL34/PTCD3/MRPL35/ERAL1/MRPS36/MRPL44/MRPS9/MRPL47/MRPL50/MRPL15/MRPL9/MRPS28/MRRF/MRPL39/MRPL10/MRPS18C/MRPL16/MRPL1/MRPL13/CHCHD1/MRPL57/MRPL11/AURKAIP1/GADD45GIP1/MRPL14/MRPS16/MRPL21/MRPL42/MRPS18B/MRPS17/MRPL46/MRPL12/MRPL23/MRPL45	55
GO:0006261	DNA-dependent DNA replication	71/2314	151/18670	8.98185e-26	3.25761e-23	2.85587e-23	DBF4/DDX11/POLA2/RFC1/RFC2/RAD51/POLQ/WDR18/MCM10/NUCKS1/POLB/TIPIN/MCM6/POLD3/FGFR1/ORC1/CDC45/CDC6/CDC7/MCM5/POLE2/GINS1/SAMHD1/POLA1/DNAJA3/MCM4/CCNE1/SSBP1/RPA3/RFC5/TIMELESS/FBXO5/MCM3/GMNN/ORC2/MSH6/RPA2/MGME1/HELB/GINS2/RPA1/PCNA/RFC3/ORC3/DSCC1/HMGA1/DNA2/BRCA2/TICRR/ETAA1/PRIM2/GINS4/TERF1/DONSON/TONSL/RECQL4/SENP2/RFC4/STOML2/WRN/MCM7/CDT1/RFWD3/FEN1/ATAD5/CHEK2/BLM/MCMBP/PRIM1/WDHD1/PO…	71
GO:0006414	translational elongation	64/2314	133/18670	4.62762e-24	1.57965e-21	1.38485e-21	MRPS35/MRPS34/MRPL22/MRPS18A/ALKBH1/MRPS31/MRPL4/MRPL32/MRPL27/MRPL51/MRPL18/HBS1L/MRPL2/MRPS30/MRPS27/EEF1B2/MRPL19/MRPL37/MRPS15/MRPS2/TSFM/MRPS7/MRPS26/MRPS12/MRPL34/PTCD3/MRPL35/EIF5A/ERAL1/DPH2/MRPS36/MRPL44/MRPS9/MRPL47/MRPL50/MRPL15/MRPL9/SRP9/MRPS28/MRPL39/MRPL10/MRPS18C/MRPL16/GFM1/MRPL1/MRPL13/CHCHD1/MRPL57/MRPL11/AURKAIP1/RPLP2/TUFM/GADD45GIP1/MRPL14/MRPS16/MRPL21/MRPL42/MRPS18B/MRPS17…	64
GO:0000184	nuclear-transcribed mRNA catabolic process, nonsense-mediated decay	60/2314	120/18670	9.4977e-24	3.06195e-21	2.68435e-21	PABPC1/RPS5/RPLP0/RPL3/EIF3E/RPS16/RPS19/RPL18A/CASC3/RPS13/MAGOHB/RPS12/PPP2CA/RPL24/RPS15/RPL22/RPS25/ETF1/RPL21/RPS10/UPF3B/RPL27/RPL35/RPS24/PARN/RPS2/RPL13A/RPL11/RPS27A/RPS3/UPF2/SMG1/RPL8/RPL26/RPL29/MAGOH/RPL27A/RPSA/RPS21/RPS7/DCP2/RPL38/RPL4/RPLP2/RPS17/RPL35A/RPL14/PNRC2/GSPT2/RPS26/RPL12/RPL10A/RNPS1/RPS29/PPP2R2A/UBA52/RPL41/RPS18/RPL36A/RPL17	60
GO:0019083	viral transcription	75/2314	177/18670	1.21574e-23	3.71312e-21	3.25522e-21	NUP160/NDC1/CTDP1/NUP133/NUCKS1/NUP37/RPS5/SEH1L/RPLP0/TFAP4/NUP50/RPL3/EP300/SNW1/RPS16/POLR2I/RPS19/RPL18A/HPN/TRIM14/NUP88/RPS13/NUP98/NUP107/RPS12/NUP155/RPL24/RPS15/RPL22/RPS25/NUP43/TARDBP/RPL21/RPS10/NUP153/NUP85/RPL27/DHX9/RPL35/RPS24/NUP54/RPS2/RPL13A/RPL11/RPS27A/RPS3/RANBP2/NUP205/RRP1B/RPL8/RPL26/RPL29/NUP35/POLR2H/RPL27A/RPSA/RPS21/RPS7/RPL38/RPL4/RPLP2/RPS17/RPL35A/GTF2F2/RPL14/RPS2…	75
GO:0019080	viral gene expression	78/2314	191/18670	2.63902e-23	7.65711e-21	6.71282e-21	NUP160/NDC1/CTDP1/NUP133/NUCKS1/NUP37/RPS5/SEH1L/RPLP0/TFAP4/NUP50/RPL3/EP300/SNW1/RPS16/POLR2I/RPS19/RPL18A/HPN/EIF3B/TRIM14/EIF3A/NUP88/RPS13/NUP98/NUP107/RPS12/NUP155/RPL24/RPS15/RPL22/RPS25/NUP43/TARDBP/RPL21/RPS10/NUP153/NUP85/RPL27/DHX9/RPL35/RPS24/SSB/NUP54/RPS2/RPL13A/RPL11/RPS27A/RPS3/RANBP2/NUP205/RRP1B/RPL8/RPL26/RPL29/NUP35/POLR2H/RPL27A/RPSA/RPS21/RPS7/RPL38/RPL4/RPLP2/RPS17/RPL35A/G…	78
GO:0006413	translational initiation	76/2314	193/18670	1.3646e-21	3.77086e-19	3.30583e-19	DHX33/EIF4B/PABPC1/RPS5/EIF3I/MTIF2/RPLP0/DAZL/RPL3/ALKBH1/MTFMT/EIF3E/RPS16/RPS19/RPL18A/EIF3B/EIF3A/RPS13/RPS12/RPL24/RPS15/RPL22/RPS25/PAIP2/RPL21/AGO2/PAIP2B/RPS10/EIF2S2/ATF4/EIF2S3/RPL27/RPL35/RPS24/TICRR/RPS2/RPL13A/RPL11/RPS27A/EIF2A/EIF3H/EIF3M/RPS3/EIF4E/CDC123/RPL8/RPL26/RPL29/EIF4E3/ABCE1/RPL27A/RPSA/RPS21/RPS7/RPL38/EIF1AX/RPL4/RPLP2/EIF3K/NPM1/RPS17/RPL35A/KLHL25/EIF4EBP1/RPL14/RPS2…	76
GO:0000956	nuclear-transcribed mRNA catabolic process	78/2314	207/18670	9.75352e-21	2.57271e-18	2.25544e-18	CSDE1/THRAP3/PABPC1/EXOSC7/EXOSC5/RPS5/RPLP0/TNRC6A/RPL3/EIF3E/RPS16/RPS19/RPL18A/EXOSC3/MTPAP/CASC3/RPS13/MAGOHB/RPS12/HBS1L/PPP2CA/RPL24/RPS15/RPL22/RPS25/ETF1/RPL21/EXOSC9/AGO2/RPS10/CNOT1/UPF3B/PCID2/EXOSC2/RPL27/RPL35/RPS24/SSB/PARN/RPS2/RPL13A/RPL11/RPS27A/RPS3/UPF2/CNOT8/SMG1/RPL8/RPL26/RPL29/MAGOH/RPL27A/RPSA/EXOSC1/RPS21/RPS7/DCP2/RPL38/RPL4/DHX36/RPLP2/RPS17/RPL35A/CNOT10/RPL14/PNRC2/GS…	78
GO:0000723	telomere maintenance	67/2314	162/18670	1.44218e-20	3.63868e-18	3.18996e-18	POLA2/RFC1/RFC2/RAD51/PRKCQ/POLD3/XRCC5/RIF1/HSP90AA1/MAPKAPK5/HNRNPC/HSP90AB1/POLE2/APEX1/POLA1/CCNE1/RPA3/GAR1/PTGES3/RFC5/CCT4/RPA2/TCP1/HNRNPA2B1/GNL3L/DKC1/RPA1/PCNA/RFC3/NAT10/PKIB/CCT7/DNA2/HNRNPD/BRCA2/PIF1/PARN/WRAP53/PARP1/NAF1/NHP2/PRIM2/CCT6A/TERF1/CCT5/HNRNPU/CCT8/SMG1/RECQL4/SMC6/CCT3/RFC4/GNL3/TERT/WRN/FEN1/DCP2/EXO1/DHX36/AURKB/NOP10/USP7/XRCC6/BLM/PRIM1/PRKDC/PINX1	67
GO:0051169	nuclear transport	107/2314	346/18670	3.61294e-20	8.7358e-18	7.65849e-18	NUP160/CDH1/LSG1/THOC3/NDC1/TNPO3/DDX20/IPO5/NUP133/NUP37/GEMIN5/XPO1/SEH1L/IPO11/RBM27/GEMIN2/NUP50/SNRPD3/RANGAP1/FERMT1/NXT2/EMD/UBR5/CASC3/KPNB1/NUP88/YWHAE/DDX25/HTATIP2/NUP98/MAGOHB/DUSP16/NUP107/SRSF3/HSPA9/TMCO6/NUP155/ECT2/RPS15/SRSF7/CPSF3/NUP43/TARDBP/HNRNPA2B1/DDX39A/CSE1L/XPO5/NUP153/UPF3B/NUP85/SNRPD2/SNRPB/PCID2/XPO7/TRIM28/THOC6/RAN/EIF5A/XPO4/SRRM1/LTV1/DHX9/SRSF1/WDR33/HMGA1/SSB…	107
GO:0032392	DNA geometric change	55/2314	119/18670	7.79518e-20	1.80942e-17	1.58628e-17	DDX11/MNAT1/HMGB3/RFC2/RAD51/POLQ/RAD18/MCM6/XRCC5/RAD54L/CDC45/MCM5/CHD8/GINS1/ACTR5/MCM4/ERCC2/RFC5/MCM3/RAD23B/HNRNPA2B1/MCM8/HELB/GINS2/CHD1L/RPA1/RFC3/DHX9/BRIP1/DSCC1/HMGA1/DNA2/CUL4A/PIF1/PARP1/RPS27A/G3BP1/GINS4/SUPV3L1/RECQL4/SMARCAD1/RFC4/WRN/MCM7/DHX36/RUVBL1/RUVBL2/ERCC6L/GTF2F2/HMGB1/XRCC6/RAD54B/BLM/DDX12P/UBA52	55
GO:0042273	ribosomal large subunit biogenesis	41/2314	71/18670	1.03813e-19	2.31702e-17	2.03128e-17	LAS1L/NOP16/NLE1/DDX18/RPLP0/RPL3/GTPBP4/FTSJ3/PAK1IP1/MDN1/BRIX1/RPL24/EBNA1BP2/FASTKD2/AAMP/TRAF7/NIP7/WDR74/RPL35/RSL24D1/WDR12/RPL11/NVL/NHP2/SURF6/RPL26/MRPL1/RSL1D1/RPL38/MRPL11/RRS1/NPM1/DDX28/RPL35A/RPL14/RPF2/RPL12/SDAD1/RPL10A/RPLP0P6/ZNHIT3	41
GO:0006913	nucleocytoplasmic transport	105/2314	343/18670	1.87956e-19	4.03967e-17	3.54149e-17	NUP160/CDH1/LSG1/THOC3/NDC1/TNPO3/DDX20/IPO5/NUP133/NUP37/GEMIN5/XPO1/SEH1L/IPO11/RBM27/GEMIN2/NUP50/SNRPD3/RANGAP1/FERMT1/NXT2/EMD/UBR5/CASC3/KPNB1/NUP88/YWHAE/DDX25/HTATIP2/NUP98/MAGOHB/DUSP16/NUP107/SRSF3/HSPA9/TMCO6/NUP155/ECT2/RPS15/SRSF7/CPSF3/NUP43/TARDBP/HNRNPA2B1/DDX39A/CSE1L/XPO5/NUP153/UPF3B/NUP85/SNRPD2/SNRPB/PCID2/XPO7/TRIM28/THOC6/RAN/EIF5A/XPO4/SRRM1/LTV1/DHX9/SRSF1/WDR33/SSB/NUP54…	105
GO:0033260	nuclear DNA replication	37/2314	60/18670	2.77443e-19	5.75001e-17	5.04091e-17	DBF4/POLA2/RFC1/RFC2/RAD51/TIPIN/MCM6/POLD3/FGFR1/CDC45/CDC7/MCM5/POLE2/GINS1/POLA1/MCM4/RPA3/RFC5/MCM3/GMNN/RPA2/RPA1/PCNA/RFC3/ORC3/DNA2/BRCA2/PRIM2/TERF1/DONSON/RFC4/MCM7/CDT1/FEN1/ATAD5/CHEK2/PRIM1	37
GO:0007059	chromosome segregation	100/2314	321/18670	3.5082e-19	7.02003e-17	6.15432e-17	MAD1L1/SLC25A5/ZNF207/BRCA1/DDX11/TACC3/CENPQ/ANAPC4/NDC1/CSNK2A2/RAD18/TRIP13/NUP37/SPAG5/KIF22/SEH1L/ZW10/BIRC5/CDC6/SRPK1/DMC1/CCNB1IP1/FAM83D/CTCF/OIP5/ERCC2/CCNE1/KPNB1/FBXO5/TTK/ECT2/MAD2L2/CDC20/NSL1/KIF14/NUP43/NCAPH/NAA50/PDS5A/ZWINT/CENPK/HJURP/USP9X/PCID2/DLGAP5/PSMG2/KNSTRN/TUBG1/RAN/TEX15/CCNB1/USP44/BRIP1/DSCC1/ESCO1/KIF2C/FANCD2/BOD1/CDCA5/TLK2/TERF1/RPS3/INCENP/DSN1/NCAPD3/ANAPC1/…	100
GO:0006405	RNA export from nucleus	58/2314	135/18670	6.09176e-19	1.17835e-16	1.03303e-16	NUP160/THOC3/NDC1/NUP133/NUP37/XPO1/SEH1L/RBM27/NUP50/CASC3/NUP88/DDX25/NUP98/MAGOHB/NUP107/SRSF3/NUP155/RPS15/SRSF7/CPSF3/NUP43/HNRNPA2B1/DDX39A/XPO5/NUP153/UPF3B/NUP85/PCID2/THOC6/RAN/EIF5A/SRRM1/LTV1/DHX9/SRSF1/WDR33/SSB/NUP54/EIF4E/UPF2/RANBP2/NUP205/SMG1/U2AF1/CPSF4/SRSF2/MAGOH/NUP35/IWS1/ABCE1/CPSF2/AGFG1/RRS1/NPM1/XPOT/SDAD1/RNPS1/NUP62	58
GO:0044786	cell cycle DNA replication	40/2314	71/18670	9.92126e-19	1.8572e-16	1.62816e-16	DBF4/POLA2/RFC1/RFC2/RAD51/TIPIN/MCM6/POLD3/FGFR1/CDC45/CDC7/MCM5/POLE2/GINS1/POLA1/MCM4/RPA3/RFC5/FBXO5/MCM3/GMNN/MSH6/RPA2/RPA1/PCNA/RFC3/ORC3/DNA2/BRCA2/PRIM2/TERF1/DONSON/SENP2/RFC4/MCM7/CDT1/FEN1/ATAD5/CHEK2/PRIM1	40
GO:0006310	DNA recombination	93/2314	292/18670	1.22075e-18	2.21375e-16	1.94075e-16	BRCA1/HMGB3/RAD51/POLQ/NUCKS1/POLB/TRIP13/TFRC/MCM6/UNG/XRCC5/RIF1/PALB2/RAD54L/CDC45/MSH2/CDC7/DMC1/MCM5/CCNB1IP1/APEX1/SAMHD1/ACTR5/RBBP8/MCM4/ERCC2/RPA3/EXOSC3/RAD51AP1/TIMELESS/MCM3/RNF8/INO80D/PSMD14/MSH6/MAD2L2/UCHL5/RPA2/MND1/KLHDC3/MCM8/BCL11B/HELB/AUNIP/GINS2/RPA1/SWAP70/TEX15/VRTN/RNF138/BRIP1/ACTL6A/BRCA2/PIF1/WRAP53/PARP1/HSPD1/GINS4/CHEK1/XRCC4/INO80C/MMS19/SUPV3L1/PAXIP1/TONSL/RECQL…	93
GO:0032508	DNA duplex unwinding	51/2314	110/18670	1.44198e-18	2.5357e-16	2.223e-16	DDX11/MNAT1/RFC2/RAD51/POLQ/RAD18/MCM6/XRCC5/CDC45/MCM5/CHD8/GINS1/ACTR5/MCM4/ERCC2/RFC5/MCM3/RAD23B/MCM8/HELB/GINS2/CHD1L/RPA1/RFC3/DHX9/BRIP1/DSCC1/HMGA1/DNA2/CUL4A/PIF1/PARP1/RPS27A/G3BP1/GINS4/SUPV3L1/RECQL4/SMARCAD1/RFC4/WRN/MCM7/DHX36/RUVBL1/RUVBL2/ERCC6L/GTF2F2/XRCC6/RAD54B/BLM/DDX12P/UBA52	51
GO:0051236	establishment of RNA localization	72/2314	196/18670	1.58652e-18	2.70781e-16	2.37388e-16	NUP160/THOC3/NDC1/NUP133/NUP37/XPO1/SEH1L/RBM27/NUP50/NXT2/CASC3/NUP88/DDX25/NUP98/MAGOHB/NUP107/SRSF3/MRPL18/NUP155/RPS15/SRSF7/CPSF3/NUP43/HNRNPA2B1/DDX39A/XPO5/NUP153/UPF3B/NUP85/PCID2/XPO7/THOC6/RAN/EIF5A/SRRM1/LTV1/DHX9/IGF2BP3/SRSF1/WDR33/PNPT1/LRPPRC/SSB/NUP54/G3BP2/TERF1/EIF4E/UPF2/HNRNPU/RANBP2/AHCTF1/NUP205/SMG1/IGF2BP1/U2AF1/CPSF4/SRSF2/MAGOH/NUP35/IWS1/SENP2/ABCE1/CPSF2/TOMM20/AGFG1/R…	72
GO:0006611	protein export from nucleus	68/2314	179/18670	1.7906e-18	2.96882e-16	2.6027e-16	NUP160/THOC3/NDC1/NUP133/NUP37/XPO1/SEH1L/NUP50/RANGAP1/EMD/CASC3/NUP88/YWHAE/DDX25/NUP98/MAGOHB/DUSP16/NUP107/SRSF3/HSPA9/NUP155/RPS15/SRSF7/CPSF3/NUP43/HNRNPA2B1/DDX39A/CSE1L/XPO5/NUP153/UPF3B/NUP85/PCID2/XPO7/THOC6/RAN/EIF5A/XPO4/SRRM1/LTV1/SRSF1/WDR33/SSB/NUP54/EIF4E/UPF2/RANBP2/NUP205/SMG1/ANKLE1/U2AF1/CPSF4/SRSF2/MAGOH/NUP35/IWS1/ABCE1/CPSF2/AGFG1/SFN/RRS1/PTPN11/NPM1/XPOT/STYX/SDAD1/RNPS1/…	68
GO:0032200	telomere organization	67/2314	175/18670	1.97475e-18	3.18318e-16	2.79063e-16	POLA2/RFC1/RFC2/RAD51/PRKCQ/POLD3/XRCC5/RIF1/HSP90AA1/MAPKAPK5/HNRNPC/HSP90AB1/POLE2/APEX1/POLA1/CCNE1/RPA3/GAR1/PTGES3/RFC5/CCT4/RPA2/TCP1/HNRNPA2B1/GNL3L/DKC1/RPA1/PCNA/RFC3/NAT10/PKIB/CCT7/DNA2/HNRNPD/BRCA2/PIF1/PARN/WRAP53/PARP1/NAF1/NHP2/PRIM2/CCT6A/TERF1/CCT5/HNRNPU/CCT8/SMG1/RECQL4/SMC6/CCT3/RFC4/GNL3/TERT/WRN/FEN1/DCP2/EXO1/DHX36/AURKB/NOP10/USP7/XRCC6/BLM/PRIM1/PRKDC/PINX1	67
GO:0050657	nucleic acid transport	71/2314	193/18670	2.50547e-18	3.82612e-16	3.35428e-16	NUP160/THOC3/NDC1/NUP133/NUP37/XPO1/SEH1L/RBM27/NUP50/NXT2/CASC3/NUP88/DDX25/NUP98/MAGOHB/NUP107/SRSF3/MRPL18/NUP155/RPS15/SRSF7/CPSF3/NUP43/HNRNPA2B1/DDX39A/XPO5/NUP153/UPF3B/NUP85/PCID2/XPO7/THOC6/RAN/EIF5A/SRRM1/LTV1/DHX9/IGF2BP3/SRSF1/WDR33/PNPT1/LRPPRC/SSB/NUP54/G3BP2/EIF4E/UPF2/HNRNPU/RANBP2/AHCTF1/NUP205/SMG1/IGF2BP1/U2AF1/CPSF4/SRSF2/MAGOH/NUP35/IWS1/SENP2/ABCE1/CPSF2/TOMM20/AGFG1/RRS1/NP…	71
GO:0050658	RNA transport	71/2314	193/18670	2.50547e-18	3.82612e-16	3.35428e-16	NUP160/THOC3/NDC1/NUP133/NUP37/XPO1/SEH1L/RBM27/NUP50/NXT2/CASC3/NUP88/DDX25/NUP98/MAGOHB/NUP107/SRSF3/MRPL18/NUP155/RPS15/SRSF7/CPSF3/NUP43/HNRNPA2B1/DDX39A/XPO5/NUP153/UPF3B/NUP85/PCID2/XPO7/THOC6/RAN/EIF5A/SRRM1/LTV1/DHX9/IGF2BP3/SRSF1/WDR33/PNPT1/LRPPRC/SSB/NUP54/G3BP2/EIF4E/UPF2/HNRNPU/RANBP2/AHCTF1/NUP205/SMG1/IGF2BP1/U2AF1/CPSF4/SRSF2/MAGOH/NUP35/IWS1/SENP2/ABCE1/CPSF2/TOMM20/AGFG1/RRS1/NP…	71
GO:0071426	ribonucleoprotein complex export from nucleus	55/2314	127/18670	3.16236e-18	4.70542e-16	4.12515e-16	NUP160/THOC3/NDC1/NUP133/NUP37/XPO1/SEH1L/NUP50/CASC3/NUP88/DDX25/NUP98/MAGOHB/NUP107/SRSF3/NUP155/RPS15/SRSF7/CPSF3/NUP43/HNRNPA2B1/DDX39A/NUP153/UPF3B/NUP85/PCID2/THOC6/RAN/EIF5A/SRRM1/LTV1/SRSF1/WDR33/SSB/NUP54/EIF4E/UPF2/RANBP2/NUP205/SMG1/U2AF1/CPSF4/SRSF2/MAGOH/NUP35/IWS1/ABCE1/CPSF2/AGFG1/RRS1/NPM1/XPOT/SDAD1/RNPS1/NUP62	55
GO:0051168	nuclear export	71/2314	194/18670	3.48066e-18	5.04956e-16	4.42685e-16	NUP160/LSG1/THOC3/NDC1/NUP133/NUP37/XPO1/SEH1L/RBM27/NUP50/RANGAP1/EMD/CASC3/NUP88/YWHAE/DDX25/NUP98/MAGOHB/DUSP16/NUP107/SRSF3/HSPA9/NUP155/RPS15/SRSF7/CPSF3/NUP43/HNRNPA2B1/DDX39A/CSE1L/XPO5/NUP153/UPF3B/NUP85/PCID2/XPO7/THOC6/RAN/EIF5A/XPO4/SRRM1/LTV1/DHX9/SRSF1/WDR33/SSB/NUP54/EIF4E/UPF2/RANBP2/NUP205/SMG1/ANKLE1/U2AF1/CPSF4/SRSF2/MAGOH/NUP35/IWS1/ABCE1/CPSF2/AGFG1/SFN/RRS1/PTPN11/NPM1/XPOT/S…	71
GO:0051052	regulation of DNA metabolic process	104/2314	351/18670	3.78699e-18	5.35997e-16	4.69897e-16	BRCA1/DDX11/RFC2/RAD51/POLQ/WDR18/PRKCQ/NUCKS1/TFRC/XRCC5/RIF1/HSP90AA1/GRHL2/UIMC1/MAPKAPK5/HNRNPC/MSH2/HSP90AB1/SIRT1/PRMT5/UBR5/ERCC2/PRKD2/DNAJC2/EXOSC3/PTGES3/FOXM1/RAD51AP1/RFC5/TIMELESS/RNF8/CCT4/MSH6/MAD2L2/RPA2/TCP1/HNRNPA2B1/USP9X/DEK/PRKCG/HELB/AUNIP/GNL3L/TRIM28/DKC1/PCNA/RFC3/TEX15/NAT10/PKIB/CCT7/DHX9/DSCC1/HNRNPD/FGF2/CUL4A/PIF1/TICRR/PARN/ARRB2/WRAP53/NVL/PARP1/NAF1/CCT6A/PRDM14/T…	104
GO:0071166	ribonucleoprotein complex localization	55/2314	128/18670	4.88403e-18	6.74811e-16	5.91592e-16	NUP160/THOC3/NDC1/NUP133/NUP37/XPO1/SEH1L/NUP50/CASC3/NUP88/DDX25/NUP98/MAGOHB/NUP107/SRSF3/NUP155/RPS15/SRSF7/CPSF3/NUP43/HNRNPA2B1/DDX39A/NUP153/UPF3B/NUP85/PCID2/THOC6/RAN/EIF5A/SRRM1/LTV1/SRSF1/WDR33/SSB/NUP54/EIF4E/UPF2/RANBP2/NUP205/SMG1/U2AF1/CPSF4/SRSF2/MAGOH/NUP35/IWS1/ABCE1/CPSF2/AGFG1/RRS1/NPM1/XPOT/SDAD1/RNPS1/NUP62	55
GO:0042274	ribosomal small subunit biogenesis	38/2314	67/18670	5.34439e-18	7.21244e-16	6.32299e-16	RPS5/RPS16/RPS19/BYSL/RPS15/NOL10/HEATR1/FCF1/RCL1/UTP20/RPS10/MRPS7/EMG1/KRI1/NGDN/NOL11/UTP3/ERAL1/NAT10/LTV1/MRPS9/RPS24/NOB1/NOM1/SURF6/DHX37/FAM207A/DCAF13/BMS1/TSR1/RPSA/RPS21/RPS7/RPL38/RRS1/NPM1/RPS17/PWP2	38
GO:0022618	ribonucleoprotein complex assembly	78/2314	229/18670	1.00399e-17	1.32412e-15	1.16083e-15	EIF4B/DDX20/NLE1/SART3/HSP90AA1/GEMIN5/NUFIP1/RPS5/EIF3I/RPLP0/GEMIN2/SRPK1/HSP90AB1/SNRPD3/RPL3/PRMT5/EIF3E/PIH1D1/RPS19/EIF3B/EIF3A/PTGES3/MDN1/BRIX1/RPL24/RPS15/PTBP2/FASTKD2/AGO2/SNRPC/RPS10/MRPS7/SNRPD2/SNRPB/EIF2S2/EIF2S3/TRAF7/ERAL1/DHX9/SRSF1/TGS1/RSL24D1/SNRPF/TICRR/GEMIN7/RPL13A/RPL11/SNRPG/NAF1/EIF3H/EIF3M/GEMIN6/CELF5/PSIP1/NUDT21/SNRPD1/RPSA/USP39/SMN1/RPL38/MRPL11/RUVBL1/EIF3K/RRS1/…	78
GO:1903311	regulation of mRNA metabolic process	97/2314	324/18670	2.41126e-17	3.10945e-15	2.72599e-15	PSMB1/PSMA4/THRAP3/YBX3/YBX1/PSME4/PABPC1/DAZAP1/SART3/EXOSC7/SNRPA/EXOSC5/XPO1/PAPOLA/TNRC6A/HNRNPC/DAZL/SRPK1/HNRNPM/PSMC6/PSMA3/SNW1/PSMB5/APEX1/PSMA6/PSMD7/HNRNPL/CACNG7/ZC3HAV1/PSMA2/EXOSC3/C1QBP/PSMD11/NUP98/SRSF3/FXR1/PSMD14/SRSF7/PRDX6/SET/TARDBP/HNRNPA2B1/RBM19/EXOSC9/AGO2/CNOT1/PCID2/METTL16/EXOSC2/PSME3/CCNB1/SYNCRIP/DHX9/IGF2BP3/TBRG4/SRSF1/TRA2B/SLTM/PNPT1/FASTKD1/HNRNPD/PARN/PSMB6/S…	97
GO:0071897	DNA biosynthetic process	70/2314	196/18670	2.73302e-17	3.44777e-15	3.02259e-15	POLA2/RFC1/RFC2/POLQ/PRKCQ/POLB/POLD3/XRCC5/HSP90AA1/GRHL2/MAPKAPK5/HNRNPC/HSP90AB1/SIRT1/POLE2/POLA1/USP10/CHRAC1/PRKD2/DNAJC2/RPA3/GAR1/PTGES3/RFC5/CCT4/MAD2L2/RPA2/TCP1/HNRNPA2B1/GNL3L/DKC1/RPA1/PCNA/RFC3/NAT10/PKIB/CCT7/DSCC1/HNRNPD/FGF2/PIF1/PARN/ARRB2/WRAP53/DTL/NVL/RPS27A/NAF1/NHP2/CCT6A/TERF1/CCT5/HNRNPU/CCT8/FGFR4/CCT3/RCHY1/RFC4/TERT/WRN/PHB/TK1/DCP2/AURKB/NOP10/LIN9/PPIA/UBA52/PINX1/PO…	70
GO:0071826	ribonucleoprotein complex subunit organization	78/2314	236/18670	7.16546e-17	8.84705e-15	7.75603e-15	EIF4B/DDX20/NLE1/SART3/HSP90AA1/GEMIN5/NUFIP1/RPS5/EIF3I/RPLP0/GEMIN2/SRPK1/HSP90AB1/SNRPD3/RPL3/PRMT5/EIF3E/PIH1D1/RPS19/EIF3B/EIF3A/PTGES3/MDN1/BRIX1/RPL24/RPS15/PTBP2/FASTKD2/AGO2/SNRPC/RPS10/MRPS7/SNRPD2/SNRPB/EIF2S2/EIF2S3/TRAF7/ERAL1/DHX9/SRSF1/TGS1/RSL24D1/SNRPF/TICRR/GEMIN7/RPL13A/RPL11/SNRPG/NAF1/EIF3H/EIF3M/GEMIN6/CELF5/PSIP1/NUDT21/SNRPD1/RPSA/USP39/SMN1/RPL38/MRPL11/RUVBL1/EIF3K/RRS1/…	78
GO:0015931	nucleobase-containing compound transport	77/2314	241/18670	9.50145e-16	1.14869e-13	1.00703e-13	SLC25A5/NUP160/THOC3/NDC1/NUP133/NUP37/XPO1/SEH1L/RBM27/NUP50/SLC25A17/NXT2/CASC3/NUP88/DDX25/NUP98/MAGOHB/NUP107/SRSF3/MRPL18/SLC29A1/NUP155/RPS15/SRSF7/CPSF3/NUP43/HNRNPA2B1/DDX39A/XPO5/NUP153/UPF3B/NUP85/SLC25A19/PCID2/XPO7/THOC6/RAN/EIF5A/SRRM1/LTV1/DHX9/IGF2BP3/SRSF1/WDR33/PNPT1/LRPPRC/SSB/SLC35A5/NUP54/G3BP2/EIF4E/UPF2/SLC25A4/HNRNPU/RANBP2/AHCTF1/NUP205/SMG1/IGF2BP1/U2AF1/CPSF4/SRSF2/MAGOH…	77
GO:0000377	RNA splicing, via transesterification reactions with bulged adenosine as nucleophile	104/2314	379/18670	1.29505e-15	1.50304e-13	1.31768e-13	AQR/ZCCHC8/THRAP3/CCAR1/SNRNP40/DDX20/YBX1/PABPC1/DAZAP1/SART3/SNRPA/GEMIN5/WBP11/PAPOLA/HNRNPC/GEMIN2/CWF19L1/SRPK1/HNRNPM/SNRPD3/PHF5A/PRMT5/SNW1/PNN/CSTF1/DHX35/ESRP2/HNRNPL/POLR2I/CASC3/C1QBP/DHX15/NUP98/MAGOHB/SRSF3/PRPF4B/SRSF7/PTBP2/PRDX6/CPSF3/HNRNPA2B1/RBM19/DDX39A/SNRPC/UPF3B/SNRPD2/SNRPB/SNRPB2/DNAJC8/METTL16/SNRPN/SNRPA1/SRRM1/SYNCRIP/DHX9/SRSF1/TRA2B/WDR33/PPIL1/TGS1/HNRNPD/SNRPF/GEM…	104
GO:0000398	mRNA splicing, via spliceosome	104/2314	379/18670	1.29505e-15	1.50304e-13	1.31768e-13	AQR/ZCCHC8/THRAP3/CCAR1/SNRNP40/DDX20/YBX1/PABPC1/DAZAP1/SART3/SNRPA/GEMIN5/WBP11/PAPOLA/HNRNPC/GEMIN2/CWF19L1/SRPK1/HNRNPM/SNRPD3/PHF5A/PRMT5/SNW1/PNN/CSTF1/DHX35/ESRP2/HNRNPL/POLR2I/CASC3/C1QBP/DHX15/NUP98/MAGOHB/SRSF3/PRPF4B/SRSF7/PTBP2/PRDX6/CPSF3/HNRNPA2B1/RBM19/DDX39A/SNRPC/UPF3B/SNRPD2/SNRPB/SNRPB2/DNAJC8/METTL16/SNRPN/SNRPA1/SRRM1/SYNCRIP/DHX9/SRSF1/TRA2B/WDR33/PPIL1/TGS1/HNRNPD/SNRPF/GEM…	104
GO:0051054	positive regulation of DNA metabolic process	66/2314	191/18670	1.46136e-15	1.66279e-13	1.45774e-13	BRCA1/DDX11/RFC2/RAD51/PRKCQ/TFRC/XRCC5/RIF1/HSP90AA1/GRHL2/UIMC1/MAPKAPK5/MSH2/HSP90AB1/SIRT1/ERCC2/PRKD2/EXOSC3/PTGES3/FOXM1/RFC5/TIMELESS/RNF8/CCT4/MAD2L2/TCP1/HNRNPA2B1/USP9X/PRKCG/TRIM28/DKC1/PCNA/RFC3/PKIB/CCT7/DHX9/DSCC1/HNRNPD/FGF2/PARN/ARRB2/WRAP53/NVL/PARP1/NAF1/CCT6A/RPS3/CCT5/MMS19/CCT8/PAXIP1/FGFR4/CCT3/RFC4/GNL3/RNF168/OTUD4/WRN/DHX36/ATAD5/UBE2N/AURKB/FANCB/USP7/HMGB1/PRKDC	66
GO:0006302	double-strand break repair	78/2314	248/18670	1.64804e-15	1.83915e-13	1.61234e-13	BRCA1/DDX11/TDP1/RAD51/POLQ/NUCKS1/POLB/TRIP13/MCM6/XRCC5/RIF1/PALB2/RAD54L/UIMC1/CDC45/MSH2/CDC7/DMC1/MCM5/SAMHD1/ACTR5/RBBP8/POLA1/UBR5/MCM4/RPA3/FOXM1/RAD51AP1/TIMELESS/TDP2/MCM3/RNF8/PSMD14/SUMO1/MAD2L2/RPA2/DEK/MCM8/HELB/AUNIP/GINS2/RPA1/TEX15/RNF138/BRIP1/APTX/DNA2/BRCA2/WRAP53/PARP1/CDCA5/GINS4/CHEK1/XRCC4/MMS19/PAXIP1/TONSL/RECQL4/SMARCAD1/RNF168/WRN/MCM7/RFWD3/FEN1/UBE2V2/ESCO2/SWSAP1/RM…	78
GO:0000375	RNA splicing, via transesterification reactions	104/2314	382/18670	2.30412e-15	2.52279e-13	2.21168e-13	AQR/ZCCHC8/THRAP3/CCAR1/SNRNP40/DDX20/YBX1/PABPC1/DAZAP1/SART3/SNRPA/GEMIN5/WBP11/PAPOLA/HNRNPC/GEMIN2/CWF19L1/SRPK1/HNRNPM/SNRPD3/PHF5A/PRMT5/SNW1/PNN/CSTF1/DHX35/ESRP2/HNRNPL/POLR2I/CASC3/C1QBP/DHX15/NUP98/MAGOHB/SRSF3/PRPF4B/SRSF7/PTBP2/PRDX6/CPSF3/HNRNPA2B1/RBM19/DDX39A/SNRPC/UPF3B/SNRPD2/SNRPB/SNRPB2/DNAJC8/METTL16/SNRPN/SNRPA1/SRRM1/SYNCRIP/DHX9/SRSF1/TRA2B/WDR33/PPIL1/TGS1/HNRNPD/SNRPF/GEM…	104
GO:0006614	SRP-dependent cotranslational protein targeting to membrane	45/2314	105/18670	5.7843e-15	6.21598e-13	5.44942e-13	RPS5/RPLP0/RPL3/RPS16/RPS19/RPL18A/RPS13/RPS12/RPL24/RPS15/RPL22/RPS25/RPL21/RPS10/RPL27/RPL35/RPS24/RPS2/RPL13A/RPL11/SRP9/RPS27A/RPS3/RPL8/RPL26/RPL29/RPL27A/RPSA/RPS21/RPS7/RPL38/RPL4/RPLP2/RPS17/RPL35A/RPL14/RPS26/RPL12/RPL10A/RPS29/UBA52/RPL41/RPS18/RPL36A/RPL17	45
GO:0051028	mRNA transport	56/2314	152/18670	8.75952e-15	9.24209e-13	8.10235e-13	NUP160/THOC3/NDC1/NUP133/NUP37/XPO1/SEH1L/NUP50/NXT2/CASC3/NUP88/DDX25/NUP98/MAGOHB/NUP107/SRSF3/NUP155/SRSF7/CPSF3/NUP43/HNRNPA2B1/DDX39A/NUP153/UPF3B/NUP85/PCID2/XPO7/THOC6/EIF5A/SRRM1/DHX9/IGF2BP3/SRSF1/WDR33/LRPPRC/NUP54/G3BP2/EIF4E/UPF2/RANBP2/AHCTF1/NUP205/SMG1/IGF2BP1/U2AF1/CPSF4/SRSF2/MAGOH/NUP35/IWS1/SENP2/CPSF2/AGFG1/RNPS1/NUP62/EIF5AL1	56
GO:0033044	regulation of chromosome organization	95/2314	342/18670	9.84539e-15	1.02023e-12	8.94413e-13	MAD1L1/JARID2/ZNF207/BRCA1/DDX11/TACC3/MNAT1/ANAPC4/ATG5/SPHK2/RNF4/PRKCQ/TRIP13/SART3/XRCC5/RIF1/ZW10/DNMT3B/MAPKAPK5/NOS1/HNRNPC/CDC45/CDC6/SIRT1/SNW1/CTCF/UBR5/PIH1D1/PRKD2/MAPK8/FBXO5/TTK/CCT4/MAD2L2/CDC20/MYB/SET/TCP1/HNRNPA2B1/PCID2/DLGAP5/PSMG2/GNL3L/TRIM28/DNMT1/DKC1/MORC2/CCNB1/NAT10/PKIB/CCT7/USP44/KAT7/HMGA1/TET1/HNRNPD/PIF1/PARN/MTF2/PARP1/NAF1/CDCA5/CCT6A/TLK2/TERF1/CHEK1/CCT5/ANAPC1…	95
GO:0008380	RNA splicing	118/2314	469/18670	1.54264e-14	1.57051e-12	1.37684e-12	AQR/ZCCHC8/THOC3/THRAP3/CCAR1/SNRNP40/DDX20/YBX1/PABPC1/DAZAP1/SART3/SNRPA/GEMIN5/WBP11/PAPOLA/HNRNPC/GEMIN2/CWF19L1/SRPK1/HNRNPM/SNRPD3/PHF5A/PRMT5/SNW1/PNN/CSTF1/DHX35/ESRP2/ESRP1/HNRNPL/POLR2I/CASC3/C1QBP/DHX15/RPS13/NUP98/MAGOHB/SRSF3/PRPF4B/PPP2CA/SRSF7/TTF2/PTBP2/PRDX6/CPSF3/PTBP3/TARDBP/HNRNPA2B1/ECD/RBM19/DDX39A/SNRPC/UPF3B/SNRPD2/SNRPB/SNRPB2/DNAJC8/METTL16/SNRPN/THOC6/SNRPA1/SRRM1/SYNCR…	118
GO:0006613	cotranslational protein targeting to membrane	45/2314	109/18670	3.05114e-14	3.05271e-12	2.67625e-12	RPS5/RPLP0/RPL3/RPS16/RPS19/RPL18A/RPS13/RPS12/RPL24/RPS15/RPL22/RPS25/RPL21/RPS10/RPL27/RPL35/RPS24/RPS2/RPL13A/RPL11/SRP9/RPS27A/RPS3/RPL8/RPL26/RPL29/RPL27A/RPSA/RPS21/RPS7/RPL38/RPL4/RPLP2/RPS17/RPL35A/RPL14/RPS26/RPL12/RPL10A/RPS29/UBA52/RPL41/RPS18/RPL36A/RPL17	45
GO:1901987	regulation of cell cycle phase transition	119/2314	480/18670	3.67171e-14	3.61134e-12	3.16599e-12	MAD1L1/DBF4/PSMB1/ZNF207/BRCA1/PSMA4/ANAPC4/MTA3/PSME4/TRIP13/UBE2D1/HMMR/JADE1/HSP90AA1/CDC14B/ORC1/ZW10/UIMC1/AURKA/TFAP4/CLSPN/CDC45/CDC6/CDC7/EP300/PSMC6/PSMA3/PSMB5/APEX1/PSMA6/FAM83D/CEP76/PSMD7/CEP152/ERCC2/CCNE1/PSMA2/PSMD11/YWHAE/PTPN6/FBXO5/TTK/CEP72/PSMD14/ARID3A/MAD2L2/MIIP/CDC20/RPA2/KIF14/ECD/CNOT1/PCID2/PRMT1/DLGAP5/TUBA4A/PSMG2/HAUS8/TUBG1/PSME3/PCNA/CCNB1/USP44/TMEM14B/CUL4A/TICR…	119
GO:0061013	regulation of mRNA catabolic process	65/2314	199/18670	5.12092e-14	4.95279e-12	4.342e-12	PSMB1/PSMA4/THRAP3/YBX3/YBX1/PSME4/PABPC1/EXOSC7/EXOSC5/XPO1/TNRC6A/HNRNPC/DAZL/HNRNPM/PSMC6/PSMA3/PSMB5/APEX1/PSMA6/PSMD7/CACNG7/ZC3HAV1/PSMA2/EXOSC3/PSMD11/FXR1/PSMD14/SET/TARDBP/EXOSC9/AGO2/CNOT1/PCID2/METTL16/EXOSC2/PSME3/SYNCRIP/DHX9/IGF2BP3/TBRG4/PNPT1/FASTKD1/HNRNPD/PARN/PSMB6/SERBP1/PSMA5/RPS27A/METTL14/CARHSP1/HNRNPU/CNOT8/IGF2BP1/PSMD4/PSMB4/EXOSC1/DCP2/PSMD1/DHX36/NPM1/YTHDF2/MTOR/TRIM…	65
GO:1901990	regulation of mitotic cell cycle phase transition	112/2314	444/18670	6.04981e-14	5.75525e-12	5.04551e-12	MAD1L1/PSMB1/ZNF207/BRCA1/PSMA4/ANAPC4/MTA3/PSME4/TRIP13/UBE2D1/HMMR/JADE1/HSP90AA1/CDC14B/ORC1/ZW10/AURKA/TFAP4/CLSPN/CDC45/CDC6/CDC7/EP300/PSMC6/PSMA3/PSMB5/APEX1/PSMA6/CEP76/PSMD7/CEP152/ERCC2/CCNE1/PSMA2/PSMD11/YWHAE/PTPN6/FBXO5/TTK/CEP72/PSMD14/ARID3A/MAD2L2/MIIP/CDC20/RPA2/KIF14/ECD/CNOT1/PCID2/PRMT1/DLGAP5/TUBA4A/PSMG2/HAUS8/TUBG1/PSME3/PCNA/CCNB1/USP44/TMEM14B/CUL4A/TICRR/CARM1/PSMB6/PLK4…	112
GO:0006406	mRNA export from nucleus	45/2314	111/18670	6.74048e-14	6.20873e-12	5.44307e-12	NUP160/THOC3/NDC1/NUP133/NUP37/SEH1L/NUP50/CASC3/NUP88/DDX25/NUP98/MAGOHB/NUP107/SRSF3/NUP155/SRSF7/CPSF3/NUP43/HNRNPA2B1/DDX39A/NUP153/UPF3B/NUP85/PCID2/THOC6/EIF5A/SRRM1/SRSF1/WDR33/NUP54/EIF4E/UPF2/RANBP2/NUP205/SMG1/U2AF1/CPSF4/SRSF2/MAGOH/NUP35/IWS1/CPSF2/AGFG1/RNPS1/NUP62	45
GO:0071427	mRNA-containing ribonucleoprotein complex export from nucleus	45/2314	111/18670	6.74048e-14	6.20873e-12	5.44307e-12	NUP160/THOC3/NDC1/NUP133/NUP37/SEH1L/NUP50/CASC3/NUP88/DDX25/NUP98/MAGOHB/NUP107/SRSF3/NUP155/SRSF7/CPSF3/NUP43/HNRNPA2B1/DDX39A/NUP153/UPF3B/NUP85/PCID2/THOC6/EIF5A/SRRM1/SRSF1/WDR33/NUP54/EIF4E/UPF2/RANBP2/NUP205/SMG1/U2AF1/CPSF4/SRSF2/MAGOH/NUP35/IWS1/CPSF2/AGFG1/RNPS1/NUP62	45
GO:0002181	cytoplasmic translation	42/2314	100/18670	1.07559e-13	9.75256e-12	8.54986e-12	YBX3/EIF4B/EIF3I/RPLP0/EIF3E/RPL18A/EIF3B/EIF3A/RPL24/ETF1/EIF2S2/EIF2S3/LIN28A/DPH2/DHX9/TICRR/RPL13A/RPL11/EIF3H/EIF3M/RPL8/RPL26/RPL29/RPSA/CNBP/RPS21/RPL38/DHX36/EIF3K/RPL35A/HSPA14/EIF4EBP1/GSPT2/RPS26/YTHDF2/RPL10A/MTOR/RPLP0P6/RPS29/RPL41/RPL36A/RPL17	42
GO:0043487	regulation of RNA stability	61/2314	183/18670	1.09961e-13	9.81695e-12	8.60631e-12	PSMB1/PSMA4/THRAP3/YBX3/YBX1/PSME4/PABPC1/EXOSC7/EXOSC5/XPO1/HNRNPC/DAZL/HNRNPM/PSMC6/PSMA3/PSMB5/APEX1/PSMA6/PSMD7/CACNG7/PSMA2/EXOSC3/PSMD11/FXR1/PSMD14/SET/TARDBP/EXOSC9/PCID2/METTL16/EXOSC2/DKC1/PSME3/SYNCRIP/DHX9/IGF2BP3/TBRG4/FASTKD1/HNRNPD/PARN/PSMB6/SERBP1/PSMA5/RPS27A/METTL14/NAF1/CARHSP1/HNRNPU/IGF2BP1/PSMD4/PSMB4/EXOSC1/DCP2/PSMD1/DHX36/NPM1/YTHDF2/MTOR/TRIM71/UBA52/PSMB3	61
GO:0000724	double-strand break repair via homologous recombination	50/2314	134/18670	1.33383e-13	1.17276e-11	1.02813e-11	BRCA1/RAD51/POLQ/NUCKS1/MCM6/RIF1/PALB2/RAD54L/CDC45/CDC7/DMC1/MCM5/SAMHD1/RBBP8/MCM4/RPA3/RAD51AP1/TIMELESS/MCM3/PSMD14/MAD2L2/RPA2/MCM8/HELB/AUNIP/GINS2/RPA1/TEX15/RNF138/BRCA2/WRAP53/PARP1/GINS4/CHEK1/MMS19/TONSL/RECQL4/WRN/MCM7/RFWD3/FEN1/SWSAP1/RMI2/UBE2N/RMI1/FANCB/PARPBP/XRCC2/RAD54B/BLM	50
GO:0042255	ribosome assembly	32/2314	63/18670	1.45788e-13	1.2627e-11	1.10698e-11	NLE1/MRPL22/RPS5/RPLP0/RPL3/RPS19/C1QBP/MDN1/BRIX1/RPL24/RPS15/FASTKD2/MRPS2/RPS10/MRPS7/TRAF7/ERAL1/NIP7/RSL24D1/RPL11/EIF2A/RPSA/RPL38/MRPL11/RRS1/NPM1/DDX28/RPF2/RPL12/RPLP0P6/PWP2/MPV17L2	32
GO:0000725	recombinational repair	50/2314	135/18670	1.8662e-13	1.59258e-11	1.39618e-11	BRCA1/RAD51/POLQ/NUCKS1/MCM6/RIF1/PALB2/RAD54L/CDC45/CDC7/DMC1/MCM5/SAMHD1/RBBP8/MCM4/RPA3/RAD51AP1/TIMELESS/MCM3/PSMD14/MAD2L2/RPA2/MCM8/HELB/AUNIP/GINS2/RPA1/TEX15/RNF138/BRCA2/WRAP53/PARP1/GINS4/CHEK1/MMS19/TONSL/RECQL4/WRN/MCM7/RFWD3/FEN1/SWSAP1/RMI2/UBE2N/RMI1/FANCB/PARPBP/XRCC2/RAD54B/BLM	50
GO:0010833	telomere maintenance via telomere lengthening	37/2314	82/18670	2.12147e-13	1.78419e-11	1.56416e-11	RFC1/RAD51/PRKCQ/XRCC5/HSP90AA1/MAPKAPK5/HNRNPC/HSP90AB1/GAR1/PTGES3/CCT4/TCP1/HNRNPA2B1/GNL3L/DKC1/RPA1/NAT10/PKIB/CCT7/PIF1/PARN/WRAP53/PARP1/NAF1/NHP2/CCT6A/TERF1/CCT5/HNRNPU/CCT8/CCT3/TERT/DCP2/DHX36/AURKB/NOP10/PINX1	37
GO:0071103	DNA conformation change	96/2314	364/18670	2.27071e-13	1.88242e-11	1.65028e-11	DDX11/MNAT1/HMGB3/CENPQ/RFC2/RAD51/POLQ/PSME4/RAD18/SART3/MCM6/BAZ2A/XRCC5/RAD54L/CDC45/SRPK1/SIRT1/MCM5/CHD8/GINS1/ACTR5/SUV39H1/CENPI/CTCF/OIP5/MCM4/ERCC2/RFC5/MCM3/RNF8/RAD23B/SET/HELLS/NCAPH/HNRNPA2B1/CENPK/HJURP/MCM8/HELB/HAT1/MIS18BP1/TRIM28/DNMT1/GINS2/CHD1L/RPA1/NASP/RFC3/MORC2/CCNB1/DHX9/BRIP1/DSCC1/HMGA1/CENPO/TET1/DNA2/CUL4A/PIF1/PARP1/RPS27A/G3BP1/CDCA5/NCAPG2/GINS4/NCAPD3/CENPU/CENPH…	96
GO:0009451	RNA modification	56/2314	163/18670	2.68113e-13	2.19135e-11	1.92111e-11	TFB1M/NSUN2/TRMT11/DIMT1/SEPHS1/PUS7/ALKBH1/CDK5RAP1/MTFMT/TRMT1/FBL/CBLL1/FTSJ3/GAR1/PUS3/METTL8/EMG1/METTL16/PUS7L/GTPBP3/NSUN5/DKC1/THUMPD3/ELP2/MTO1/NAT10/TGS1/ALKBH8/THUMPD2/SSB/PARN/METTL14/NAF1/NHP2/CDKAL1/WTAP/RPUSD3/WDR4/TYW3/RBM15/TFB2M/TYW5/ELP6/RPUSD4/RPUSD2/DUS2/TRMT61B/TRMT10C/PUS1/APOBEC3B/SEPHS2/NOP10/TRMT12/ADAT3/APOBEC3D/MRM1	56
GO:0043488	regulation of mRNA stability	59/2314	177/18670	2.77611e-13	2.23747e-11	1.96154e-11	PSMB1/PSMA4/THRAP3/YBX3/YBX1/PSME4/PABPC1/EXOSC7/EXOSC5/XPO1/HNRNPC/DAZL/HNRNPM/PSMC6/PSMA3/PSMB5/APEX1/PSMA6/PSMD7/CACNG7/PSMA2/EXOSC3/PSMD11/FXR1/PSMD14/SET/TARDBP/EXOSC9/PCID2/METTL16/EXOSC2/PSME3/SYNCRIP/DHX9/IGF2BP3/TBRG4/FASTKD1/HNRNPD/PARN/PSMB6/SERBP1/PSMA5/RPS27A/METTL14/CARHSP1/HNRNPU/IGF2BP1/PSMD4/PSMB4/EXOSC1/DCP2/PSMD1/DHX36/NPM1/YTHDF2/MTOR/TRIM71/UBA52/PSMB3	59
GO:0044839	cell cycle G2/M phase transition	77/2314	266/18670	3.35475e-13	2.63462e-11	2.30972e-11	PSMB1/BRCA1/MNAT1/PSMA4/MTA3/PSME4/HMMR/FBXW11/HSP90AA1/CDC14B/ORC1/UIMC1/AURKA/CLSPN/CDC6/CDC7/PSMC6/PSMA3/PSMB5/PSMA6/CEP76/PSMD7/CEP152/PSMA2/PSMD11/YWHAE/FOXM1/FBXO5/CEP72/PSMD14/MIIP/KIF14/MASTL/PKMYT1/TUBA4A/HAUS8/TUBG1/PSME3/CCNB1/CDK7/BORA/TICRR/PSMB6/PLK4/PSMA5/ENSA/DTL/CCNA2/HAUS6/CHEK1/CENPJ/HAUS1/RAD17/PAXIP1/CCNB2/CDC25C/DONSON/PSMD4/PSMB4/NAE1/CDC25A/MELK/PLK1/SIN3A/PSMD1/ATAD5/AURK…	77
GO:0000075	cell cycle checkpoint	67/2314	216/18670	3.35968e-13	2.63462e-11	2.30972e-11	MAD1L1/ZNF207/BRCA1/NSUN2/USP28/TRIP13/TIPIN/CDC14B/ORC1/ZW10/UIMC1/AURKA/CLSPN/CDC45/CDC6/MSH2/EP300/TIMELESS/TTK/RAD1/RPL24/ARID3A/MAD2L2/CDC20/RPA2/ZWINT/CNOT1/PCID2/PRMT1/PSMG2/PCNA/CCNB1/USP44/BRIP1/DNA2/CUL4A/TICRR/CARM1/PRCC/DTL/ETAA1/CHEK1/RAD17/BUB3/CNOT8/BUB1B/CDC25C/DONSON/NAE1/RPL26/MAD2L1/PLK1/CDT1/RFWD3/BUB1/TRIAP1/ZWILCH/SFN/AURKB/PTPN11/CNOT10/CHEK2/KNTC1/FOXO4/BLM/LCMT1/PRKDC	67
GO:0000819	sister chromatid segregation	61/2314	189/18670	5.53186e-13	4.28018e-11	3.75235e-11	MAD1L1/ZNF207/DDX11/TACC3/ANAPC4/TRIP13/SPAG5/KIF22/SEH1L/ZW10/CDC6/CTCF/KPNB1/FBXO5/TTK/MAD2L2/CDC20/NSL1/KIF14/NCAPH/NAA50/PDS5A/ZWINT/CENPK/PCID2/DLGAP5/PSMG2/KNSTRN/TUBG1/RAN/CCNB1/USP44/DSCC1/ESCO1/KIF2C/BOD1/CDCA5/INCENP/DSN1/NCAPD3/ANAPC1/HNRNPU/BUB3/BUB1B/MAD2L1/PTTG1/PLK1/CDT1/FEN1/BUB1/ESCO2/RMI2/AURKB/RRS1/KIF18B/MCMBP/LCMT1/NUP62/DDX12P/PHB2/PINX1	61
GO:0006399	tRNA metabolic process	60/2314	185/18670	6.75449e-13	5.15741e-11	4.52139e-11	ELAC2/LARS2/NSUN2/TRMT11/EXOSC7/SEPHS1/PUS7/ALKBH1/CDK5RAP1/USP14/EARS2/MTFMT/TRMT1/AIMP2/EXOSC3/PUS3/FARSB/DARS2/METTL8/EXOSC9/EEF1E1/DTD1/GTPBP3/QRSL1/EXOSC2/GRSF1/THUMPD3/ELP2/MTO1/NAT10/NARS2/ALKBH8/THUMPD2/SSB/YARS2/TARS2/CDKAL1/RPP30/RPP38/WDR4/CPSF4/POLR3K/PARS2/TYW3/TYW5/ELP6/AIMP1/RPUSD4/DUS2/TRMT61B/POP7/TRMT10C/PUS1/RPP25/SEPHS2/TRMT12/LAGE3/TYW1/ADAT3/MARS2	60
GO:0031145	anaphase-promoting complex-dependent catabolic process	36/2314	81/18670	7.85296e-13	5.91828e-11	5.18843e-11	PSMB1/PSMA4/ANAPC4/PSME4/UBE2D1/AURKA/PSMC6/PSMA3/PSMB5/PSMA6/PSMD7/PSMA2/UBE2S/PSMD11/FBXO5/PSMD14/CDC20/PSME3/CCNB1/PSMB6/PSMA5/RPS27A/ANAPC1/BUB3/BUB1B/PSMD4/PSMB4/MAD2L1/PTTG1/PLK1/PSMD1/UBE2C/AURKB/ANAPC7/UBA52/PSMB3	36
GO:0072599	establishment of protein localization to endoplasmic reticulum	46/2314	122/18670	8.11864e-13	6.04006e-11	5.29519e-11	RPS5/RPLP0/RPL3/RPS16/RPS19/RPL18A/RPS13/RPS12/RPL24/RPS15/RPL22/RPS25/RPL21/RPS10/RPL27/RPL35/RPS24/RPS2/RPL13A/RPL11/SRP9/RPS27A/RPS3/RPL8/RPL26/RPL29/RPL27A/RPSA/RPS21/RPS7/RPL38/RPL4/RPLP2/RPS17/RPL35A/RPL14/RPS26/RPL12/RYR2/RPL10A/RPS29/UBA52/RPL41/RPS18/RPL36A/RPL17	46
GO:0045047	protein targeting to ER	45/2314	118/18670	8.98779e-13	6.60204e-11	5.78787e-11	RPS5/RPLP0/RPL3/RPS16/RPS19/RPL18A/RPS13/RPS12/RPL24/RPS15/RPL22/RPS25/RPL21/RPS10/RPL27/RPL35/RPS24/RPS2/RPL13A/RPL11/SRP9/RPS27A/RPS3/RPL8/RPL26/RPL29/RPL27A/RPSA/RPS21/RPS7/RPL38/RPL4/RPLP2/RPS17/RPL35A/RPL14/RPS26/RPL12/RPL10A/RPS29/UBA52/RPL41/RPS18/RPL36A/RPL17	45
GO:0007004	telomere maintenance via telomerase	33/2314	70/18670	9.13729e-13	6.62796e-11	5.81059e-11	RFC1/PRKCQ/XRCC5/HSP90AA1/MAPKAPK5/HNRNPC/HSP90AB1/GAR1/PTGES3/CCT4/TCP1/GNL3L/DKC1/RPA1/NAT10/PKIB/CCT7/PIF1/PARN/WRAP53/NAF1/NHP2/CCT6A/TERF1/CCT5/HNRNPU/CCT8/CCT3/TERT/DCP2/AURKB/NOP10/PINX1	33
GO:2000573	positive regulation of DNA biosynthetic process	32/2314	67/18670	1.28926e-12	9.2365e-11	8.09745e-11	RFC2/PRKCQ/XRCC5/HSP90AA1/GRHL2/MAPKAPK5/HSP90AB1/PRKD2/PTGES3/RFC5/CCT4/TCP1/HNRNPA2B1/DKC1/RFC3/PKIB/CCT7/DSCC1/HNRNPD/FGF2/PARN/ARRB2/WRAP53/NVL/NAF1/CCT6A/CCT5/CCT8/FGFR4/CCT3/RFC4/AURKB	32
GO:0043624	cellular protein complex disassembly	66/2314	217/18670	1.38247e-12	9.78353e-11	8.57701e-11	MRPS35/MRPS34/ADD2/MRPL22/MRPS18A/MRPS31/MRPL4/MRPL32/MRPL27/MRPL51/MTRF1L/MRPL18/MRPL2/MRPS30/MRPS27/MRPL19/MRPL37/MRPS15/ETF1/MRPS2/MRPS7/MRPS26/MRPS12/MRPL34/PTCD3/MRPL35/EIF5A/ERAL1/SWAP70/MRPS36/MRPL44/MRPS9/MRPL47/MRPL50/MRPL15/KIF2C/MRPL9/MRPS28/MRRF/MRPL39/MRPL10/MRPS18C/APEH/ABCE1/MID1IP1/MRPL16/MRPL1/MRPL13/CHCHD1/MRPL57/MRPL11/AURKAIP1/GADD45GIP1/MRPL14/MRPS16/KIF18B/GSPT2/MRPL21/MRPL4…	66
GO:0000070	mitotic sister chromatid segregation	52/2314	151/18670	1.70183e-12	1.18985e-10	1.04312e-10	MAD1L1/ZNF207/TACC3/ANAPC4/TRIP13/SPAG5/KIF22/SEH1L/ZW10/CDC6/KPNB1/FBXO5/TTK/MAD2L2/CDC20/NSL1/KIF14/NCAPH/NAA50/PDS5A/ZWINT/CENPK/PCID2/DLGAP5/PSMG2/KNSTRN/TUBG1/RAN/CCNB1/USP44/DSCC1/KIF2C/BOD1/CDCA5/INCENP/DSN1/NCAPD3/ANAPC1/HNRNPU/BUB3/BUB1B/MAD2L1/PTTG1/PLK1/CDT1/BUB1/AURKB/RRS1/KIF18B/LCMT1/NUP62/PINX1	52
GO:0140014	mitotic nuclear division	75/2314	264/18670	1.90822e-12	1.30836e-10	1.14701e-10	MAD1L1/ZNF207/TACC3/ANAPC4/CTDP1/TRIP13/SPAG5/KIF22/CDC14B/SEH1L/ZW10/AURKA/BIRC5/CDC6/RANBP1/PRMT5/MYBL2/BCCIP/UBE2S/KPNB1/FBXO5/TTK/RPL24/MAD2L2/CDC20/NSL1/KIF14/NCAPH/NAA50/PDS5A/ZWINT/CENPK/PCID2/DLGAP5/PKMYT1/PSMG2/KNSTRN/TUBG1/RAN/CCNB1/USP44/BORA/DSCC1/KIF11/KIF20B/KIF2C/BOD1/CDCA5/INCENP/CHEK1/DSN1/NCAPD3/ANAPC1/HNRNPU/BUB3/BUB1B/CDC25C/MAD2L1/PTTG1/PLK1/CDT1/BUB1/UBE2C/AURKAIP1/AURKB/RRS…	75
GO:0090670	RNA localization to Cajal body	16/2314	19/18670	1.98407e-12	1.30836e-10	1.14701e-10	CCT4/TCP1/DKC1/CCT7/PARN/WRAP53/NAF1/NHP2/CCT6A/CCT5/CCT8/CCT3/DCP2/RUVBL1/NOP10/RUVBL2	16
GO:0090671	telomerase RNA localization to Cajal body	16/2314	19/18670	1.98407e-12	1.30836e-10	1.14701e-10	CCT4/TCP1/DKC1/CCT7/PARN/WRAP53/NAF1/NHP2/CCT6A/CCT5/CCT8/CCT3/DCP2/RUVBL1/NOP10/RUVBL2	16
GO:0090672	telomerase RNA localization	16/2314	19/18670	1.98407e-12	1.30836e-10	1.14701e-10	CCT4/TCP1/DKC1/CCT7/PARN/WRAP53/NAF1/NHP2/CCT6A/CCT5/CCT8/CCT3/DCP2/RUVBL1/NOP10/RUVBL2	16
GO:0090685	RNA localization to nucleus	16/2314	19/18670	1.98407e-12	1.30836e-10	1.14701e-10	CCT4/TCP1/DKC1/CCT7/PARN/WRAP53/NAF1/NHP2/CCT6A/CCT5/CCT8/CCT3/DCP2/RUVBL1/NOP10/RUVBL2	16
GO:0098813	nuclear chromosome segregation	74/2314	262/18670	3.66026e-12	2.38657e-10	2.09225e-10	MAD1L1/ZNF207/DDX11/TACC3/CENPQ/ANAPC4/NDC1/TRIP13/SPAG5/KIF22/SEH1L/ZW10/CDC6/DMC1/CCNB1IP1/FAM83D/CTCF/CCNE1/KPNB1/FBXO5/TTK/ECT2/MAD2L2/CDC20/NSL1/KIF14/NCAPH/NAA50/PDS5A/ZWINT/CENPK/PCID2/DLGAP5/PSMG2/KNSTRN/TUBG1/RAN/TEX15/CCNB1/USP44/BRIP1/DSCC1/ESCO1/KIF2C/FANCD2/BOD1/CDCA5/TERF1/INCENP/DSN1/NCAPD3/ANAPC1/HNRNPU/BUB3/BUB1B/MAD2L1/PTTG1/PLK1/CDT1/FEN1/BUB1/ESCO2/RMI2/RMI1/AURKB/RRS1/RCC2/KI…	74
GO:0000086	G2/M transition of mitotic cell cycle	71/2314	247/18670	4.02719e-12	2.59664e-10	2.27642e-10	PSMB1/BRCA1/MNAT1/PSMA4/MTA3/PSME4/HMMR/FBXW11/HSP90AA1/ORC1/AURKA/CLSPN/CDC6/CDC7/PSMC6/PSMA3/PSMB5/PSMA6/CEP76/PSMD7/CEP152/PSMA2/PSMD11/YWHAE/FOXM1/FBXO5/CEP72/PSMD14/MIIP/KIF14/MASTL/PKMYT1/TUBA4A/HAUS8/TUBG1/PSME3/CCNB1/CDK7/BORA/TICRR/PSMB6/PLK4/PSMA5/ENSA/DTL/CCNA2/HAUS6/CENPJ/HAUS1/RAD17/CCNB2/CDC25C/DONSON/PSMD4/PSMB4/NAE1/CDC25A/MELK/PLK1/SIN3A/PSMD1/AURKB/RCC2/CHEK2/FOXO4/PBX1/BLM/LCMT…	71
GO:0006278	RNA-dependent DNA biosynthetic process	34/2314	77/18670	4.24832e-12	2.70912e-10	2.37503e-10	RFC1/PRKCQ/XRCC5/HSP90AA1/MAPKAPK5/HNRNPC/HSP90AB1/GAR1/PTGES3/CCT4/TCP1/GNL3L/DKC1/RPA1/NAT10/PKIB/CCT7/PIF1/PARN/WRAP53/NAF1/NHP2/CCT6A/TERF1/CCT5/HNRNPU/CCT8/CCT3/TERT/DCP2/AURKB/NOP10/PPIA/PINX1	34
GO:0051031	tRNA transport	22/2314	36/18670	6.80365e-12	4.29148e-10	3.76225e-10	NUP160/NDC1/NUP133/NUP37/SEH1L/NUP50/NUP88/NUP98/NUP107/NUP155/NUP43/NUP153/NUP85/RAN/SSB/NUP54/RANBP2/NUP205/NUP35/TOMM20/XPOT/NUP62	22
GO:0051983	regulation of chromosome segregation	40/2314	103/18670	8.35711e-12	5.21466e-10	4.57158e-10	MAD1L1/ZNF207/DDX11/TACC3/ANAPC4/CSNK2A2/RAD18/TRIP13/SPAG5/ZW10/CDC6/CTCF/FBXO5/TTK/ECT2/MAD2L2/CDC20/PCID2/DLGAP5/PSMG2/KNSTRN/CCNB1/USP44/KIF2C/CDCA5/ANAPC1/HNRNPU/BUB3/BUB1B/SMC6/MAD2L1/PTTG1/PLK1/CDT1/FEN1/BUB1/RMI2/AURKB/RCC2/LCMT1	40
GO:1900034	regulation of cellular response to heat	34/2314	79/18670	1.02748e-11	6.34304e-10	5.56081e-10	FKBP4/NUP160/NDC1/NUP133/NUP37/HSP90AA1/SEH1L/NUP50/HSP90AB1/SIRT1/EP300/DNAJC2/DNAJB6/RPA3/NUP88/YWHAE/CHORDC1/NUP98/PTGES3/NUP107/NUP155/RPA2/NUP43/NUP153/NUP85/RPA1/NUP54/RANBP2/NUP205/BAG4/NUP35/DNAJC7/MTOR/NUP62	34
GO:0034502	protein localization to chromosome	35/2314	83/18670	1.04176e-11	6.36351e-10	5.57875e-10	CENPQ/XRCC5/ZW10/MSH2/CTCF/PIH1D1/TTK/CCT4/RPA2/TCP1/MCM8/GNL3L/DKC1/RPA1/CCT7/BRCA2/WRAP53/CARM1/BOD1/CDCA5/CCT6A/TERF1/CCT5/BUB3/CCT8/CCT3/GNL3/TERT/PLK1/CDT1/ESCO2/AURKB/RCC2/RUVBL2/PINX1	35
GO:0006520	cellular amino acid metabolic process	89/2314	348/18670	1.0617e-11	6.41773e-10	5.62629e-10	GCLC/PSMB1/AASS/LARS2/PSMA4/CTPS2/PSME4/ASNS/ACAT1/ARG2/CAD/SEPHS1/NOS1/PHGDH/MTAP/PRODH/PSMC6/PSMA3/GSTZ1/MTHFD1/PSMB5/PSMA6/AHCY/SMS/PSMD7/CRYM/EARS2/GCDH/AIMP2/PSMA2/PSMD11/PSMD14/FARSB/CTH/AGMAT/DARS2/DLST/GOT1/MTRR/EEF1E1/GOT2/ASL/PPAT/ATF4/QRSL1/IDO1/GFPT2/PSME3/MCCC2/SCLY/PSAT1/FPGS/BPHL/NARS2/DBT/YARS2/GCSH/PSMB6/PSMA5/TARS2/PYCR2/AMT/ENOPH1/PSPH/AUH/SLC7A11/ACAD8/AZIN1/GART/PSMD4/PSMB4/C…	89
GO:2000278	regulation of DNA biosynthetic process	41/2314	108/18670	1.0877e-11	6.50713e-10	5.70467e-10	RFC2/PRKCQ/XRCC5/HSP90AA1/GRHL2/MAPKAPK5/HNRNPC/HSP90AB1/PRKD2/DNAJC2/PTGES3/RFC5/CCT4/TCP1/HNRNPA2B1/GNL3L/DKC1/RFC3/NAT10/PKIB/CCT7/DSCC1/HNRNPD/FGF2/PIF1/PARN/ARRB2/WRAP53/NVL/NAF1/CCT6A/TERF1/CCT5/HNRNPU/CCT8/FGFR4/CCT3/RFC4/DCP2/AURKB/PINX1	41
GO:1904872	regulation of telomerase RNA localization to Cajal body	15/2314	18/18670	1.35766e-11	8.03929e-10	7.04788e-10	CCT4/TCP1/DKC1/CCT7/PARN/NAF1/NHP2/CCT6A/CCT5/CCT8/CCT3/DCP2/RUVBL1/NOP10/RUVBL2	15
GO:0010948	negative regulation of cell cycle process	91/2314	361/18670	1.46532e-11	8.58912e-10	7.5299e-10	MAD1L1/PSMB1/ZNF207/BRCA1/PSMA4/RAD51/PSME4/TRIP13/JADE1/CDC14B/ORC1/ZW10/UIMC1/AURKA/CCNK/TFAP4/CLSPN/CDC6/HSP90AB1/CDC7/EP300/PSMC6/PSMA3/PSMB5/PSMA6/RBBP8/PSMD7/PSMA2/TRIM37/PSMD11/PHC1/FBXO5/TTK/RAD1/PSMD14/ARID3A/MSH6/MAD2L2/MIIP/CDC20/RPA2/CNOT1/PCID2/PRMT1/PSMG2/PSME3/PCNA/CCNB1/USP44/TICRR/CARM1/PSMB6/PSMA5/DTL/TERF1/CHEK1/RAD17/BUB3/CNOT8/PCGF6/BUB1B/CDC25C/DONSON/PSMD4/PSMB4/NAE1/RPL26/…	91
GO:0006409	tRNA export from nucleus	21/2314	34/18670	1.5371e-11	8.83147e-10	7.74236e-10	NUP160/NDC1/NUP133/NUP37/SEH1L/NUP50/NUP88/NUP98/NUP107/NUP155/NUP43/NUP153/NUP85/RAN/SSB/NUP54/RANBP2/NUP205/NUP35/XPOT/NUP62	21
GO:0071431	tRNA-containing ribonucleoprotein complex export from nucleus	21/2314	34/18670	1.5371e-11	8.83147e-10	7.74236e-10	NUP160/NDC1/NUP133/NUP37/SEH1L/NUP50/NUP88/NUP98/NUP107/NUP155/NUP43/NUP153/NUP85/RAN/SSB/NUP54/RANBP2/NUP205/NUP35/XPOT/NUP62	21
GO:1902749	regulation of cell cycle G2/M phase transition	63/2314	213/18670	1.70105e-11	9.67766e-10	8.4842e-10	PSMB1/BRCA1/PSMA4/MTA3/PSME4/HMMR/HSP90AA1/CDC14B/ORC1/UIMC1/AURKA/CLSPN/CDC6/CDC7/PSMC6/PSMA3/PSMB5/PSMA6/CEP76/PSMD7/CEP152/PSMA2/PSMD11/YWHAE/FBXO5/CEP72/PSMD14/MIIP/KIF14/TUBA4A/HAUS8/TUBG1/PSME3/CCNB1/TICRR/PSMB6/PLK4/PSMA5/DTL/HAUS6/CHEK1/CENPJ/HAUS1/RAD17/PAXIP1/CDC25C/DONSON/PSMD4/PSMB4/NAE1/CDC25A/PLK1/SIN3A/PSMD1/ATAD5/AURKB/RCC2/NPM1/FOXO4/PBX1/BLM/PINX1/PSMB3	63
GO:0045333	cellular respiration	59/2314	194/18670	2.12179e-11	1.19541e-09	1.04799e-09	NDUFAB1/SLC25A13/COX10/UQCRC1/MDH1/NDUFB4/NOA1/IDH3B/COX6A1/GPD2/FASTKD2/DLST/CISD1/COX6B1/TRAP1/COX7C/COX4I1/COX7B/NDUFA2/MYBBP1A/CCNB1/COQ10A/COX5B/SUCLA2/TBRG4/PNPT1/FASTKD1/IDH1/NDUFA9/UQCRC2/NDUFS6/MTFR2/MDH2/NDUFB9/DLAT/NDUFS2/NDUFAF2/FXN/COA6/PDHB/NDUFS5/UQCRFS1/PRELID1/CYCS/SUCLG2/UQCRH/COX5A/CYC1/DHTKD1/SHMT2/NDUFA4/OGDHL/SDHD/FASTKD5/UQCRFS1P1/UQCRHL/ADSL/ACTN3/POLG2	59
GO:0007093	mitotic cell cycle checkpoint	53/2314	165/18670	2.22788e-11	1.24312e-09	1.08981e-09	MAD1L1/ZNF207/BRCA1/TRIP13/TIPIN/ORC1/ZW10/AURKA/CLSPN/CDC6/MSH2/EP300/TTK/RPL24/ARID3A/MAD2L2/CDC20/RPA2/ZWINT/CNOT1/PCID2/PRMT1/PSMG2/PCNA/CCNB1/USP44/TICRR/CARM1/PRCC/RAD17/BUB3/CNOT8/BUB1B/CDC25C/DONSON/NAE1/RPL26/MAD2L1/PLK1/CDT1/RFWD3/BUB1/TRIAP1/ZWILCH/SFN/AURKB/CNOT10/CHEK2/KNTC1/FOXO4/BLM/LCMT1/PRKDC	53
GO:0072331	signal transduction by p53 class mediator	73/2314	267/18670	2.77287e-11	1.53247e-09	1.34349e-09	BRCA1/PHF20/USP28/RFC2/CSNK2A2/AURKA/MAPKAPK5/CDIP1/TFAP4/SUPT16H/MSH2/SIRT1/EP300/PRMT5/SNW1/RBBP8/USP10/PYCARD/RPA3/FOXM1/RFC5/PAK1IP1/TBP/RAD1/ARID3A/RPA2/TRIM24/EEF1E1/CNOT1/BCL2L12/PRMT1/TAF4/MYBBP1A/RPA1/PCNA/RFC3/CCNB1/BRIP1/DNA2/BRCA2/TAF4B/PMAIP1/CARM1/RPL11/TAF5/SSRP1/CHEK1/RAD17/CNOT8/PAXIP1/CDC25C/RPL26/RFC4/WRN/RNF34/TRIAP1/RPS7/EXO1/RMI2/SFN/ATAD5/RMI1/AURKB/RRS1/AEN/EHMT1/CNOT10/CH…	73
GO:0097064	ncRNA export from nucleus	22/2314	38/18670	3.10635e-11	1.70058e-09	1.49086e-09	NUP160/NDC1/NUP133/NUP37/SEH1L/NUP50/NUP88/NUP98/NUP107/NUP155/NUP43/NUP153/NUP85/RAN/SSB/NUP54/RANBP2/NUP205/NUP35/NPM1/XPOT/NUP62	22
GO:0006275	regulation of DNA replication	40/2314	108/18670	4.7508e-11	2.57653e-09	2.25879e-09	DBF4/RFC2/WDR18/NUCKS1/TIPIN/FGFR1/CDC6/CDC7/GTPBP4/RFC5/TIMELESS/FBXO5/GMNN/PPP2CA/MSH6/CACYBP/PDS5A/TTF1/PCNA/RFC3/DHX9/USP37/DSCC1/DNA2/BRCA2/TICRR/ESCO1/CCNA2/TERF1/RAD17/DONSON/SENP2/RFC4/STOML2/CDT1/ESCO2/ATAD5/CHEK2/FAF1/BLM	40
GO:0006353	DNA-templated transcription, termination	32/2314	75/18670	5.4782e-11	2.94352e-09	2.58052e-09	MNAT1/XRN2/PAPOLA/SNRPD3/PRMT5/CSTF1/ERCC2/TWISTNB/TBP/TAF1B/TTF2/CD3EAP/CPSF3/TTF1/POLR1B/SNRPB/CDK7/DHX9/WDR33/POLR1E/SNRPF/SNRPG/SCAF4/CPSF4/POLR3K/POLR2H/CPSF2/TAF1D/NUDT21/SMN1/SNRPE/SMN2	32
GO:0032201	telomere maintenance via semi-conservative replication	18/2314	27/18670	6.91202e-11	3.67986e-09	3.22605e-09	POLA2/RFC1/RFC2/POLD3/POLE2/POLA1/RPA3/RFC5/RPA2/RPA1/PCNA/RFC3/DNA2/PRIM2/TERF1/RFC4/FEN1/PRIM1	18
GO:1901988	negative regulation of cell cycle phase transition	72/2314	267/18670	7.56397e-11	3.99034e-09	3.49825e-09	MAD1L1/PSMB1/ZNF207/BRCA1/PSMA4/PSME4/TRIP13/JADE1/CDC14B/ORC1/ZW10/UIMC1/AURKA/CLSPN/CDC6/EP300/PSMC6/PSMA3/PSMB5/PSMA6/PSMD7/PSMA2/PSMD11/FBXO5/TTK/PSMD14/ARID3A/MAD2L2/MIIP/CDC20/RPA2/CNOT1/PCID2/PRMT1/PSMG2/PSME3/PCNA/CCNB1/USP44/TICRR/CARM1/PSMB6/PSMA5/DTL/CHEK1/RAD17/BUB3/CNOT8/BUB1B/CDC25C/DONSON/PSMD4/PSMB4/NAE1/RPL26/MAD2L1/PLK1/CDT1/RFWD3/BUB1/TRIAP1/PSMD1/SFN/AURKB/CNOT10/CHEK2/FOXO4/B…	72
GO:1901991	negative regulation of mitotic cell cycle phase transition	68/2314	248/18670	1.14805e-10	6.00191e-09	5.26175e-09	MAD1L1/PSMB1/ZNF207/BRCA1/PSMA4/PSME4/TRIP13/JADE1/ORC1/ZW10/AURKA/CLSPN/CDC6/EP300/PSMC6/PSMA3/PSMB5/PSMA6/PSMD7/PSMA2/PSMD11/FBXO5/TTK/PSMD14/ARID3A/MAD2L2/MIIP/CDC20/RPA2/CNOT1/PCID2/PRMT1/PSMG2/PSME3/PCNA/CCNB1/USP44/TICRR/CARM1/PSMB6/PSMA5/RAD17/BUB3/CNOT8/BUB1B/CDC25C/DONSON/PSMD4/PSMB4/NAE1/RPL26/MAD2L1/PLK1/CDT1/RFWD3/BUB1/TRIAP1/PSMD1/SFN/AURKB/CNOT10/CHEK2/FOXO4/BLM/LCMT1/PRKDC/PINX1/PS…	68
GO:0048285	organelle fission	104/2314	449/18670	1.16766e-10	6.04995e-09	5.30386e-09	MAD1L1/COX10/ZNF207/TACC3/RAD51/ANAPC4/NDC1/CTDP1/TRIP13/SPAG5/KIF22/CDC14B/SEH1L/RAD54L/ZW10/AURKA/BIRC5/DAZL/CDC6/RANBP1/DMC1/PRMT5/CCNB1IP1/MYBL2/ACOT8/DHODH/GDAP1/CCNE1/BCCIP/UBE2S/KPNB1/FBXO5/TTK/RAD1/RPL24/MAD2L2/CDC20/NSL1/KIF14/MASTL/NCAPH/MND1/NAA50/PDS5A/ZWINT/CENPK/CKS2/KLHDC3/PCID2/DLGAP5/PKMYT1/PSMG2/KNSTRN/TUBG1/RAN/TEX15/CCNB1/USP44/BORA/BRIP1/DSCC1/KIF11/KIF20B/BRCA2/KIF2C/FANCD2/…	104
GO:0090305	nucleic acid phosphodiester bond hydrolysis	78/2314	302/18670	1.20614e-10	6.19401e-09	5.43016e-09	LAS1L/ELAC2/RFC1/TDP1/RFC2/NTHL1/EXOSC7/EXOSC5/POLD3/XRN2/CECR2/APEX1/SAMHD1/RBBP8/ERCC2/RNASEH2A/POLR2I/RPA3/EXOSC3/KPNB1/RFC5/TDP2/RAD1/RPA2/CPSF3/FCF1/RCL1/UTP20/EXOSC9/AGO2/CNOT1/MGME1/KRI1/EXOSC2/CHD1L/RPA1/PCNA/RFC3/MRPL44/APTX/PNPT1/DNA2/CUL4A/PARN/NOB1/PARP1/RPS27A/G3BP1/NHP2/TATDN1/RPP30/RPP38/CNOT8/DFFA/ANKLE1/CPSF4/POLR3K/RFC4/WRN/CPSF2/NUDT21/FEN1/EXOSC1/RPS21/RNASEH1/POP7/DCP2/EXO1/A…	78
GO:1904874	positive regulation of telomerase RNA localization to Cajal body	13/2314	15/18670	1.30189e-10	6.6271e-09	5.80984e-09	CCT4/TCP1/DKC1/CCT7/NAF1/NHP2/CCT6A/CCT5/CCT8/CCT3/RUVBL1/NOP10/RUVBL2	13
GO:0045930	negative regulation of mitotic cell cycle	84/2314	338/18670	1.91593e-10	9.66793e-09	8.47567e-09	MAD1L1/PSMB1/ZNF207/BRCA1/PSMA4/PSME4/TRIP13/NLE1/TIPIN/JADE1/CDC14B/ORC1/ZW10/AURKA/CLSPN/CDC6/MSH2/EP300/PSMC6/PSMA3/PSMB5/PSMA6/PSMD7/TRIM35/PSMA2/PSMD11/FBXO5/TTK/RPL24/PSMD14/ARID3A/MAD2L2/MIIP/CDC20/RPA2/ZWINT/CNOT1/PCID2/PRMT1/PSMG2/PSME3/PCNA/CCNB1/USP44/PNPT1/TICRR/CARM1/PSMB6/PSMA5/PRCC/CHEK1/RAD17/BUB3/CNOT8/BUB1B/CDC25C/DONSON/PSMD4/PSMB4/NAE1/RPL26/MAD2L1/PTTG1/DDIAS/PLK1/CDT1/RFWD3/…	84
GO:0000280	nuclear division	96/2314	407/18670	2.15573e-10	1.07842e-08	9.45431e-09	MAD1L1/ZNF207/TACC3/RAD51/ANAPC4/NDC1/CTDP1/TRIP13/SPAG5/KIF22/CDC14B/SEH1L/RAD54L/ZW10/AURKA/BIRC5/DAZL/CDC6/RANBP1/DMC1/PRMT5/CCNB1IP1/MYBL2/CCNE1/BCCIP/UBE2S/KPNB1/FBXO5/TTK/RAD1/RPL24/MAD2L2/CDC20/NSL1/KIF14/MASTL/NCAPH/MND1/NAA50/PDS5A/ZWINT/CENPK/CKS2/KLHDC3/PCID2/DLGAP5/PKMYT1/PSMG2/KNSTRN/TUBG1/RAN/TEX15/CCNB1/USP44/BORA/BRIP1/DSCC1/KIF11/KIF20B/BRCA2/KIF2C/FANCD2/BOD1/CDCA5/TERF1/INCENP/…	96
GO:0010389	regulation of G2/M transition of mitotic cell cycle	57/2314	196/18670	3.18469e-10	1.57955e-08	1.38476e-08	PSMB1/BRCA1/PSMA4/MTA3/PSME4/HMMR/HSP90AA1/ORC1/AURKA/CLSPN/CDC6/CDC7/PSMC6/PSMA3/PSMB5/PSMA6/CEP76/PSMD7/CEP152/PSMA2/PSMD11/YWHAE/FBXO5/CEP72/PSMD14/MIIP/KIF14/TUBA4A/HAUS8/TUBG1/PSME3/CCNB1/TICRR/PSMB6/PLK4/PSMA5/DTL/HAUS6/CENPJ/HAUS1/RAD17/CDC25C/DONSON/PSMD4/PSMB4/NAE1/CDC25A/PLK1/SIN3A/PSMD1/AURKB/RCC2/FOXO4/PBX1/BLM/PINX1/PSMB3	57
GO:0000462	maturation of SSU-rRNA from tricistronic rRNA transcript (SSU-rRNA, 5.8S rRNA, LSU-rRNA)	20/2314	35/18670	3.4245e-10	1.6841e-08	1.47642e-08	RPS16/RPS19/BYSL/NOL10/HEATR1/FCF1/RCL1/UTP20/KRI1/NGDN/UTP3/MRPS9/DHX37/FAM207A/DCAF13/BMS1/TSR1/RPS21/RRS1/PWP2	20
GO:0031503	protein-containing complex localization	73/2314	281/18670	3.55937e-10	1.73572e-08	1.52167e-08	FKBP4/ARHGAP44/NUP160/THOC3/NDC1/NUP133/NUP37/GPC4/DLG3/XPO1/SEH1L/BIRC5/EZR/NUP50/CACNG7/CASC3/NUP88/DDX25/NUP98/MAGOHB/NUP107/SRSF3/CEP72/NUP155/RPS15/SRSF7/KIF17/CPSF3/NUP43/HNRNPA2B1/DDX39A/IQSEC2/NUP153/UPF3B/NUP85/PCID2/HIP1/THOC6/RAN/EIF5A/SRRM1/LTV1/SRSF1/WDR33/SSB/NUP54/CACNG8/TERF1/EIF4E/UPF2/HNRNPU/RANBP2/NUP205/SMG1/U2AF1/CPSF4/SRSF2/MAGOH/NUP35/IWS1/ABCE1/MIOS/CPSF2/STX3/AGFG1/RRS1/R…	73
GO:0033045	regulation of sister chromatid segregation	32/2314	80/18670	4.10029e-10	1.98283e-08	1.73831e-08	MAD1L1/ZNF207/DDX11/TACC3/ANAPC4/TRIP13/ZW10/CDC6/CTCF/FBXO5/TTK/MAD2L2/CDC20/PCID2/DLGAP5/PSMG2/CCNB1/USP44/CDCA5/ANAPC1/HNRNPU/BUB3/BUB1B/MAD2L1/PTTG1/PLK1/CDT1/FEN1/BUB1/RMI2/AURKB/LCMT1	32
GO:2000816	negative regulation of mitotic sister chromatid separation	21/2314	39/18670	5.54666e-10	2.6601e-08	2.33206e-08	MAD1L1/ZNF207/TRIP13/ZW10/FBXO5/TTK/MAD2L2/CDC20/PCID2/PSMG2/CCNB1/USP44/BUB3/BUB1B/MAD2L1/PTTG1/PLK1/CDT1/BUB1/AURKB/LCMT1	21
GO:0010965	regulation of mitotic sister chromatid separation	26/2314	57/18670	5.86219e-10	2.77472e-08	2.43254e-08	MAD1L1/ZNF207/TACC3/ANAPC4/TRIP13/ZW10/CDC6/FBXO5/TTK/MAD2L2/CDC20/PCID2/DLGAP5/PSMG2/CCNB1/USP44/ANAPC1/BUB3/BUB1B/MAD2L1/PTTG1/PLK1/CDT1/BUB1/AURKB/LCMT1	26
GO:0030490	maturation of SSU-rRNA	23/2314	46/18670	5.88128e-10	2.77472e-08	2.43254e-08	RPS16/RPS19/BYSL/NOL10/HEATR1/FCF1/RCL1/UTP20/KRI1/NGDN/NOL11/UTP3/NAT10/MRPS9/NOB1/DHX37/FAM207A/DCAF13/BMS1/TSR1/RPS21/RRS1/PWP2	23
GO:0045841	negative regulation of mitotic metaphase/anaphase transition	20/2314	36/18670	6.80624e-10	3.18521e-08	2.79241e-08	MAD1L1/ZNF207/TRIP13/ZW10/FBXO5/TTK/MAD2L2/CDC20/PCID2/PSMG2/CCNB1/USP44/BUB3/BUB1B/MAD2L1/PLK1/CDT1/BUB1/AURKB/LCMT1	20
GO:0031123	RNA 3'-end processing	47/2314	150/18670	7.57574e-10	3.51696e-08	3.08325e-08	ELAC2/THOC3/PABPC1/EXOSC7/SNRPA/EXOSC5/PAPOLA/CSTF1/FBL/EXOSC3/MTPAP/CASC3/INTS2/MAGOHB/SRSF3/PAPOLG/SRSF7/CPSF3/DDX39A/EXOSC9/UPF3B/EXOSC2/DKC1/THOC6/LIN28A/GRSF1/SRRM1/CCNB1/SRSF1/WDR33/PNPT1/SSB/PARN/RPRD1A/SUPV3L1/U2AF1/CPSF4/SRSF2/POLR3K/MAGOH/CPSF2/NUDT21/RPS21/TRMT10C/DHX36/LIN28B/RNPS1	47
GO:0000959	mitochondrial RNA metabolic process	22/2314	43/18670	7.8839e-10	3.63097e-08	3.1832e-08	ELAC2/POLRMT/CDK5RAP1/EARS2/TFAM/DARS2/SLIRP/MTO1/TBRG4/PNPT1/LRPPRC/FASTKD1/YARS2/TARS2/SUPV3L1/TFB2M/TRMT61B/TRMT10C/PUS1/FASTKD5/CHCHD10/MRPL12	22
GO:0007091	metaphase/anaphase transition of mitotic cell cycle	25/2314	54/18670	8.49029e-10	3.87946e-08	3.40104e-08	MAD1L1/ZNF207/TACC3/ANAPC4/TRIP13/ZW10/CDC6/FBXO5/TTK/MAD2L2/CDC20/PCID2/DLGAP5/PSMG2/CCNB1/USP44/ANAPC1/BUB3/BUB1B/MAD2L1/PLK1/CDT1/BUB1/AURKB/LCMT1	25
GO:1904814	regulation of protein localization to chromosome, telomeric region	2314-12-01	14/18670	9.1583e-10	4.152e-08	3.63997e-08	CCT4/TCP1/GNL3L/DKC1/CCT7/WRAP53/CCT6A/TERF1/CCT5/CCT8/CCT3/GNL3	12
GO:2001251	negative regulation of chromosome organization	46/2314	146/18670	9.35622e-10	4.20885e-08	3.68981e-08	MAD1L1/JARID2/ZNF207/BRCA1/MNAT1/ATG5/SPHK2/TRIP13/XRCC5/ZW10/DNMT3B/HNRNPC/SIRT1/UBR5/PIH1D1/FBXO5/TTK/MAD2L2/CDC20/SET/PCID2/PSMG2/GNL3L/DNMT1/CCNB1/NAT10/USP44/HMGA1/TET1/PIF1/MTF2/PARP1/TERF1/HNRNPU/BUB3/BUB1B/MAD2L1/PTTG1/PLK1/CDT1/SIN3A/BUB1/DCP2/AURKB/LCMT1/PINX1	46
GO:1905818	regulation of chromosome separation	27/2314	62/18670	9.9264e-10	4.43099e-08	3.88456e-08	MAD1L1/ZNF207/TACC3/ANAPC4/CSNK2A2/TRIP13/ZW10/CDC6/FBXO5/TTK/MAD2L2/CDC20/PCID2/DLGAP5/PSMG2/CCNB1/USP44/ANAPC1/BUB3/BUB1B/MAD2L1/PTTG1/PLK1/CDT1/BUB1/AURKB/LCMT1	27
GO:1905819	negative regulation of chromosome separation	21/2314	40/18670	1.03129e-09	4.56836e-08	4.00499e-08	MAD1L1/ZNF207/TRIP13/ZW10/FBXO5/TTK/MAD2L2/CDC20/PCID2/PSMG2/CCNB1/USP44/BUB3/BUB1B/MAD2L1/PTTG1/PLK1/CDT1/BUB1/AURKB/LCMT1	21
GO:0034605	cellular response to heat	44/2314	137/18670	1.09588e-09	4.81773e-08	4.2236e-08	FKBP4/NUP160/NDC1/NUP133/NUP37/HSP90AA1/SEH1L/NUP50/HSP90AB1/SIRT1/EP300/DNAJC2/DNAJB6/RPA3/NUP88/YWHAE/CHORDC1/NUP98/PTGES3/NUP107/HSPA9/NUP155/SUMO1/RPA2/NUP43/NUP153/NUP85/RPA1/NUP54/STAC/RANBP2/NUP205/BAG4/NUP35/DNAJC7/DHX36/HSPA14/HDAC2/MTOR/DAXX/HSP90AA4P/NUP62/HSP90AA2P/LYN	44
GO:1904816	positive regulation of protein localization to chromosome, telomeric region	2314-11-01	12/18670	1.10506e-09	4.82157e-08	4.22697e-08	CCT4/TCP1/GNL3L/DKC1/CCT7/WRAP53/CCT6A/CCT5/CCT8/CCT3/GNL3	11
GO:0070972	protein localization to endoplasmic reticulum	46/2314	147/18670	1.19996e-09	5.19655e-08	4.5557e-08	RPS5/RPLP0/RPL3/RPS16/RPS19/RPL18A/RPS13/RPS12/RPL24/RPS15/RPL22/RPS25/RPL21/RPS10/RPL27/RPL35/RPS24/RPS2/RPL13A/RPL11/SRP9/RPS27A/RPS3/RPL8/RPL26/RPL29/RPL27A/RPSA/RPS21/RPS7/RPL38/RPL4/RPLP2/RPS17/RPL35A/RPL14/RPS26/RPL12/RYR2/RPL10A/RPS29/UBA52/RPL41/RPS18/RPL36A/RPL17	46
GO:0046112	nucleobase biosynthetic process	14/2314	19/18670	1.2315e-09	5.27025e-08	4.62031e-08	CTPS2/CAD/MTHFD1/DHODH/UMPS/MTHFD1L/PAICS/PPAT/PRPS1/GART/HPRT1/CTPS1/MTOR/APRT	14
GO:1990823	response to leukemia inhibitory factor	35/2314	96/18670	1.24422e-09	5.27025e-08	4.62031e-08	SLC25A5/JARID2/TFRC/FGF4/XRCC5/RIF1/SNX10/SIRT1/GNPNAT1/MYBL2/TWISTNB/SRSF3/PDCD10/NCL/SRSF7/CACYBP/CTH/NR5A2/KDM5B/BSPRY/TNFSF11/NFYB/LRAT/GFPT2/MRPL15/PRDM5/MTF2/INA/SMARCA5/HNRNPU/HK2/NUP35/PCOLCE2/B3GNT2/CTBP2	35
GO:1990830	cellular response to leukemia inhibitory factor	35/2314	96/18670	1.24422e-09	5.27025e-08	4.62031e-08	SLC25A5/JARID2/TFRC/FGF4/XRCC5/RIF1/SNX10/SIRT1/GNPNAT1/MYBL2/TWISTNB/SRSF3/PDCD10/NCL/SRSF7/CACYBP/CTH/NR5A2/KDM5B/BSPRY/TNFSF11/NFYB/LRAT/GFPT2/MRPL15/PRDM5/MTF2/INA/SMARCA5/HNRNPU/HK2/NUP35/PCOLCE2/B3GNT2/CTBP2	35
GO:1902750	negative regulation of cell cycle G2/M phase transition	37/2314	105/18670	1.27734e-09	5.37131e-08	4.70892e-08	PSMB1/BRCA1/PSMA4/PSME4/CDC14B/ORC1/UIMC1/AURKA/CLSPN/CDC6/PSMC6/PSMA3/PSMB5/PSMA6/PSMD7/PSMA2/PSMD11/PSMD14/MIIP/PSME3/TICRR/PSMB6/PSMA5/DTL/CHEK1/RAD17/DONSON/PSMD4/PSMB4/NAE1/PLK1/PSMD1/AURKB/FOXO4/BLM/PINX1/PSMB3	37
GO:0006270	DNA replication initiation	20/2314	37/18670	1.3086e-09	5.42413e-08	4.75522e-08	POLA2/WDR18/MCM10/MCM6/ORC1/CDC45/CDC6/MCM5/POLE2/POLA1/MCM4/CCNE1/MCM3/ORC2/ORC3/TICRR/PRIM2/MCM7/CDT1/PRIM1	20
GO:1902100	negative regulation of metaphase/anaphase transition of cell cycle	20/2314	37/18670	1.3086e-09	5.42413e-08	4.75522e-08	MAD1L1/ZNF207/TRIP13/ZW10/FBXO5/TTK/MAD2L2/CDC20/PCID2/PSMG2/CCNB1/USP44/BUB3/BUB1B/MAD2L1/PLK1/CDT1/BUB1/AURKB/LCMT1	20
GO:0007094	mitotic spindle assembly checkpoint	19/2314	34/18670	1.59773e-09	6.43861e-08	5.6446e-08	MAD1L1/ZNF207/TRIP13/ZW10/TTK/MAD2L2/CDC20/PCID2/PSMG2/CCNB1/USP44/BUB3/BUB1B/MAD2L1/PLK1/CDT1/BUB1/AURKB/LCMT1	19
GO:0031577	spindle checkpoint	19/2314	34/18670	1.59773e-09	6.43861e-08	5.6446e-08	MAD1L1/ZNF207/TRIP13/ZW10/TTK/MAD2L2/CDC20/PCID2/PSMG2/CCNB1/USP44/BUB3/BUB1B/MAD2L1/PLK1/CDT1/BUB1/AURKB/LCMT1	19
GO:0071173	spindle assembly checkpoint	19/2314	34/18670	1.59773e-09	6.43861e-08	5.6446e-08	MAD1L1/ZNF207/TRIP13/ZW10/TTK/MAD2L2/CDC20/PCID2/PSMG2/CCNB1/USP44/BUB3/BUB1B/MAD2L1/PLK1/CDT1/BUB1/AURKB/LCMT1	19
GO:0071174	mitotic spindle checkpoint	19/2314	34/18670	1.59773e-09	6.43861e-08	5.6446e-08	MAD1L1/ZNF207/TRIP13/ZW10/TTK/MAD2L2/CDC20/PCID2/PSMG2/CCNB1/USP44/BUB3/BUB1B/MAD2L1/PLK1/CDT1/BUB1/AURKB/LCMT1	19
GO:0008033	tRNA processing	42/2314	130/18670	2.12728e-09	8.51351e-08	7.46361e-08	ELAC2/NSUN2/TRMT11/SEPHS1/PUS7/ALKBH1/CDK5RAP1/USP14/MTFMT/TRMT1/PUS3/METTL8/GTPBP3/GRSF1/THUMPD3/ELP2/MTO1/NAT10/ALKBH8/THUMPD2/SSB/CDKAL1/RPP30/RPP38/WDR4/CPSF4/POLR3K/TYW3/TYW5/ELP6/RPUSD4/DUS2/TRMT61B/POP7/TRMT10C/PUS1/RPP25/SEPHS2/TRMT12/LAGE3/TYW1/ADAT3	42
GO:0044784	metaphase/anaphase transition of cell cycle	25/2314	56/18670	2.19023e-09	8.70541e-08	7.63185e-08	MAD1L1/ZNF207/TACC3/ANAPC4/TRIP13/ZW10/CDC6/FBXO5/TTK/MAD2L2/CDC20/PCID2/DLGAP5/PSMG2/CCNB1/USP44/ANAPC1/BUB3/BUB1B/MAD2L1/PLK1/CDT1/BUB1/AURKB/LCMT1	25
GO:0051306	mitotic sister chromatid separation	26/2314	60/18670	2.30357e-09	9.09363e-08	7.9722e-08	MAD1L1/ZNF207/TACC3/ANAPC4/TRIP13/ZW10/CDC6/FBXO5/TTK/MAD2L2/CDC20/PCID2/DLGAP5/PSMG2/CCNB1/USP44/ANAPC1/BUB3/BUB1B/MAD2L1/PTTG1/PLK1/CDT1/BUB1/AURKB/LCMT1	26
GO:0046034	ATP metabolic process	75/2314	304/18670	2.53087e-09	9.92342e-08	8.69965e-08	NDUFAB1/SLC25A13/COX10/UQCRC1/NUP160/NDC1/SPHK2/NDUFB4/NUP133/ENO1/NUP37/SEH1L/NUP50/MSH2/GPI/NUP88/ALDOC/NUP98/NUP107/TPI1/COX6A1/COX7A2/NUP155/ATP6V1A/NUP43/ECD/NUP153/NUP85/COX6B1/COX7C/COX4I1/COX7B/NDUFA2/CCNB1/COX5B/NUP54/NDUFA9/UQCRC2/PKLR/PARP1/NDUFS6/NDUFB9/RANBP2/NUP205/HK1/NDUFS2/HK2/AK4/NUP35/FXN/STOML2/NUDT5/CLPX/COA6/NDUFS5/UQCRFS1/PGAM1/CYCS/UQCRH/BEND3/COX5A/CYC1/DHTKD1/SHMT2/NDUFA…	75
GO:0009408	response to heat	51/2314	176/18670	3.07774e-09	1.19866e-07	1.05084e-07	GCLC/FKBP4/NUP160/NDC1/NUP133/DNAJA2/NUP37/HSP90AA1/SEH1L/NOS1/NUP50/HSP90AB1/SIRT1/EP300/DNAJA3/DNAJC2/DNAJB6/RPA3/NUP88/YWHAE/CHORDC1/NUP98/PTGES3/NUP107/HSPA9/NUP155/SUMO1/RPA2/NUP43/NUP153/NUP85/RPA1/NUP54/PKLR/STAC/RANBP2/NUP205/BAG4/NUP35/PSIP1/DNAJC7/DHX36/HSPA14/HDAC2/MTOR/DAXX/MICB/HSP90AA4P/NUP62/HSP90AA2P/LYN	51
GO:0033048	negative regulation of mitotic sister chromatid segregation	21/2314	42/18670	3.29835e-09	1.27602e-07	1.11866e-07	MAD1L1/ZNF207/TRIP13/ZW10/FBXO5/TTK/MAD2L2/CDC20/PCID2/PSMG2/CCNB1/USP44/BUB3/BUB1B/MAD2L1/PTTG1/PLK1/CDT1/BUB1/AURKB/LCMT1	21
GO:0032984	protein-containing complex disassembly	78/2314	323/18670	3.45822e-09	1.32901e-07	1.16511e-07	MRPS35/LRP6/MRPS34/ADD2/MRPL22/SUPT16H/MRPS18A/MRPS31/AXIN1/MRPL4/MRPL32/SMARCD2/MRPL27/MRPL51/MTRF1L/MRPL18/MRPL2/MRPS30/MRPS27/MRPL19/MRPL37/MRPS15/VAMP8/SET/ETF1/MRPS2/MRPS7/MRPS26/MRPS12/MRPL34/PTCD3/MRPL35/EIF5A/ERAL1/SWAP70/MRPS36/MRPL44/MRPS9/MRPL47/MRPL50/HMGA1/MRPL15/KIF2C/MRPL9/MRPS28/MRRF/MRPL39/SCAF4/MRPL10/MRPS18C/APEH/ABCE1/MID1IP1/MRPL16/MRPL1/MRPL13/CHCHD1/MRPL57/SMARCC1/MRPL11/AU…	78
GO:0042769	DNA damage response, detection of DNA damage	20/2314	39/18670	4.4256e-09	1.68959e-07	1.48123e-07	RFC1/RFC2/MRPS35/RAD18/POLD3/RPA3/RFC5/RPA2/MRPS26/RPA1/PCNA/RFC3/MRPS9/CUL4A/DTL/PARP1/RPS27A/RPS3/RFC4/UBA52	20
GO:1904356	regulation of telomere maintenance via telomere lengthening	26/2314	62/18670	5.38493e-09	2.0424e-07	1.79053e-07	PRKCQ/XRCC5/MAPKAPK5/HNRNPC/CCT4/TCP1/HNRNPA2B1/GNL3L/DKC1/NAT10/PKIB/CCT7/PIF1/PARN/PARP1/NAF1/CCT6A/TERF1/CCT5/HNRNPU/CCT8/CCT3/DCP2/DHX36/AURKB/PINX1	26
GO:0044843	cell cycle G1/S phase transition	73/2314	298/18670	5.70217e-09	2.14868e-07	1.8837e-07	DBF4/POLA2/MNAT1/MCM10/MCM6/JADE1/ORC1/AURKA/CDC45/CDC6/CDC7/MCM5/EP300/POLE2/CDKN3/APEX1/FAM83D/RBBP8/POLA1/PIM2/MCM4/CCNE1/RPA3/PTPN6/FBXO5/MCM3/GMNN/ORC2/ARID3A/RPA2/KIF14/PPP6C/ECD/CNOT1/MCM8/PRMT1/PPAT/PSME3/RPA1/PCNA/NASP/CCNB1/CDK7/ORC3/USP37/TMEM14B/CUL4A/CARM1/CCNA2/PRIM2/NPAT/EIF4E/CNOT8/CDC25C/RPL26/SENP2/CDC25A/TERT/MCM7/CDT1/RFWD3/TRIAP1/SFN/RCC1/CNOT10/CHEK2/EIF4EBP1/PRIM1/AIF1/TRIM…	73
GO:0030071	regulation of mitotic metaphase/anaphase transition	23/2314	51/18670	7.54076e-09	2.82316e-07	2.47501e-07	MAD1L1/ZNF207/ANAPC4/TRIP13/ZW10/CDC6/FBXO5/TTK/MAD2L2/CDC20/PCID2/DLGAP5/PSMG2/CCNB1/USP44/BUB3/BUB1B/MAD2L1/PLK1/CDT1/BUB1/AURKB/LCMT1	23
GO:0070203	regulation of establishment of protein localization to telomere	2314-10-01	11/18670	8.21229e-09	3.05487e-07	2.67814e-07	CCT4/TCP1/DKC1/CCT7/WRAP53/CCT6A/TERF1/CCT5/CCT8/CCT3	10
GO:0000027	ribosomal large subunit assembly	17/2314	30/18670	8.79509e-09	3.25082e-07	2.84993e-07	NLE1/RPLP0/RPL3/MDN1/BRIX1/RPL24/FASTKD2/TRAF7/RSL24D1/RPL11/RPL38/MRPL11/RRS1/DDX28/RPF2/RPL12/RPLP0P6	17
GO:0033046	negative regulation of sister chromatid segregation	21/2314	44/18670	9.62205e-09	3.53397e-07	3.09816e-07	MAD1L1/ZNF207/TRIP13/ZW10/FBXO5/TTK/MAD2L2/CDC20/PCID2/PSMG2/CCNB1/USP44/BUB3/BUB1B/MAD2L1/PTTG1/PLK1/CDT1/BUB1/AURKB/LCMT1	21
GO:0000082	G1/S transition of mitotic cell cycle	69/2314	279/18670	9.78715e-09	3.572e-07	3.1315e-07	DBF4/POLA2/MNAT1/MCM10/MCM6/JADE1/ORC1/AURKA/CDC45/CDC6/CDC7/MCM5/EP300/POLE2/CDKN3/APEX1/RBBP8/POLA1/PIM2/MCM4/CCNE1/RPA3/PTPN6/FBXO5/MCM3/GMNN/ORC2/ARID3A/RPA2/KIF14/PPP6C/ECD/CNOT1/MCM8/PRMT1/PPAT/PSME3/RPA1/PCNA/NASP/CCNB1/CDK7/ORC3/USP37/TMEM14B/CUL4A/CARM1/PRIM2/NPAT/EIF4E/CNOT8/CDC25C/RPL26/SENP2/CDC25A/TERT/MCM7/CDT1/RFWD3/TRIAP1/SFN/RCC1/CNOT10/CHEK2/EIF4EBP1/PRIM1/AIF1/TRIM71/PRKDC	69
GO:0032259	methylation	84/2314	366/18670	1.1239e-08	4.07623e-07	3.57354e-07	NDUFAF7/JARID2/BRCA1/TFB1M/NSUN2/MAT2B/TRMT11/BAZ2A/RIF1/GRHL2/DIMT1/DNMT3B/SIRT1/SNRPD3/PRMT5/SNW1/AHCY/SUV39H1/CTCF/PIH1D1/TRMT1/FBL/CBLL1/FTSJ3/ICMT/MYB/ETF1/METTL8/MTRR/SNRPB/PRMT1/EMG1/METTL16/ASH2L/GTPBP3/NSUN5/TRIM28/DNMT1/COQ3/THUMPD3/MTO1/SMYD5/PWP1/TGS1/ALKBH8/THUMPD2/TET1/METTL5/PRDM5/GCSH/CARM1/MTF2/PARP1/METTL21A/AMT/METTL14/WTAP/PRDM14/SUV39H2/PAXIP1/FAM86C1/MIS18A/FAM86C2P/WDR4/TYW…	84
GO:0033047	regulation of mitotic sister chromatid segregation	27/2314	68/18670	1.14051e-08	4.11079e-07	3.60384e-07	MAD1L1/ZNF207/TACC3/ANAPC4/TRIP13/ZW10/CDC6/FBXO5/TTK/MAD2L2/CDC20/PCID2/DLGAP5/PSMG2/CCNB1/USP44/ANAPC1/HNRNPU/BUB3/BUB1B/MAD2L1/PTTG1/PLK1/CDT1/BUB1/AURKB/LCMT1	27
GO:0006301	postreplication repair	23/2314	52/18670	1.1939e-08	4.25042e-07	3.72626e-07	BRCA1/RFC1/RFC2/RAD18/POLD3/MSH2/POLE2/USP10/RPA3/RFC5/MAD2L2/RPA2/RPA1/PCNA/RFC3/WDR33/DTL/RPS27A/RCHY1/RFC4/UBE2V2/UBE2N/UBA52	23
GO:0045839	negative regulation of mitotic nuclear division	23/2314	52/18670	1.1939e-08	4.25042e-07	3.72626e-07	MAD1L1/ZNF207/TRIP13/ZW10/FBXO5/TTK/MAD2L2/CDC20/PCID2/PSMG2/CCNB1/USP44/CHEK1/BUB3/BUB1B/MAD2L1/PTTG1/PLK1/CDT1/BUB1/AURKAIP1/AURKB/LCMT1	23
GO:0006360	transcription by RNA polymerase I	26/2314	64/18670	1.20279e-08	4.25598e-07	3.73113e-07	DHX33/DDX11/MNAT1/TCOF1/BAZ2A/PIH1D1/ERCC2/TWISTNB/TBP/NCL/WDR75/TAF1B/CD3EAP/HEATR1/TTF1/POLR1B/ATF4/NOL11/CDK7/PWP1/POLR1E/WDR43/POLR2H/UTP15/TAF1D/MTOR	26
GO:0032204	regulation of telomere maintenance	30/2314	81/18670	1.21937e-08	4.28848e-07	3.75962e-07	PRKCQ/XRCC5/MAPKAPK5/HNRNPC/CCT4/TCP1/HNRNPA2B1/GNL3L/DKC1/NAT10/PKIB/CCT7/HNRNPD/PIF1/PARN/PARP1/NAF1/CCT6A/TERF1/CCT5/HNRNPU/CCT8/SMG1/CCT3/GNL3/DCP2/DHX36/AURKB/USP7/PINX1	30
GO:0006338	chromatin remodeling	58/2314	220/18670	1.26698e-08	4.4291e-07	3.8829e-07	JARID2/HMGB3/CENPQ/PSME4/ACTR6/BAZ2A/HNRNPC/SIRT1/CECR2/CHD8/ACTR5/SUV39H1/CENPI/OIP5/CHRAC1/PIH1D1/NPM3/SMARCD2/RNF8/KDM5B/DR1/MYB/HELLS/CENPK/HJURP/MIS18BP1/TRIM28/DNMT1/CHD1L/NASP/MORC2/ACTL6A/HMGA1/CENPO/TET1/ANP32E/PAK1/CENPU/SUV39H2/CENPH/SMARCA5/INO80C/MIS18A/MYSM1/SMARCAD1/NUDT5/CENPN/BPTF/SMARCC1/RUVBL1/BEND3/NPM1/RUVBL2/PTMA/HMGB1/HDAC2/CENPW/DAXX	58
GO:0051170	import into nucleus	47/2314	163/18670	1.49851e-08	5.20708e-07	4.56494e-07	CDH1/TNPO3/DDX20/IPO5/NUP133/GEMIN5/IPO11/GEMIN2/NUP50/SNRPD3/FERMT1/NXT2/UBR5/KPNB1/NUP88/HTATIP2/NUP98/NUP107/TMCO6/NUP155/ECT2/TARDBP/CSE1L/NUP153/NUP85/SNRPD2/SNRPB/TRIM28/RAN/NUP54/SNRPF/GEMIN7/SNRPG/GEMIN6/RANBP2/NUP35/NOLC1/SNRPD1/HDAC3/SMN1/GEMIN4/SNRPE/KPNA2/IPO7/SMN2/NUP62/PHB2	47
GO:0051985	negative regulation of chromosome segregation	21/2314	45/18670	1.59366e-08	5.50476e-07	4.82591e-07	MAD1L1/ZNF207/TRIP13/ZW10/FBXO5/TTK/MAD2L2/CDC20/PCID2/PSMG2/CCNB1/USP44/BUB3/BUB1B/MAD2L1/PTTG1/PLK1/CDT1/BUB1/AURKB/LCMT1	21
GO:0006457	protein folding	59/2314	227/18670	1.67356e-08	5.74654e-07	5.03787e-07	FKBP4/DNAJA2/CSNK2A2/HSP90AA1/GNAO1/ERP29/NUDC/HSP90AB1/PFDN4/DNAJA3/DNAJC2/DNAJB6/GRPEL1/CHORDC1/PTGES3/HSPA9/CCT4/PDCL3/HSPE1/TBCE/RAD23B/FKBP1B/TCP1/MKKS/TRAP1/EMC6/CCT7/PPIL1/PPIG/HSPD1/CCT6A/CCT5/CWC27/RANBP2/CCT8/BAG4/DFFA/CCT3/CHCHD4/GRPEL2/CLPX/DNAJC7/DNAJC21/PPID/TBCA/PPIH/HSP90AB3P/RUVBL2/HSPA14/PPIA/PFDN6/HSP90AA4P/HSP90AB2P/HSP90AA2P/PPIAL4G/PPIAL4D/PPIAL4C/PPIAL4E/PPIAL4F	59
GO:2001252	positive regulation of chromosome organization	49/2314	174/18670	1.73391e-08	5.91875e-07	5.18884e-07	JARID2/BRCA1/DDX11/ANAPC4/SPHK2/PRKCQ/SART3/XRCC5/RIF1/DNMT3B/MAPKAPK5/NOS1/SIRT1/SNW1/PIH1D1/PRKD2/CCT4/MYB/TCP1/HNRNPA2B1/DLGAP5/TRIM28/DNMT1/DKC1/MORC2/CCNB1/PKIB/CCT7/KAT7/TET1/HNRNPD/PARN/MTF2/NAF1/CCT6A/TERF1/CCT5/HNRNPU/CCT8/PAXIP1/CCT3/GNL3/CDT1/FEN1/SIN3A/DHX36/UBE2N/AURKB/RUVBL2	49
GO:1902099	regulation of metaphase/anaphase transition of cell cycle	23/2314	53/18670	1.86245e-08	6.32034e-07	5.54091e-07	MAD1L1/ZNF207/ANAPC4/TRIP13/ZW10/CDC6/FBXO5/TTK/MAD2L2/CDC20/PCID2/DLGAP5/PSMG2/CCNB1/USP44/BUB3/BUB1B/MAD2L1/PLK1/CDT1/BUB1/AURKB/LCMT1	23
GO:0075733	intracellular transport of virus	24/2314	57/18670	1.88727e-08	6.36736e-07	5.58213e-07	NUP160/NDC1/NUP133/NUP37/XPO1/SEH1L/NUP50/KPNB1/NUP88/NUP98/NUP107/NUP155/NUP43/NUP153/NUP85/RAN/NUP54/RPS27A/RANBP2/NUP205/NUP35/KPNA2/NUP62/UBA52	24
GO:1901796	regulation of signal transduction by p53 class mediator	50/2314	180/18670	2.03265e-08	6.81818e-07	5.97735e-07	BRCA1/PHF20/RFC2/CSNK2A2/AURKA/MAPKAPK5/SUPT16H/SIRT1/EP300/PRMT5/RBBP8/RPA3/RFC5/PAK1IP1/TBP/RAD1/RPA2/TRIM24/EEF1E1/BCL2L12/TAF4/RPA1/RFC3/BRIP1/DNA2/TAF4B/PMAIP1/RPL11/TAF5/SSRP1/CHEK1/RAD17/RPL26/RFC4/WRN/RNF34/TRIAP1/RPS7/EXO1/RMI2/ATAD5/RMI1/AURKB/RRS1/EHMT1/CHEK2/HDAC2/BLM/RPF2/TAF15	50
GO:0006999	nuclear pore organization	2314-11-01	14/18670	2.63729e-08	8.79552e-07	7.71085e-07	NDC1/NUP133/SEH1L/NUP98/NUP107/NUP153/NUP54/AHCTF1/NUP205/NUP35/TMEM170A	11
GO:0009060	aerobic respiration	31/2314	88/18670	2.76233e-08	9.15988e-07	8.03028e-07	COX10/UQCRC1/MDH1/IDH3B/COX6A1/DLST/COX6B1/COX7C/COX4I1/COX7B/COX5B/SUCLA2/IDH1/UQCRC2/MTFR2/MDH2/DLAT/FXN/PDHB/CYCS/SUCLG2/UQCRH/COX5A/DHTKD1/SHMT2/NDUFA4/OGDHL/SDHD/UQCRHL/ADSL/ACTN3	31
GO:0015980	energy derivation by oxidation of organic compounds	69/2314	286/18670	2.8488e-08	9.33954e-07	8.18777e-07	NDUFAB1/SLC25A13/COX10/UQCRC1/MDH1/NDUFB4/NOA1/IDH3B/COX6A1/GPD2/PASK/FASTKD2/DLST/CISD1/COX6B1/TRAP1/COX7C/COX4I1/COX7B/GFPT2/NDUFA2/MYBBP1A/CCNB1/MRAP2/PPP1R1A/COQ10A/COX5B/SUCLA2/TBRG4/KHK/PNPT1/FASTKD1/IDH1/NDUFA9/UQCRC2/NDUFS6/MTFR2/MDH2/NDUFB9/DLAT/NDUFS2/NDUFAF2/FXN/COA6/PDHB/NDUFS5/UQCRFS1/PRELID1/UGP2/CYCS/SUCLG2/PPP1R3B/UQCRH/COX5A/CYC1/DHTKD1/SHMT2/PPP1CC/NDUFA4/OGDHL/ENPP1/MTOR/SDHD/F…	69
GO:0032210	regulation of telomere maintenance via telomerase	23/2314	54/18670	2.86479e-08	9.33954e-07	8.18777e-07	PRKCQ/XRCC5/MAPKAPK5/HNRNPC/CCT4/TCP1/GNL3L/DKC1/NAT10/PKIB/CCT7/PIF1/PARN/NAF1/CCT6A/TERF1/CCT5/HNRNPU/CCT8/CCT3/DCP2/AURKB/PINX1	23
GO:0090329	regulation of DNA-dependent DNA replication	23/2314	54/18670	2.86479e-08	9.33954e-07	8.18777e-07	DBF4/RFC2/WDR18/TIPIN/FGFR1/CDC7/RFC5/TIMELESS/FBXO5/GMNN/MSH6/RFC3/DSCC1/BRCA2/TICRR/TERF1/DONSON/SENP2/RFC4/STOML2/CDT1/CHEK2/BLM	23
GO:0010972	negative regulation of G2/M transition of mitotic cell cycle	32/2314	93/18670	3.16521e-08	1.02613e-06	8.99586e-07	PSMB1/BRCA1/PSMA4/PSME4/ORC1/AURKA/CLSPN/CDC6/PSMC6/PSMA3/PSMB5/PSMA6/PSMD7/PSMA2/PSMD11/PSMD14/MIIP/PSME3/TICRR/PSMB6/PSMA5/RAD17/DONSON/PSMD4/PSMB4/NAE1/PSMD1/AURKB/FOXO4/BLM/PINX1/PSMB3	32
GO:0031570	DNA integrity checkpoint	45/2314	157/18670	3.67266e-08	1.18403e-06	1.03801e-06	BRCA1/USP28/TIPIN/CDC14B/ORC1/UIMC1/AURKA/CLSPN/CDC45/CDC6/MSH2/EP300/TIMELESS/RAD1/ARID3A/RPA2/CNOT1/PRMT1/PCNA/CCNB1/BRIP1/DNA2/CUL4A/TICRR/CARM1/DTL/ETAA1/CHEK1/RAD17/CNOT8/CDC25C/DONSON/NAE1/RPL26/PLK1/CDT1/RFWD3/TRIAP1/SFN/PTPN11/CNOT10/CHEK2/FOXO4/BLM/PRKDC	45
GO:0071824	protein-DNA complex subunit organization	69/2314	288/18670	3.82701e-08	1.22697e-06	1.07566e-06	MNAT1/TBPL1/CENPQ/RAD51/RNF4/PSME4/ACTR6/SART3/MCM6/BAZ2A/SUPT16H/CDC45/DMC1/MCM5/PSMC6/CENPI/CTCF/OIP5/MCM4/PIH1D1/ERCC2/RPA3/SMARCD2/MCM3/RNF8/GMNN/TBP/TAF1B/DR1/RPA2/RAD23B/SET/HELLS/CENPK/HJURP/HAT1/MIS18BP1/CHD1L/RPA1/NASP/CDK7/ORC3/POLR1E/HMGA1/CENPO/CUL4A/ANP32E/PARP1/RPS27A/TERF1/CENPU/CENPH/SMARCA5/GTF2E1/MIS18A/CHAF1B/CENPN/MCM7/CDT1/CHAF1A/SMARCC1/RUVBL1/NPM1/PTMA/HMGB1/CENPW/DAXX/UBA5…	69
GO:0070198	protein localization to chromosome, telomeric region	16/2314	29/18670	4.06912e-08	1.29742e-06	1.13742e-06	XRCC5/CCT4/TCP1/GNL3L/DKC1/CCT7/BRCA2/WRAP53/CCT6A/TERF1/CCT5/CCT8/CCT3/GNL3/TERT/PINX1	16
GO:0001522	pseudouridine synthesis	2314-12-01	17/18670	4.33667e-08	1.3677e-06	1.19903e-06	PUS7/GAR1/PUS3/PUS7L/DKC1/NAF1/NHP2/RPUSD3/RPUSD4/RPUSD2/PUS1/NOP10	12
GO:0006271	DNA strand elongation involved in DNA replication	2314-12-01	17/18670	4.33667e-08	1.3677e-06	1.19903e-06	POLD3/GINS1/POLA1/MCM4/MCM3/GINS2/PCNA/RFC3/DNA2/GINS4/RFC4/MCM7	12
GO:0070202	regulation of establishment of protein localization to chromosome	2314-10-01	12/18670	4.37484e-08	1.37228e-06	1.20305e-06	CCT4/TCP1/DKC1/CCT7/WRAP53/CCT6A/TERF1/CCT5/CCT8/CCT3	10
GO:0051973	positive regulation of telomerase activity	18/2314	36/18670	4.40793e-08	1.37523e-06	1.20563e-06	PRKCQ/XRCC5/HSP90AA1/GRHL2/MAPKAPK5/HSP90AB1/PTGES3/CCT4/TCP1/HNRNPA2B1/DKC1/PKIB/HNRNPD/PARN/WRAP53/NVL/NAF1/AURKB	18
GO:0051304	chromosome separation	31/2314	90/18670	5.03153e-08	1.56139e-06	1.36884e-06	MAD1L1/ZNF207/TACC3/ANAPC4/CSNK2A2/TRIP13/ZW10/CDC6/FBXO5/TTK/MAD2L2/CDC20/NCAPH/PCID2/DLGAP5/PSMG2/CCNB1/USP44/NCAPD3/ANAPC1/BUB3/BUB1B/SMARCAD1/MAD2L1/PTTG1/PLK1/CDT1/BUB1/RMI1/AURKB/LCMT1	31
GO:0042276	error-prone translesion synthesis	13/2314	20/18670	5.2408e-08	1.61768e-06	1.41819e-06	RFC1/RFC2/POLE2/RPA3/RFC5/MAD2L2/RPA2/RPA1/PCNA/RFC3/RPS27A/RFC4/UBA52	13
GO:0006400	tRNA modification	30/2314	86/18670	5.94084e-08	1.82406e-06	1.59911e-06	NSUN2/TRMT11/SEPHS1/PUS7/ALKBH1/CDK5RAP1/MTFMT/TRMT1/PUS3/METTL8/GTPBP3/THUMPD3/ELP2/MTO1/NAT10/ALKBH8/THUMPD2/SSB/CDKAL1/WDR4/TYW3/TYW5/ELP6/DUS2/TRMT61B/TRMT10C/PUS1/SEPHS2/TRMT12/ADAT3	30
GO:1903405	protein localization to nuclear body	2314-09-01	10/18670	6.05151e-08	1.82901e-06	1.60345e-06	CCT4/TCP1/DKC1/CCT7/WRAP53/CCT6A/CCT5/CCT8/CCT3	9
GO:1904851	positive regulation of establishment of protein localization to telomere	2314-09-01	10/18670	6.05151e-08	1.82901e-06	1.60345e-06	CCT4/TCP1/DKC1/CCT7/WRAP53/CCT6A/CCT5/CCT8/CCT3	9
GO:1904867	protein localization to Cajal body	2314-09-01	10/18670	6.05151e-08	1.82901e-06	1.60345e-06	CCT4/TCP1/DKC1/CCT7/WRAP53/CCT6A/CCT5/CCT8/CCT3	9
GO:0046794	transport of virus	24/2314	60/18670	6.22541e-08	1.86217e-06	1.63252e-06	NUP160/NDC1/NUP133/NUP37/XPO1/SEH1L/NUP50/KPNB1/NUP88/NUP98/NUP107/NUP155/NUP43/NUP153/NUP85/RAN/NUP54/RPS27A/RANBP2/NUP205/NUP35/KPNA2/NUP62/UBA52	24
GO:0051784	negative regulation of nuclear division	24/2314	60/18670	6.22541e-08	1.86217e-06	1.63252e-06	MAD1L1/ZNF207/TRIP13/ZW10/FBXO5/TTK/RAD1/MAD2L2/CDC20/PCID2/PSMG2/CCNB1/USP44/CHEK1/BUB3/BUB1B/MAD2L1/PTTG1/PLK1/CDT1/BUB1/AURKAIP1/AURKB/LCMT1	24
GO:0051972	regulation of telomerase activity	21/2314	48/18670	6.49681e-08	1.93338e-06	1.69496e-06	PRKCQ/XRCC5/HSP90AA1/GRHL2/MAPKAPK5/HSP90AB1/PTGES3/CCT4/TCP1/HNRNPA2B1/DKC1/PKIB/HNRNPD/PIF1/PARN/WRAP53/NVL/NAF1/TERF1/AURKB/PINX1	21
GO:1901605	alpha-amino acid metabolic process	53/2314	204/18670	8.92497e-08	2.64243e-06	2.31656e-06	GCLC/AASS/CTPS2/ASNS/ACAT1/ARG2/CAD/SEPHS1/NOS1/PHGDH/MTAP/PRODH/GSTZ1/MTHFD1/AHCY/SMS/CRYM/GCDH/CTH/AGMAT/DLST/GOT1/MTRR/GOT2/ASL/PPAT/IDO1/GFPT2/MCCC2/SCLY/PSAT1/FPGS/GCSH/PYCR2/AMT/ENOPH1/PSPH/AUH/SLC7A11/ACAD8/AZIN1/GART/CBS/NAGS/ALDH7A1/GPT2/GLYATL1/ATCAY/CTPS1/PFAS/SEPHS2/SHMT2/SLC25A21	53
GO:0044766	multi-organism transport	24/2314	61/18670	9.06238e-08	2.65601e-06	2.32847e-06	NUP160/NDC1/NUP133/NUP37/XPO1/SEH1L/NUP50/KPNB1/NUP88/NUP98/NUP107/NUP155/NUP43/NUP153/NUP85/RAN/NUP54/RPS27A/RANBP2/NUP205/NUP35/KPNA2/NUP62/UBA52	24
GO:1902579	multi-organism localization	24/2314	61/18670	9.06238e-08	2.65601e-06	2.32847e-06	NUP160/NDC1/NUP133/NUP37/XPO1/SEH1L/NUP50/KPNB1/NUP88/NUP98/NUP107/NUP155/NUP43/NUP153/NUP85/RAN/NUP54/RPS27A/RANBP2/NUP205/NUP35/KPNA2/NUP62/UBA52	24
GO:0000387	spliceosomal snRNP assembly	22/2314	53/18670	1.00041e-07	2.91727e-06	2.55751e-06	DDX20/SART3/GEMIN5/GEMIN2/SNRPD3/PRMT5/SNRPC/SNRPD2/SNRPB/TGS1/SNRPF/GEMIN7/SNRPG/GEMIN6/SNRPD1/SMN1/GEMIN4/SNRPE/SRSF10/RNU5E-1/RNU5F-1/SMN2	22
GO:0043044	ATP-dependent chromatin remodeling	30/2314	88/18670	1.07092e-07	3.10727e-06	2.72408e-06	CENPQ/PSME4/ACTR6/HNRNPC/CECR2/CHD8/ACTR5/CENPI/OIP5/SMARCD2/RNF8/CENPK/HJURP/MIS18BP1/NASP/ACTL6A/CENPO/ANP32E/CENPU/CENPH/SMARCA5/MIS18A/SMARCAD1/CENPN/SMARCC1/RUVBL1/NPM1/PTMA/HDAC2/CENPW	30
GO:0022616	DNA strand elongation	14/2314	24/18670	1.13011e-07	3.26271e-06	2.86035e-06	NUCKS1/POLD3/GINS1/POLA1/MCM4/MCM3/GINS2/PCNA/RFC3/DNA2/GINS4/RFC4/TERT/MCM7	14
GO:0034248	regulation of cellular amide metabolic process	99/2314	476/18670	1.13813e-07	3.26958e-06	2.86637e-06	YBX2/YBX3/EIF4B/SPHK2/PDK3/PABPC1/TCOF1/GEMIN5/MTIF2/MAPKAPK5/TNRC6A/PUS7/DAZL/GSTZ1/ALKBH1/CDK5RAP1/EIF3E/EIF3B/CASC3/C1QBP/DDX25/MRPS27/FXR1/NCL/PASK/RPL22/RPS6KA1/FASTKD2/ETF1/PAIP2/TSFM/AGO2/PAIP2B/CNOT1/UPF3B/GGA3/TRAP1/METTL16/ATF4/NGDN/APOE/EIF2S3/LIN28A/PTCD3/EIF5A/DPH2/SYNCRIP/NAT10/DHX9/IGF2BP3/TACO1/SORL1/LRPPRC/HNRNPD/GRB7/RPL13A/SRP9/EIF2A/METTL14/EIF3H/RPS3/SLC7A11/EIF4E/CDC123/PDK1…	99
GO:0070200	establishment of protein localization to telomere	2314-12-01	18/18670	1.15338e-07	3.29708e-06	2.89048e-06	CCT4/TCP1/DKC1/CCT7/BRCA2/WRAP53/CCT6A/TERF1/CCT5/CCT8/CCT3/TERT	12
GO:0072521	purine-containing compound metabolic process	97/2314	464/18670	1.18386e-07	3.36761e-06	2.95232e-06	SLC25A13/AASS/NUP160/NDC1/SPHK2/PDK3/COASY/NUP133/ENO1/NUP37/ACAT1/ADCY2/SEH1L/NOS1/NUP50/ACOT7/MTAP/GSTZ1/MTHFD1/SAMHD1/AHCY/ACOT8/PRPS2/GPI/GCDH/NUDT1/NUP88/ALDOC/PDHX/NUP98/NUP107/TPI1/ACOT13/NUP155/DGUOK/ABCG2/TJP2/DLST/NUP43/MTHFD1L/NUDT10/ECD/OARD1/NUP153/NUP85/PAICS/PPAT/PPT1/MCCC2/RAN/HSD17B4/COX5B/SUCLA2/NUDT15/AOX1/ATIC/NUP54/PKLR/PARP1/PRPS1/DLAT/PDK1/PANK1/RANBP2/DBI/NUP205/HK1/GART/H…	97
GO:0006282	regulation of DNA repair	37/2314	122/18670	1.20707e-07	3.41688e-06	2.99551e-06	BRCA1/DDX11/RAD51/POLQ/RIF1/UIMC1/SIRT1/UBR5/FOXM1/RAD51AP1/TIMELESS/RNF8/MAD2L2/RPA2/DEK/PRKCG/HELB/AUNIP/TRIM28/PCNA/TEX15/DHX9/CUL4A/WRAP53/PARP1/RPS3/CHEK1/MMS19/RNF168/UBE2V2/RMI2/UBE2N/FANCB/PARPBP/HMGB1/PARG/PRKDC	37
GO:0043414	macromolecule methylation	71/2314	309/18670	1.43517e-07	4.04285e-06	3.54428e-06	NDUFAF7/JARID2/BRCA1/TFB1M/NSUN2/TRMT11/BAZ2A/RIF1/GRHL2/DIMT1/DNMT3B/SIRT1/SNRPD3/PRMT5/SNW1/SUV39H1/CTCF/PIH1D1/TRMT1/FBL/CBLL1/FTSJ3/ICMT/MYB/ETF1/METTL8/MTRR/SNRPB/PRMT1/EMG1/METTL16/ASH2L/GTPBP3/NSUN5/TRIM28/DNMT1/THUMPD3/MTO1/PWP1/TGS1/ALKBH8/THUMPD2/TET1/PRDM5/CARM1/MTF2/PARP1/METTL21A/METTL14/WTAP/PRDM14/SUV39H2/PAXIP1/MIS18A/WDR4/TYW3/RBM15/TFB2M/DPY30/IWS1/NSD1/RAB3B/TRMT61B/TRMT10C/BEN…	71
GO:0006612	protein targeting to membrane	52/2314	202/18670	1.61675e-07	4.53238e-06	3.97344e-06	RPS5/RPLP0/RPL3/RPS16/RPS19/RPL18A/RPS13/RPS12/RPL24/RPS15/ICMT/RPL22/RPS25/RPL21/RPS10/RPL27/RPL35/RPS24/RPS2/RPL13A/RPL11/SRP9/RPS27A/ATG3/PAK1/RPS3/RPL8/RPL26/RPL29/PRKCI/RPL27A/RPSA/RPS21/RPS7/RPL38/RPL4/ZDHHC22/RPLP2/ZDHHC20/RPS17/RPL35A/ZDHHC23/RPL14/RPS26/RPL12/RPL10A/RPS29/UBA52/RPL41/RPS18/RPL36A/RPL17	52
GO:0019693	ribose phosphate metabolic process	90/2314	424/18670	1.65043e-07	4.60453e-06	4.0367e-06	SLC25A13/AASS/NUP160/CTPS2/NDC1/SPHK2/PDK3/COASY/NUP133/ENO1/NUP37/ACAT1/ADCY2/CAD/SEH1L/NUP50/ACOT7/GSTZ1/ACOT8/PRPS2/DHODH/GPI/GCDH/NUP88/ALDOC/PDHX/NUP98/NUP107/TPI1/ACOT13/NUP155/UMPS/TJP2/DLST/NUP43/NUDT10/ECD/NUP153/NUP85/PAICS/PPAT/PPT1/MCCC2/RAN/HSD17B4/COX5B/SUCLA2/ATIC/NUP54/UCK2/PKLR/PARP1/PRPS1/DLAT/PDK1/PANK1/RANBP2/DBI/NUP205/HK1/GART/HK2/AK4/NUP35/ADCY1/STOML2/NUDT5/HPRT1/PDHB/PGAM…	90
GO:0006289	nucleotide-excision repair	34/2314	109/18670	1.83493e-07	5.09478e-06	4.46648e-06	MNAT1/AQR/RFC1/RFC2/NTHL1/POLD3/SIRT1/EP300/RBBP8/ERCC2/POLR2I/RPA3/RFC5/RPA2/RAD23B/USP45/CHD1L/RPA1/PCNA/RFC3/CDK7/BRIP1/BRCA2/CUL4A/COPS3/PARP1/RPS27A/COPS7B/MMS19/POLR2H/RFC4/USP7/TCEA1/UBA52	34
GO:0001510	RNA methylation	28/2314	81/18670	2.02396e-07	5.57602e-06	4.88838e-06	TFB1M/NSUN2/TRMT11/DIMT1/TRMT1/FBL/CBLL1/FTSJ3/METTL8/EMG1/METTL16/GTPBP3/NSUN5/THUMPD3/MTO1/TGS1/ALKBH8/THUMPD2/METTL14/WTAP/WDR4/TYW3/RBM15/TFB2M/TRMT61B/TRMT10C/TRMT12/MRM1	28
GO:0006163	purine nucleotide metabolic process	91/2314	432/18670	2.02747e-07	5.57602e-06	4.88838e-06	SLC25A13/AASS/NUP160/NDC1/SPHK2/PDK3/COASY/NUP133/ENO1/NUP37/ACAT1/ADCY2/SEH1L/NOS1/NUP50/ACOT7/GSTZ1/MTHFD1/SAMHD1/ACOT8/PRPS2/GPI/GCDH/NUDT1/NUP88/ALDOC/PDHX/NUP98/NUP107/TPI1/ACOT13/NUP155/DGUOK/TJP2/DLST/NUP43/NUDT10/ECD/NUP153/NUP85/PAICS/PPAT/PPT1/MCCC2/RAN/HSD17B4/COX5B/SUCLA2/NUDT15/ATIC/NUP54/PKLR/PARP1/PRPS1/DLAT/PDK1/PANK1/RANBP2/DBI/NUP205/HK1/GART/HK2/AK4/NUP35/ADCY1/STOML2/HPRT1/PDH…	91
GO:0006090	pyruvate metabolic process	42/2314	150/18670	2.10982e-07	5.77513e-06	5.06294e-06	NUP160/NDC1/PDK3/NUP133/ENO1/NUP37/SEH1L/NUP50/GSTZ1/PCK2/GPI/NUP88/ALDOC/PDHX/NUP98/NUP107/TPI1/LDHB/NUP155/NUP43/ECD/GLO1/NUP153/NUP85/NUP54/PKLR/DLAT/PDK1/RANBP2/SLC16A1/NUP205/HK1/HK2/NUP35/PDHB/PGAM1/PDP2/DHTKD1/OGDHL/NUP62/PGAM4/ACTN3	42
GO:0000076	DNA replication checkpoint	2314-11-01	16/18670	2.49106e-07	6.78667e-06	5.94973e-06	TIPIN/ORC1/CLSPN/CDC45/CDC6/TIMELESS/DNA2/TICRR/RAD17/NAE1/CDT1	11
GO:0016925	protein sumoylation	28/2314	82/18670	2.71247e-07	7.35537e-06	6.4483e-06	NUP160/NDC1/NUP133/NUP37/SEH1L/NUP50/RANGAP1/NUP88/NUP98/NUP107/NUP155/SUMO1/NUP43/NUP153/NUP85/UBA2/GNL3L/TRIM28/NUP54/SAE1/RANBP2/NUP205/NUP35/SENP2/GNL3/SUMO2/TOPORS/NUP62	28
GO:0006605	protein targeting	91/2314	435/18670	2.80622e-07	7.57417e-06	6.64012e-06	MIPEP/CSNK2A2/UBE2D1/TIMM21/HSP90AA1/RPS5/RPLP0/TIMM13/TOMM22/RPL3/TIMM9/ACOT8/GDAP1/SNX16/RPS16/TIMM50/RPS19/RPL18A/YWHAE/UBE2D3/GRPEL1/RPS13/GNPTAB/RPS12/PEX7/RPL24/RPS15/ICMT/RPL22/RPS25/RPL21/USP9X/RPS10/AP1M2/TOMM40/HACL1/RPL27/HSD17B4/RPL35/SORL1/RPS24/IDH1/NUP54/SLC27A2/UQCRC2/RPS2/SAE1/RPL13A/RPL11/SRP9/RPS27A/HSPD1/ATG3/PAK1/RPS3/TRAPPC8/BAG4/RPL8/RPL26/RPL29/CHCHD4/PRKCI/GRPEL2/RPL27A/R…	91
GO:0034504	protein localization to nucleus	62/2314	262/18670	2.94021e-07	7.8991e-06	6.92497e-06	CDH1/TNPO3/IPO5/NUP133/XPO1/IPO11/NUP50/RANGAP1/FERMT1/NXT2/UBR5/DNAJB6/KPNB1/NUP88/YWHAE/NUP98/NUP107/BYSL/TMCO6/NUP155/ECT2/CCT4/SUMO1/TCP1/TARDBP/CSE1L/NUP153/NUP85/TRIM28/DKC1/RAN/CCT7/KAT7/NUP54/WRAP53/RPL11/NVL/PARP1/CCT6A/MFHAS1/CCT5/HNRNPU/RANBP2/CCT8/NUP35/CCT3/TERT/WRN/NOLC1/PLK1/SIN3A/HDAC3/RRS1/KPNA2/RPF2/TOPORS/CD2AP/IPO7/NUP62/PHB2/CHCHD10/PINX1	62
GO:0000727	double-strand break repair via break-induced replication	2314-09-01	11/18670	2.95878e-07	7.91235e-06	6.93659e-06	MCM6/CDC45/CDC7/MCM5/MCM4/MCM3/GINS2/GINS4/MCM7	9
GO:0000154	rRNA modification	17/2314	36/18670	3.0216e-07	8.00654e-06	7.01917e-06	TFB1M/DIMT1/FBL/FTSJ3/GAR1/EMG1/METTL16/NSUN5/DKC1/NAT10/NAF1/NHP2/TFB2M/RPUSD2/TRMT61B/NOP10/MRM1	17
GO:0009112	nucleobase metabolic process	17/2314	36/18670	3.0216e-07	8.00654e-06	7.01917e-06	CTPS2/CAD/MTHFD1/DHODH/UMPS/MTHFD1L/PAICS/PPAT/AOX1/PRPS1/CDA/GART/HPRT1/RRM1/CTPS1/MTOR/APRT	17
GO:0006417	regulation of translation	89/2314	424/18670	3.23919e-07	8.54409e-06	7.49043e-06	YBX2/YBX3/EIF4B/PABPC1/TCOF1/GEMIN5/MTIF2/MAPKAPK5/TNRC6A/PUS7/DAZL/ALKBH1/CDK5RAP1/EIF3E/EIF3B/CASC3/C1QBP/DDX25/MRPS27/FXR1/NCL/PASK/RPL22/RPS6KA1/FASTKD2/ETF1/PAIP2/TSFM/AGO2/PAIP2B/CNOT1/UPF3B/TRAP1/METTL16/ATF4/NGDN/EIF2S3/LIN28A/PTCD3/EIF5A/DPH2/SYNCRIP/NAT10/DHX9/IGF2BP3/TACO1/LRPPRC/HNRNPD/GRB7/RPL13A/SRP9/EIF2A/METTL14/EIF3H/RPS3/EIF4E/CDC123/CNOT8/RPUSD3/IGF2BP1/LARP4/RPL26/MAGOH/KBTBD8…	89
GO:0009124	nucleoside monophosphate biosynthetic process	19/2314	44/18670	3.52779e-07	9.26324e-06	8.12089e-06	CAD/PRPS2/DHODH/LHPP/UMPS/DGUOK/PAICS/PPAT/DUT/ATIC/UCK2/PRPS1/GART/HPRT1/TK1/IMPDH2/PFAS/APRT/ADSL	19
GO:0070646	protein modification by small protein removal	68/2314	299/18670	3.91841e-07	1.02426e-05	8.97947e-06	PSMB1/BRCA1/PSMA4/USP28/PSME4/POLB/UBE2D1/SART3/UIMC1/CLSPN/EP300/PSMC6/PSMA3/PSMB5/PSMA6/ACTR5/USP14/PSMD7/USP10/USP31/PSMA2/PSMD11/SUDS3/INO80D/PSMD14/UCHL5/CDC20/UCHL3/RAD23B/DESI2/USP45/USP9X/TRAF2/PSME3/USP37/USP44/ACTL6A/USP8/COPS3/ARRB2/PSMB6/PSMA5/RPS27A/ASXL2/COPS7B/CCNA2/USP12/INO80C/OTUD6B/USP25/PSMD4/PSMB4/SENP3/MYSM1/SENP2/CDC25A/OTUD4/USP49/USP39/HCFC1/PSMD1/TOMM20/RUVBL1/SHMT2/FOXO…	68
GO:0007088	regulation of mitotic nuclear division	44/2314	164/18670	4.1097e-07	1.06944e-05	9.37558e-06	MAD1L1/ZNF207/TACC3/ANAPC4/TRIP13/CDC14B/ZW10/AURKA/CDC6/RANBP1/PRMT5/FBXO5/TTK/MAD2L2/CDC20/PCID2/DLGAP5/PKMYT1/PSMG2/CCNB1/USP44/BORA/KIF11/KIF20B/CDCA5/CHEK1/ANAPC1/HNRNPU/BUB3/BUB1B/CDC25C/MAD2L1/PTTG1/PLK1/CDT1/BUB1/UBE2C/AURKAIP1/AURKB/RCC1/KNTC1/LCMT1/NUP62/PHB2	44
GO:0009259	ribonucleotide metabolic process	87/2314	414/18670	4.16314e-07	1.07851e-05	9.45511e-06	SLC25A13/AASS/NUP160/CTPS2/NDC1/SPHK2/PDK3/COASY/NUP133/ENO1/NUP37/ACAT1/ADCY2/CAD/SEH1L/NUP50/ACOT7/GSTZ1/ACOT8/DHODH/GPI/GCDH/NUP88/ALDOC/PDHX/NUP98/NUP107/TPI1/ACOT13/NUP155/UMPS/TJP2/DLST/NUP43/NUDT10/ECD/NUP153/NUP85/PAICS/PPAT/PPT1/MCCC2/RAN/HSD17B4/COX5B/SUCLA2/ATIC/NUP54/UCK2/PKLR/PARP1/DLAT/PDK1/PANK1/RANBP2/DBI/NUP205/HK1/GART/HK2/AK4/NUP35/ADCY1/STOML2/HPRT1/PDHB/PGAM1/CTPS1/SUCLG2/PDP…	87
GO:0009156	ribonucleoside monophosphate biosynthetic process	16/2314	33/18670	4.28805e-07	1.10594e-05	9.6955e-06	CAD/PRPS2/DHODH/LHPP/UMPS/PAICS/PPAT/ATIC/UCK2/PRPS1/GART/HPRT1/IMPDH2/PFAS/APRT/ADSL	16
GO:0006296	nucleotide-excision repair, DNA incision, 5'-to lesion	17/2314	37/18670	4.94487e-07	1.2641e-05	1.10821e-05	RFC1/RFC2/NTHL1/POLD3/ERCC2/RPA3/RFC5/RPA2/CHD1L/RPA1/PCNA/RFC3/CUL4A/PARP1/RPS27A/RFC4/UBA52	17
GO:1904358	positive regulation of telomere maintenance via telomere lengthening	17/2314	37/18670	4.94487e-07	1.2641e-05	1.10821e-05	PRKCQ/XRCC5/MAPKAPK5/CCT4/TCP1/HNRNPA2B1/DKC1/PKIB/CCT7/PARN/NAF1/CCT6A/CCT5/CCT8/CCT3/DHX36/AURKB	17
GO:0070987	error-free translesion synthesis	2314-12-01	20/18670	6.15304e-07	1.56606e-05	1.37293e-05	RFC1/RFC2/RPA3/RFC5/RPA2/RPA1/PCNA/RFC3/RPS27A/RCHY1/RFC4/UBA52	12
GO:0070199	establishment of protein localization to chromosome	14/2314	27/18670	8.02946e-07	2.03471e-05	1.78379e-05	PIH1D1/CCT4/TCP1/DKC1/CCT7/BRCA2/WRAP53/CCT6A/TERF1/CCT5/CCT8/CCT3/TERT/RUVBL2	14
GO:0016579	protein deubiquitination	64/2314	283/18670	1.04709e-06	2.64181e-05	2.31602e-05	PSMB1/BRCA1/PSMA4/USP28/PSME4/POLB/UBE2D1/SART3/UIMC1/CLSPN/EP300/PSMC6/PSMA3/PSMB5/PSMA6/ACTR5/USP14/PSMD7/USP10/USP31/PSMA2/PSMD11/SUDS3/INO80D/PSMD14/UCHL5/CDC20/UCHL3/RAD23B/DESI2/USP45/USP9X/TRAF2/PSME3/USP37/USP44/ACTL6A/USP8/ARRB2/PSMB6/PSMA5/RPS27A/ASXL2/CCNA2/USP12/INO80C/OTUD6B/USP25/PSMD4/PSMB4/MYSM1/CDC25A/OTUD4/USP49/USP39/HCFC1/PSMD1/TOMM20/RUVBL1/SHMT2/FOXO4/USP7/UBA52/PSMB3	64
GO:1990173	protein localization to nucleoplasm	2314-09-01	12/18670	1.05227e-06	2.64181e-05	2.31602e-05	CCT4/TCP1/DKC1/CCT7/WRAP53/CCT6A/CCT5/CCT8/CCT3	9
GO:0065004	protein-DNA complex assembly	58/2314	248/18670	1.05618e-06	2.64181e-05	2.31602e-05	MNAT1/TBPL1/CENPQ/RAD51/RNF4/SART3/MCM6/BAZ2A/CDC45/DMC1/MCM5/PSMC6/CENPI/OIP5/MCM4/PIH1D1/ERCC2/RPA3/MCM3/GMNN/TBP/TAF1B/DR1/RPA2/RAD23B/SET/HELLS/CENPK/HJURP/HAT1/MIS18BP1/CHD1L/RPA1/NASP/CDK7/ORC3/POLR1E/CENPO/CUL4A/PARP1/RPS27A/TERF1/CENPU/CENPH/SMARCA5/MIS18A/CHAF1B/CENPN/MCM7/CDT1/CHAF1A/RUVBL1/NPM1/HMGB1/CENPW/DAXX/UBA52/SETSIP	58
GO:0051188	cofactor biosynthetic process	55/2314	231/18670	1.09749e-06	2.73337e-05	2.39629e-05	GCLC/GGCT/COX10/SLC25A39/MAT2B/CYBA/PDK3/COASY/ACAT1/MOCOS/NMRK2/CPOX/ACOT7/HSCB/GSTZ1/MTHFD1/GCDH/NAMPT/PDHX/HSPA9/AKR1A1/MTHFD1L/UBIAD1/LIAS/METTL16/IDO1/PPT1/COQ3/PSAT1/ISCA1/COQ10A/SUCLA2/FPGS/ATIC/NDUFA9/CHAC2/SLC25A38/PDSS1/DLAT/SLC7A11/PDK1/PANK1/MMS19/MPV17L/NMNAT2/GART/FLAD1/FXN/ISCA2/PDHB/BOLA2B/PDP2/COQ2/PPTC7/HMBS	55
GO:0000731	DNA synthesis involved in DNA repair	20/2314	51/18670	1.12926e-06	2.80047e-05	2.45511e-05	RFC1/RFC2/POLD3/SIRT1/POLE2/POLA1/USP10/RPA3/RFC5/MAD2L2/RPA2/RPA1/PCNA/RFC3/DTL/RPS27A/RCHY1/RFC4/WRN/UBA52	20
GO:0033683	nucleotide-excision repair, DNA incision	17/2314	39/18670	1.24146e-06	3.06562e-05	2.68757e-05	RFC1/RFC2/NTHL1/POLD3/ERCC2/RPA3/RFC5/RPA2/CHD1L/RPA1/PCNA/RFC3/CUL4A/PARP1/RPS27A/RFC4/UBA52	17
GO:0000470	maturation of LSU-rRNA	2314-12-01	21/18670	1.27319e-06	3.13065e-05	2.74458e-05	LAS1L/DDX18/GTPBP4/FTSJ3/RPL35/WDR12/NHP2/MRPL1/RSL1D1/RPF2/RPL10A/ZNHIT3	12
GO:1902969	mitotic DNA replication	2314-10-01	15/18670	1.3943e-06	3.41397e-05	2.99296e-05	RAD51/MCM6/FGFR1/CDC45/GINS1/POLA1/MCM4/MCM3/BRCA2/CHEK2	10
GO:0031124	mRNA 3'-end processing	30/2314	98/18670	1.47651e-06	3.60009e-05	3.15612e-05	THOC3/PABPC1/SNRPA/PAPOLA/CSTF1/MTPAP/CASC3/MAGOHB/SRSF3/PAPOLG/SRSF7/CPSF3/DDX39A/UPF3B/THOC6/GRSF1/SRRM1/CCNB1/SRSF1/WDR33/PNPT1/RPRD1A/U2AF1/CPSF4/SRSF2/MAGOH/CPSF2/NUDT21/DHX36/RNPS1	30
GO:0051783	regulation of nuclear division	47/2314	188/18670	1.53301e-06	3.72219e-05	3.26317e-05	MAD1L1/ZNF207/TACC3/ANAPC4/TRIP13/CDC14B/ZW10/AURKA/DAZL/CDC6/RANBP1/PRMT5/FBXO5/TTK/RAD1/MAD2L2/CDC20/PCID2/DLGAP5/PKMYT1/PSMG2/CCNB1/USP44/BORA/KIF11/KIF20B/CDCA5/CHEK1/ANAPC1/HNRNPU/BUB3/BUB1B/CDC25C/MAD2L1/PTTG1/PLK1/CDT1/BUB1/UBE2C/AURKAIP1/AURKB/RCC1/GPR3/KNTC1/LCMT1/NUP62/PHB2	47
GO:0010498	proteasomal protein catabolic process	95/2314	477/18670	1.55715e-06	3.76507e-05	3.30076e-05	GCLC/PSMB1/PSMA4/MAPK9/ANAPC4/RNF4/PSME4/UBE2D1/FBXW11/UBE2K/PCNP/AURKA/HSP90AB1/SIRT1/PSMC6/PSMA3/PSMB5/PSMA6/USP14/PSMD7/BFAR/PSMA2/UBE2S/PSMD11/UBE2D3/FBXO5/ARMC8/PSMD14/SUMO1/FBXO2/UCHL5/CDC20/KIF14/RAD23B/WWP1/PRKCG/FBXL16/APOE/PSME3/UBE2G1/SCO1/CCNB1/USP44/NUDT15/PLAA/RNF144B/CUL4A/ARRB2/PMAIP1/PSMB6/RPL11/PSMA5/RPS27A/RMND5B/TLK2/ANAPC1/RMND5A/BUB3/USP25/BUB1B/PSMD4/PSMB4/FBXO27/CCNF/RCHY1…	95
GO:0018205	peptidyl-lysine modification	82/2314	397/18670	1.83e-06	4.40643e-05	3.86302e-05	NDUFAB1/JARID2/BRCA1/PHF20/NUP160/JADE2/ATG5/NDC1/SPHK2/NUP133/NUP37/JADE1/RIF1/SEH1L/DNMT3B/NOS1/NUP50/SIRT1/EP300/RANGAP1/SNW1/SUV39H1/CTCF/PIH1D1/NUP88/NUP98/NUP107/NUP155/SUMO1/CTH/DR1/MYB/SET/NUP43/NAA50/NUP153/NUP85/UBA2/YEATS4/POR/HAT1/ASH2L/GNL3L/TRIM28/DNMT1/PWP1/KAT7/ACTL6A/PRDM5/NUP54/BRCA2/GCSH/ESCO1/SAE1/MTF2/METTL21A/TAF5/CHEK1/SUV39H2/RANBP2/NUP205/PAXIP1/SENP3/DPY30/NUP35/IWS1/KLF…	82
GO:0043484	regulation of RNA splicing	37/2314	135/18670	1.91805e-06	4.59935e-05	4.03215e-05	THRAP3/DAZAP1/SART3/SRPK1/SNW1/ESRP2/ESRP1/HNRNPL/C1QBP/RPS13/NUP98/SRSF3/SRSF7/PTBP2/PRDX6/PTBP3/HNRNPA2B1/RBM19/METTL16/SRSF1/TRA2B/SF3B4/WTAP/SAP18/HNRNPU/RRP1B/CELF5/SRSF2/MAGOH/RBM15/CWC22/CDK12/HNRNPF/SRSF10/RPS26/RNPS1/RBMXL1	37
GO:0006521	regulation of cellular amino acid metabolic process	22/2314	62/18670	2.43389e-06	5.81229e-05	5.09551e-05	PSMB1/PSMA4/PSME4/PSMC6/PSMA3/PSMB5/PSMA6/PSMD7/PSMA2/PSMD11/PSMD14/PSME3/PSMB6/PSMA5/SLC7A11/AZIN1/PSMD4/PSMB4/ATCAY/PSMD1/OAZ2/PSMB3	22
GO:0000466	maturation of 5.8S rRNA from tricistronic rRNA transcript (SSU-rRNA, 5.8S rRNA, LSU-rRNA)	2314-12-01	22/18670	2.48422e-06	5.83641e-05	5.11666e-05	EXOSC7/EXOSC3/FTSJ3/FCF1/RCL1/UTP20/EXOSC9/KRI1/EXOSC2/WDR12/RPS21/RRS1	12
GO:0000469	cleavage involved in rRNA processing	2314-12-01	22/18670	2.48422e-06	5.83641e-05	5.11666e-05	EXOSC7/EXOSC3/FCF1/RCL1/UTP20/EXOSC9/KRI1/EXOSC2/NOB1/NHP2/RPS21/RRS1	12
GO:0045943	positive regulation of transcription by RNA polymerase I	2314-12-01	22/18670	2.48422e-06	5.83641e-05	5.11666e-05	DHX33/DDX11/PIH1D1/NCL/WDR75/HEATR1/ATF4/NOL11/PWP1/WDR43/UTP15/MTOR	12
GO:1904666	regulation of ubiquitin protein ligase activity	2314-12-01	22/18670	2.48422e-06	5.83641e-05	5.11666e-05	CDC14B/UBE2S/FBXO5/MAD2L2/CDC20/MASTL/USP44/RPL11/MAD2L1/PLK1/RPS7/UBE2C	12
GO:0043161	proteasome-mediated ubiquitin-dependent protein catabolic process	85/2314	419/18670	2.55289e-06	5.97355e-05	5.23689e-05	GCLC/PSMB1/PSMA4/MAPK9/ANAPC4/RNF4/PSME4/UBE2D1/FBXW11/UBE2K/PCNP/AURKA/HSP90AB1/SIRT1/PSMC6/PSMA3/PSMB5/PSMA6/USP14/PSMD7/BFAR/PSMA2/UBE2S/PSMD11/UBE2D3/FBXO5/ARMC8/PSMD14/SUMO1/FBXO2/UCHL5/CDC20/KIF14/RAD23B/WWP1/FBXL16/PSME3/UBE2G1/CCNB1/USP44/PLAA/RNF144B/CUL4A/ARRB2/PSMB6/RPL11/PSMA5/RPS27A/RMND5B/TLK2/ANAPC1/RMND5A/BUB3/BUB1B/PSMD4/PSMB4/FBXO27/CCNF/RCHY1/MAD2L1/PTTG1/CAMLG/PLK1/RNF34/COMMD…	85
GO:2001020	regulation of response to DNA damage stimulus	51/2314	214/18670	2.5821e-06	6.01765e-05	5.27555e-05	BRCA1/DDX11/RAD51/POLQ/RIF1/UIMC1/SIRT1/UBR5/FOXM1/RAD51AP1/TIMELESS/FBXO5/RNF8/MAD2L2/RPA2/DEK/EEF1E1/BCL2L12/PRKCG/HELB/AUNIP/TRIM28/PCNA/TEX15/DHX9/CUL4A/WRAP53/PMAIP1/PARP1/ETAA1/RPS3/CHEK1/MMS19/SMG1/PAXIP1/ANKLE1/RPL26/RNF168/DDIAS/RFWD3/UBE2V2/TRIAP1/RMI2/ATAD5/UBE2N/FANCB/CHEK2/PARPBP/HMGB1/PARG/PRKDC	51
GO:0009266	response to temperature stimulus	56/2314	243/18670	2.61796e-06	6.07682e-05	5.32742e-05	GCLC/FKBP4/NUP160/NDC1/YBX3/NUP133/DNAJA2/NUP37/HSP90AA1/SEH1L/NOS1/NUP50/HSP90AB1/SIRT1/EP300/DNAJA3/DNAJC2/DNAJB6/RPA3/NUP88/YWHAE/CHORDC1/NUP98/PTGES3/NUP107/HSPA9/NUP155/SUMO1/RPA2/NUP43/NUP153/NUP85/RPA1/NUP54/ARRB2/PKLR/HSPD1/STAC/FOXO1/RANBP2/NUP205/BAG4/NUP35/PSIP1/DNAJC7/RNF34/DHX36/HSPA14/HDAC2/MTOR/DAXX/MICB/HSP90AA4P/NUP62/HSP90AA2P/LYN	56
GO:0050684	regulation of mRNA processing	37/2314	137/18670	2.80827e-06	6.49258e-05	5.69191e-05	THRAP3/DAZAP1/SART3/SNRPA/PAPOLA/SRPK1/SNW1/HNRNPL/C1QBP/NUP98/SRSF3/SRSF7/PRDX6/HNRNPA2B1/RBM19/METTL16/CCNB1/DHX9/SRSF1/TRA2B/SLTM/SF3B4/WTAP/SAP18/HNRNPU/CPSF4/CELF5/SRSF2/MAGOH/RBM15/IWS1/CWC22/NUDT21/DHX36/SRSF10/RNPS1/RBMXL1	37
GO:0060249	anatomical structure homeostasis	88/2314	439/18670	2.84692e-06	6.55583e-05	5.74736e-05	PROM1/POLA2/RFC1/RFC2/RAD51/CDH3/PRKCQ/TFRC/POLD3/XRCC5/RIF1/HSP90AA1/SNX10/MAPKAPK5/HNRNPC/TYRO3/HSP90AB1/POLE2/APEX1/POLA1/CCNE1/RPA3/GAR1/PTGES3/RFC5/GCNT2/CCT4/PRDX1/RPA2/TCP1/TNFSF11/HNRNPA2B1/MKKS/GNL3L/DKC1/RPA1/PCNA/RFC3/KRAS/WDR36/NAT10/PKIB/CCT7/CIB2/DNA2/HNRNPD/BRCA2/PIF1/PARN/WRAP53/TNFRSF11A/PARP1/NAF1/NHP2/PRIM2/CCT6A/PRDM14/TERF1/CCT5/HOMER1/HNRNPU/LPCAT1/CXADR/CCT8/SMG1/RECQL4/SMC…	88
GO:0019985	translesion synthesis	17/2314	41/18670	2.88751e-06	6.62183e-05	5.80522e-05	RFC1/RFC2/POLD3/POLE2/USP10/RPA3/RFC5/MAD2L2/RPA2/RPA1/PCNA/RFC3/DTL/RPS27A/RCHY1/RFC4/UBA52	17
GO:0045787	positive regulation of cell cycle	80/2314	389/18670	2.8984e-06	6.62183e-05	5.80522e-05	DBF4/BRCA1/DDX11/MNAT1/ANAPC4/MTA3/LRP6/ASNS/SPAG5/FGFR1/CDC14B/AURKA/CCNK/TFAP4/DAZL/CDC45/CDC6/HSP90AB1/CDC7/RANBP1/EP300/APEX1/FAM83D/CCNE1/FBXO5/ECT2/ARID3A/KIF14/CKS2/CNOT1/PCID2/PRMT1/DLGAP5/SOX15/RAB11FIP4/MYBBP1A/PCNA/CCNB1/KIF20B/BRCA2/CUL4A/CARM1/PLK4/DTL/CDCA5/CHEK1/EIF4E/CENPJ/HNRNPU/CNOT8/CDC25C/RPL26/CCNYL1/CDC25A/POC1A/MAD2L1/TERT/CDT1/FEN1/SIN3A/TRIAP1/HCFC1/CKS1B/UBE2C/SFN/ATAD5/…	80
GO:0000054	ribosomal subunit export from nucleus	2314-09-01	13/18670	3.0411e-06	6.89355e-05	6.04343e-05	XPO1/NUP88/RPS15/RAN/LTV1/ABCE1/RRS1/NPM1/SDAD1	9
GO:0033750	ribosome localization	2314-09-01	13/18670	3.0411e-06	6.89355e-05	6.04343e-05	XPO1/NUP88/RPS15/RAN/LTV1/ABCE1/RRS1/NPM1/SDAD1	9
GO:0009123	nucleoside monophosphate metabolic process	24/2314	72/18670	3.09033e-06	6.9779e-05	6.11738e-05	CAD/PRPS2/DHODH/LHPP/UMPS/DGUOK/TJP2/PAICS/PPAT/DUT/ATIC/UCK2/PRPS1/GART/AK4/HPRT1/TK1/IMPDH2/PFAS/CARD11/APRT/NT5M/ADSL/AK6	24
GO:0090501	RNA phosphodiester bond hydrolysis	40/2314	154/18670	3.27601e-06	7.36849e-05	6.4598e-05	ELAC2/EXOSC7/EXOSC5/XRN2/APEX1/SAMHD1/RNASEH2A/POLR2I/EXOSC3/CPSF3/FCF1/RCL1/UTP20/EXOSC9/AGO2/CNOT1/KRI1/EXOSC2/MRPL44/PNPT1/PARN/NOB1/NHP2/RPP30/RPP38/CNOT8/CPSF4/POLR3K/CPSF2/NUDT21/FEN1/EXOSC1/RPS21/RNASEH1/POP7/DCP2/EXO1/RPP25/RRS1/YBEY	40
GO:0022904	respiratory electron transport chain	33/2314	117/18670	3.42525e-06	7.6744e-05	6.72799e-05	NDUFAB1/SLC25A13/COX10/UQCRC1/NDUFB4/COX6A1/GPD2/COX6B1/COX7C/COX4I1/COX7B/NDUFA2/MYBBP1A/CCNB1/COX5B/NDUFA9/UQCRC2/NDUFS6/NDUFB9/NDUFS2/NDUFAF2/COA6/NDUFS5/UQCRFS1/CYCS/UQCRH/COX5A/CYC1/NDUFA4/SDHD/UQCRFS1P1/UQCRHL/POLG2	33
GO:0009161	ribonucleoside monophosphate metabolic process	19/2314	50/18670	3.63824e-06	8.12026e-05	7.11886e-05	CAD/PRPS2/DHODH/LHPP/UMPS/TJP2/PAICS/PPAT/ATIC/UCK2/PRPS1/GART/AK4/HPRT1/IMPDH2/PFAS/CARD11/APRT/ADSL	19
GO:0006283	transcription-coupled nucleotide-excision repair	24/2314	73/18670	4.06698e-06	9.04241e-05	7.92729e-05	MNAT1/AQR/RFC1/RFC2/POLD3/EP300/ERCC2/POLR2I/RPA3/RFC5/RPA2/RPA1/PCNA/RFC3/CDK7/CUL4A/COPS3/RPS27A/COPS7B/POLR2H/RFC4/USP7/TCEA1/UBA52	24
GO:0009150	purine ribonucleotide metabolic process	81/2314	399/18670	4.24004e-06	9.39119e-05	8.23306e-05	SLC25A13/AASS/NUP160/NDC1/SPHK2/PDK3/COASY/NUP133/ENO1/NUP37/ACAT1/ADCY2/SEH1L/NUP50/ACOT7/GSTZ1/ACOT8/GPI/GCDH/NUP88/ALDOC/PDHX/NUP98/NUP107/TPI1/ACOT13/NUP155/TJP2/DLST/NUP43/NUDT10/ECD/NUP153/NUP85/PAICS/PPAT/PPT1/MCCC2/RAN/HSD17B4/COX5B/SUCLA2/ATIC/NUP54/PKLR/PARP1/DLAT/PDK1/PANK1/RANBP2/DBI/NUP205/HK1/GART/HK2/AK4/NUP35/ADCY1/STOML2/HPRT1/PDHB/PGAM1/SUCLG2/PDP2/IMPDH2/PFAS/CYC1/DHTKD1/HDDC3/…	81
GO:0002183	cytoplasmic translational initiation	15/2314	34/18670	4.37902e-06	9.62555e-05	8.43852e-05	EIF4B/EIF3I/EIF3E/EIF3B/EIF3A/EIF2S2/EIF2S3/TICRR/RPL13A/EIF3H/EIF3M/EIF3K/EIF4EBP1/YTHDF2/MTOR	15
GO:0032212	positive regulation of telomere maintenance via telomerase	15/2314	34/18670	4.37902e-06	9.62555e-05	8.43852e-05	PRKCQ/XRCC5/MAPKAPK5/CCT4/TCP1/DKC1/PKIB/CCT7/PARN/NAF1/CCT6A/CCT5/CCT8/CCT3/AURKB	15
GO:0006297	nucleotide-excision repair, DNA gap filling	2314-12-01	23/18670	4.60729e-06	0.000100891	8.84489e-05	RFC1/RFC2/POLD3/RPA3/RFC5/RPA2/RPA1/PCNA/RFC3/RPS27A/RFC4/UBA52	12
GO:0032206	positive regulation of telomere maintenance	19/2314	51/18670	5.12794e-06	0.00011187	9.80742e-05	PRKCQ/XRCC5/MAPKAPK5/CCT4/TCP1/HNRNPA2B1/DKC1/PKIB/CCT7/HNRNPD/PARN/NAF1/CCT6A/CCT5/CCT8/CCT3/GNL3/DHX36/AURKB	19
GO:0043486	histone exchange	21/2314	60/18670	5.27258e-06	0.000114595	0.000100463	CENPQ/PSME4/ACTR6/CENPI/OIP5/RNF8/CENPK/HJURP/MIS18BP1/NASP/CENPO/ANP32E/CENPU/CENPH/SMARCA5/MIS18A/CENPN/RUVBL1/NPM1/PTMA/CENPW	21
GO:1901657	glycosyl compound metabolic process	35/2314	130/18670	5.56578e-06	0.000120516	0.000105654	GBA2/CAD/MTAP/ERH/AHCY/PRPS2/GLA/DHODH/UMPS/DGUOK/AKR1A1/TJP2/OARD1/PPAT/RAN/ATIC/UCK2/PRPS1/CDA/AK4/TYW3/TYW5/HPRT1/TK1/IMPDH2/APOBEC3B/TRMT12/HDDC3/CARD11/PNP/OPA1/APRT/NT5M/NME1/APOBEC3D	35
GO:0000460	maturation of 5.8S rRNA	13/2314	27/18670	5.82275e-06	0.000125146	0.000109713	LAS1L/EXOSC7/EXOSC3/FTSJ3/FCF1/RCL1/UTP20/EXOSC9/KRI1/EXOSC2/WDR12/RPS21/RRS1	13
GO:0062125	regulation of mitochondrial gene expression	13/2314	27/18670	5.82275e-06	0.000125146	0.000109713	ALKBH1/CDK5RAP1/C1QBP/MRPS27/FASTKD2/TSFM/LRPPRC/RPUSD3/RPUSD4/TRMT10C/SHMT2/CHCHD10/MPV17L2	13
GO:0045739	positive regulation of DNA repair	22/2314	65/18670	5.94519e-06	0.000127306	0.000111607	BRCA1/DDX11/RIF1/UIMC1/SIRT1/FOXM1/TIMELESS/RNF8/MAD2L2/PRKCG/TRIM28/PCNA/DHX9/WRAP53/PARP1/RPS3/MMS19/RNF168/UBE2N/FANCB/HMGB1/PRKDC	22
GO:0009113	purine nucleobase biosynthetic process	2314-08-01	11/18670	6.41619e-06	0.000135979	0.00011921	MTHFD1/MTHFD1L/PAICS/PPAT/PRPS1/GART/HPRT1/APRT	8
GO:0019042	viral latency	2314-08-01	11/18670	6.41619e-06	0.000135979	0.00011921	NUCKS1/XRCC5/HMGA1/XRCC4/PSIP1/HCFC1/PPIA/XRCC6	8
GO:0010212	response to ionizing radiation	38/2314	147/18670	6.43893e-06	0.000135979	0.00011921	BRCA1/BAK1/USP28/RAD51/CYBA/NUCKS1/POLB/XRCC5/RAD54L/UIMC1/DNMT3B/MSH2/SIRT1/SFRP1/NAMPT/RAD51AP1/RNF8/RAD1/ECT2/BRCA2/TICRR/PARP1/FANCD2/TLK2/XRCC4/PAXIP1/RPL26/RNF168/WRN/RRM1/RFWD3/AEN/CHEK2/XRCC6/XRCC2/BLM/GPX1/PRKDC	38
GO:0022900	electron transport chain	45/2314	186/18670	6.44394e-06	0.000135979	0.00011921	NDUFAB1/SLC25A13/COX10/UQCRC1/HSD17B6/CYBA/NDUFB4/PHGDH/IDH3B/COX6A1/COX7A2/GPD2/AKR1A1/NQO2/COX6B1/COX7C/POR/COX4I1/COX7B/IDO1/NDUFA2/MYBBP1A/CCNB1/COX5B/AOX1/NDUFA9/UQCRC2/NDUFS6/NDUFB9/NDUFS2/NDUFAF2/CYB5A/COA6/NDUFS5/UQCRFS1/CYCS/UQCRH/COX5A/CYC1/NDUFA4/ADH5/SDHD/UQCRFS1P1/UQCRHL/POLG2	45
GO:0090068	positive regulation of cell cycle process	64/2314	298/18670	6.51237e-06	0.000136925	0.000120039	DBF4/BRCA1/DDX11/ANAPC4/MTA3/SPAG5/FGFR1/CDC14B/AURKA/DAZL/CDC45/CDC6/CDC7/RANBP1/EP300/APEX1/FAM83D/CCNE1/FBXO5/ECT2/ARID3A/KIF14/CNOT1/PCID2/PRMT1/DLGAP5/SOX15/RAB11FIP4/MYBBP1A/PCNA/CCNB1/KIF20B/CUL4A/CARM1/PLK4/DTL/CDCA5/CENPJ/HNRNPU/CNOT8/CDC25C/RPL26/CDC25A/POC1A/MAD2L1/TERT/CDT1/FEN1/SIN3A/TRIAP1/UBE2C/SFN/ATAD5/AURKB/RCC2/NPM1/CNOT10/CHEK2/FOXO4/PBX1/AIF1/NUP62/PHB2/NANOGP8	64
GO:0000963	mitochondrial RNA processing	2314-10-01	17/18670	7.12676e-06	0.000148641	0.00013031	ELAC2/CDK5RAP1/MTO1/TBRG4/PNPT1/SUPV3L1/TRMT61B/TRMT10C/PUS1/FASTKD5	10
GO:0042790	nucleolar large rRNA transcription by RNA polymerase I	2314-10-01	17/18670	7.12676e-06	0.000148641	0.00013031	DDX11/TCOF1/PIH1D1/NCL/TAF1B/CD3EAP/NOL11/PWP1/POLR1E/MTOR	10
GO:0051438	regulation of ubiquitin-protein transferase activity	19/2314	52/18670	7.14643e-06	0.000148641	0.00013031	DCUN1D1/CDC14B/AXIN1/UBE2S/FBXO5/MAD2L2/CDC20/MASTL/USP44/DCUN1D5/RPS2/RPL11/DCUN1D2/MAD2L1/PLK1/RPS7/UBE2C/UBE2N/TOPORS	19
GO:0031396	regulation of protein ubiquitination	48/2314	204/18670	7.28244e-06	0.000150929	0.000132316	GCLC/BRCA1/DCUN1D1/MAPK9/ATG5/UBE2D1/HSP90AA1/CDC14B/HSP90AB1/AXIN1/UBR5/AIMP2/GTPBP4/UBE2S/FBXO5/FBXO2/MAD2L2/CDC20/MASTL/PRKCG/GNL3L/USP44/PLAA/DCUN1D5/FANCI/RPS2/ARRB2/RPL11/TBC1D7/RPS3/DCUN1D2/PAXIP1/RCHY1/SENP2/MAD2L1/CAMLG/PLK1/HDAC3/RPS7/COMMD1/GLMN/UBE2C/UBE2N/PELI1/TOPORS/MTOR/DAXX/PINX1	48
GO:1901532	regulation of hematopoietic progenitor cell differentiation	26/2314	85/18670	7.35853e-06	0.000151963	0.000133223	PSMB1/PSMA4/PSME4/PDCD2/PUS7/PSMC6/PSMA3/PSMB5/PSMA6/PSMD7/PSMA2/PSMD11/HSPA9/PSMD14/MYB/PSME3/PSMB6/PSMA5/PSMD4/PSMB4/NUDT21/PSMD1/DHX36/MIXL1/YTHDF2/PSMB3	26
GO:0006268	DNA unwinding involved in DNA replication	2314-09-01	14/18670	7.57321e-06	0.000155291	0.00013614	RAD51/MCM6/MCM4/RPA1/HMGA1/RECQL4/WRN/MCM7/BLM	9
GO:0071428	rRNA-containing ribonucleoprotein complex export from nucleus	2314-09-01	14/18670	7.57321e-06	0.000155291	0.00013614	XPO1/NUP88/RPS15/RAN/LTV1/ABCE1/RRS1/NPM1/SDAD1	9
GO:1904029	regulation of cyclin-dependent protein kinase activity	30/2314	106/18670	8.69771e-06	0.000177721	0.000155804	MNAT1/IPO5/CCNK/TFAP4/CDC6/HSP90AB1/CDKN3/CDK5RAP1/CCNE1/GTPBP4/BCCIP/CCNC/CCNG1/CKS2/PKMYT1/CCNB1/CDK7/CCNJL/HERC5/CCNA2/CCNB2/CDC25C/CCNF/CCNYL1/CDC25A/PLK1/CKS1B/SFN/BLM/IPO7	30
GO:0002244	hematopoietic progenitor cell differentiation	41/2314	166/18670	9.55071e-06	0.000194466	0.000170484	PSMB1/PSMA4/PSME4/PDCD2/XRCC5/PUS7/PSMC6/PSMA3/PSMB5/PSMA6/PSMD7/SFRP1/ERCC2/ARMC6/PTPRZ1/PSMA2/PSMD11/PTPN6/ZBTB24/HSPA9/PSMD14/PRRC2C/MYB/PSME3/PSMB6/PSMA5/AGPAT5/KIT/PSMD4/PSMB4/NUDT21/SIN3A/ESCO2/PSMD1/DHX36/RRS1/DHTKD1/MIXL1/YTHDF2/PRKDC/PSMB3	41
GO:0036297	interstrand cross-link repair	19/2314	53/18670	9.853e-06	0.000199919	0.000175265	RAD51/NUCKS1/UBE2T/RPA3/RAD51AP1/RNF8/MSH6/RPA2/MCM8/RPA1/FANCI/RPS27A/FANCD2/RNF168/RFWD3/FANCB/FANCF/FANCA/UBA52	19
GO:0008608	attachment of spindle microtubules to kinetochore	14/2314	32/18670	1.03012e-05	0.000208284	0.000182599	MAD1L1/ZNF207/SPAG5/SEH1L/ECT2/KNSTRN/CCNB1/KIF2C/BOD1/HNRNPU/BUB3/CDT1/AURKB/RCC2	14
GO:0031647	regulation of protein stability	61/2314	284/18670	1.05724e-05	0.000213027	0.000186757	ZNF207/USP28/FBXW11/HSP90AA1/AURKA/TESC/HSP90AB1/SIRT1/EP300/PIM2/PYCARD/MTMR9/GTPBP4/PFN1/PTGES3/PDCD10/CCT4/SUMO1/TCP1/TARDBP/TRIM24/USP9X/GGA3/MCM8/HIP1/GNL3L/QRSL1/KRAS/CDK7/CCT7/APTX/PIM1/USP8/RPL11/HSPD1/CCT6A/CCT5/SAV1/USP25/CCT8/CCT3/SENP2/NAA15/TERT/CAMLG/PLK1/PHB/HDAC3/RPS7/HCFC1/NAA16/SWSAP1/CHEK2/USP7/TOMM7/DDI2/HSP90AA4P/PHB2/HSP90AA2P/PRKDC/PINX1	61
GO:0000079	regulation of cyclin-dependent protein serine/threonine kinase activity	29/2314	102/18670	1.10788e-05	0.000222457	0.000195024	MNAT1/IPO5/CCNK/TFAP4/CDC6/CDKN3/CDK5RAP1/CCNE1/GTPBP4/BCCIP/CCNC/CCNG1/CKS2/PKMYT1/CCNB1/CDK7/CCNJL/HERC5/CCNA2/CCNB2/CDC25C/CCNF/CCNYL1/CDC25A/PLK1/CKS1B/SFN/BLM/IPO7	29
GO:0000077	DNA damage checkpoint	37/2314	145/18670	1.16445e-05	0.000233011	0.000204276	BRCA1/USP28/TIPIN/CDC14B/UIMC1/AURKA/CLSPN/MSH2/EP300/RAD1/ARID3A/RPA2/CNOT1/PRMT1/PCNA/CCNB1/BRIP1/CUL4A/CARM1/DTL/ETAA1/CHEK1/RAD17/CNOT8/CDC25C/DONSON/RPL26/PLK1/RFWD3/TRIAP1/SFN/PTPN11/CNOT10/CHEK2/FOXO4/BLM/PRKDC	37
GO:0006096	glycolytic process	31/2314	113/18670	1.24067e-05	0.000247409	0.000216898	NUP160/NDC1/NUP133/ENO1/NUP37/SEH1L/NUP50/GPI/NUP88/ALDOC/NUP98/NUP107/TPI1/NUP155/NUP43/ECD/NUP153/NUP85/NUP54/PKLR/RANBP2/NUP205/HK1/HK2/NUP35/PGAM1/DHTKD1/OGDHL/NUP62/PGAM4/ACTN3	31
GO:0000209	protein polyubiquitination	65/2314	310/18670	1.25542e-05	0.000249493	0.000218726	PSMB1/BRCA1/PSMA4/ANAPC4/RNF4/PSME4/UBE2D1/FBXW11/UBE2T/UBE2K/PSMC6/PSMA3/PSMB5/PSMA6/RNF125/PSMD7/BFAR/UBR5/PSMA2/UBE2S/RNF167/PSMD11/UBE2D3/RNF8/PSMD14/FBXO2/FBXO30/WWP1/TRAF2/FBXL16/PSME3/UBE2G1/MKRN1/TPP2/PLAA/RNF144B/HERC5/PSMB6/PSMA5/DTL/RPS27A/ANAPC1/RMND5A/LONRF1/PSMD4/PSMB4/FBXO27/CCNF/RNF168/UBE2V2/RNF34/THOP1/ZNF738/RNF26/PSMD1/UBE2C/ARIH2/UBE2N/ZNRF2/ANAPC7/PELI1/TOPORS/TRIM71/UBA52/P…	65
GO:0070129	regulation of mitochondrial translation	2314-12-01	25/18670	1.39462e-05	0.00027621	0.000242147	ALKBH1/CDK5RAP1/C1QBP/MRPS27/FASTKD2/TSFM/LRPPRC/RPUSD3/RPUSD4/TRMT10C/SHMT2/MPV17L2	12
GO:0042773	ATP synthesis coupled electron transport	28/2314	98/18670	1.41029e-05	0.00027742	0.000243208	NDUFAB1/COX10/UQCRC1/NDUFB4/COX6A1/COX6B1/COX7C/COX4I1/COX7B/NDUFA2/CCNB1/COX5B/NDUFA9/UQCRC2/NDUFS6/NDUFB9/NDUFS2/COA6/NDUFS5/UQCRFS1/CYCS/UQCRH/COX5A/CYC1/NDUFA4/SDHD/UQCRFS1P1/UQCRHL	28
GO:0048024	regulation of mRNA splicing, via spliceosome	28/2314	98/18670	1.41029e-05	0.00027742	0.000243208	THRAP3/DAZAP1/SART3/SRPK1/SNW1/HNRNPL/C1QBP/NUP98/SRSF3/SRSF7/PRDX6/HNRNPA2B1/RBM19/METTL16/SRSF1/TRA2B/SF3B4/WTAP/SAP18/HNRNPU/CELF5/SRSF2/MAGOH/RBM15/CWC22/SRSF10/RNPS1/RBMXL1	28
GO:0060218	hematopoietic stem cell differentiation	25/2314	83/18670	1.47664e-05	0.000289491	0.000253791	PSMB1/PSMA4/PSME4/XRCC5/PUS7/PSMC6/PSMA3/PSMB5/PSMA6/PSMD7/SFRP1/ERCC2/PSMA2/PSMD11/HSPA9/PSMD14/MYB/PSME3/PSMB6/PSMA5/PSMD4/PSMB4/PSMD1/YTHDF2/PSMB3	25
GO:0006757	ATP generation from ADP	31/2314	114/18670	1.50415e-05	0.000293891	0.000257648	NUP160/NDC1/NUP133/ENO1/NUP37/SEH1L/NUP50/GPI/NUP88/ALDOC/NUP98/NUP107/TPI1/NUP155/NUP43/ECD/NUP153/NUP85/NUP54/PKLR/RANBP2/NUP205/HK1/HK2/NUP35/PGAM1/DHTKD1/OGDHL/NUP62/PGAM4/ACTN3	31
GO:0017038	protein import	45/2314	192/18670	1.54063e-05	0.000300009	0.000263012	CDH1/TNPO3/IPO5/NUP133/TIMM21/HSP90AA1/IPO11/NUP50/TOMM22/FERMT1/NXT2/UBR5/TIMM50/KPNB1/NUP88/GRPEL1/NUP98/NUP107/PEX7/TMCO6/NUP155/ECT2/TARDBP/CSE1L/NUP153/NUP85/APOE/TOMM40/TRIM28/RAN/NUP54/HSPD1/RANBP2/NUP35/CHCHD4/GRPEL2/NOLC1/HSPA4/HDAC3/TOMM20/KPNA2/TOMM7/IPO7/NUP62/PHB2	45
GO:0009303	rRNA transcription	14/2314	33/18670	1.58554e-05	0.000307721	0.000269773	DDX11/TCOF1/PIH1D1/NPM3/NCL/GTF3C2/TAF1B/CD3EAP/POLR1B/NOL11/PWP1/POLR1E/NIFK/MTOR	14
GO:0009185	ribonucleoside diphosphate metabolic process	35/2314	136/18670	1.62814e-05	0.000314936	0.000276098	NUP160/NDC1/NUP133/ENO1/NUP37/SEH1L/NUP50/GPI/NUP88/ALDOC/NUP98/NUP107/TPI1/NUP155/TJP2/NUP43/ECD/NUP153/NUP85/NUP54/PKLR/RANBP2/NUP205/HK1/HK2/AK4/NUP35/NUDT5/PGAM1/DHTKD1/OGDHL/CARD11/NUP62/PGAM4/ACTN3	35
GO:1901293	nucleoside phosphate biosynthetic process	60/2314	282/18670	1.68251e-05	0.000324372	0.00028437	SLC25A13/TBPL1/CTPS2/SPHK2/PDK3/COASY/ENO1/ACAT1/NMRK2/ADCY2/CAD/NOS1/ACOT7/GSTZ1/ERH/MTHFD1/PRPS2/DHODH/GCDH/NAMPT/LHPP/PDHX/UMPS/DGUOK/PAICS/PPAT/DUT/IDO1/PPT1/COX5B/ATIC/UCK2/PKLR/PARP1/PRPS1/DLAT/PDK1/PANK1/AGPAT5/NMNAT2/GART/FLAD1/AK4/ADCY1/STOML2/HPRT1/RRM1/TK1/PDHB/CTPS1/PDP2/LCLAT1/IMPDH2/PFAS/CYC1/PNP/APRT/NME1/ADSL/AK6	60
GO:0007051	spindle organization	41/2314	170/18670	1.76284e-05	0.000338733	0.00029696	ZNF207/TACC3/RNF4/WDR62/SPAG5/AURKA/KIZ/BIRC5/EZR/MYBL2/FSD1/BCCIP/KPNB1/FBXO5/TTK/CEP72/TBCE/CDC20/STIL/AUNIP/KNSTRN/HAUS8/TUBG1/RAN/CCNB1/BORA/KIF11/HAUS6/RPS3/HAUS1/HNRNPU/POC1A/PLK1/HDAC3/AURKB/RCC1/CHEK2/CCDC69/CENPW/MZT1/NUP62	41
GO:0090150	establishment of protein localization to membrane	68/2314	332/18670	1.79734e-05	0.000344223	0.000301773	ARHGAP44/HSP90AA1/RPS5/RPLP0/TIMM13/TOMM22/RPL3/TIMM9/RPS16/RPS19/RPL18A/MAPK8/YWHAE/RPS13/RPS12/RPL24/RPS15/ICMT/RPL22/RPS25/LYPLA1/RPL21/RPS10/GGA3/RPL27/RPL35/RPS24/RPS2/PMAIP1/RPL13A/RPL11/GOLPH3L/SRP9/RPS27A/ATG3/PAK1/RPS3/RPL8/RPL26/RPL29/PRKCI/RPL27A/STX3/RAB26/RPSA/HSPA4/RPS21/RPS7/RPL38/RPL4/SFN/ZDHHC22/RPLP2/ZDHHC20/RPS17/RPL35A/ZDHHC23/RPL14/RPS26/RPL12/RPL10A/RPS29/UBA52/RPL41/RPS18/R…	68
GO:0031146	SCF-dependent proteasomal ubiquitin-dependent protein catabolic process	27/2314	95/18670	2.21351e-05	0.000422533	0.000370426	PSMB1/PSMA4/PSME4/FBXW11/PSMC6/PSMA3/PSMB5/PSMA6/PSMD7/PSMA2/PSMD11/PSMD14/FBXO2/KIF14/FBXL16/PSME3/CUL4A/PSMB6/PSMA5/PSMD4/PSMB4/FBXO27/CCNF/PSMD1/FBXL6/STYX/PSMB3	27
GO:0046031	ADP metabolic process	32/2314	122/18670	2.44762e-05	0.00046569	0.00040826	NUP160/NDC1/NUP133/ENO1/NUP37/SEH1L/NUP50/GPI/NUP88/ALDOC/NUP98/NUP107/TPI1/NUP155/NUP43/ECD/NUP153/NUP85/NUP54/PKLR/RANBP2/NUP205/HK1/HK2/AK4/NUP35/PGAM1/DHTKD1/OGDHL/NUP62/PGAM4/ACTN3	32
GO:0009116	nucleoside metabolic process	29/2314	106/18670	2.47147e-05	0.000467164	0.000409553	CAD/MTAP/ERH/AHCY/PRPS2/DHODH/UMPS/DGUOK/TJP2/OARD1/PPAT/RAN/ATIC/UCK2/PRPS1/CDA/AK4/HPRT1/TK1/IMPDH2/APOBEC3B/HDDC3/CARD11/PNP/OPA1/APRT/NT5M/NME1/APOBEC3D	29
GO:0044774	mitotic DNA integrity checkpoint	29/2314	106/18670	2.47147e-05	0.000467164	0.000409553	TIPIN/ORC1/AURKA/CLSPN/CDC6/MSH2/EP300/ARID3A/RPA2/CNOT1/PRMT1/PCNA/CCNB1/TICRR/CARM1/RAD17/CNOT8/CDC25C/DONSON/NAE1/RPL26/RFWD3/TRIAP1/SFN/CNOT10/CHEK2/FOXO4/BLM/PRKDC	29
GO:1903320	regulation of protein modification by small protein conjugation or removal	51/2314	231/18670	2.50645e-05	0.000472239	0.000414002	GCLC/BRCA1/DCUN1D1/MAPK9/ATG5/UBE2D1/SART3/HSP90AA1/CDC14B/HSP90AB1/AXIN1/UBR5/AIMP2/GTPBP4/UBE2S/FBXO5/FBXO2/MAD2L2/CDC20/MASTL/PRKCG/GNL3L/USP44/PLAA/DCUN1D5/FANCI/RPS2/ARRB2/RPL11/TBC1D7/RPS3/DCUN1D2/PAXIP1/RCHY1/SENP2/GNL3/MAD2L1/OTUD4/CAMLG/PLK1/HDAC3/RPS7/COMMD1/GLMN/UBE2C/UBE2N/PELI1/TOPORS/MTOR/DAXX/PINX1	51
GO:0006140	regulation of nucleotide metabolic process	31/2314	117/18670	2.6299e-05	0.000493893	0.000432985	NUP160/NDC1/SPHK2/PDK3/NUP133/ENO1/NUP37/SEH1L/NOS1/NUP50/GSTZ1/NUP88/NUP98/NUP107/NUP155/NUP43/ECD/NUP153/NUP85/NUP54/PARP1/PDK1/RANBP2/NUP205/CDA/AK4/NUP35/PGAM1/PDP2/NUP62/ACTN3	31
GO:0009127	purine nucleoside monophosphate biosynthetic process	2314-10-01	19/18670	2.6733e-05	0.000498816	0.000437302	LHPP/PAICS/PPAT/ATIC/GART/HPRT1/IMPDH2/PFAS/APRT/ADSL	10
GO:0009168	purine ribonucleoside monophosphate biosynthetic process	2314-10-01	19/18670	2.6733e-05	0.000498816	0.000437302	LHPP/PAICS/PPAT/ATIC/GART/HPRT1/IMPDH2/PFAS/APRT/ADSL	10
GO:0006119	oxidative phosphorylation	36/2314	145/18670	2.88465e-05	0.000536527	0.000470362	NDUFAB1/COX10/UQCRC1/NDUFB4/MSH2/COX6A1/COX7A2/COX6B1/COX7C/COX4I1/COX7B/NDUFA2/CCNB1/COX5B/NDUFA9/UQCRC2/NDUFS6/NDUFB9/NDUFS2/AK4/FXN/STOML2/COA6/NDUFS5/UQCRFS1/CYCS/UQCRH/COX5A/CYC1/SHMT2/NDUFA4/SDHD/UQCRFS1P1/UQCRHL/ACTN3/CHCHD10	36
GO:0009135	purine nucleoside diphosphate metabolic process	34/2314	134/18670	2.93827e-05	0.000543018	0.000476052	NUP160/NDC1/NUP133/ENO1/NUP37/SEH1L/NUP50/GPI/NUP88/ALDOC/NUP98/NUP107/TPI1/NUP155/TJP2/NUP43/ECD/NUP153/NUP85/NUP54/PKLR/RANBP2/NUP205/HK1/HK2/AK4/NUP35/PGAM1/DHTKD1/OGDHL/CARD11/NUP62/PGAM4/ACTN3	34
GO:0009179	purine ribonucleoside diphosphate metabolic process	34/2314	134/18670	2.93827e-05	0.000543018	0.000476052	NUP160/NDC1/NUP133/ENO1/NUP37/SEH1L/NUP50/GPI/NUP88/ALDOC/NUP98/NUP107/TPI1/NUP155/TJP2/NUP43/ECD/NUP153/NUP85/NUP54/PKLR/RANBP2/NUP205/HK1/HK2/AK4/NUP35/PGAM1/DHTKD1/OGDHL/CARD11/NUP62/PGAM4/ACTN3	34
GO:0019827	stem cell population maintenance	38/2314	157/18670	3.23206e-05	0.000593533	0.000520338	FGF4/RIF1/KDM2B/SALL4/SFRP1/POLR2I/BMPR1A/NANOG/DPPA4/CNOT1/ZSCAN10/LIN28A/TET1/FGF2/CUL4A/MTF2/FANCD2/METTL14/EPHA1/PRDM14/FOXO1/EIF4E/SAV1/FZD7/NODAL/ZIC3/KIT/IGF2BP1/POLR2H/GNL3/RBPJ/MED14/ZNF322/SOX2/PBX1/FOXD3/POU5F1/TDGF1	38
GO:0043467	regulation of generation of precursor metabolites and energy	38/2314	157/18670	3.23206e-05	0.000593533	0.000520338	NUP160/NDC1/SPHK2/NUP133/NUP37/NOA1/SEH1L/NUP50/NUP88/NUP98/NUP107/COX7A2/NUP155/PASK/NUP43/CISD1/ECD/NUP153/NUP85/TRAP1/CCNB1/KHK/PNPT1/NUP54/RANBP2/NUP205/AK4/NUP35/PRELID1/PGAM1/PPP1R3B/SHMT2/ENPP1/MTOR/NUP62/PHB2/ACTN3/CHCHD10	38
GO:0042775	mitochondrial ATP synthesis coupled electron transport	27/2314	97/18670	3.32915e-05	0.000607518	0.000532598	NDUFAB1/COX10/UQCRC1/NDUFB4/COX6A1/COX6B1/COX7C/COX4I1/COX7B/NDUFA2/CCNB1/COX5B/NDUFA9/UQCRC2/NDUFS6/NDUFB9/NDUFS2/NDUFS5/UQCRFS1/CYCS/UQCRH/COX5A/CYC1/NDUFA4/SDHD/UQCRFS1P1/UQCRHL	27
GO:2001022	positive regulation of response to DNA damage stimulus	27/2314	97/18670	3.32915e-05	0.000607518	0.000532598	BRCA1/DDX11/RIF1/UIMC1/SIRT1/FOXM1/TIMELESS/RNF8/MAD2L2/EEF1E1/PRKCG/TRIM28/PCNA/DHX9/WRAP53/PMAIP1/PARP1/RPS3/MMS19/PAXIP1/ANKLE1/RPL26/RNF168/UBE2N/FANCB/HMGB1/PRKDC	27
GO:0010499	proteasomal ubiquitin-independent protein catabolic process	2314-11-01	23/18670	3.34875e-05	0.000609179	0.000534055	PSMB1/PSMA4/PSME4/PSMA3/PSMB5/PSMA6/PSMA2/PSMB6/PSMA5/PSMB4/PSMB3	11
GO:0031055	chromatin remodeling at centromere	17/2314	48/18670	3.43955e-05	0.000623741	0.000546821	CENPQ/CENPI/OIP5/HELLS/CENPK/HJURP/MIS18BP1/NASP/CENPO/CENPU/CENPH/SMARCA5/MIS18A/CENPN/RUVBL1/NPM1/CENPW	17
GO:0006369	termination of RNA polymerase II transcription	14/2314	35/18670	3.52901e-05	0.00063797	0.000559295	PAPOLA/SNRPD3/CSTF1/TTF2/CPSF3/SNRPB/WDR33/SNRPF/SNRPG/SCAF4/CPSF4/CPSF2/NUDT21/SNRPE	14
GO:1902036	regulation of hematopoietic stem cell differentiation	22/2314	72/18670	3.69661e-05	0.000666194	0.000584038	PSMB1/PSMA4/PSME4/PUS7/PSMC6/PSMA3/PSMB5/PSMA6/PSMD7/PSMA2/PSMD11/HSPA9/PSMD14/MYB/PSME3/PSMB6/PSMA5/PSMD4/PSMB4/PSMD1/YTHDF2/PSMB3	22
GO:0006188	IMP biosynthetic process	2314-07-01	10/18670	3.79678e-05	0.000680021	0.00059616	PAICS/PPAT/ATIC/GART/HPRT1/PFAS/ADSL	7
GO:0032070	regulation of deoxyribonuclease activity	2314-07-01	10/18670	3.79678e-05	0.000680021	0.00059616	DDX11/SIRT1/PCNA/RPS3/DFFA/NPM1/HMGB1	7
GO:0034080	CENP-A containing nucleosome assembly	16/2314	44/18670	4.00826e-05	0.000713495	0.000625506	CENPQ/CENPI/OIP5/CENPK/HJURP/MIS18BP1/NASP/CENPO/CENPU/CENPH/SMARCA5/MIS18A/CENPN/RUVBL1/NPM1/CENPW	16
GO:0061641	CENP-A containing chromatin organization	16/2314	44/18670	4.00826e-05	0.000713495	0.000625506	CENPQ/CENPI/OIP5/CENPK/HJURP/MIS18BP1/NASP/CENPO/CENPU/CENPH/SMARCA5/MIS18A/CENPN/RUVBL1/NPM1/CENPW	16
GO:0009165	nucleotide biosynthetic process	58/2314	278/18670	4.17588e-05	0.000741059	0.000649671	SLC25A13/TBPL1/CTPS2/SPHK2/PDK3/COASY/ENO1/ACAT1/NMRK2/ADCY2/CAD/NOS1/ACOT7/GSTZ1/ERH/MTHFD1/PRPS2/DHODH/GCDH/NAMPT/PDHX/UMPS/DGUOK/PAICS/PPAT/DUT/IDO1/PPT1/COX5B/ATIC/UCK2/PKLR/PARP1/PRPS1/DLAT/PDK1/PANK1/AGPAT5/NMNAT2/GART/FLAD1/AK4/ADCY1/STOML2/HPRT1/RRM1/PDHB/CTPS1/PDP2/LCLAT1/IMPDH2/PFAS/CYC1/PNP/APRT/NME1/ADSL/AK6	58
GO:0002218	activation of innate immune response	35/2314	142/18670	4.35209e-05	0.000767761	0.00067308	PSMB1/MATR3/PSMA4/PSME4/FBXW11/XRCC5/EP300/PSMC6/PSMA3/PSMB5/PSMA6/PSMD7/PYCARD/PSMA2/PSMD11/PSMD14/PSPC1/PSME3/KRAS/PSMB6/PSMA5/PAK1/PSMD4/PSMB4/SIN3A/MUC3A/PSMD1/HMGB1/XRCC6/CARD11/NRAS/RBM14/PRKDC/LYN/PSMB3	35
GO:0098727	maintenance of cell number	38/2314	159/18670	4.3528e-05	0.000767761	0.00067308	FGF4/RIF1/KDM2B/SALL4/SFRP1/POLR2I/BMPR1A/NANOG/DPPA4/CNOT1/ZSCAN10/LIN28A/TET1/FGF2/CUL4A/MTF2/FANCD2/METTL14/EPHA1/PRDM14/FOXO1/EIF4E/SAV1/FZD7/NODAL/ZIC3/KIT/IGF2BP1/POLR2H/GNL3/RBPJ/MED14/ZNF322/SOX2/PBX1/FOXD3/POU5F1/TDGF1	38
GO:0008156	negative regulation of DNA replication	15/2314	40/18670	4.58528e-05	0.000803879	0.000704744	TIPIN/CDC6/GTPBP4/TIMELESS/FBXO5/GMNN/MSH6/PDS5A/TTF1/BRCA2/TERF1/RAD17/DONSON/CHEK2/BLM	15
GO:0042026	protein refolding	15/2314	40/18670	4.58528e-05	0.000803879	0.000704744	DNAJA2/HSP90AA1/HSPA9/FKBP1B/PPIG/HSPD1/PPID/PPIH/HSPA14/PPIA/PPIAL4G/PPIAL4D/PPIAL4C/PPIAL4E/PPIAL4F	15
GO:1903313	positive regulation of mRNA metabolic process	23/2314	78/18670	4.65288e-05	0.000812764	0.000712533	THRAP3/PABPC1/DAZAP1/TNRC6A/SNW1/ZC3HAV1/NUP98/PRDX6/AGO2/CNOT1/METTL16/CCNB1/TRA2B/PNPT1/HNRNPD/SF3B4/METTL14/CNOT8/NUDT21/DHX36/YTHDF2/TRIM71/RBMXL1	23
GO:0072401	signal transduction involved in DNA integrity checkpoint	22/2314	73/18670	4.67798e-05	0.000812764	0.000712533	BRCA1/CDC14B/UIMC1/AURKA/EP300/ARID3A/CNOT1/PRMT1/PCNA/CCNB1/CARM1/DTL/CHEK1/CNOT8/CDC25C/RPL26/PLK1/TRIAP1/SFN/CNOT10/CHEK2/PRKDC	22
GO:0072422	signal transduction involved in DNA damage checkpoint	22/2314	73/18670	4.67798e-05	0.000812764	0.000712533	BRCA1/CDC14B/UIMC1/AURKA/EP300/ARID3A/CNOT1/PRMT1/PCNA/CCNB1/CARM1/DTL/CHEK1/CNOT8/CDC25C/RPL26/PLK1/TRIAP1/SFN/CNOT10/CHEK2/PRKDC	22
GO:0046931	pore complex assembly	2314-10-01	20/18670	4.75231e-05	0.000823213	0.000721694	NDC1/NUP98/NUP107/NUP153/AHCTF1/NUP205/CCT8/TSPAN33/CCT3/TMEM170A	10
GO:1900542	regulation of purine nucleotide metabolic process	30/2314	115/18670	4.84033e-05	0.000835965	0.000732873	NUP160/NDC1/SPHK2/PDK3/NUP133/ENO1/NUP37/SEH1L/NOS1/NUP50/GSTZ1/NUP88/NUP98/NUP107/NUP155/NUP43/ECD/NUP153/NUP85/NUP54/PARP1/PDK1/RANBP2/NUP205/AK4/NUP35/PGAM1/PDP2/NUP62/ACTN3	30
GO:0072527	pyrimidine-containing compound metabolic process	27/2314	99/18670	4.92977e-05	0.000848886	0.0007442	TBPL1/CTPS2/NTHL1/UNG/CAD/ERH/DHODH/UMPS/SLC19A2/SLC25A19/DUT/SLC19A3/TET1/UCK2/PRPS1/AGPAT5/CDA/RRM1/TK1/CTPS1/LCLAT1/APOBEC3B/DCTPP1/MTOR/NT5M/NME1/APOBEC3D	27
GO:0006732	coenzyme metabolic process	54/2314	255/18670	4.96629e-05	0.000852644	0.000747495	GCLC/AASS/MAT2B/SLC2A3/MTHFD2/PDK3/COASY/ACAT1/MOCOS/NMRK2/ACOT7/GSTZ1/MTHFD1/AHCY/ACOT8/GCDH/NAMPT/PDHX/ACOT13/AKR1A1/DLST/MTHFD1L/UBIAD1/LIAS/MTRR/METTL16/IDO1/PPT1/MCCC2/COQ3/HSD17B4/COQ10A/SUCLA2/FPGS/SLC5A6/ATIC/NDUFA9/ENOPH1/PDSS1/DLAT/PDK1/PANK1/DBI/NMNAT2/GART/FLAD1/CYB5A/PDHB/SUCLG2/PDP2/COQ2/SHMT2/THEM5/PPTC7	54
GO:0090175	regulation of establishment of planar polarity	29/2314	110/18670	5.21453e-05	0.000892623	0.000782544	PSMB1/CELSR3/PSMA4/PSME4/GPC4/PSMC6/PSMA3/PSMB5/PSMA6/PARD6A/PSMD7/SFRP1/PSMA2/PFN1/PSMD11/PSMD14/PSME3/ARRB2/PSMB6/ARHGEF19/PSMA5/GPC3/FZD7/PSMD4/PSMB4/PSMD1/ROR1/SAPCD2/PSMB3	29
GO:0006165	nucleoside diphosphate phosphorylation	33/2314	132/18670	5.25646e-05	0.000897154	0.000786516	NUP160/NDC1/NUP133/ENO1/NUP37/SEH1L/NUP50/GPI/NUP88/ALDOC/NUP98/NUP107/TPI1/NUP155/NUP43/ECD/NUP153/NUP85/NUP54/PKLR/RANBP2/NUP205/HK1/HK2/AK4/NUP35/PGAM1/DHTKD1/OGDHL/NUP62/PGAM4/NME1/ACTN3	33
GO:0010569	regulation of double-strand break repair via homologous recombination	16/2314	45/18670	5.50865e-05	0.00093744	0.000821834	RAD51/POLQ/RIF1/RAD51AP1/TIMELESS/MAD2L2/RPA2/HELB/TEX15/WRAP53/PARP1/CHEK1/MMS19/RMI2/FANCB/PARPBP	16
GO:1902369	negative regulation of RNA catabolic process	19/2314	59/18670	5.54408e-05	0.000940711	0.000824702	THRAP3/YBX3/YBX1/PABPC1/HNRNPC/DAZL/SLIRP/TARDBP/DKC1/SYNCRIP/DHX9/LRPPRC/HNRNPD/PARN/NAF1/HNRNPU/IGF2BP1/DHX36/MTOR	19
GO:0034404	nucleobase-containing small molecule biosynthetic process	28/2314	105/18670	5.59196e-05	0.000946069	0.000829399	NTHL1/ACAT1/UNG/CAD/ACOT7/MTAP/SAMHD1/DHODH/NUDT1/UMPS/NUDT10/DUT/NUDT15/UCK2/CDA/NUDT5/HPRT1/TK1/IMPDH2/DCTPP1/HDDC3/NUDT11/ENPP1/PNP/APRT/NT5M/GPX1/NME1	28
GO:1900180	regulation of protein localization to nucleus	30/2314	116/18670	5.76494e-05	0.000971348	0.00085156	CDH1/IPO5/FERMT1/UBR5/BYSL/ECT2/CCT4/TCP1/TARDBP/TRIM28/DKC1/RAN/CCT7/KAT7/NUP54/NVL/PARP1/CCT6A/MFHAS1/CCT5/CCT8/CCT3/TERT/NOLC1/PLK1/SIN3A/HDAC3/CD2AP/NUP62/PINX1	30
GO:1901607	alpha-amino acid biosynthetic process	20/2314	64/18670	5.77486e-05	0.000971348	0.00085156	AASS/ASNS/CAD/SEPHS1/PHGDH/MTAP/MTHFD1/CTH/GOT1/MTRR/GOT2/ASL/PSAT1/PYCR2/ENOPH1/PSPH/CBS/NAGS/SEPHS2/SHMT2	20
GO:0009064	glutamine family amino acid metabolic process	22/2314	74/18670	5.88587e-05	0.000981485	0.000860448	GCLC/CTPS2/ASNS/ARG2/CAD/NOS1/PHGDH/PRODH/AGMAT/GOT1/GOT2/ASL/PPAT/GFPT2/FPGS/PYCR2/SLC7A11/NAGS/GLYATL1/ATCAY/CTPS1/PFAS	22
GO:0072395	signal transduction involved in cell cycle checkpoint	22/2314	74/18670	5.88587e-05	0.000981485	0.000860448	BRCA1/CDC14B/UIMC1/AURKA/EP300/ARID3A/CNOT1/PRMT1/PCNA/CCNB1/CARM1/DTL/CHEK1/CNOT8/CDC25C/RPL26/PLK1/TRIAP1/SFN/CNOT10/CHEK2/PRKDC	22
GO:1900182	positive regulation of protein localization to nucleus	22/2314	74/18670	5.88587e-05	0.000981485	0.000860448	CDH1/IPO5/UBR5/ECT2/CCT4/TCP1/TARDBP/TRIM28/DKC1/RAN/CCT7/KAT7/PARP1/CCT6A/CCT5/CCT8/CCT3/TERT/PLK1/HDAC3/CD2AP/PINX1	22
GO:0043489	RNA stabilization	17/2314	50/18670	6.25503e-05	0.00104005	0.000911794	THRAP3/YBX3/YBX1/PABPC1/HNRNPC/DAZL/TARDBP/DKC1/SYNCRIP/DHX9/HNRNPD/PARN/NAF1/HNRNPU/IGF2BP1/DHX36/MTOR	17
GO:0009069	serine family amino acid metabolic process	15/2314	41/18670	6.40692e-05	0.00105924	0.000928615	GCLC/SEPHS1/PHGDH/MTHFD1/CTH/SCLY/PSAT1/GCSH/AMT/PSPH/SLC7A11/GART/CBS/SEPHS2/SHMT2	15
GO:0045005	DNA-dependent DNA replication maintenance of fidelity	15/2314	41/18670	6.40692e-05	0.00105924	0.000928615	DDX11/RAD51/NUCKS1/TIPIN/SAMHD1/TIMELESS/PCNA/DNA2/BRCA2/ETAA1/DONSON/TONSL/WRN/RFWD3/BLM	15
GO:0009070	serine family amino acid biosynthetic process	2314-09-01	17/18670	6.47602e-05	0.00106762	0.000935963	SEPHS1/PHGDH/MTHFD1/CTH/PSAT1/PSPH/CBS/SEPHS2/SHMT2	9
GO:0060968	regulation of gene silencing	34/2314	139/18670	6.55233e-05	0.00107714	0.000944309	NUP160/NDC1/NUP133/NUP37/SEH1L/TNRC6A/NUP50/CDC45/SIRT1/POLR2I/NUP88/NUP98/NUP107/NUP155/FXR1/NUP43/AGO2/XPO5/NUP153/NUP85/LIN28A/DHX9/HMGA1/NUP54/RANBP2/NUP205/NUP35/POLR2H/TERT/MAP2K1/SIN3A/POU5F1/TRIM71/NUP62	34
GO:0034724	DNA replication-independent nucleosome organization	18/2314	55/18670	6.81004e-05	0.00111593	0.000978316	CENPQ/SUPT16H/CENPI/OIP5/CENPK/HJURP/HAT1/MIS18BP1/NASP/CENPO/CENPU/CENPH/SMARCA5/MIS18A/CENPN/RUVBL1/NPM1/CENPW	18
GO:0060147	regulation of posttranscriptional gene silencing	30/2314	117/18670	6.84598e-05	0.00111593	0.000978316	NUP160/NDC1/NUP133/NUP37/SEH1L/TNRC6A/NUP50/POLR2I/NUP88/NUP98/NUP107/NUP155/FXR1/NUP43/AGO2/XPO5/NUP153/NUP85/LIN28A/DHX9/NUP54/RANBP2/NUP205/NUP35/POLR2H/TERT/MAP2K1/POU5F1/TRIM71/NUP62	30
GO:0060966	regulation of gene silencing by RNA	30/2314	117/18670	6.84598e-05	0.00111593	0.000978316	NUP160/NDC1/NUP133/NUP37/SEH1L/TNRC6A/NUP50/POLR2I/NUP88/NUP98/NUP107/NUP155/FXR1/NUP43/AGO2/XPO5/NUP153/NUP85/LIN28A/DHX9/NUP54/RANBP2/NUP205/NUP35/POLR2H/TERT/MAP2K1/POU5F1/TRIM71/NUP62	30
GO:0000018	regulation of DNA recombination	27/2314	101/18670	7.19257e-05	0.00116915	0.00102497	RAD51/POLQ/TFRC/RIF1/MSH2/ERCC2/EXOSC3/RAD51AP1/TIMELESS/MSH6/MAD2L2/RPA2/HELB/TEX15/WRAP53/PARP1/CHEK1/MMS19/PAXIP1/SMARCAD1/WRN/RMI2/ATAD5/FANCB/KPNA2/PARPBP/BLM	27
GO:0046939	nucleotide phosphorylation	33/2314	134/18670	7.22745e-05	0.00117153	0.00102706	NUP160/NDC1/NUP133/ENO1/NUP37/SEH1L/NUP50/GPI/NUP88/ALDOC/NUP98/NUP107/TPI1/NUP155/NUP43/ECD/NUP153/NUP85/NUP54/PKLR/RANBP2/NUP205/HK1/HK2/AK4/NUP35/PGAM1/DHTKD1/OGDHL/NUP62/PGAM4/NME1/ACTN3	33
GO:0009108	coenzyme biosynthetic process	35/2314	146/18670	8.00792e-05	0.00129443	0.0011348	MAT2B/PDK3/COASY/ACAT1/MOCOS/NMRK2/ACOT7/GSTZ1/MTHFD1/GCDH/NAMPT/PDHX/AKR1A1/MTHFD1L/UBIAD1/LIAS/METTL16/IDO1/PPT1/COQ3/COQ10A/FPGS/ATIC/NDUFA9/PDSS1/DLAT/PDK1/PANK1/NMNAT2/GART/FLAD1/PDHB/PDP2/COQ2/PPTC7	35
GO:0006123	mitochondrial electron transport, cytochrome c to oxygen	2314-10-01	21/18670	8.06534e-05	0.00129649	0.0011366	COX10/COX6A1/COX6B1/COX7C/COX4I1/COX7B/COX5B/CYCS/COX5A/NDUFA4	10
GO:0019646	aerobic electron transport chain	2314-10-01	21/18670	8.06534e-05	0.00129649	0.0011366	COX10/COX6A1/COX6B1/COX7C/COX4I1/COX7B/COX5B/CYCS/COX5A/NDUFA4	10
GO:0051443	positive regulation of ubiquitin-protein transferase activity	13/2314	33/18670	8.09223e-05	0.00129722	0.00113724	DCUN1D1/CDC14B/AXIN1/UBE2S/CDC20/MASTL/DCUN1D5/RPS2/DCUN1D2/PLK1/UBE2C/UBE2N/TOPORS	13
GO:1902570	protein localization to nucleolus	2314-08-01	14/18670	8.25562e-05	0.00131976	0.00115701	BYSL/RAN/NVL/TERT/WRN/RRS1/RPF2/PINX1	8
GO:0006294	nucleotide-excision repair, preincision complex assembly	2314-12-01	29/18670	8.63213e-05	0.00137616	0.00120645	MNAT1/ERCC2/RPA3/RPA2/RAD23B/CHD1L/RPA1/CDK7/CUL4A/PARP1/RPS27A/UBA52	12
GO:0001736	establishment of planar polarity	31/2314	124/18670	8.73761e-05	0.00138536	0.00121452	PSMB1/CELSR3/PSMA4/PSME4/GPC4/DLG3/PSMC6/PSMA3/PSMB5/PSMA6/PARD6A/PSMD7/SFRP1/PSMA2/PFN1/PSMD11/PSMD14/PSME3/ARRB2/PSMB6/ARHGEF19/PSMA5/GPC3/ASTN2/FZD7/PSMD4/PSMB4/PSMD1/ROR1/SAPCD2/PSMB3	31
GO:0007164	establishment of tissue polarity	31/2314	124/18670	8.73761e-05	0.00138536	0.00121452	PSMB1/CELSR3/PSMA4/PSME4/GPC4/DLG3/PSMC6/PSMA3/PSMB5/PSMA6/PARD6A/PSMD7/SFRP1/PSMA2/PFN1/PSMD11/PSMD14/PSME3/ARRB2/PSMB6/ARHGEF19/PSMA5/GPC3/ASTN2/FZD7/PSMD4/PSMB4/PSMD1/ROR1/SAPCD2/PSMB3	31
GO:0006284	base-excision repair	15/2314	42/18670	8.83174e-05	0.00139647	0.00122426	POLQ/NTHL1/POLB/UNG/APEX1/RPA3/RPA2/RPA1/PCNA/MUTYH/HMGA1/DNA2/RPS3/WRN/FEN1	15
GO:0034508	centromere complex assembly	18/2314	56/18670	8.88338e-05	0.00139772	0.00122535	CENPQ/RNF4/CENPI/OIP5/HELLS/CENPK/HJURP/MIS18BP1/NASP/CENPO/CENPU/CENPH/SMARCA5/MIS18A/CENPN/RUVBL1/NPM1/CENPW	18
GO:0033238	regulation of cellular amine metabolic process	23/2314	81/18670	8.88781e-05	0.00139772	0.00122535	PSMB1/PSMA4/PSME4/PSMC6/PSMA3/PSMB5/PSMA6/PSMD7/PSMA2/PSMD11/PSMD14/PSME3/PSMB6/PSMA5/SLC7A11/AZIN1/PSMD4/PSMB4/HPRT1/ATCAY/PSMD1/OAZ2/PSMB3	23
GO:0006997	nucleus organization	32/2314	130/18670	9.31762e-05	0.00145752	0.00127778	TBPL1/NDC1/PSME4/NUP133/SEH1L/SRPK1/VRK1/EMD/RPS19/NUP98/NUP107/RNF8/NUP155/PPP2CA/SUMO1/TARDBP/NUP153/POLR1B/EMG1/CCNB1/NUP54/WRAP53/SERBP1/AHCTF1/NUP205/CCNB2/NUP35/NOLC1/TMEM170A/PLK1/AGFG1/PPP2R2A	32
GO:2000767	positive regulation of cytoplasmic translation	2314-07-01	11/18670	9.3183e-05	0.00145752	0.00127778	YBX3/LIN28A/DHX9/CNBP/DHX36/YTHDF2/MTOR	7
GO:0060071	Wnt signaling pathway, planar cell polarity pathway	28/2314	108/18670	9.57575e-05	0.00149377	0.00130955	PSMB1/CELSR3/PSMA4/PSME4/GPC4/PSMC6/PSMA3/PSMB5/PSMA6/PARD6A/PSMD7/SFRP1/PSMA2/PFN1/PSMD11/PSMD14/PSME3/ARRB2/PSMB6/ARHGEF19/PSMA5/GPC3/FZD7/PSMD4/PSMB4/PSMD1/ROR1/PSMB3	28
GO:0016447	somatic recombination of immunoglobulin gene segments	17/2314	52/18670	0.000109298	0.00170041	0.00149072	POLB/TFRC/UNG/RIF1/MSH2/EXOSC3/RNF8/MSH6/MAD2L2/SWAP70/HSPD1/XRCC4/PAXIP1/RNF168/EXO1/ATAD5/PRKDC	17
GO:0062012	regulation of small molecule metabolic process	80/2314	429/18670	0.000109703	0.00170215	0.00149224	PSMB1/BRCA1/NR1H3/NUP160/PSMA4/NDC1/SPHK2/PDK3/PSME4/NUP133/ENO1/NUP37/SEH1L/NOS1/NUP50/SIRT1/EP300/PSMC6/PSMA3/GSTZ1/PSMB5/PSMA6/PSMD7/PSMA2/KPNB1/NUP88/PSMD11/NUP98/NUP107/GPLD1/NUP155/PSMD14/PASK/NUP43/NFYB/ECD/NLN/NUP153/NUP85/POR/APOE/APOC1/PSME3/RAN/COQ3/KHK/NUP54/PMAIP1/PSMB6/PSMA5/PARP1/FOXO1/SLC7A11/PDK1/RANBP2/AZIN1/NUP205/KIT/CDA/PSMD4/PSMB4/FGFR4/AK4/NUP35/MID1IP1/ATCAY/P2RY1/PGAM1/PD…	80
GO:0009132	nucleoside diphosphate metabolic process	36/2314	154/18670	0.000110794	0.0017145	0.00150306	NUP160/NDC1/NUP133/ENO1/NUP37/SEH1L/NUP50/GPI/NUP88/ALDOC/NUP98/NUP107/TPI1/NUP155/TJP2/NUP43/ECD/NUP153/NUP85/NUP54/PKLR/RANBP2/NUP205/HK1/HK2/AK4/NUP35/NUDT5/PGAM1/DHTKD1/OGDHL/CARD11/NUP62/PGAM4/NME1/ACTN3	36
GO:0061418	regulation of transcription from RNA polymerase II promoter in response to hypoxia	22/2314	77/18670	0.000113463	0.00174649	0.00153111	PSMB1/PSMA4/PSME4/EP300/PSMC6/PSMA3/PSMB5/PSMA6/PSMD7/PSMA2/PSMD11/PSMD14/PSME3/PSMB6/PSMA5/RPS27A/PSMD4/PSMB4/RBPJ/PSMD1/UBA52/PSMB3	22
GO:2000779	regulation of double-strand break repair	22/2314	77/18670	0.000113463	0.00174649	0.00153111	DDX11/RAD51/POLQ/RIF1/UBR5/FOXM1/RAD51AP1/TIMELESS/MAD2L2/RPA2/DEK/HELB/AUNIP/TEX15/WRAP53/PARP1/CHEK1/MMS19/RMI2/FANCB/PARPBP/PRKDC	22
GO:0051310	metaphase plate congression	18/2314	57/18670	0.000114933	0.00176443	0.00154684	MAD1L1/CENPQ/SPAG5/KIF22/SEH1L/ZW10/FAM83D/KPNB1/KIF14/CCNB1/KIF2C/BOD1/CDCA5/HNRNPU/CDT1/RRS1/NUP62/PINX1	18
GO:0002562	somatic diversification of immune receptors via germline recombination within a single locus	19/2314	62/18670	0.000117732	0.00179789	0.00157617	POLB/TFRC/UNG/RIF1/MSH2/EXOSC3/RNF8/MSH6/MAD2L2/BCL11B/SWAP70/HSPD1/XRCC4/PAXIP1/RNF168/EXO1/ATAD5/HMGB1/PRKDC	19
GO:0016444	somatic cell DNA recombination	19/2314	62/18670	0.000117732	0.00179789	0.00157617	POLB/TFRC/UNG/RIF1/MSH2/EXOSC3/RNF8/MSH6/MAD2L2/BCL11B/SWAP70/HSPD1/XRCC4/PAXIP1/RNF168/EXO1/ATAD5/HMGB1/PRKDC	19
GO:0043967	histone H4 acetylation	20/2314	67/18670	0.000118126	0.00179918	0.0015773	BRCA1/PHF20/JADE2/ATG5/JADE1/SIRT1/EP300/PIH1D1/NAA50/YEATS4/HAT1/KAT7/ACTL6A/BRCA2/IWS1/HCFC1/RUVBL1/BEND3/RUVBL2/WDR5	20
GO:0000413	protein peptidyl-prolyl isomerization	15/2314	43/18670	0.000120201	0.00182598	0.0016008	FKBP4/FKBP3/FKBP1B/PPIL1/PPIG/CWC27/RANBP2/PPID/PPIH/PPIA/PPIAL4G/PPIAL4D/PPIAL4C/PPIAL4E/PPIAL4F	15
GO:1902751	positive regulation of cell cycle G2/M phase transition	2314-12-01	30/18670	0.000127713	0.00193504	0.0016964	MTA3/CDC7/FBXO5/CCNB1/DTL/CDC25C/CDC25A/SIN3A/ATAD5/RCC2/NPM1/PBX1	12
GO:0016556	mRNA modification	2314-10-01	22/18670	0.000131469	0.00198159	0.00173722	PUS7/CBLL1/PUS3/METTL16/DKC1/METTL14/WTAP/TRMT61B/TRMT10C/PUS1	10
GO:0032069	regulation of nuclease activity	2314-10-01	22/18670	0.000131469	0.00198159	0.00173722	DDX11/SIRT1/PCNA/TERF1/RPS3/DFFA/ABCE1/NPM1/TCEA1/HMGB1	10
GO:0030488	tRNA methylation	14/2314	39/18670	0.000141762	0.0021257	0.00186356	NSUN2/TRMT11/TRMT1/METTL8/GTPBP3/THUMPD3/MTO1/ALKBH8/THUMPD2/WDR4/TYW3/TRMT61B/TRMT10C/TRMT12	14
GO:0045911	positive regulation of DNA recombination	14/2314	39/18670	0.000141762	0.0021257	0.00186356	TFRC/RIF1/MSH2/ERCC2/EXOSC3/TIMELESS/MAD2L2/WRAP53/PARP1/MMS19/PAXIP1/WRN/ATAD5/FANCB	14
GO:0010639	negative regulation of organelle organization	74/2314	393/18670	0.000143128	0.00214065	0.00187666	MAD1L1/FKBP4/SLC25A5/JARID2/ZNF207/BRCA1/MNAT1/ATG5/SPHK2/TRIP13/ADD2/XRCC5/ZW10/DNMT3B/HNRNPC/SIRT1/UBR5/PIH1D1/ANKRD27/TRIM37/PFN1/FBXO5/TTK/RAD1/MAD2L2/CDC20/SET/MKKS/PCID2/PSMG2/GNL3L/DNMT1/SWAP70/CCNB1/NAT10/USP44/TBC1D4/HMGA1/TET1/PIF1/ARRB2/MTF2/PARP1/TBC1D7/TERF1/CHEK1/HNRNPU/BUB3/BAG4/MPV17L/BUB1B/CCNF/MAD2L1/PTTG1/FXN/MID1IP1/PLK1/ACAA2/CDT1/PRELID1/SIN3A/BUB1/TRIAP1/DCP2/AURKAIP1/AURKB…	74
GO:0042770	signal transduction in response to DNA damage	32/2314	133/18670	0.000147516	0.0022006	0.00192922	BRCA1/CDC14B/UIMC1/AURKA/TFAP4/SIRT1/EP300/USP10/FOXM1/ARID3A/MAD2L2/EEF1E1/CNOT1/PRMT1/PCNA/CCNB1/BRCA2/PMAIP1/CARM1/DTL/CHEK1/CNOT8/PAXIP1/CDC25C/RPL26/PLK1/TRIAP1/SFN/ATAD5/CNOT10/CHEK2/PRKDC	32
GO:0046390	ribose phosphate biosynthetic process	42/2314	192/18670	0.000154835	0.00230387	0.00201976	SLC25A13/CTPS2/SPHK2/PDK3/COASY/ENO1/ACAT1/ADCY2/CAD/ACOT7/GSTZ1/PRPS2/DHODH/GCDH/PDHX/UMPS/PAICS/PPAT/PPT1/COX5B/ATIC/UCK2/PKLR/PARP1/PRPS1/DLAT/PDK1/PANK1/GART/AK4/ADCY1/STOML2/HPRT1/PDHB/CTPS1/PDP2/IMPDH2/PFAS/CYC1/APRT/NME1/ADSL	42
GO:0006122	mitochondrial electron transport, ubiquinol to cytochrome c	2314-08-01	15/18670	0.000157659	0.00233988	0.00205132	UQCRC1/UQCRC2/UQCRFS1/CYCS/UQCRH/CYC1/UQCRFS1P1/UQCRHL	8
GO:0007080	mitotic metaphase plate congression	15/2314	44/18670	0.000161641	0.00239287	0.00209777	MAD1L1/KIF22/SEH1L/ZW10/KPNB1/KIF14/CCNB1/KIF2C/BOD1/CDCA5/HNRNPU/CDT1/RRS1/NUP62/PINX1	15
GO:1901989	positive regulation of cell cycle phase transition	27/2314	106/18670	0.000174101	0.00257076	0.00225373	ANAPC4/MTA3/CDC45/CDC6/CDC7/APEX1/FAM83D/CCNE1/FBXO5/DLGAP5/CCNB1/CUL4A/DTL/CDCA5/CDC25C/CDC25A/TERT/CDT1/SIN3A/UBE2C/ATAD5/RCC2/NPM1/PBX1/AIF1/PHB2/NANOGP8	27
GO:0006336	DNA replication-independent nucleosome assembly	17/2314	54/18670	0.00018419	0.00271283	0.00237828	CENPQ/CENPI/OIP5/CENPK/HJURP/HAT1/MIS18BP1/NASP/CENPO/CENPU/CENPH/SMARCA5/MIS18A/CENPN/RUVBL1/NPM1/CENPW	17
GO:0006363	termination of RNA polymerase I transcription	2314-12-01	31/18670	0.000184997	0.00271782	0.00238265	MNAT1/ERCC2/TWISTNB/TBP/TAF1B/CD3EAP/TTF1/POLR1B/CDK7/POLR1E/POLR2H/TAF1D	12
GO:0016445	somatic diversification of immunoglobulins	19/2314	64/18670	0.000187797	0.00275199	0.00241261	POLQ/POLB/TFRC/UNG/RIF1/MSH2/SAMHD1/EXOSC3/RNF8/MSH6/MAD2L2/SWAP70/HSPD1/XRCC4/PAXIP1/RNF168/EXO1/ATAD5/PRKDC	19
GO:0000028	ribosomal small subunit assembly	2314-09-01	19/18670	0.000194957	0.00284971	0.00249828	RPS5/RPS19/RPS15/RPS10/MRPS7/ERAL1/RPSA/RPL38/PWP2	9
GO:0001738	morphogenesis of a polarized epithelium	33/2314	141/18670	0.000204772	0.00298565	0.00261746	PSMB1/CELSR3/PSMA4/PSME4/GPC4/DLG3/PSMC6/PSMA3/PSMB5/PSMA6/PARD6A/PSMD7/SFRP1/PSMA2/PFN1/PSMD11/PSMD14/TCF15/PSME3/ARRB2/PSMB6/ARHGEF19/PSMA5/GPC3/ASTN2/FZD7/PSMD4/PSMB4/PSMD1/SYNE4/ROR1/SAPCD2/PSMB3	33
GO:0098781	ncRNA transcription	27/2314	107/18670	0.000205759	0.00299252	0.00262348	DDX11/SNAPC1/TCOF1/CCNK/PIH1D1/POLR2I/NPM3/INTS2/TBP/NCL/GTF3C2/TAF1B/CD3EAP/POLR1B/NOL11/CDK7/PWP1/POLR1E/RPRD1A/POU2F1/TAF5/GTF2E1/NIFK/POLR2H/ZNF143/GTF2F2/MTOR	27
GO:0042771	intrinsic apoptotic signaling pathway in response to DNA damage by p53 class mediator	15/2314	45/18670	0.000214918	0.00311793	0.00273342	USP28/CDIP1/MSH2/SIRT1/EP300/SNW1/PYCARD/BCL2L12/BRCA2/RPL26/TRIAP1/ATAD5/AEN/CHEK2/TOPORS	15
GO:0002200	somatic diversification of immune receptors	21/2314	75/18670	0.000219657	0.00317873	0.00278672	POLQ/POLB/TFRC/UNG/RIF1/MSH2/SAMHD1/EXOSC3/RNF8/MSH6/MAD2L2/BCL11B/SWAP70/HSPD1/XRCC4/PAXIP1/RNF168/EXO1/ATAD5/HMGB1/PRKDC	21
GO:0060964	regulation of gene silencing by miRNA	28/2314	113/18670	0.000220491	0.00318286	0.00279034	NUP160/NDC1/NUP133/NUP37/SEH1L/TNRC6A/NUP50/POLR2I/NUP88/NUP98/NUP107/NUP155/FXR1/NUP43/AGO2/NUP153/NUP85/LIN28A/DHX9/NUP54/RANBP2/NUP205/NUP35/POLR2H/MAP2K1/POU5F1/TRIM71/NUP62	28
GO:0006361	transcription initiation from RNA polymerase I promoter	13/2314	36/18670	0.00022785	0.00327281	0.0028692	MNAT1/BAZ2A/PIH1D1/ERCC2/TWISTNB/TBP/TAF1B/CD3EAP/POLR1B/CDK7/POLR1E/POLR2H/TAF1D	13
GO:0009167	purine ribonucleoside monophosphate metabolic process	13/2314	36/18670	0.00022785	0.00327281	0.0028692	LHPP/TJP2/PAICS/PPAT/ATIC/GART/AK4/HPRT1/IMPDH2/PFAS/CARD11/APRT/ADSL	13
GO:0006470	protein dephosphorylation	62/2314	321/18670	0.000235104	0.00336866	0.00295323	MTMR7/CTDP1/PPP2R5A/FBXW11/PPP2R2C/CDC14B/PTPN4/HSP90AB1/CDKN3/PPP1R16B/MTMR8/TIMM50/PTPRZ1/PALD1/LHPP/YWHAE/PPP6R3/PTPN5/DUSP16/PTPN6/RNGTT/PPP2CA/PPM1G/SET/PPP6C/FKBP1B/MASTL/DLGAP5/PTPN12/SWAP70/PPP1R1A/PPP2R1B/PPM1B/RPRD1A/ENSA/ACP1/BOD1/MFHAS1/PPP2R5E/PPM1J/CDC25C/PPP1R35/MTMR14/CDC25A/LMTK2/CYCS/PDP2/PPP1R3B/PPM1E/PTPN2/MYOZ1/PTPN11/LCK/CDCA2/PPP1CC/PPTC7/SLC39A10/STYX/MTOR/PPM1N/PPP2R2A/PG…	62
GO:0045089	positive regulation of innate immune response	45/2314	214/18670	0.000238934	0.00341511	0.00299395	PSMB1/MATR3/HMGB3/PSMA4/PSME4/FBXW11/UBE2K/XRCC5/EP300/COCH/PSMC6/PSMA3/PSMB5/PSMA6/PSMD7/PYCARD/RPS19/PSMA2/PSMD11/POLR3G/PSMD14/PSPC1/PSME3/POLR3F/KRAS/DHX9/PSMB6/PSMA5/PAK1/PSMD4/PSMB4/FADD/SIN3A/MUC3A/PSMD1/HMGB1/XRCC6/CARD11/MICB/NRAS/RBM14/PRKDC/LYN/LSM14A/PSMB3	45
GO:0050821	protein stabilization	39/2314	178/18670	0.000252175	0.00359551	0.00315211	ZNF207/HSP90AA1/TESC/HSP90AB1/EP300/PIM2/MTMR9/GTPBP4/PFN1/PTGES3/PDCD10/CCT4/SUMO1/TCP1/USP9X/MCM8/HIP1/CDK7/CCT7/PIM1/RPL11/HSPD1/CCT6A/CCT5/SAV1/CCT8/CCT3/NAA15/CAMLG/PHB/RPS7/HCFC1/NAA16/SWSAP1/CHEK2/USP7/HSP90AA4P/PHB2/HSP90AA2P	39
GO:0006356	regulation of transcription by RNA polymerase I	2314-12-01	32/18670	0.000262821	0.00372898	0.00326912	DHX33/DDX11/PIH1D1/NCL/WDR75/HEATR1/ATF4/NOL11/PWP1/WDR43/UTP15/MTOR	12
GO:0031297	replication fork processing	2314-12-01	32/18670	0.000262821	0.00372898	0.00326912	DDX11/RAD51/NUCKS1/SAMHD1/PCNA/DNA2/BRCA2/ETAA1/TONSL/WRN/RFWD3/BLM	12
GO:0050000	chromosome localization	21/2314	76/18670	0.000268532	0.00380071	0.00333201	MAD1L1/CENPQ/SPAG5/KIF22/SEH1L/ZW10/FAM83D/KPNB1/NUP98/KIF14/DLGAP5/CCNB1/KIF2C/BOD1/CDCA5/TERF1/HNRNPU/CDT1/RRS1/NUP62/PINX1	21
GO:0001732	formation of cytoplasmic translation initiation complex	2314-08-01	16/18670	0.000281069	0.00395884	0.00347063	EIF3I/EIF3E/EIF3B/EIF3A/EIF2S2/EIF3H/EIF3M/EIF3K	8
GO:0006206	pyrimidine nucleobase metabolic process	2314-08-01	16/18670	0.000281069	0.00395884	0.00347063	CTPS2/CAD/DHODH/UMPS/CDA/RRM1/CTPS1/MTOR	8
GO:0009260	ribonucleotide biosynthetic process	40/2314	185/18670	0.000283265	0.00398011	0.00348928	SLC25A13/CTPS2/SPHK2/PDK3/COASY/ENO1/ACAT1/ADCY2/CAD/ACOT7/GSTZ1/DHODH/GCDH/PDHX/UMPS/PAICS/PPAT/PPT1/COX5B/ATIC/UCK2/PKLR/PARP1/DLAT/PDK1/PANK1/GART/AK4/ADCY1/STOML2/HPRT1/PDHB/CTPS1/PDP2/IMPDH2/PFAS/CYC1/APRT/NME1/ADSL	40
GO:0051984	positive regulation of chromosome segregation	2314-11-01	28/18670	0.000294273	0.0041248	0.00361613	DDX11/ANAPC4/RAD18/CDC6/DLGAP5/CCNB1/HNRNPU/SMC6/CDT1/FEN1/RCC2	11
GO:0046148	pigment biosynthetic process	17/2314	56/18670	0.000300328	0.00419953	0.00368164	COX10/SLC25A39/CDH3/CPOX/DDT/MTHFD1/MTHFD1L/PAICS/PPAT/SLC25A38/PRPS1/SLC7A11/GART/FXN/HPRT1/APRT/HMBS	17
GO:0051186	cofactor metabolic process	81/2314	449/18670	0.000302202	0.00421557	0.0036957	GCLC/GGCT/COX10/AASS/MGST1/SLC25A39/MAT2B/CYBA/SLC2A3/MTHFD2/PDK3/COASY/ACAT1/MOCOS/NMRK2/CPOX/HSP90AA1/ACOT7/HSCB/GSTZ1/MTHFD1/AHCY/ACOT8/GCDH/NAMPT/PDHX/ACOT13/HSPA9/AKR1A1/PRDX1/PRDX6/DLST/MTHFD1L/UBIAD1/LIAS/MTRR/GLO1/METTL16/IDO1/PPT1/MCCC2/COQ3/HSD17B4/PSAT1/ISCA1/COQ10A/SUCLA2/FPGS/SLC5A6/ATIC/IDH1/NDUFA9/CHAC2/SLC25A38/ENOPH1/PDSS1/DLAT/SLC7A11/PDK1/PANK1/MMS19/DBI/MPV17L/NMNAT2/GART/FLAD…	81
GO:0007099	centriole replication	13/2314	37/18670	0.000311725	0.00431728	0.00378487	BRCA1/WDR62/CEP76/CEP152/TRIM37/CEP72/STIL/PLK4/CENPJ/SASS6/NPM1/NUP62/RBM14	13
GO:0009126	purine nucleoside monophosphate metabolic process	13/2314	37/18670	0.000311725	0.00431728	0.00378487	LHPP/TJP2/PAICS/PPAT/ATIC/GART/AK4/HPRT1/IMPDH2/PFAS/CARD11/APRT/ADSL	13
GO:0051567	histone H3-K9 methylation	13/2314	37/18670	0.000311725	0.00431728	0.00378487	JARID2/BRCA1/RIF1/DNMT3B/SIRT1/SUV39H1/PIH1D1/MYB/DNMT1/PRDM5/SUV39H2/BEND3/EHMT1	13
GO:0045088	regulation of innate immune response	59/2314	305/18670	0.000315012	0.00434689	0.00381083	PSMB1/MATR3/NR1H3/HMGB3/PSMA4/PSME4/FBXW11/UBE2K/XRCC5/TYRO3/HSP90AB1/EP300/COCH/PSMC6/PSMA3/PSMB5/PSMA6/SAMHD1/PSMD7/PYCARD/RPS19/PSMA2/PSMD11/PTPN6/POLR3G/PSMD14/SUMO1/PSPC1/APOE/PSME3/POLR3F/KRAS/DHX9/ARRB2/PSMB6/PSMA5/PAK1/LRP8/PSMD4/PSMB4/ABCE1/FADD/SIN3A/MUC3A/PSMD1/PTPN2/PTPN11/SOCS1/HMGB1/XRCC6/CARD11/YTHDF2/MICB/NRAS/RBM14/PRKDC/LYN/LSM14A/PSMB3	59
GO:0033119	negative regulation of RNA splicing	2314-10-01	24/18670	0.000315361	0.00434689	0.00381083	C1QBP/RPS13/SRSF7/PTBP2/PTBP3/HNRNPA2B1/SAP18/SRSF10/RPS26/RNPS1	10
GO:1903578	regulation of ATP metabolic process	29/2314	121/18670	0.000316266	0.00434903	0.0038127	NUP160/NDC1/SPHK2/NUP133/ENO1/NUP37/SEH1L/NUP50/NUP88/NUP98/NUP107/COX7A2/NUP155/NUP43/ECD/NUP153/NUP85/CCNB1/NUP54/PARP1/RANBP2/NUP205/AK4/NUP35/PGAM1/BEND3/SHMT2/NUP62/ACTN3	29
GO:0006110	regulation of glycolytic process	21/2314	77/18670	0.000326683	0.00447109	0.00391971	NUP160/NDC1/NUP133/NUP37/SEH1L/NUP50/NUP88/NUP98/NUP107/NUP155/NUP43/ECD/NUP153/NUP85/NUP54/RANBP2/NUP205/NUP35/PGAM1/NUP62/ACTN3	21
GO:0090502	RNA phosphodiester bond hydrolysis, endonucleolytic	21/2314	77/18670	0.000326683	0.00447109	0.00391971	ELAC2/APEX1/RNASEH2A/CPSF3/FCF1/RCL1/UTP20/AGO2/KRI1/MRPL44/NOB1/RPP30/RPP38/FEN1/RPS21/RNASEH1/POP7/EXO1/RPP25/RRS1/YBEY	21
GO:0045727	positive regulation of translation	30/2314	127/18670	0.000328768	0.00448904	0.00393545	YBX3/PABPC1/DAZL/CDK5RAP1/EIF3E/C1QBP/MRPS27/FXR1/PASK/FASTKD2/UPF3B/EIF2S3/LIN28A/EIF5A/NAT10/DHX9/HNRNPD/CDC123/RPUSD3/LARP4/RPL26/RPUSD4/CNBP/TRMT10C/DHX36/NPM1/YTHDF2/MTOR/EIF5AL1/MPV17L2	30
GO:0035019	somatic stem cell population maintenance	20/2314	72/18670	0.000345036	0.0047001	0.00412048	SALL4/SFRP1/POLR2I/NANOG/DPPA4/ZSCAN10/LIN28A/FGF2/CUL4A/EPHA1/PRDM14/ZIC3/KIT/POLR2H/RBPJ/SOX2/PBX1/FOXD3/POU5F1/TDGF1	20
GO:0045931	positive regulation of mitotic cell cycle	36/2314	163/18670	0.000363571	0.00494098	0.00433166	ANAPC4/MTA3/ASNS/FGFR1/AURKA/CDC45/CDC6/CDC7/RANBP1/APEX1/CCNE1/FBXO5/PCID2/DLGAP5/CCNB1/KIF20B/BRCA2/CUL4A/DTL/CDCA5/EIF4E/HNRNPU/CDC25C/CDC25A/MAD2L1/TERT/CDT1/SIN3A/UBE2C/RCC2/PTPN11/PBX1/EIF4EBP1/AIF1/NUP62/PHB2	36
GO:0046040	IMP metabolic process	2314-07-01	13/18670	0.000386221	0.00523654	0.00459077	PAICS/PPAT/ATIC/GART/HPRT1/PFAS/ADSL	7
GO:0070498	interleukin-1-mediated signaling pathway	25/2314	100/18670	0.000404855	0.0054764	0.00480104	PSMB1/PSMA4/PSME4/FBXW11/PSMC6/PSMA3/PSMB5/PSMA6/PSMD7/PSMA2/PSMD11/PSMD14/PSME3/PSMB6/PSMA5/RPS27A/PSMD4/PSMB4/OTUD4/PSMD1/UBE2N/PELI1/ZNF675/UBA52/PSMB3	25
GO:0006298	mismatch repair	13/2314	38/18670	0.00042053	0.0056752	0.00497533	PMS1/POLD3/MSH2/RNASEH2A/RPA3/MSH6/RPA2/PRKCG/RPA1/PCNA/MUTYH/EXO1/HMGB1	13
GO:0016569	covalent chromatin modification	84/2314	474/18670	0.00042469	0.00571805	0.00501289	JARID2/BRCA1/PHF20/JADE2/ATG5/MTA3/SPHK2/SART3/BAZ2A/JADE1/RIF1/UIMC1/AURKA/DNMT3B/KDM2B/NOS1/SIRT1/EP300/PRMT5/SNW1/VRK1/SUV39H1/CTCF/UBR5/PIH1D1/FBL/PRKD2/MAPK8/TRIM37/SUDS3/PHC1/RNF8/KDM5B/DR1/MYB/SET/HELLS/NAA50/PRMT1/YEATS4/HAT1/ASH2L/TRIM28/DNMT1/MORC2/CCNB1/PWP1/KAT7/ACTL6A/TET1/PRDM5/BRCA2/CARM1/MTF2/CCNA2/PRDM14/TAF5/CHEK1/SUV39H2/PCGF6/PAXIP1/MYSM1/DPY30/SMARCAD1/IWS1/RNF168/USP49/NSD1/…	84
GO:0016570	histone modification	81/2314	454/18670	0.000430921	0.00576234	0.00505172	JARID2/BRCA1/PHF20/JADE2/ATG5/MTA3/SPHK2/SART3/BAZ2A/JADE1/RIF1/UIMC1/AURKA/DNMT3B/KDM2B/NOS1/SIRT1/EP300/PRMT5/SNW1/VRK1/SUV39H1/CTCF/UBR5/PIH1D1/FBL/PRKD2/MAPK8/TRIM37/SUDS3/PHC1/RNF8/KDM5B/DR1/MYB/SET/NAA50/PRMT1/YEATS4/HAT1/ASH2L/DNMT1/CCNB1/PWP1/KAT7/ACTL6A/TET1/PRDM5/BRCA2/CARM1/MTF2/CCNA2/PRDM14/TAF5/CHEK1/SUV39H2/PCGF6/PAXIP1/MYSM1/DPY30/SMARCAD1/IWS1/RNF168/USP49/NSD1/PHB/SIN3A/HDAC3/JMJ…	81
GO:0007052	mitotic spindle organization	26/2314	106/18670	0.000430959	0.00576234	0.00505172	ZNF207/TACC3/WDR62/AURKA/BIRC5/MYBL2/FSD1/BCCIP/KPNB1/TTK/TBCE/CDC20/STIL/TUBG1/RAN/CCNB1/BORA/KIF11/HNRNPU/POC1A/PLK1/AURKB/RCC1/CHEK2/MZT1/NUP62	26
GO:1901606	alpha-amino acid catabolic process	26/2314	106/18670	0.000430959	0.00576234	0.00505172	AASS/ACAT1/ARG2/NOS1/PRODH/GSTZ1/AHCY/CRYM/GCDH/DLST/GOT1/MTRR/GOT2/PPAT/IDO1/MCCC2/SCLY/GCSH/AMT/AUH/ACAD8/CBS/ALDH7A1/GPT2/SHMT2/SLC25A21	26
GO:0044106	cellular amine metabolic process	30/2314	129/18670	0.000436665	0.00582521	0.00510684	PSMB1/CHDH/PSMA4/PSME4/SLC44A1/PSMC6/PSMA3/PSMB5/PSMA6/SMS/PSMD7/GCDH/PSMA2/PSMD11/PSMD14/AGMAT/IDO1/PSME3/PSMB6/PSMA5/SLC7A11/AZIN1/PSMD4/PSMB4/ALDH7A1/HPRT1/ATCAY/PSMD1/OAZ2/PSMB3	30
GO:0006354	DNA-templated transcription, elongation	27/2314	112/18670	0.000453597	0.00603721	0.0052927	MNAT1/CTDP1/CCNK/SUPT16H/ERCC2/POLR2I/TWISTNB/RNF8/TBP/TAF1B/CD3EAP/TSFM/POLR1B/PCID2/CDK7/ELP2/POLR1E/EAF2/SSRP1/HNRNPU/IWS1/POLR2H/RNF168/TAF1D/CDK12/TCEA1/GTF2F2	27
GO:1901659	glycosyl compound biosynthetic process	14/2314	43/18670	0.000455814	0.00605283	0.00530639	CAD/MTAP/DHODH/UMPS/UCK2/CDA/TYW3/TYW5/HPRT1/TK1/IMPDH2/TRMT12/APRT/NME1	14
GO:0007062	sister chromatid cohesion	18/2314	63/18670	0.000462073	0.00609412	0.00534259	DDX11/KIF22/CTCF/CDC20/NAA50/PDS5A/DSCC1/ESCO1/BOD1/CDCA5/BUB1B/PLK1/FEN1/BUB1/ESCO2/MCMBP/DDX12P/PHB2	18
GO:0031571	mitotic G1 DNA damage checkpoint	18/2314	63/18670	0.000462073	0.00609412	0.00534259	AURKA/EP300/ARID3A/RPA2/CNOT1/PRMT1/PCNA/CCNB1/CARM1/CNOT8/CDC25C/RPL26/RFWD3/TRIAP1/SFN/CNOT10/CHEK2/PRKDC	18
GO:0044819	mitotic G1/S transition checkpoint	18/2314	63/18670	0.000462073	0.00609412	0.00534259	AURKA/EP300/ARID3A/RPA2/CNOT1/PRMT1/PCNA/CCNB1/CARM1/CNOT8/CDC25C/RPL26/RFWD3/TRIAP1/SFN/CNOT10/CHEK2/PRKDC	18
GO:0000729	DNA double-strand break processing	2314-10-01	25/18670	0.000467542	0.00612449	0.00536921	BRCA1/RBBP8/HELB/RNF138/BRIP1/DNA2/SMARCAD1/UBE2V2/UBE2N/BLM	10
GO:0008334	histone mRNA metabolic process	2314-10-01	25/18670	0.000467542	0.00612449	0.00536921	SNRPD3/MTPAP/CPSF3/SNRPB/SSB/SNRPF/SNRPG/CPSF2/DCP2/SNRPE	10
GO:2000104	negative regulation of DNA-dependent DNA replication	2314-10-01	25/18670	0.000467542	0.00612449	0.00536921	TIPIN/TIMELESS/FBXO5/GMNN/MSH6/BRCA2/TERF1/DONSON/CHEK2/BLM	10
GO:0070131	positive regulation of mitochondrial translation	2314-08-01	17/18670	0.000473343	0.00618221	0.00541982	CDK5RAP1/C1QBP/MRPS27/FASTKD2/RPUSD3/RPUSD4/TRMT10C/MPV17L2	8
GO:0061647	histone H3-K9 modification	15/2314	48/18670	0.000474772	0.00618221	0.00541982	JARID2/BRCA1/SPHK2/RIF1/DNMT3B/SIRT1/SUV39H1/PIH1D1/MYB/DNMT1/PRDM5/CHEK1/SUV39H2/BEND3/EHMT1	15
GO:0046605	regulation of centrosome cycle	17/2314	58/18670	0.000475145	0.00618221	0.00541982	BRCA1/XPO1/AURKA/RANBP1/CEP76/TRIM37/CHORDC1/STIL/KIF11/PLK4/CHEK1/CENPJ/CCNF/POC1A/NPM1/NUP62/RBM14	17
GO:0033314	mitotic DNA replication checkpoint	2314-06-01	10/18670	0.000484379	0.00627422	0.00550048	ORC1/CLSPN/CDC6/TICRR/RAD17/NAE1	6
GO:1901838	positive regulation of transcription of nucleolar large rRNA by RNA polymerase I	2314-06-01	10/18670	0.000484379	0.00627422	0.00550048	DDX11/PIH1D1/NCL/NOL11/PWP1/MTOR	6
GO:0007098	centrosome cycle	29/2314	124/18670	0.000488736	0.00631374	0.00553512	BRCA1/WDR62/XPO1/AURKA/RANBP1/CEP76/PARD6A/CEP152/TRIM37/CHORDC1/CEP72/STIL/HAUS8/KIF11/BRCA2/PLK4/HAUS6/CHEK1/CENPJ/HAUS1/SLC16A1/SASS6/CCNF/POC1A/PLK1/NPM1/XRCC2/NUP62/RBM14	29
GO:0000966	RNA 5'-end processing	2314-09-01	21/18670	0.000491782	0.00631374	0.00553512	USP14/UTP20/PNPT1/SSB/RPP30/RPP38/POP7/TRMT10C/RPP25	9
GO:0006144	purine nucleobase metabolic process	2314-09-01	21/18670	0.000491782	0.00631374	0.00553512	MTHFD1/MTHFD1L/PAICS/PPAT/AOX1/PRPS1/GART/HPRT1/APRT	9
GO:0071459	protein localization to chromosome, centromeric region	2314-09-01	21/18670	0.000491782	0.00631374	0.00553512	CENPQ/ZW10/CTCF/TTK/BOD1/BUB3/CDT1/AURKB/RCC2	9
GO:0006099	tricarboxylic acid cycle	2314-12-01	34/18670	0.000503419	0.00644888	0.00565359	MDH1/IDH3B/DLST/SUCLA2/IDH1/MDH2/DLAT/PDHB/SUCLG2/DHTKD1/OGDHL/SDHD	12
GO:0071453	cellular response to oxygen levels	47/2314	234/18670	0.000524069	0.00669861	0.00587253	PSMB1/PSMA4/PDK3/PSME4/ENO1/DNMT3B/SIRT1/EP300/PSMC6/PSMA3/PSMB5/PSMA6/SUV39H1/PSMD7/SFRP1/NAMPT/PSMA2/PSMD11/ATP6V1A/PSMD14/ATF4/PSME3/CCNB1/BRIP1/PMAIP1/PSMB6/PSMA5/RPS27A/CCNA2/FOXO1/PDK1/SUV39H2/PSMD4/PSMB4/AK4/TERT/ACAA2/RBPJ/PSMD1/KCND2/ATP6V0A2/EIF4EBP1/MTOR/OPA1/PHB2/UBA52/PSMB3	47
GO:0016311	dephosphorylation	84/2314	478/18670	0.000556106	0.00709249	0.00621784	MTMR7/INPP4A/CTDP1/PPP2R5A/POLB/FBXW11/PPP2R2C/CDC14B/DLG3/PTPN4/HSP90AB1/CDKN3/APEX1/PPP1R16B/MTMR8/PCDH11X/MTMR9/TIMM50/PTPRZ1/PALD1/LHPP/YWHAE/PPP6R3/PTPN5/DUSP16/PTPN6/RNGTT/GPLD1/PPP2CA/PPM1G/SET/PPP6C/FKBP1B/MASTL/DLGAP5/PKMYT1/PTPN12/SWAP70/PPP1R1A/NTPCR/APTX/PPP2R1B/PPM1B/IMPA2/RPRD1A/LMTK3/ENSA/ACP1/ENOPH1/BOD1/PSPH/MFHAS1/PPP2R5E/PPM1J/BAG4/CDC25C/RRP1B/PPP1R35/ALPL/MTMR14/CDC25A/LMTK2/…	84
GO:0044783	G1 DNA damage checkpoint	18/2314	64/18670	0.000569399	0.0072461	0.0063525	AURKA/EP300/ARID3A/RPA2/CNOT1/PRMT1/PCNA/CCNB1/CARM1/CNOT8/CDC25C/RPL26/RFWD3/TRIAP1/SFN/CNOT10/CHEK2/PRKDC	18
GO:1901992	positive regulation of mitotic cell cycle phase transition	23/2314	91/18670	0.000574514	0.00729519	0.00639554	ANAPC4/MTA3/CDC45/CDC6/CDC7/APEX1/CCNE1/FBXO5/DLGAP5/CCNB1/CUL4A/DTL/CDCA5/CDC25C/CDC25A/TERT/CDT1/SIN3A/UBE2C/RCC2/PBX1/AIF1/PHB2	23
GO:0006479	protein methylation	38/2314	179/18670	0.000577351	0.00729927	0.00639912	NDUFAF7/JARID2/BRCA1/RIF1/DNMT3B/SIRT1/SNRPD3/PRMT5/SNW1/SUV39H1/CTCF/PIH1D1/FBL/ICMT/MYB/ETF1/SNRPB/PRMT1/ASH2L/DNMT1/PWP1/TET1/PRDM5/CARM1/MTF2/METTL21A/PRDM14/SUV39H2/PAXIP1/DPY30/IWS1/NSD1/RAB3B/BEND3/EHMT1/SETD3/WDR5/LCMT1	38
GO:0008213	protein alkylation	38/2314	179/18670	0.000577351	0.00729927	0.00639912	NDUFAF7/JARID2/BRCA1/RIF1/DNMT3B/SIRT1/SNRPD3/PRMT5/SNW1/SUV39H1/CTCF/PIH1D1/FBL/ICMT/MYB/ETF1/SNRPB/PRMT1/ASH2L/DNMT1/PWP1/TET1/PRDM5/CARM1/MTF2/METTL21A/PRDM14/SUV39H2/PAXIP1/DPY30/IWS1/NSD1/RAB3B/BEND3/EHMT1/SETD3/WDR5/LCMT1	38
GO:0006362	transcription elongation from RNA polymerase I promoter	2314-11-01	30/18670	0.000591358	0.00746011	0.00654012	MNAT1/ERCC2/TWISTNB/TBP/TAF1B/CD3EAP/POLR1B/CDK7/POLR1E/POLR2H/TAF1D	11
GO:0044773	mitotic DNA damage checkpoint	24/2314	97/18670	0.000615303	0.00771858	0.00676672	TIPIN/AURKA/CLSPN/MSH2/EP300/ARID3A/RPA2/CNOT1/PRMT1/PCNA/CCNB1/CARM1/CNOT8/CDC25C/DONSON/RPL26/RFWD3/TRIAP1/SFN/CNOT10/CHEK2/FOXO4/BLM/PRKDC	24
GO:0002479	antigen processing and presentation of exogenous peptide antigen via MHC class I, TAP-dependent	20/2314	75/18670	0.000615837	0.00771858	0.00676672	PSMB1/PSMA4/CYBA/PSME4/PSMC6/PSMA3/PSMB5/PSMA6/PSMD7/PSMA2/PSMD11/PSMD14/VAMP8/PSME3/PSMB6/PSMA5/PSMD4/PSMB4/PSMD1/PSMB3	20
GO:0051303	establishment of chromosome localization	20/2314	75/18670	0.000615837	0.00771858	0.00676672	MAD1L1/CENPQ/SPAG5/KIF22/SEH1L/ZW10/FAM83D/KPNB1/KIF14/DLGAP5/CCNB1/KIF2C/BOD1/CDCA5/TERF1/HNRNPU/CDT1/RRS1/NUP62/PINX1	20
GO:0072522	purine-containing compound biosynthetic process	42/2314	205/18670	0.000664281	0.0083078	0.00728328	SLC25A13/SPHK2/PDK3/COASY/ENO1/ACAT1/ADCY2/NOS1/ACOT7/MTAP/GSTZ1/MTHFD1/PRPS2/GCDH/PDHX/DGUOK/MTHFD1L/PAICS/PPAT/PPT1/COX5B/ATIC/PKLR/PARP1/PRPS1/DLAT/PDK1/PANK1/GART/AK4/ADCY1/STOML2/HPRT1/PDHB/PDP2/IMPDH2/PFAS/CYC1/PNP/APRT/NME1/ADSL	42
GO:0035567	non-canonical Wnt signaling pathway	33/2314	150/18670	0.000671733	0.00838294	0.00734915	PSMB1/CELSR3/PSMA4/PSME4/GPC4/GNAO1/TNRC6A/PSMC6/PSMA3/PSMB5/PSMA6/PARD6A/PSMD7/SFRP1/PSMA2/PFN1/PSMD11/PSMD14/SFRP5/AGO2/PSME3/ARRB2/PSMB6/ARHGEF19/PSMA5/GPC3/PLCB3/FZD7/PSMD4/PSMB4/PSMD1/ROR1/PSMB3	33
GO:0008652	cellular amino acid biosynthetic process	21/2314	81/18670	0.000683448	0.00851084	0.00746127	AASS/ASNS/CAD/SEPHS1/PHGDH/MTAP/MTHFD1/CTH/GOT1/MTRR/GOT2/ASL/PSAT1/PYCR2/ENOPH1/PSPH/CBS/NAGS/GPT2/SEPHS2/SHMT2	21
GO:0000463	maturation of LSU-rRNA from tricistronic rRNA transcript (SSU-rRNA, 5.8S rRNA, LSU-rRNA)	2314-07-01	14/18670	0.000689886	0.00857261	0.00751543	DDX18/GTPBP4/FTSJ3/RPL35/WDR12/RPF2/ZNHIT3	7
GO:0098534	centriole assembly	13/2314	40/18670	0.000736382	0.00913082	0.0080048	BRCA1/WDR62/CEP76/CEP152/TRIM37/CEP72/STIL/PLK4/CENPJ/SASS6/NPM1/NUP62/RBM14	13
GO:0000380	alternative mRNA splicing, via spliceosome	20/2314	76/18670	0.000739875	0.00915182	0.00802321	THRAP3/SART3/HNRNPM/ESRP2/HNRNPL/SRSF3/SRSF7/RBM19/DHX9/SRSF1/TRA2B/WTAP/SAP18/HNRNPU/CELF5/SRSF2/MAGOH/RBM15/SRSF10/RNPS1	20
GO:0046599	regulation of centriole replication	2314-09-01	22/18670	0.00074123	0.00915182	0.00802321	BRCA1/CEP76/TRIM37/STIL/PLK4/CENPJ/NPM1/NUP62/RBM14	9
GO:0043470	regulation of carbohydrate catabolic process	22/2314	87/18670	0.000743736	0.00916326	0.00803324	NUP160/NDC1/NUP133/NUP37/SEH1L/NUP50/NUP88/NUP98/NUP107/NUP155/NUP43/ECD/NUP153/NUP85/NUP54/RANBP2/NUP205/NUP35/PGAM1/PPP1R3B/NUP62/ACTN3	22
GO:0046822	regulation of nucleocytoplasmic transport	25/2314	104/18670	0.000757279	0.00931037	0.0081622	CDH1/IPO5/XPO1/RBM27/RANGAP1/FERMT1/EMD/UBR5/YWHAE/ECT2/TARDBP/XPO5/NUP153/TRIM28/RAN/XPO4/DHX9/NUP54/IWS1/NOLC1/HDAC3/SFN/PTPN11/PPP1CC/NUP62	25
GO:2000757	negative regulation of peptidyl-lysine acetylation	2314-08-01	18/18670	0.0007598	0.0093216	0.00817205	BRCA1/ATG5/SIRT1/PIH1D1/SET/KLF15/SIN3A/HDAC2	8
GO:0006304	DNA modification	27/2314	116/18670	0.000812016	0.00989943	0.00867862	BRCA1/NTHL1/BAZ2A/UNG/EXOSC5/GRHL2/DNMT3B/PRMT5/ALKBH1/APEX1/CTCF/EXOSC3/MTRR/USP9X/TRIM28/DNMT1/MUTYH/TET1/PARP1/PRDM14/MIS18A/OTUD4/BEND3/APOBEC3B/EHMT1/USP7/APOBEC3D	27
GO:0007569	cell aging	27/2314	116/18670	0.000812016	0.00989943	0.00867862	ARG2/MAPKAPK5/SIRT1/DNAJA3/NAMPT/BMPR1A/FOXM1/FBXO5/EEF1E1/BCL2L12/KRAS/HMGA1/PNPT1/BRCA2/CHEK1/SMC6/TERT/WRN/MAP2K1/RSL1D1/PAWR/NPM1/CHEK2/MTOR/OPA1/NUP62/PRKDC	27
GO:2000736	regulation of stem cell differentiation	27/2314	116/18670	0.000812016	0.00989943	0.00867862	PSMB1/PSMA4/PSME4/PUS7/PSMC6/PSMA3/PSMB5/PSMA6/PSMD7/PSMA2/PSMD11/HSPA9/PSMD14/MYB/PSME3/PWP1/PSMB6/PSMA5/HNRNPU/PSMD4/PSMB4/NUDT21/CDK12/PSMD1/DHX36/YTHDF2/PSMB3	27
GO:0050685	positive regulation of mRNA processing	2314-11-01	31/18670	0.000814857	0.00991324	0.00869073	THRAP3/DAZAP1/SNW1/NUP98/PRDX6/CCNB1/TRA2B/SF3B4/NUDT21/DHX36/RBMXL1	11
GO:0043648	dicarboxylic acid metabolic process	24/2314	99/18670	0.000841388	0.0102146	0.00895492	GCLC/MDH1/MTHFD2/L2HGDH/PRODH/MTHFD1/ACOT8/DLST/GOT1/MTHFD1L/MTRR/GOT2/MRPS36/SUCLA2/FPGS/ATIC/IDH1/MDH2/SLC7A11/NAGS/GPT2/ATCAY/SUCLG2/SHMT2	24
GO:0031397	negative regulation of protein ubiquitination	20/2314	77/18670	0.000884854	0.0107198	0.00939787	GCLC/ATG5/UBR5/GTPBP4/FBXO5/MAD2L2/PRKCG/GNL3L/USP44/PLAA/ARRB2/RPL11/RPS3/SENP2/MAD2L1/CAMLG/RPS7/GLMN/MTOR/PINX1	20
GO:0072528	pyrimidine-containing compound biosynthetic process	16/2314	56/18670	0.00093856	0.0113468	0.0099475	TBPL1/CTPS2/CAD/ERH/DHODH/UMPS/DUT/UCK2/PRPS1/AGPAT5/CDA/TK1/CTPS1/LCLAT1/MTOR/NME1	16
GO:0000478	endonucleolytic cleavage involved in rRNA processing	2314-06-01	11/18670	0.000953814	0.0114299	0.0100204	FCF1/RCL1/UTP20/KRI1/RPS21/RRS1	6
GO:0000479	endonucleolytic cleavage of tricistronic rRNA transcript (SSU-rRNA, 5.8S rRNA, LSU-rRNA)	2314-06-01	11/18670	0.000953814	0.0114299	0.0100204	FCF1/RCL1/UTP20/KRI1/RPS21/RRS1	6
GO:0000491	small nucleolar ribonucleoprotein complex assembly	2314-06-01	11/18670	0.000953814	0.0114299	0.0100204	NUFIP1/PIH1D1/NAF1/RUVBL1/RUVBL2/ZNHIT3	6
GO:0010971	positive regulation of G2/M transition of mitotic cell cycle	2314-10-01	27/18670	0.000955283	0.0114299	0.0100204	MTA3/CDC7/FBXO5/CCNB1/DTL/CDC25C/CDC25A/SIN3A/RCC2/PBX1	10
GO:0031167	rRNA methylation	2314-10-01	27/18670	0.000955283	0.0114299	0.0100204	TFB1M/DIMT1/FBL/FTSJ3/EMG1/METTL16/NSUN5/TFB2M/TRMT61B/MRM1	10
GO:0009066	aspartate family amino acid metabolic process	15/2314	51/18670	0.000965829	0.0115323	0.0101101	AASS/ASNS/PHGDH/MTAP/MTHFD1/SMS/CRYM/GCDH/DLST/GOT1/MTRR/GOT2/ENOPH1/ALDH7A1/SLC25A21	15
GO:0090263	positive regulation of canonical Wnt signaling pathway	32/2314	147/18670	0.000970154	0.0115602	0.0101346	PSMB1/PSMA4/CDH3/PSME4/NLE1/PSMC6/PSMA3/GSKIP/PSMB5/PSMA6/GID8/RSPO4/PSMD7/AXIN1/SFRP1/UBR5/PSMA2/PSMD11/PSMD14/PSME3/USP8/PSMB6/PSMA5/GPC3/EDA/PSMD4/PSMB4/RBPJ/PSMD1/RUVBL1/RNF220/PSMB3	32
GO:0051298	centrosome duplication	18/2314	67/18670	0.00102914	0.0122379	0.0107287	BRCA1/WDR62/XPO1/CEP76/CEP152/TRIM37/CHORDC1/CEP72/STIL/BRCA2/PLK4/CENPJ/SASS6/CCNF/POC1A/NPM1/NUP62/RBM14	18
GO:0006541	glutamine metabolic process	2314-09-01	23/18670	0.00108477	0.012873	0.0112855	CTPS2/ASNS/CAD/PHGDH/PPAT/GFPT2/GLYATL1/CTPS1/PFAS	9
GO:0006220	pyrimidine nucleotide metabolic process	17/2314	62/18670	0.00109687	0.0129901	0.0113881	TBPL1/CTPS2/NTHL1/UNG/CAD/ERH/DHODH/UMPS/DUT/UCK2/PRPS1/AGPAT5/CTPS1/LCLAT1/DCTPP1/NT5M/NME1	17
GO:1901976	regulation of cell cycle checkpoint	2314-11-01	32/18670	0.00110402	0.0130481	0.011439	RPA2/PCID2/CCNB1/USP44/CUL4A/ETAA1/MAD2L1/CDT1/RFWD3/CHEK2/LCMT1	11
GO:0071025	RNA surveillance	2314-07-01	15/18670	0.00115559	0.0135898	0.0119139	EXOSC7/EXOSC5/EXOSC3/EXOSC9/PCID2/EXOSC2/SUPV3L1	7
GO:0072431	signal transduction involved in mitotic G1 DNA damage checkpoint	16/2314	57/18670	0.00115688	0.0135898	0.0119139	AURKA/EP300/ARID3A/CNOT1/PRMT1/PCNA/CCNB1/CARM1/CNOT8/CDC25C/RPL26/TRIAP1/SFN/CNOT10/CHEK2/PRKDC	16
GO:1902400	intracellular signal transduction involved in G1 DNA damage checkpoint	16/2314	57/18670	0.00115688	0.0135898	0.0119139	AURKA/EP300/ARID3A/CNOT1/PRMT1/PCNA/CCNB1/CARM1/CNOT8/CDC25C/RPL26/TRIAP1/SFN/CNOT10/CHEK2/PRKDC	16
GO:0016052	carbohydrate catabolic process	40/2314	198/18670	0.00116648	0.0136532	0.0119695	NUP160/NDC1/NUP133/ENO1/NUP37/SEH1L/NUP50/GPI/NUP88/ALDOC/NUP98/NUP107/TPI1/NUP155/GPD2/AKR1A1/NUP43/ECD/NUP153/NUP85/KHK/NUP54/PKLR/RANBP2/NUP205/HK1/HK2/NEU3/NUP35/NUDT5/PGAM1/FUT9/PPP1R3B/FUT1/DHTKD1/OGDHL/RPE/NUP62/PGAM4/ACTN3	40
GO:0034471	ncRNA 5'-end processing	2314-08-01	19/18670	0.00117059	0.0136532	0.0119695	USP14/UTP20/SSB/RPP30/RPP38/POP7/TRMT10C/RPP25	8
GO:0036294	cellular response to decreased oxygen levels	43/2314	217/18670	0.00117167	0.0136532	0.0119695	PSMB1/PSMA4/PDK3/PSME4/ENO1/SIRT1/EP300/PSMC6/PSMA3/PSMB5/PSMA6/SUV39H1/PSMD7/SFRP1/NAMPT/PSMA2/PSMD11/PSMD14/ATF4/PSME3/CCNB1/BRIP1/PMAIP1/PSMB6/PSMA5/RPS27A/CCNA2/PDK1/SUV39H2/PSMD4/PSMB4/AK4/TERT/ACAA2/RBPJ/PSMD1/KCND2/EIF4EBP1/MTOR/OPA1/PHB2/UBA52/PSMB3	43
GO:0051321	meiotic cell cycle	48/2314	249/18670	0.00117169	0.0136532	0.0119695	NSUN2/RAD51/NDC1/TRIP13/RAD54L/ZW10/AURKA/DAZL/DMC1/CCNB1IP1/RBBP8/CCNE1/FBXO5/TTK/RAD1/PPP2CA/MSH6/CDC20/MASTL/NCAPH/MND1/CKS2/KLHDC3/STK35/PKMYT1/TUBG1/RPA1/TEX15/BRIP1/BRCA2/FANCD2/TERF1/NCAPD3/BUB3/BUB1B/CDC25C/CDC25A/PTTG1/PLK1/BUB1/EXO1/RMI1/ZFP42/GPR3/FANCA/XRCC2/RAD54B/YTHDF2	48
GO:0002223	stimulatory C-type lectin receptor signaling pathway	26/2314	113/18670	0.00120272	0.0139868	0.0122619	PSMB1/PSMA4/PSME4/FBXW11/EP300/PSMC6/PSMA3/PSMB5/PSMA6/PSMD7/PSMA2/PSMD11/PSMD14/PSME3/KRAS/PSMB6/PSMA5/PAK1/PSMD4/PSMB4/MUC3A/PSMD1/CARD11/NRAS/LYN/PSMB3	26
GO:0002204	somatic recombination of immunoglobulin genes involved in immune response	14/2314	47/18670	0.0012316	0.014237	0.0124813	TFRC/UNG/RIF1/MSH2/EXOSC3/RNF8/MSH6/MAD2L2/SWAP70/HSPD1/PAXIP1/RNF168/EXO1/ATAD5	14
GO:0002208	somatic diversification of immunoglobulins involved in immune response	14/2314	47/18670	0.0012316	0.014237	0.0124813	TFRC/UNG/RIF1/MSH2/EXOSC3/RNF8/MSH6/MAD2L2/SWAP70/HSPD1/PAXIP1/RNF168/EXO1/ATAD5	14
GO:0045190	isotype switching	14/2314	47/18670	0.0012316	0.014237	0.0124813	TFRC/UNG/RIF1/MSH2/EXOSC3/RNF8/MSH6/MAD2L2/SWAP70/HSPD1/PAXIP1/RNF168/EXO1/ATAD5	14
GO:0009063	cellular amino acid catabolic process	28/2314	125/18670	0.00123666	0.014267	0.0125076	AASS/ACAT1/ARG2/NOS1/PRODH/GSTZ1/AHCY/CRYM/GCDH/CTH/DLST/GOT1/MTRR/GOT2/PPAT/IDO1/MCCC2/SCLY/DBT/GCSH/AMT/AUH/ACAD8/CBS/ALDH7A1/GPT2/SHMT2/SLC25A21	28
GO:0006606	protein import into nucleus	31/2314	143/18670	0.00123947	0.0142711	0.0125111	CDH1/TNPO3/IPO5/NUP133/IPO11/NUP50/FERMT1/NXT2/UBR5/KPNB1/NUP88/NUP98/NUP107/TMCO6/NUP155/ECT2/TARDBP/CSE1L/NUP153/NUP85/TRIM28/RAN/NUP54/RANBP2/NUP35/NOLC1/HDAC3/KPNA2/IPO7/NUP62/PHB2	31
GO:1902850	microtubule cytoskeleton organization involved in mitosis	29/2314	131/18670	0.00124328	0.0142867	0.0125248	ZNF207/TACC3/WDR62/ZW10/AURKA/BIRC5/MYBL2/FSD1/BCCIP/KPNB1/TTK/TBCE/CDC20/STIL/TUBG1/RAN/CCNB1/BORA/KIF11/HNRNPU/POC1A/MAD2L1/PLK1/AURKB/RCC1/CHEK2/SAPCD2/MZT1/NUP62	29
GO:0042590	antigen processing and presentation of exogenous peptide antigen via MHC class I	20/2314	79/18670	0.00124912	0.0143254	0.0125587	PSMB1/PSMA4/CYBA/PSME4/PSMC6/PSMA3/PSMB5/PSMA6/PSMD7/PSMA2/PSMD11/PSMD14/VAMP8/PSME3/PSMB6/PSMA5/PSMD4/PSMB4/PSMD1/PSMB3	20
GO:0097327	response to antineoplastic agent	23/2314	96/18670	0.00126701	0.0145019	0.0127135	BRCA1/DDX11/CDH1/RAD51/SPHK2/ASNS/DNMT3B/TFAP4/PCK2/TIMELESS/PCNA/KAT7/SLC31A1/USP8/HNRNPD/FOXO1/EIF4E/UGT3A2/EIF4EBP1/BLM/DDI2/OPA1/DAXX	23
GO:0009308	amine metabolic process	30/2314	138/18670	0.00140477	0.0160471	0.0140681	PSMB1/CHDH/PSMA4/PSME4/SLC44A1/PSMC6/PSMA3/PSMB5/PSMA6/SMS/PSMD7/GCDH/PSMA2/PSMD11/PSMD14/AGMAT/IDO1/PSME3/PSMB6/PSMA5/SLC7A11/AZIN1/PSMD4/PSMB4/ALDH7A1/HPRT1/ATCAY/PSMD1/OAZ2/PSMB3	30
GO:0046364	monosaccharide biosynthetic process	22/2314	91/18670	0.00141017	0.016077	0.0140944	SLC25A13/MDH1/ENO1/SIRT1/EP300/PCK2/GPI/ALDOC/TPI1/GPD2/AKR1A1/GOT1/NLN/GOT2/ATF4/MDH2/FOXO1/RANBP2/TKT/PGAM1/PTPN2/TALDO1	22
GO:0045815	positive regulation of gene expression, epigenetic	16/2314	58/18670	0.00141659	0.0161185	0.0141308	SPHK2/EP300/TWISTNB/TBP/TAF1B/CD3EAP/DEK/POLR1B/MYBBP1A/POLR1E/HMGA1/CHEK1/SMARCA5/POLR2H/DDX21/TAF1D	16
GO:0006839	mitochondrial transport	49/2314	258/18670	0.00145867	0.0165648	0.0145221	SLC25A13/SLC25A5/MIPEP/BAK1/CSNK2A2/TIMM21/HSP90AA1/TIMM13/TOMM22/TIMM9/SLC25A15/GDAP1/TIMM50/MAPK8/YWHAE/UBE2D3/GRPEL1/MRPL18/MRS2/MTX2/TOMM40/COX5B/PNPT1/UQCRC2/AFG3L2/PMAIP1/SAE1/HSPD1/SLC25A38/BAG4/MPV17L/CPT2/HK2/FLVCR1/CHCHD4/GRPEL2/MID1IP1/STOML2/ACAA2/HSPA4/TOMM20/TOMM5/SFN/ARIH2/CYC1/BLOC1S2/TOMM7/OPA1/CHCHD10	49
GO:1903046	meiotic cell cycle process	38/2314	188/18670	0.00151006	0.017115	0.0150043	NSUN2/RAD51/NDC1/TRIP13/RAD54L/AURKA/DAZL/DMC1/CCNB1IP1/CCNE1/FBXO5/TTK/RAD1/MSH6/CDC20/MASTL/NCAPH/MND1/CKS2/KLHDC3/TUBG1/TEX15/BRIP1/BRCA2/FANCD2/TERF1/NCAPD3/BUB1B/CDC25C/CDC25A/PTTG1/PLK1/BUB1/RMI1/GPR3/FANCA/RAD54B/YTHDF2	38
GO:0071456	cellular response to hypoxia	41/2314	207/18670	0.00151654	0.017155	0.0150394	PSMB1/PSMA4/PDK3/PSME4/ENO1/SIRT1/EP300/PSMC6/PSMA3/PSMB5/PSMA6/SUV39H1/PSMD7/SFRP1/PSMA2/PSMD11/PSMD14/PSME3/CCNB1/BRIP1/PMAIP1/PSMB6/PSMA5/RPS27A/CCNA2/PDK1/SUV39H2/PSMD4/PSMB4/AK4/TERT/ACAA2/RBPJ/PSMD1/KCND2/EIF4EBP1/MTOR/OPA1/PHB2/UBA52/PSMB3	41
GO:0043628	ncRNA 3'-end processing	14/2314	48/18670	0.00154324	0.017423	0.0152743	ELAC2/EXOSC7/EXOSC5/FBL/EXOSC3/INTS2/EXOSC9/EXOSC2/DKC1/SSB/PARN/POLR3K/RPS21/TRMT10C	14
GO:0008535	respiratory chain complex IV assembly	2314-09-01	24/18670	0.00154641	0.0174249	0.015276	COX10/TIMM21/COA1/SCO1/COX16/COA6/COA4/PET117/SMIM20	9
GO:0009141	nucleoside triphosphate metabolic process	25/2314	109/18670	0.00155062	0.0174385	0.0152879	SLC25A13/TBPL1/CTPS2/SPHK2/ENO1/CAD/SAMHD1/NUDT1/DGUOK/DUT/RAN/COX5B/NUDT15/UCK2/PKLR/PARP1/AK4/STOML2/CTPS1/IMPDH2/CYC1/DCTPP1/ENPP1/OPA1/NME1	25
GO:0010824	regulation of centrosome duplication	13/2314	43/18670	0.00156712	0.01759	0.0154208	BRCA1/XPO1/CEP76/TRIM37/CHORDC1/STIL/PLK4/CENPJ/CCNF/POC1A/NPM1/NUP62/RBM14	13
GO:0016571	histone methylation	30/2314	139/18670	0.00158325	0.0177367	0.0155494	JARID2/BRCA1/RIF1/DNMT3B/SIRT1/PRMT5/SNW1/SUV39H1/CTCF/PIH1D1/FBL/MYB/PRMT1/ASH2L/DNMT1/PWP1/TET1/PRDM5/CARM1/MTF2/PRDM14/SUV39H2/PAXIP1/DPY30/IWS1/NSD1/BEND3/EHMT1/SETD3/WDR5	30
GO:0031023	microtubule organizing center organization	29/2314	133/18670	0.00159198	0.0178001	0.015605	BRCA1/WDR62/XPO1/AURKA/RANBP1/CEP76/PARD6A/CEP152/TRIM37/CHORDC1/CEP72/STIL/HAUS8/KIF11/BRCA2/PLK4/HAUS6/CHEK1/CENPJ/HAUS1/SLC16A1/SASS6/CCNF/POC1A/PLK1/NPM1/XRCC2/NUP62/RBM14	29
GO:0006626	protein targeting to mitochondrion	23/2314	98/18670	0.00169922	0.0188073	0.016488	MIPEP/CSNK2A2/TIMM21/HSP90AA1/TIMM13/TOMM22/TIMM9/GDAP1/TIMM50/UBE2D3/GRPEL1/TOMM40/UQCRC2/SAE1/HSPD1/BAG4/CHCHD4/GRPEL2/HSPA4/TOMM20/TOMM5/ARIH2/TOMM7	23
GO:0006264	mitochondrial DNA replication	2314-06-01	12/18670	0.00170799	0.0188073	0.016488	DNAJA3/SSBP1/MGME1/DNA2/STOML2/POLG2	6
GO:0006554	lysine catabolic process	2314-06-01	12/18670	0.00170799	0.0188073	0.016488	AASS/CRYM/GCDH/DLST/ALDH7A1/SLC25A21	6
GO:0014029	neural crest formation	2314-06-01	12/18670	0.00170799	0.0188073	0.016488	LRP6/TCOF1/SFRP1/KLHL12/KBTBD8/NOLC1	6
GO:0031126	snoRNA 3'-end processing	2314-06-01	12/18670	0.00170799	0.0188073	0.016488	EXOSC5/FBL/EXOSC3/EXOSC2/DKC1/PARN	6
GO:0051196	regulation of coenzyme metabolic process	2314-06-01	12/18670	0.00170799	0.0188073	0.016488	PDK3/GSTZ1/COQ3/PDK1/PDP2/PPTC7	6
GO:0051988	regulation of attachment of spindle microtubules to kinetochore	2314-06-01	12/18670	0.00170799	0.0188073	0.016488	SPAG5/ECT2/KNSTRN/CCNB1/HNRNPU/RCC2	6
GO:1904668	positive regulation of ubiquitin protein ligase activity	2314-06-01	12/18670	0.00170799	0.0188073	0.016488	CDC14B/UBE2S/CDC20/MASTL/PLK1/UBE2C	6
GO:0072413	signal transduction involved in mitotic cell cycle checkpoint	16/2314	59/18670	0.00172364	0.0188367	0.0165137	AURKA/EP300/ARID3A/CNOT1/PRMT1/PCNA/CCNB1/CARM1/CNOT8/CDC25C/RPL26/TRIAP1/SFN/CNOT10/CHEK2/PRKDC	16
GO:1902402	signal transduction involved in mitotic DNA damage checkpoint	16/2314	59/18670	0.00172364	0.0188367	0.0165137	AURKA/EP300/ARID3A/CNOT1/PRMT1/PCNA/CCNB1/CARM1/CNOT8/CDC25C/RPL26/TRIAP1/SFN/CNOT10/CHEK2/PRKDC	16
GO:1902403	signal transduction involved in mitotic DNA integrity checkpoint	16/2314	59/18670	0.00172364	0.0188367	0.0165137	AURKA/EP300/ARID3A/CNOT1/PRMT1/PCNA/CCNB1/CARM1/CNOT8/CDC25C/RPL26/TRIAP1/SFN/CNOT10/CHEK2/PRKDC	16
GO:2000756	regulation of peptidyl-lysine acetylation	16/2314	59/18670	0.00172364	0.0188367	0.0165137	BRCA1/ATG5/SPHK2/NOS1/SIRT1/CTCF/PIH1D1/SET/KAT7/CHEK1/PAXIP1/IWS1/KLF15/SIN3A/RUVBL2/HDAC2	16
GO:0009264	deoxyribonucleotide catabolic process	2314-08-01	20/18670	0.0017406	0.0189507	0.0166137	NTHL1/UNG/SAMHD1/NUDT1/DUT/NUDT15/DCTPP1/NT5M	8
GO:0032211	negative regulation of telomere maintenance via telomerase	2314-08-01	20/18670	0.0017406	0.0189507	0.0166137	HNRNPC/GNL3L/NAT10/PIF1/TERF1/HNRNPU/DCP2/PINX1	8
GO:0002220	innate immune response activating cell surface receptor signaling pathway	26/2314	116/18670	0.00179468	0.0195029	0.0170977	PSMB1/PSMA4/PSME4/FBXW11/EP300/PSMC6/PSMA3/PSMB5/PSMA6/PSMD7/PSMA2/PSMD11/PSMD14/PSME3/KRAS/PSMB6/PSMA5/PAK1/PSMD4/PSMB4/MUC3A/PSMD1/CARD11/NRAS/LYN/PSMB3	26
GO:0006086	acetyl-CoA biosynthetic process from pyruvate	2314-07-01	16/18670	0.00183576	0.0197643	0.0173269	PDK3/GSTZ1/PDHX/DLAT/PDK1/PDHB/PDP2	7
GO:0006103	2-oxoglutarate metabolic process	2314-07-01	16/18670	0.00183576	0.0197643	0.0173269	L2HGDH/DLST/GOT1/GOT2/MRPS36/IDH1/GPT2	7
GO:0016074	snoRNA metabolic process	2314-07-01	16/18670	0.00183576	0.0197643	0.0173269	EXOSC5/FBL/EXOSC3/EXOSC2/DKC1/PARN/NOLC1	7
GO:0048820	hair follicle maturation	2314-07-01	16/18670	0.00183576	0.0197643	0.0173269	NSUN2/CDH3/GAL/FERMT1/ERCC2/NOM1/RBPJ	7
GO:0099116	tRNA 5'-end processing	2314-07-01	16/18670	0.00183576	0.0197643	0.0173269	USP14/SSB/RPP30/RPP38/POP7/TRMT10C/RPP25	7
GO:0043543	protein acylation	47/2314	248/18670	0.00188211	0.0202258	0.0177315	BRCA1/PHF20/JADE2/ATG5/SPHK2/JADE1/NOS1/SIRT1/EP300/CTCF/PIH1D1/ABHD17B/NAA25/DR1/SET/DLST/NAA50/YEATS4/POR/HAT1/KAT7/ACTL6A/DSCC1/PPM1B/BRCA2/ESCO1/MDH2/TAF5/CHEK1/FOXO1/CDYL/PAXIP1/IWS1/KLF15/NAA15/SIN3A/ESCO2/HCFC1/NAA16/RUVBL1/ZDHHC22/BEND3/ZDHHC20/RUVBL2/ZDHHC23/WDR5/HDAC2	47
GO:0000381	regulation of alternative mRNA splicing, via spliceosome	17/2314	65/18670	0.00192926	0.0206941	0.0181421	THRAP3/SART3/HNRNPL/SRSF3/SRSF7/RBM19/SRSF1/TRA2B/WTAP/SAP18/HNRNPU/CELF5/SRSF2/MAGOH/RBM15/SRSF10/RNPS1	17
GO:0017004	cytochrome complex assembly	2314-11-01	34/18670	0.00193619	0.0207301	0.0181736	HCCS/COX10/CYBA/TIMM21/COA1/SCO1/COX16/COA6/COA4/PET117/SMIM20	11
GO:0002758	innate immune response-activating signal transduction	26/2314	117/18670	0.00204082	0.0217603	0.0190768	PSMB1/PSMA4/PSME4/FBXW11/EP300/PSMC6/PSMA3/PSMB5/PSMA6/PSMD7/PSMA2/PSMD11/PSMD14/PSME3/KRAS/PSMB6/PSMA5/PAK1/PSMD4/PSMB4/MUC3A/PSMD1/CARD11/NRAS/LYN/PSMB3	26
GO:0031398	positive regulation of protein ubiquitination	26/2314	117/18670	0.00204082	0.0217603	0.0190768	BRCA1/DCUN1D1/MAPK9/UBE2D1/CDC14B/AXIN1/AIMP2/UBE2S/CDC20/MASTL/DCUN1D5/FANCI/RPS2/ARRB2/TBC1D7/DCUN1D2/PAXIP1/RCHY1/SENP2/PLK1/HDAC3/COMMD1/UBE2C/UBE2N/PELI1/TOPORS	26
GO:0051053	negative regulation of DNA metabolic process	27/2314	123/18670	0.00204383	0.0217603	0.0190768	POLQ/XRCC5/RIF1/HNRNPC/MSH2/UBR5/DNAJC2/MSH6/MAD2L2/HELB/AUNIP/GNL3L/TRIM28/NAT10/PIF1/PARP1/TERF1/RPS3/HNRNPU/DFFA/DCP2/RMI2/FANCB/ZNF93/PARPBP/BLM/PINX1	27
GO:0002833	positive regulation of response to biotic stimulus	47/2314	249/18670	0.00204741	0.0217603	0.0190768	PSMB1/MATR3/HMGB3/PSMA4/CYBA/PSME4/FBXW11/UBE2K/XRCC5/EP300/COCH/PSMC6/PSMA3/PSMB5/PSMA6/PSMD7/PYCARD/RPS19/PSMA2/PSMD11/POLR3G/PSMD14/PSPC1/PSME3/POLR3F/KRAS/DHX9/PSMB6/PSMA5/HSPD1/PAK1/PSMD4/PSMB4/FADD/SIN3A/MUC3A/PSMD1/HMGB1/XRCC6/CARD11/MICB/NRAS/RBM14/PRKDC/LYN/LSM14A/PSMB3	47
GO:0006473	protein acetylation	40/2314	204/18670	0.00208418	0.0221106	0.0193839	BRCA1/PHF20/JADE2/ATG5/SPHK2/JADE1/NOS1/SIRT1/EP300/CTCF/PIH1D1/NAA25/DR1/SET/NAA50/YEATS4/POR/HAT1/KAT7/ACTL6A/DSCC1/BRCA2/ESCO1/MDH2/TAF5/CHEK1/FOXO1/PAXIP1/IWS1/KLF15/NAA15/SIN3A/ESCO2/HCFC1/NAA16/RUVBL1/BEND3/RUVBL2/WDR5/HDAC2	40
GO:1901292	nucleoside phosphate catabolic process	18/2314	71/18670	0.0021052	0.0222928	0.0195437	NTHL1/ACAT1/UNG/ACOT7/SAMHD1/NUDT1/NUDT10/DUT/NUDT15/NUDT5/HPRT1/DCTPP1/HDDC3/NUDT11/ENPP1/PNP/NT5M/GPX1	18
GO:0000726	non-recombinational repair	22/2314	94/18670	0.00219805	0.0231494	0.0202946	BRCA1/POLQ/POLB/XRCC5/RIF1/UIMC1/RBBP8/POLA1/RNF8/PSMD14/SUMO1/MAD2L2/AUNIP/RNF138/WRAP53/XRCC4/PAXIP1/RNF168/UBE2V2/UBE2N/XRCC6/PRKDC	22
GO:0044728	DNA methylation or demethylation	22/2314	94/18670	0.00219805	0.0231494	0.0202946	BRCA1/BAZ2A/GRHL2/DNMT3B/PRMT5/ALKBH1/APEX1/CTCF/MTRR/USP9X/TRIM28/DNMT1/TET1/PARP1/PRDM14/MIS18A/OTUD4/BEND3/APOBEC3B/EHMT1/USP7/APOBEC3D	22
GO:1990542	mitochondrial transmembrane transport	22/2314	94/18670	0.00219805	0.0231494	0.0202946	SLC25A13/TIMM21/SLC25A15/TIMM50/GRPEL1/MRPL18/MRS2/TOMM40/COX5B/PNPT1/AFG3L2/HSPD1/SLC25A38/CPT2/CHCHD4/GRPEL2/MID1IP1/STOML2/TOMM20/CYC1/TOMM7/OPA1	22
GO:0006164	purine nucleotide biosynthetic process	38/2314	192/18670	0.00223615	0.0235079	0.0206089	SLC25A13/SPHK2/PDK3/COASY/ENO1/ACAT1/ADCY2/NOS1/ACOT7/GSTZ1/MTHFD1/PRPS2/GCDH/PDHX/PAICS/PPAT/PPT1/COX5B/ATIC/PKLR/PARP1/PRPS1/DLAT/PDK1/PANK1/GART/AK4/ADCY1/STOML2/HPRT1/PDHB/PDP2/IMPDH2/PFAS/CYC1/APRT/NME1/ADSL	38
GO:0048863	stem cell differentiation	48/2314	257/18670	0.00230951	0.0242352	0.0212465	PSMB1/JARID2/PSMA4/PSME4/LRP6/TCOF1/XRCC5/PUS7/SEMA6A/PSMC6/PSMA3/PSMB5/PSMA6/PSMD7/SFRP1/ERCC2/PSMA2/BMPR1A/PSMD11/HSPA9/PSMD14/KLHL12/MYB/EPCAM/OVOL2/PSME3/LIN28A/PWP1/PSMB6/MTF2/PSMA5/HNRNPU/KIT/PSMD4/PSMB4/ZNF281/KBTBD8/NOLC1/NUDT21/CDK12/SEMA6B/RBPJ/PSMD1/DHX36/FOXO4/SEMA4D/YTHDF2/PSMB3	48
GO:0070534	protein K63-linked ubiquitination	14/2314	50/18670	0.00236473	0.0247699	0.0217153	RNF4/UBE2T/BFAR/UBR5/UBE2S/RNF8/TRAF2/UBE2G1/PLAA/RNF168/UBE2V2/ARIH2/UBE2N/PELI1	14
GO:0044818	mitotic G2/M transition checkpoint	2314-10-01	30/18670	0.00239952	0.0250891	0.0219951	BRCA1/ORC1/CLSPN/CDC6/TICRR/RAD17/DONSON/NAE1/FOXO4/BLM	10
GO:0048255	mRNA stabilization	13/2314	45/18670	0.00246784	0.025757	0.0225806	THRAP3/YBX3/YBX1/PABPC1/HNRNPC/DAZL/TARDBP/SYNCRIP/DHX9/HNRNPD/HNRNPU/IGF2BP1/MTOR	13
GO:0046386	deoxyribose phosphate catabolic process	2314-08-01	21/18670	0.00250911	0.0260743	0.0228588	NTHL1/UNG/SAMHD1/NUDT1/DUT/NUDT15/DCTPP1/NT5M	8
GO:0048026	positive regulation of mRNA splicing, via spliceosome	2314-08-01	21/18670	0.00250911	0.0260743	0.0228588	THRAP3/DAZAP1/SNW1/NUP98/PRDX6/TRA2B/SF3B4/RBMXL1	8
GO:0009262	deoxyribonucleotide metabolic process	2314-11-01	35/18670	0.00251172	0.0260743	0.0228588	TBPL1/NTHL1/UNG/SAMHD1/NUDT1/DGUOK/DUT/NUDT15/RRM1/DCTPP1/NT5M	11
GO:0006734	NADH metabolic process	2314-12-01	40/18670	0.0025246	0.0261612	0.0229349	MDH1/ENO1/GPI/ALDOC/TPI1/GPD2/PKLR/MDH2/HK1/HK2/PGAM1/ACTN3	12
GO:0006790	sulfur compound metabolic process	65/2314	372/18670	0.00254503	0.0263105	0.0230659	GCLC/GGCT/AASS/MGST1/MAT2B/PDK3/ACAT1/PHGDH/ACOT7/MTAP/HSCB/GSTZ1/MTHFD1/AHCY/ACOT8/SMS/GCDH/PDHX/ACOT13/HSPA9/CTH/AKR1A1/SLC19A2/DLST/B4GALT4/LIAS/MTRR/CHST8/GLO1/SLC25A19/METTL16/PPT1/MCCC2/HSD17B4/ISCA1/SLC19A3/SUCLA2/SLC5A6/IDH1/CHST4/CHAC2/ENOPH1/CHST7/DLAT/SLC7A11/PDK1/CHST9/MMS19/DBI/B3GNT7/CBS/FXN/ISCA2/PDHB/BOLA2B/B3GNT2/SUCLG2/PDP2/CHST13/CHST6/THEM5/ENPP1/TSTD1/GPX1/HS3ST5	65
GO:0072655	establishment of protein localization to mitochondrion	29/2314	137/18670	0.00254808	0.0263105	0.0230659	MIPEP/CSNK2A2/TIMM21/HSP90AA1/TIMM13/TOMM22/TIMM9/GDAP1/TIMM50/MAPK8/YWHAE/UBE2D3/GRPEL1/TOMM40/UQCRC2/PMAIP1/SAE1/HSPD1/HK1/BAG4/HK2/CHCHD4/GRPEL2/HSPA4/TOMM20/TOMM5/SFN/ARIH2/TOMM7	29
GO:0030330	DNA damage response, signal transduction by p53 class mediator	24/2314	107/18670	0.00260947	0.0268966	0.0235797	BRCA1/AURKA/TFAP4/SIRT1/EP300/USP10/FOXM1/ARID3A/EEF1E1/CNOT1/PRMT1/PCNA/CCNB1/BRCA2/PMAIP1/CARM1/CNOT8/PAXIP1/CDC25C/RPL26/TRIAP1/SFN/CNOT10/CHEK2	24
GO:0072332	intrinsic apoptotic signaling pathway by p53 class mediator	19/2314	78/18670	0.00263765	0.0271388	0.023792	USP28/CDIP1/MSH2/SIRT1/EP300/SNW1/PYCARD/BCL2L12/MYBBP1A/BRCA2/PMAIP1/RPL11/RPL26/TRIAP1/RPS7/ATAD5/AEN/CHEK2/TOPORS	19
GO:0002831	regulation of response to biotic stimulus	69/2314	400/18670	0.00266582	0.0273801	0.0240036	PSMB1/MATR3/NR1H3/HMGB3/PSMA4/CYBA/PSME4/FBXW11/UBE2K/XRCC5/ARG2/TYRO3/HSP90AB1/EP300/COCH/PSMC6/PSMA3/PSMB5/PSMA6/SAMHD1/RNF125/PSMD7/PYCARD/RPS19/PSMA2/C1QBP/PSMD11/PTPN6/POLR3G/PSMD14/SUMO1/PSPC1/APOE/PSME3/POLR3F/KRAS/DHX9/PPM1B/HERC5/ARRB2/PSMB6/PSMA5/HSPD1/PAK1/LRP8/PSMD4/PSMB4/ABCE1/FADD/SIN3A/MUC3A/RNF26/PSMD1/PTPN2/PTPN11/SIGIRR/SOCS1/IFNLR1/HMGB1/XRCC6/CARD11/YTHDF2/MICB/NRAS/RBM14/PRKD…	69
GO:0006977	DNA damage response, signal transduction by p53 class mediator resulting in cell cycle arrest	15/2314	56/18670	0.00270618	0.0276966	0.024281	AURKA/EP300/ARID3A/CNOT1/PRMT1/PCNA/CCNB1/CARM1/CNOT8/CDC25C/RPL26/TRIAP1/SFN/CNOT10/CHEK2	15
GO:0010332	response to gamma radiation	15/2314	56/18670	0.00270618	0.0276966	0.024281	BAK1/CYBA/POLB/XRCC5/BRCA2/PARP1/FANCD2/TLK2/RPL26/WRN/CHEK2/XRCC6/XRCC2/GPX1/PRKDC	15
GO:0042180	cellular ketone metabolic process	46/2314	246/18670	0.00274345	0.0280286	0.0245721	PSMB1/BRCA1/NR1H3/PSMA4/PDK3/PSME4/SIRT1/PSMC6/PSMA3/GSTZ1/PSMB5/PSMA6/PSMD7/PSMA2/PSMD11/TPI1/GPD2/PSMD14/AKR1A1/UBIAD1/GLO1/GOT2/APOC1/IDO1/PSME3/COQ3/COQ10A/NDUFA9/PSMB6/PSMA5/PDSS1/SLC7A11/PDK1/AZIN1/PSMD4/PSMB4/FGFR4/MID1IP1/ATCAY/PDP2/COQ2/PSMD1/OAZ2/PPTC7/MTOR/PSMB3	46
GO:0006744	ubiquinone biosynthetic process	2314-07-01	17/18670	0.00278946	0.0282293	0.0247481	UBIAD1/COQ3/COQ10A/NDUFA9/PDSS1/COQ2/PPTC7	7
GO:0033262	regulation of nuclear cell cycle DNA replication	2314-07-01	17/18670	0.00278946	0.0282293	0.0247481	DBF4/TIPIN/FGFR1/CDC7/TERF1/CDT1/CHEK2	7
GO:0034501	protein localization to kinetochore	2314-07-01	17/18670	0.00278946	0.0282293	0.0247481	CENPQ/ZW10/TTK/BUB3/CDT1/AURKB/RCC2	7
GO:0043923	positive regulation by host of viral transcription	2314-07-01	17/18670	0.00278946	0.0282293	0.0247481	CTDP1/NUCKS1/TFAP4/EP300/SNW1/HPN/RRP1B	7
GO:1901663	quinone biosynthetic process	2314-07-01	17/18670	0.00278946	0.0282293	0.0247481	UBIAD1/COQ3/COQ10A/NDUFA9/PDSS1/COQ2/PPTC7	7
GO:0001833	inner cell mass cell proliferation	2314-06-01	13/18670	0.00284093	0.0282293	0.0247481	PALB2/GINS1/SALL4/BRCA2/NCAPG2/GINS4	6
GO:0006553	lysine metabolic process	2314-06-01	13/18670	0.00284093	0.0282293	0.0247481	AASS/CRYM/GCDH/DLST/ALDH7A1/SLC25A21	6
GO:0009143	nucleoside triphosphate catabolic process	2314-06-01	13/18670	0.00284093	0.0282293	0.0247481	SAMHD1/NUDT1/DUT/NUDT15/DCTPP1/ENPP1	6
GO:0018206	peptidyl-methionine modification	2314-06-01	13/18670	0.00284093	0.0282293	0.0247481	METAP2/NAA25/METAP1/NAA15/NAA16/PDF	6
GO:0043248	proteasome assembly	2314-06-01	13/18670	0.00284093	0.0282293	0.0247481	PSMD11/PSMG2/OTUD6B/PSMD4/PSMG4/PSMG1	6
GO:0051315	attachment of mitotic spindle microtubules to kinetochore	2314-06-01	13/18670	0.00284093	0.0282293	0.0247481	MAD1L1/SEH1L/KIF2C/BOD1/HNRNPU/CDT1	6
GO:0071027	nuclear RNA surveillance	2314-06-01	13/18670	0.00284093	0.0282293	0.0247481	EXOSC7/EXOSC5/EXOSC3/EXOSC9/PCID2/EXOSC2	6
GO:0071028	nuclear mRNA surveillance	2314-06-01	13/18670	0.00284093	0.0282293	0.0247481	EXOSC7/EXOSC5/EXOSC3/EXOSC9/PCID2/EXOSC2	6
GO:0090239	regulation of histone H4 acetylation	2314-06-01	13/18670	0.00284093	0.0282293	0.0247481	BRCA1/ATG5/SIRT1/PIH1D1/KAT7/IWS1	6
GO:0090646	mitochondrial tRNA processing	2314-06-01	13/18670	0.00284093	0.0282293	0.0247481	ELAC2/CDK5RAP1/MTO1/TRMT61B/TRMT10C/PUS1	6
GO:1901836	regulation of transcription of nucleolar large rRNA by RNA polymerase I	2314-06-01	13/18670	0.00284093	0.0282293	0.0247481	DDX11/PIH1D1/NCL/NOL11/PWP1/MTOR	6
GO:0019674	NAD metabolic process	14/2314	51/18670	0.00289404	0.0287079	0.0251676	MDH1/ENO1/NMRK2/GPI/ALDOC/TPI1/LDHB/GPD2/PKLR/HK1/NMNAT2/HK2/PGAM1/ACTN3	14
GO:0033108	mitochondrial respiratory chain complex assembly	22/2314	96/18670	0.00290849	0.028802	0.0252501	NDUFAF7/NDUFAB1/NDUFB4/TIMM21/COA1/TFAM/FOXRED1/NDUFAF4/ECSIT/NDUFA2/SCO1/COX16/NDUFA9/NDUFS6/NDUFB9/NDUFS2/NDUFAF2/NDUFS5/TMEM126B/COA4/PET117/SMIM20	22
GO:0080111	DNA demethylation	2314-09-01	26/18670	0.00293539	0.0290189	0.0254402	ALKBH1/APEX1/USP9X/TRIM28/TET1/OTUD4/APOBEC3B/USP7/APOBEC3D	9
GO:0051225	spindle assembly	24/2314	108/18670	0.00296904	0.0293016	0.0256881	ZNF207/RNF4/SPAG5/AURKA/BIRC5/MYBL2/BCCIP/KPNB1/FBXO5/CDC20/HAUS8/KIF11/HAUS6/RPS3/HAUS1/HNRNPU/PLK1/HDAC3/AURKB/RCC1/CHEK2/CCDC69/CENPW/MZT1	24
GO:0006221	pyrimidine nucleotide biosynthetic process	13/2314	46/18670	0.00305617	0.0301103	0.0263971	TBPL1/CTPS2/CAD/ERH/DHODH/UMPS/DUT/UCK2/PRPS1/AGPAT5/CTPS1/LCLAT1/NME1	13
GO:0006446	regulation of translational initiation	19/2314	79/18670	0.00307735	0.0302164	0.0264901	EIF4B/MTIF2/DAZL/ALKBH1/EIF3E/EIF3B/PAIP2/AGO2/PAIP2B/ATF4/RPL13A/EIF3H/CDC123/EIF3K/NPM1/KLHL25/EIF4EBP1/YTHDF2/MTOR	19
GO:1903312	negative regulation of mRNA metabolic process	19/2314	79/18670	0.00307735	0.0302164	0.0264901	THRAP3/YBX3/YBX1/PABPC1/HNRNPC/DAZL/C1QBP/SRSF7/TARDBP/HNRNPA2B1/SYNCRIP/DHX9/HNRNPD/SAP18/HNRNPU/IGF2BP1/SRSF10/MTOR/RNPS1	19
GO:0009394	2'-deoxyribonucleotide metabolic process	2314-10-01	31/18670	0.00315413	0.030762	0.0269684	TBPL1/NTHL1/UNG/SAMHD1/NUDT1/DGUOK/DUT/NUDT15/DCTPP1/NT5M	10
GO:0031572	G2 DNA damage checkpoint	2314-10-01	31/18670	0.00315413	0.030762	0.0269684	BRCA1/CDC14B/UIMC1/CLSPN/DTL/CHEK1/DONSON/PLK1/FOXO4/BLM	10
GO:0034661	ncRNA catabolic process	2314-10-01	31/18670	0.00315413	0.030762	0.0269684	EXOSC7/EXOSC5/EXOSC3/EXOSC9/EXOSC2/LIN28A/PNPT1/PARN/DEDD2/LIN28B	10
GO:2000781	positive regulation of double-strand break repair	2314-10-01	31/18670	0.00315413	0.030762	0.0269684	DDX11/RIF1/FOXM1/TIMELESS/MAD2L2/WRAP53/PARP1/MMS19/FANCB/PRKDC	10
GO:0045740	positive regulation of DNA replication	2314-11-01	36/18670	0.00321789	0.0313313	0.0274675	DBF4/FGFR1/CDC7/CACYBP/PCNA/DHX9/DNA2/STOML2/CDT1/ATAD5/FAF1	11
GO:0018208	peptidyl-proline modification	15/2314	57/18670	0.00325951	0.0316833	0.0277761	FKBP4/FKBP3/FKBP1B/PPIL1/PPIG/CWC27/RANBP2/PPID/PPIH/PPIA/PPIAL4G/PPIAL4D/PPIAL4C/PPIAL4E/PPIAL4F	15
GO:0044282	small molecule catabolic process	75/2314	445/18670	0.00333278	0.0323414	0.028353	MTMR7/AASS/HMMR/ENO1/ACAT1/ARG2/NOS1/PRODH/SLC25A17/GSTZ1/PCK2/AHCY/ACOT8/CRYM/GPI/GCDH/NUDT1/ALDOC/TPI1/PEX7/GPD2/CTH/AKR1A1/DLST/GOT1/MTRR/TRERF1/GOT2/PPAT/APOE/IDO1/HACL1/MCCC2/SCLY/HSD17B4/NUDT15/DBT/KHK/FGF2/SLC27A2/GCSH/IMPA2/PKLR/AMT/AUH/ACAD8/ACOXL/HK1/CPT2/CDA/HK2/CBS/BDH1/ALDH7A1/NUDT5/HPRT1/GPT2/LDHD/ACAA2/PGAM1/FUT9/FUT1/APOBEC3B/SHMT2/SLC25A21/HDDC3/RPE/ADH5/OXCT2/MTOR/PNP/INPP5B/NT5…	75
GO:1905269	positive regulation of chromatin organization	23/2314	103/18670	0.00336078	0.0325586	0.0285435	JARID2/BRCA1/SPHK2/SART3/RIF1/DNMT3B/NOS1/SIRT1/SNW1/PIH1D1/PRKD2/MYB/TRIM28/DNMT1/MORC2/CCNB1/KAT7/TET1/MTF2/PAXIP1/SIN3A/UBE2N/RUVBL2	23
GO:0034250	positive regulation of cellular amide metabolic process	31/2314	152/18670	0.00338421	0.032731	0.0286945	YBX3/SPHK2/PABPC1/DAZL/CDK5RAP1/EIF3E/C1QBP/MRPS27/FXR1/PASK/FASTKD2/UPF3B/EIF2S3/LIN28A/EIF5A/NAT10/DHX9/HNRNPD/CDC123/RPUSD3/LARP4/RPL26/RPUSD4/CNBP/TRMT10C/DHX36/NPM1/YTHDF2/MTOR/EIF5AL1/MPV17L2	31
GO:2000772	regulation of cellular senescence	14/2314	52/18670	0.00351668	0.0338684	0.0296917	ARG2/SIRT1/NAMPT/BMPR1A/FBXO5/EEF1E1/BCL2L12/KRAS/HMGA1/PNPT1/TERT/RSL1D1/PAWR/PRKDC	14
GO:0006085	acetyl-CoA biosynthetic process	2314-08-01	22/18670	0.00351932	0.0338684	0.0296917	PDK3/ACAT1/GSTZ1/PDHX/DLAT/PDK1/PDHB/PDP2	8
GO:1901984	negative regulation of protein acetylation	2314-08-01	22/18670	0.00351932	0.0338684	0.0296917	BRCA1/ATG5/SIRT1/PIH1D1/SET/KLF15/SIN3A/HDAC2	8
GO:0090090	negative regulation of canonical Wnt signaling pathway	35/2314	178/18670	0.00363322	0.0349065	0.0306018	PSMB1/PSMA4/PSME4/LRP6/JADE1/PSMC6/PSMA3/PSMB5/CHD8/PSMA6/FERMT1/EMD/PSMD7/AXIN1/SFRP1/PSMA2/PSMD11/PSMD14/MAD2L2/KLHL12/SFRP5/APOE/PSME3/PSMB6/PSMA5/G3BP1/GPC3/FOXO1/PSMD4/PSMB4/DRAXIN/PSMD1/SOX2/RUVBL2/PSMB3	35
GO:0006303	double-strand break repair via nonhomologous end joining	20/2314	86/18670	0.00368532	0.0353486	0.0309894	BRCA1/POLQ/POLB/XRCC5/RIF1/UIMC1/POLA1/RNF8/PSMD14/SUMO1/MAD2L2/AUNIP/WRAP53/XRCC4/PAXIP1/RNF168/UBE2V2/UBE2N/XRCC6/PRKDC	20
GO:0009152	purine ribonucleotide biosynthetic process	34/2314	172/18670	0.00376423	0.0360459	0.0316007	SLC25A13/SPHK2/PDK3/COASY/ENO1/ACAT1/ADCY2/ACOT7/GSTZ1/GCDH/PDHX/PAICS/PPAT/PPT1/COX5B/ATIC/PKLR/PARP1/DLAT/PDK1/PANK1/GART/AK4/ADCY1/STOML2/HPRT1/PDHB/PDP2/IMPDH2/PFAS/CYC1/APRT/NME1/ADSL	34
GO:0008630	intrinsic apoptotic signaling pathway in response to DNA damage	23/2314	104/18670	0.00381997	0.0365194	0.0320158	BRCA1/BAK1/USP28/POLB/CDIP1/MSH2/SIRT1/EP300/SNW1/PYCARD/MSH6/BCL2L12/BRCA2/RPS3/RPL26/DDIAS/TRIAP1/SFN/ATAD5/AEN/CHEK2/TOPORS/PRKDC	23
GO:1902275	regulation of chromatin organization	36/2314	185/18670	0.00384239	0.0366733	0.0321507	JARID2/BRCA1/ATG5/SPHK2/SART3/RIF1/DNMT3B/NOS1/CDC45/SIRT1/SNW1/CTCF/UBR5/PIH1D1/PRKD2/MAPK8/MYB/SET/TRIM28/DNMT1/MORC2/CCNB1/KAT7/HMGA1/TET1/MTF2/TLK2/CHEK1/HNRNPU/PAXIP1/IWS1/NSD1/SIN3A/UBE2N/RUVBL2/TLK1	36
GO:1904357	negative regulation of telomere maintenance via telomere lengthening	2314-09-01	27/18670	0.00392544	0.0374045	0.0327918	HNRNPC/GNL3L/NAT10/PIF1/PARP1/TERF1/HNRNPU/DCP2/PINX1	9
GO:0031057	negative regulation of histone modification	2314-12-01	42/18670	0.00394991	0.0374554	0.0328364	JARID2/BRCA1/ATG5/SPHK2/DNMT3B/SIRT1/UBR5/PIH1D1/SET/DNMT1/MTF2/SIN3A	12
GO:0090503	RNA phosphodiester bond hydrolysis, exonucleolytic	2314-12-01	42/18670	0.00394991	0.0374554	0.0328364	EXOSC7/EXOSC5/XRN2/EXOSC3/EXOSC9/CNOT1/EXOSC2/PNPT1/PARN/CNOT8/EXOSC1/DCP2	12
GO:0009411	response to UV	29/2314	141/18670	0.0039566	0.0374554	0.0328364	BAK1/USP28/RAD18/TIPIN/POLD3/MSH2/SIRT1/EP300/ACTR5/ERCC2/MAPK8/MSH6/ATF4/PCNA/BRCA2/DTL/PARP1/CHEK1/RPL26/CDC25A/WRN/FEN1/TRIAP1/PPID/DHX36/AURKB/NPM1/RUVBL2/GPX1	29
GO:0070585	protein localization to mitochondrion	29/2314	141/18670	0.0039566	0.0374554	0.0328364	MIPEP/CSNK2A2/TIMM21/HSP90AA1/TIMM13/TOMM22/TIMM9/GDAP1/TIMM50/MAPK8/YWHAE/UBE2D3/GRPEL1/TOMM40/UQCRC2/PMAIP1/SAE1/HSPD1/HK1/BAG4/HK2/CHCHD4/GRPEL2/HSPA4/TOMM20/TOMM5/SFN/ARIH2/TOMM7	29
GO:1903322	positive regulation of protein modification by small protein conjugation or removal	28/2314	135/18670	0.00404934	0.0382591	0.033541	BRCA1/DCUN1D1/MAPK9/UBE2D1/SART3/CDC14B/AXIN1/AIMP2/UBE2S/CDC20/MASTL/DCUN1D5/FANCI/RPS2/ARRB2/TBC1D7/DCUN1D2/PAXIP1/RCHY1/SENP2/GNL3/PLK1/HDAC3/COMMD1/UBE2C/UBE2N/PELI1/TOPORS	28
GO:0006743	ubiquinone metabolic process	2314-07-01	18/18670	0.00408106	0.0382591	0.033541	UBIAD1/COQ3/COQ10A/NDUFA9/PDSS1/COQ2/PPTC7	7
GO:0009048	dosage compensation by inactivation of X chromosome	2314-07-01	18/18670	0.00408106	0.0382591	0.033541	BRCA1/LRIF1/PRDM14/CDYL/HNRNPU/PCGF6/RBM15	7
GO:0009200	deoxyribonucleoside triphosphate metabolic process	2314-07-01	18/18670	0.00408106	0.0382591	0.033541	TBPL1/SAMHD1/NUDT1/DGUOK/DUT/NUDT15/DCTPP1	7
GO:0016446	somatic hypermutation of immunoglobulin genes	2314-07-01	18/18670	0.00408106	0.0382591	0.033541	POLQ/POLB/UNG/MSH2/SAMHD1/MSH6/EXO1	7
GO:0042772	DNA damage response, signal transduction resulting in transcription	2314-07-01	18/18670	0.00408106	0.0382591	0.033541	BRCA1/TFAP4/FOXM1/MAD2L2/BRCA2/RPL26/CHEK2	7
GO:0001701	in utero embryonic development	64/2314	373/18670	0.00420632	0.0393283	0.0344783	NSUN2/YBX3/ATP11A/POLB/NLE1/FGFR1/PALB2/GRHL2/MSH2/ALKBH1/CCNB1IP1/CHD8/GINS1/SALL4/DHX35/RBBP8/ERCC2/DNAJB6/BMPR1A/BYSL/GNA13/STIL/OVOL2/EIF2S2/PRMT1/EMG1/TRIM28/NDUFA2/NASP/WDR74/CCNB1/ACTL6A/TET1/BRCA2/CUL4A/COPS3/PLK4/VASH2/SLC39A1/BTF3/PSPH/NCAPG2/GINS4/PRDM14/NPAT/ST14/NODAL/CPT2/CCNB2/FLVCR1/SENP2/SPINT1/RBPJ/MAP2K1/SIN3A/BPTF/HCFC1/HES3/GDF3/FOXD3/XRCC2/INPP5B/POU5F1/POLG2	64
GO:0010257	NADH dehydrogenase complex assembly	16/2314	64/18670	0.00421544	0.0393283	0.0344783	NDUFAF7/NDUFAB1/NDUFB4/TIMM21/COA1/FOXRED1/NDUFAF4/ECSIT/NDUFA2/NDUFA9/NDUFS6/NDUFB9/NDUFS2/NDUFAF2/NDUFS5/TMEM126B	16
GO:0032981	mitochondrial respiratory chain complex I assembly	16/2314	64/18670	0.00421544	0.0393283	0.0344783	NDUFAF7/NDUFAB1/NDUFB4/TIMM21/COA1/FOXRED1/NDUFAF4/ECSIT/NDUFA2/NDUFA9/NDUFS6/NDUFB9/NDUFS2/NDUFAF2/NDUFS5/TMEM126B	16
GO:0035065	regulation of histone acetylation	14/2314	53/18670	0.00424431	0.0395341	0.0346587	BRCA1/ATG5/SPHK2/NOS1/SIRT1/CTCF/PIH1D1/SET/KAT7/CHEK1/PAXIP1/IWS1/SIN3A/RUVBL2	14
GO:0009396	folic acid-containing compound biosynthetic process	2314-05-01	10/18670	0.00427808	0.0397211	0.0348227	MTHFD1/MTHFD1L/FPGS/ATIC/GART	5
GO:0034427	nuclear-transcribed mRNA catabolic process, exonucleolytic, 3'-5'	2314-05-01	10/18670	0.00427808	0.0397211	0.0348227	EXOSC7/EXOSC5/EXOSC3/EXOSC9/EXOSC2	5
GO:0010565	regulation of cellular ketone metabolic process	35/2314	180/18670	0.00437735	0.0405779	0.0355738	PSMB1/BRCA1/NR1H3/PSMA4/PDK3/PSME4/SIRT1/PSMC6/PSMA3/GSTZ1/PSMB5/PSMA6/PSMD7/PSMA2/PSMD11/PSMD14/APOC1/PSME3/COQ3/PSMB6/PSMA5/SLC7A11/PDK1/AZIN1/PSMD4/PSMB4/FGFR4/MID1IP1/ATCAY/PDP2/PSMD1/OAZ2/PPTC7/MTOR/PSMB3	35
GO:0043144	snoRNA processing	2314-06-01	14/18670	0.00445422	0.0408985	0.0358548	EXOSC5/FBL/EXOSC3/EXOSC2/DKC1/PARN	6
GO:0072425	signal transduction involved in G2 DNA damage checkpoint	2314-06-01	14/18670	0.00445422	0.0408985	0.0358548	BRCA1/CDC14B/UIMC1/DTL/CHEK1/PLK1	6
GO:0080009	mRNA methylation	2314-06-01	14/18670	0.00445422	0.0408985	0.0358548	CBLL1/METTL16/METTL14/WTAP/TRMT61B/TRMT10C	6
GO:0090231	regulation of spindle checkpoint	2314-06-01	14/18670	0.00445422	0.0408985	0.0358548	PCID2/CCNB1/USP44/MAD2L1/CDT1/LCMT1	6
GO:0090266	regulation of mitotic cell cycle spindle assembly checkpoint	2314-06-01	14/18670	0.00445422	0.0408985	0.0358548	PCID2/CCNB1/USP44/MAD2L1/CDT1/LCMT1	6
GO:1903504	regulation of mitotic spindle checkpoint	2314-06-01	14/18670	0.00445422	0.0408985	0.0358548	PCID2/CCNB1/USP44/MAD2L1/CDT1/LCMT1	6
GO:0043039	tRNA aminoacylation	13/2314	48/18670	0.00457487	0.0418738	0.0367099	LARS2/EARS2/AIMP2/FARSB/DARS2/EEF1E1/QRSL1/NARS2/YARS2/TARS2/PARS2/AIMP1/MARS2	13
GO:0061014	positive regulation of mRNA catabolic process	13/2314	48/18670	0.00457487	0.0418738	0.0367099	PABPC1/TNRC6A/ZC3HAV1/AGO2/CNOT1/METTL16/PNPT1/HNRNPD/METTL14/CNOT8/DHX36/YTHDF2/TRIM71	13
GO:0008637	apoptotic mitochondrial changes	26/2314	124/18670	0.0047088	0.0430318	0.037725	GCLC/SLC25A5/GGCT/BAK1/BIK/PIM2/PYCARD/TIMM50/MAPK8/YWHAE/ARRB2/PMAIP1/HSPD1/ATG3/SLC25A4/MPV17L/HK2/FXN/ACAA2/PRELID1/TRIAP1/SFN/BLOC1S2/OPA1/GPX1/CHCHD10	26
GO:0006094	gluconeogenesis	19/2314	82/18670	0.00477731	0.0435892	0.0382137	SLC25A13/MDH1/ENO1/SIRT1/EP300/PCK2/GPI/ALDOC/TPI1/GPD2/GOT1/NLN/GOT2/ATF4/MDH2/FOXO1/RANBP2/PGAM1/PTPN2	19
GO:0009067	aspartate family amino acid biosynthetic process	2314-08-01	23/18670	0.00481775	0.0436835	0.0382964	AASS/ASNS/MTAP/MTHFD1/GOT1/MTRR/GOT2/ENOPH1	8
GO:0009068	aspartate family amino acid catabolic process	2314-08-01	23/18670	0.00481775	0.0436835	0.0382964	AASS/CRYM/GCDH/DLST/GOT1/GOT2/ALDH7A1/SLC25A21	8
GO:0009147	pyrimidine nucleoside triphosphate metabolic process	2314-08-01	23/18670	0.00481775	0.0436835	0.0382964	TBPL1/CTPS2/CAD/DUT/UCK2/CTPS1/DCTPP1/NME1	8
GO:0051570	regulation of histone H3-K9 methylation	2314-08-01	23/18670	0.00481775	0.0436835	0.0382964	JARID2/BRCA1/RIF1/DNMT3B/SIRT1/PIH1D1/MYB/DNMT1	8
GO:1903321	negative regulation of protein modification by small protein conjugation or removal	20/2314	88/18670	0.00486179	0.044014	0.0385862	GCLC/ATG5/UBR5/GTPBP4/FBXO5/MAD2L2/PRKCG/GNL3L/USP44/PLAA/ARRB2/RPL11/RPS3/SENP2/MAD2L1/CAMLG/RPS7/GLMN/MTOR/PINX1	20
GO:0031056	regulation of histone modification	29/2314	143/18670	0.0048777	0.0440893	0.0386521	JARID2/BRCA1/ATG5/SPHK2/SART3/RIF1/DNMT3B/NOS1/SIRT1/SNW1/CTCF/UBR5/PIH1D1/PRKD2/MAPK8/MYB/SET/DNMT1/CCNB1/KAT7/TET1/MTF2/CHEK1/PAXIP1/IWS1/NSD1/SIN3A/UBE2N/RUVBL2	29
GO:0009166	nucleotide catabolic process	16/2314	65/18670	0.00496195	0.044781	0.0392586	NTHL1/ACAT1/UNG/ACOT7/SAMHD1/NUDT1/NUDT10/DUT/NUDT15/HPRT1/DCTPP1/HDDC3/NUDT11/PNP/NT5M/GPX1	16
GO:0018394	peptidyl-lysine acetylation	33/2314	169/18670	0.00518349	0.0467077	0.0409477	BRCA1/PHF20/JADE2/ATG5/SPHK2/JADE1/NOS1/SIRT1/EP300/CTCF/PIH1D1/DR1/SET/NAA50/YEATS4/POR/HAT1/KAT7/ACTL6A/BRCA2/ESCO1/TAF5/CHEK1/PAXIP1/IWS1/KLF15/SIN3A/HCFC1/RUVBL1/BEND3/RUVBL2/WDR5/HDAC2	33
GO:0042440	pigment metabolic process	17/2314	71/18670	0.0052028	0.046809	0.0410365	COX10/SLC25A39/CDH3/CPOX/DDT/MTHFD1/MTHFD1L/PAICS/PPAT/SLC25A38/PRPS1/SLC7A11/GART/FXN/HPRT1/APRT/HMBS	17
GO:0019692	deoxyribose phosphate metabolic process	2314-10-01	33/18670	0.00522224	0.0469112	0.0411261	TBPL1/NTHL1/UNG/SAMHD1/NUDT1/DGUOK/DUT/NUDT15/DCTPP1/NT5M	10
GO:0090342	regulation of cell aging	15/2314	60/18670	0.00549868	0.0493181	0.0432361	ARG2/SIRT1/NAMPT/BMPR1A/FOXM1/FBXO5/EEF1E1/BCL2L12/KRAS/HMGA1/PNPT1/TERT/RSL1D1/PAWR/PRKDC	15
GO:0043038	amino acid activation	13/2314	49/18670	0.00553435	0.0495615	0.0434495	LARS2/EARS2/AIMP2/FARSB/DARS2/EEF1E1/QRSL1/NARS2/YARS2/TARS2/PARS2/AIMP1/MARS2	13

## Sheet: Cluster 3
ID	Description	GeneRatio	BgRatio	pvalue	p.adjust	qvalue	geneID	Count
GO:0060271	cilium assembly	13/140	366/18670	3.8904e-06	0.00758871	0.00685531	RFX3/TEKT2/TTBK2/SPAG16/WDR19/KIF27/CFAP52/BBS10/CEP97/KIF24/IFT140/CEP290/TMEM231	13
GO:0044782	cilium organization	13/140	384/18670	6.54199e-06	0.00758871	0.00685531	RFX3/TEKT2/TTBK2/SPAG16/WDR19/KIF27/CFAP52/BBS10/CEP97/KIF24/IFT140/CEP290/TMEM231	13
GO:0048592	eye morphogenesis	8/140	149/18670	1.67404e-05	0.0129459	0.0116947	SDK2/BMP7/GLI3/OLFM3/GDF11/FOXN4/BCL2/CEP290	8
GO:0090596	sensory organ morphogenesis	10/140	256/18670	2.37309e-05	0.0137639	0.0124337	SDK2/BMP7/GLI3/OLFM3/GDF11/COL2A1/FOXN4/WDR19/BCL2/CEP290	10
GO:0001654	eye development	11/140	362/18670	9.12201e-05	0.0375509	0.0339219	SDK2/BMP7/GLI3/OLFM3/GDF11/FOXN4/WDR19/BCL2/IFT140/CEP290/TMEM231	11
GO:0150063	visual system development	11/140	366/18670	0.00010053	0.0375509	0.0339219	SDK2/BMP7/GLI3/OLFM3/GDF11/FOXN4/WDR19/BCL2/IFT140/CEP290/TMEM231	11
GO:0048880	sensory system development	11/140	371/18670	0.0001133	0.0375509	0.0339219	SDK2/BMP7/GLI3/OLFM3/GDF11/FOXN4/WDR19/BCL2/IFT140/CEP290/TMEM231	11
GO:0003007	heart morphogenesis	9/140	259/18670	0.000149396	0.0433249	0.0391379	TGFBR3/LRP2/BMP7/FOLR1/TNNC1/COL2A1/FOXN4/TNNI1/NPY2R	9

## Sheet: Cluster 4
ID	Description	GeneRatio	BgRatio	pvalue	p.adjust	qvalue	geneID	Count
GO:0002062	chondrocyte differentiation	9/159	123/18670	1.07977e-06	0.00224785	0.00200148	RARB/EFEMP1/OSR1/NFIB/GDF6/LTBP3/SCARA3/COL14A1/SULF2	9
GO:0051216	cartilage development	11/159	209/18670	1.80914e-06	0.00224785	0.00200148	RARB/MGP/EFEMP1/HOXB3/OSR1/NFIB/GDF6/LTBP3/SCARA3/COL14A1/SULF2	11
GO:0061448	connective tissue development	12/159	273/18670	3.97506e-06	0.00329268	0.00293178	NR1H4/RARB/MGP/EFEMP1/HOXB3/OSR1/NFIB/GDF6/LTBP3/SCARA3/COL14A1/SULF2	12
GO:0030198	extracellular matrix organization	13/159	368/18670	1.65567e-05	0.00846708	0.00753905	ELN/COL4A4/CRISPLD2/MFAP2/MYH11/FBLN5/PLOD2/COL4A3/GAS6/THSD4/COL14A1/SULF2/MFAP5	13
GO:0043062	extracellular structure organization	13/159	369/18670	1.70364e-05	0.00846708	0.00753905	ELN/COL4A4/CRISPLD2/MFAP2/MYH11/FBLN5/PLOD2/COL4A3/GAS6/THSD4/COL14A1/SULF2/MFAP5	13
GO:0097305	response to alcohol	10/159	233/18670	3.18198e-05	0.0131787	0.0117343	MLC1/RGS4/KLF9/PTK2B/PTGER2/KLF2/KCNMB1/FOS/PENK/SLIT3	10
GO:0043277	apoptotic cell clearance	5/159	46/18670	4.34926e-05	0.0143063	0.0127383	CCL2/GAS6/TGM2/C4B/C4A	5
GO:1904019	epithelial cell apoptotic process	7/159	111/18670	4.60566e-05	0.0143063	0.0127383	SFRP4/CCL2/ZFP36/ANGPTL4/COL4A3/GAS6/MAP3K5	7
GO:0032836	glomerular basement membrane development	3/159	10/18670	6.96113e-05	0.0160761	0.0143141	COL4A4/COL4A3/SULF2	3
GO:2000425	regulation of apoptotic cell clearance	3/159	10/18670	6.96113e-05	0.0160761	0.0143141	CCL2/C4B/C4A	3
GO:0015721	bile acid and bile salt transport	4/159	27/18670	7.62982e-05	0.0160761	0.0143141	NR1H4/ATP8B1/ABCC3/STARD5	4
GO:0071229	cellular response to acid chemical	9/159	209/18670	7.76311e-05	0.0160761	0.0143141	PDK4/NR1H4/RARB/CPT1A/PTK2B/PTGER2/KLF2/OSR1/KCNMB1	9
GO:0006869	lipid transport	12/159	380/18670	0.000103315	0.0197491	0.0175845	NR1H4/ATP8B1/APOL4/ABCC3/CPT1A/APOL2/ABCA8/STARD5/C1QTNF1/SLC25A20/ATP10A/MIR27B	12
GO:0030324	lung development	8/159	172/18670	0.000114785	0.0203743	0.0181412	FSTL3/CRISPLD2/CTSH/KLF2/GATA6/NFIB/SIM2/LTBP3	8
GO:0030323	respiratory tube development	8/159	176/18670	0.000134581	0.0222956	0.0198519	FSTL3/CRISPLD2/CTSH/KLF2/GATA6/NFIB/SIM2/LTBP3	8
GO:1904018	positive regulation of vasculature development	9/159	230/18670	0.000160533	0.0249328	0.0222001	CTSH/PTK2B/PTGIS/GATA6/PLK2/ANGPTL4/MIR27B/MIR125B1/TNFSF12	9
GO:0048705	skeletal system morphogenesis	9/159	239/18670	0.000213833	0.0305948	0.0272414	RARB/SFRP4/MGP/HOXB3/OSR1/DHRS3/LTBP3/SCARA3/COL14A1	9
GO:0072577	endothelial cell apoptotic process	5/159	65/18670	0.000230121	0.0305948	0.0272414	CCL2/ANGPTL4/COL4A3/GAS6/MAP3K5	5
GO:0010876	lipid localization	12/159	415/18670	0.000233924	0.0305948	0.0272414	NR1H4/ATP8B1/APOL4/ABCC3/CPT1A/APOL2/ABCA8/STARD5/C1QTNF1/SLC25A20/ATP10A/MIR27B	12
GO:1901342	regulation of vasculature development	12/159	422/18670	0.000272441	0.0324637	0.0289055	CTSH/PTK2B/PTGIS/KLF2/GATA6/PLK2/ANGPTL4/COL4A3/MIR27B/MIR125B1/MIR100/TNFSF12	12
GO:0010951	negative regulation of endopeptidase activity	9/159	250/18670	0.00029821	0.0324637	0.0289055	LXN/RARRES1/NGF/COL4A3/CST6/GAS6/C4B/C4A/ANXA8L1	9
GO:0071604	transforming growth factor beta production	4/159	38/18670	0.00029837	0.0324637	0.0289055	LTBP1/LRRC32/GATA6/LTBP3	4
GO:0060541	respiratory system development	8/159	198/18670	0.000300469	0.0324637	0.0289055	FSTL3/CRISPLD2/CTSH/KLF2/GATA6/NFIB/SIM2/LTBP3	8
GO:0050673	epithelial cell proliferation	12/159	434/18670	0.000351045	0.0363477	0.0323639	TGM1/CCL2/KLF9/ZFP36/IGFBP4/OSR1/IGFBP3/NFIB/ZNF703/SULF2/MIR27B/TNFSF12	12
GO:0045766	positive regulation of angiogenesis	8/159	204/18670	0.000367083	0.0364881	0.0324888	CTSH/PTK2B/PTGIS/GATA6/PLK2/ANGPTL4/MIR27B/TNFSF12	8
GO:0085029	extracellular matrix assembly	4/159	41/18670	0.000401311	0.0374067	0.0333067	MYH11/FBLN5/GAS6/THSD4	4
GO:0010466	negative regulation of peptidase activity	9/159	262/18670	0.000419972	0.0374067	0.0333067	LXN/RARRES1/NGF/COL4A3/CST6/GAS6/C4B/C4A/ANXA8L1	9
GO:0060349	bone morphogenesis	6/159	114/18670	0.000434135	0.0374067	0.0333067	RARB/SFRP4/DHRS3/LTBP3/SCARA3/COL14A1	6
GO:0001960	negative regulation of cytokine-mediated signaling pathway	5/159	75/18670	0.000449116	0.0374067	0.0333067	NR1H4/PADI2/GAS6/SLIT3/MIR125B1	5
GO:0045765	regulation of angiogenesis	11/159	383/18670	0.00045159	0.0374067	0.0333067	CTSH/PTK2B/PTGIS/KLF2/GATA6/PLK2/ANGPTL4/COL4A3/MIR27B/MIR125B1/TNFSF12	11
GO:0015718	monocarboxylic acid transport	7/159	163/18670	0.000499539	0.0400437	0.0356547	NR1H4/ATP8B1/ABCC3/CPT1A/SLC16A12/STARD5/SLC25A20	7
GO:0021675	nerve development	5/159	79/18670	0.000570682	0.044317	0.0394597	ATP8B1/HOXB3/NGF/NTF3/SULF2	5
GO:0051346	negative regulation of hydrolase activity	12/159	463/18670	0.000623726	0.0456815	0.0406745	LXN/LEPR/TNNT2/RARRES1/NGF/ANGPTL4/COL4A3/CST6/GAS6/C4B/C4A/ANXA8L1	12
GO:0060761	negative regulation of response to cytokine stimulus	5/159	81/18670	0.000639993	0.0456815	0.0406745	NR1H4/PADI2/GAS6/SLIT3/MIR125B1	5
GO:0001822	kidney development	9/159	278/18670	0.000643401	0.0456815	0.0406745	FSTL3/RARB/COL4A4/CTSH/GLIS2/OSR1/DACT2/COL4A3/SULF2	9
GO:0098868	bone growth	4/159	47/18670	0.000679375	0.0468957	0.0417557	RARB/LEPR/SCARA3/COL14A1	4
GO:0001101	response to acid chemical	10/159	343/18670	0.000730906	0.0481478	0.0428706	PDK4/NR1H4/RARB/CTSH/CPT1A/PTK2B/PTGER2/KLF2/OSR1/KCNMB1	10
GO:0140115	export across plasma membrane	4/159	48/18670	0.000736264	0.0481478	0.0428706	RGS9/SLC40A1/KCNE4/SLC15A2	4
