# Supplementary material for: Transcriptome Dynamics of Human Neuronal Differentiation From iPSC
Source: Front Cell Dev Biol. 2021 Dec 14;9:727747. doi: 10.3389/fcell.2021.727747 (PMC8712770; doi:10.3389/fcell.2021.727747)
Supplement: Supplementary file 14 [file Table8.XLSX]

## Sheet: SupplementaryFile6
genes	gene.names	gene.category	gene_biotype	seqnames	start	end	strand	modules
ENSG00000000003	TSPAN6	Protein_Coding	protein_coding	X	100627109	100639991	-	brown
ENSG00000000419	DPM1	Protein_Coding	protein_coding	20	50934867	50958555	-	brown
ENSG00000000457	SCYL3	Protein_Coding	protein_coding	1	169849631	169894267	-	grey60
ENSG00000000460	C1orf112	Protein_Coding	protein_coding	1	169662007	169854080	+	brown
ENSG00000000971	CFH	Protein_Coding	protein_coding	1	196651878	196747504	+	darkolivegreen
ENSG00000001036	FUCA2	Protein_Coding	protein_coding	6	143494811	143511690	-	lightgreen
ENSG00000001084	GCLC	Protein_Coding	protein_coding	6	53497341	53616970	-	brown
ENSG00000001167	NFYA	Protein_Coding	protein_coding	6	41072945	41099976	+	plum3
ENSG00000001460	STPG1	Protein_Coding	protein_coding	1	24356999	24416934	-	darkseagreen3
ENSG00000001461	NIPAL3	Protein_Coding	protein_coding	1	24415794	24472976	+	darkolivegreen
ENSG00000001497	LAS1L	Protein_Coding	protein_coding	X	65512582	65534775	-	brown
ENSG00000001561	ENPP4	Protein_Coding	protein_coding	6	46129993	46146699	+	skyblue4
ENSG00000001617	SEMA3F	Protein_Coding	protein_coding	3	50155045	50189075	+	maroon
ENSG00000001629	ANKIB1	Protein_Coding	protein_coding	7	92246234	92401384	+	darkolivegreen
ENSG00000001630	CYP51A1	Protein_Coding	protein_coding	7	92112151	92142952	-	brown
ENSG00000001631	KRIT1	Protein_Coding	protein_coding	7	92198969	92246166	-	brown4
ENSG00000002016	RAD52	Protein_Coding	protein_coding	12	912077	990053	-	black
ENSG00000002330	BAD	Protein_Coding	protein_coding	11	64269830	64284704	-	coral2
ENSG00000002549	LAP3	Protein_Coding	protein_coding	4	17577192	17607972	+	brown
ENSG00000002586	CD99	Protein_Coding	protein_coding	X	2691179	2741309	+	darkgreen
ENSG00000002587	HS3ST1	Protein_Coding	protein_coding	4	11393150	11429765	-	maroon
ENSG00000002822	MAD1L1	Protein_Coding	protein_coding	7	1815793	2233243	-	brown
ENSG00000002834	LASP1	Protein_Coding	protein_coding	17	38869859	38921770	+	black
ENSG00000002919	SNX11	Protein_Coding	protein_coding	17	48103357	48123074	+	brown
ENSG00000002933	TMEM176A	Protein_Coding	protein_coding	7	150800403	150805120	+	greenyellow
ENSG00000003056	M6PR	Protein_Coding	protein_coding	12	8940363	8949955	-	brown
ENSG00000003096	KLHL13	Protein_Coding	protein_coding	X	117897813	118117340	-	purple
ENSG00000003147	ICA1	Protein_Coding	protein_coding	7	8113184	8262687	-	brown
ENSG00000003249	DBNDD1	Protein_Coding	protein_coding	16	90004865	90020128	-	brown
ENSG00000003393	ALS2	Protein_Coding	protein_coding	2	201700554	201781189	-	lightsteelblue
ENSG00000003402	CFLAR	Protein_Coding	protein_coding	2	201116104	201176687	+	black
ENSG00000003436	TFPI	Protein_Coding	protein_coding	2	187464230	187565760	-	darkolivegreen
ENSG00000003509	NDUFAF7	Protein_Coding	protein_coding	2	37231631	37253403	+	brown
ENSG00000003756	RBM5	Protein_Coding	protein_coding	3	50088908	50119021	+	black
ENSG00000003987	MTMR7	Protein_Coding	protein_coding	8	17298030	17413528	-	brown
ENSG00000003989	SLC7A2	Protein_Coding	protein_coding	8	17497088	17570573	+	orange
ENSG00000004059	ARF5	Protein_Coding	protein_coding	7	127588345	127591705	+	brown
ENSG00000004139	SARM1	Protein_Coding	protein_coding	17	28364356	28404049	+	black
ENSG00000004142	POLDIP2	Protein_Coding	protein_coding	17	28347177	28357522	-	palevioletred3
ENSG00000004399	PLXND1	Protein_Coding	protein_coding	3	129555175	129606818	-	darkolivegreen
ENSG00000004455	AK2	Protein_Coding	protein_coding	1	33007984	33080996	-	brown
ENSG00000004478	FKBP4	Protein_Coding	protein_coding	12	2794953	2805423	+	orange
ENSG00000004487	KDM1A	Protein_Coding	protein_coding	1	23019448	23083689	+	brown
ENSG00000004534	RBM6	Protein_Coding	protein_coding	3	49940007	50100045	+	coral2
ENSG00000004660	CAMKK1	Protein_Coding	protein_coding	17	3860315	3894891	-	orange
ENSG00000004700	RECQL	Protein_Coding	protein_coding	12	21468911	21501669	-	darkolivegreen
ENSG00000004766	CCDC132	Protein_Coding	protein_coding	7	93232340	93361121	+	coral2
ENSG00000004776	HSPB6	Protein_Coding	protein_coding	19	35754568	35758079	-	greenyellow
ENSG00000004777	ARHGAP33	Protein_Coding	protein_coding	19	35774532	35788822	+	plum3
ENSG00000004779	NDUFAB1	Protein_Coding	protein_coding	16	23581002	23596356	-	brown
ENSG00000004799	PDK4	Protein_Coding	protein_coding	7	95583499	95596491	-	greenyellow
ENSG00000004864	SLC25A13	Protein_Coding	protein_coding	7	96120220	96322147	-	brown
ENSG00000004866	ST7	Protein_Coding	protein_coding	7	116953238	117230103	+	black
ENSG00000004897	CDC27	Protein_Coding	protein_coding	17	47117703	47189422	-	black
ENSG00000004961	HCCS	Protein_Coding	protein_coding	X	11111301	11123078	+	brown
ENSG00000004975	DVL2	Protein_Coding	protein_coding	17	7225341	7234545	-	plum
ENSG00000005007	UPF1	Protein_Coding	protein_coding	19	18831938	18868236	+	palevioletred3
ENSG00000005020	SKAP2	Protein_Coding	protein_coding	7	26667062	26995239	-	brown
ENSG00000005022	SLC25A5	Protein_Coding	protein_coding	X	119468400	119471319	+	brown
ENSG00000005059	CCDC109B	Protein_Coding	protein_coding	4	109560205	109688726	+	darkslateblue
ENSG00000005075	POLR2J	Protein_Coding	protein_coding	7	102473118	102478907	-	brown
ENSG00000005100	DHX33	Protein_Coding	protein_coding	17	5440912	5469060	-	brown
ENSG00000005108	THSD7A	Protein_Coding	protein_coding	7	11370357	11832198	-	antiquewhite4
ENSG00000005156	LIG3	Protein_Coding	protein_coding	17	34980494	35009743	+	brown
ENSG00000005175	RPAP3	Protein_Coding	protein_coding	12	47661249	47706061	-	brown
ENSG00000005189	AC004381.6	Protein_Coding	protein_coding	16	20806429	20849668	+	brown
ENSG00000005194	CIAPIN1	Protein_Coding	protein_coding	16	57428169	57447528	-	brown
ENSG00000005206	SPPL2B	Protein_Coding	protein_coding	19	2328615	2354806	+	coral2
ENSG00000005238	FAM214B	Protein_Coding	protein_coding	9	35104112	35116341	-	black
ENSG00000005243	COPZ2	Protein_Coding	protein_coding	17	48026167	48038030	-	black
ENSG00000005249	PRKAR2B	Protein_Coding	protein_coding	7	107044649	107161811	+	brown
ENSG00000005302	MSL3	Protein_Coding	protein_coding	X	11758159	11775753	+	darkolivegreen
ENSG00000005339	CREBBP	Protein_Coding	protein_coding	16	3725054	3880726	-	black
ENSG00000005379	BZRAP1	Protein_Coding	protein_coding	17	58301228	58328760	-	coral2
ENSG00000005436	GCFC2	Protein_Coding	protein_coding	2	75652000	75710989	-	lightgreen
ENSG00000005448	WDR54	Protein_Coding	protein_coding	2	74421678	74425755	+	indianred4
ENSG00000005469	CROT	Protein_Coding	protein_coding	7	87345681	87399795	+	maroon
ENSG00000005483	KMT2E	Protein_Coding	protein_coding	7	105014179	105114361	+	black
ENSG00000005486	RHBDD2	Protein_Coding	protein_coding	7	75842602	75888926	+	black
ENSG00000005513	SOX8	Protein_Coding	protein_coding	16	981808	986979	+	darkslateblue
ENSG00000005700	IBTK	Protein_Coding	protein_coding	6	82169983	82247754	-	maroon
ENSG00000005801	ZNF195	Protein_Coding	protein_coding	11	3339261	3379222	-	brown
ENSG00000005810	MYCBP2	Protein_Coding	protein_coding	13	77044655	77327050	-	coral1
ENSG00000005812	FBXL3	Protein_Coding	protein_coding	13	76992598	77027195	-	black
ENSG00000005882	PDK2	Protein_Coding	protein_coding	17	50094737	50112152	+	black
ENSG00000005884	ITGA3	Protein_Coding	protein_coding	17	50055968	50090481	+	darkolivegreen
ENSG00000005889	ZFX	Protein_Coding	protein_coding	X	24149173	24216255	+	floralwhite
ENSG00000005893	LAMP2	Protein_Coding	protein_coding	X	120427827	120469365	-	black
ENSG00000006007	GDE1	Protein_Coding	protein_coding	16	19501689	19522145	-	coral2
ENSG00000006015	C19orf60	Protein_Coding	protein_coding	19	18588685	18592336	+	brown
ENSG00000006016	CRLF1	Protein_Coding	protein_coding	19	18572220	18607741	-	darkolivegreen
ENSG00000006025	OSBPL7	Protein_Coding	protein_coding	17	47807372	47821834	-	black
ENSG00000006042	TMEM98	Protein_Coding	protein_coding	17	32927910	32945106	+	lightgreen
ENSG00000006047	YBX2	Protein_Coding	protein_coding	17	7288252	7294615	-	brown
ENSG00000006062	MAP3K14	Protein_Coding	protein_coding	17	45263121	45317040	-	darkolivegreen
ENSG00000006118	TMEM132A	Protein_Coding	protein_coding	11	60924463	60937159	+	black
ENSG00000006125	AP2B1	Protein_Coding	protein_coding	17	35578046	35726409	+	tan
ENSG00000006128	TAC1	Protein_Coding	protein_coding	7	97731908	97740472	+	brown
ENSG00000006194	ZNF263	Protein_Coding	protein_coding	16	3263743	3301401	+	palevioletred3
ENSG00000006210	CX3CL1	Protein_Coding	protein_coding	16	57372458	57385048	+	black
ENSG00000006282	SPATA20	Protein_Coding	protein_coding	17	50543058	50555852	+	black
ENSG00000006327	TNFRSF12A	Protein_Coding	protein_coding	16	3018445	3022383	+	darkolivegreen
ENSG00000006432	MAP3K9	Protein_Coding	protein_coding	14	70722526	70809534	-	brown
ENSG00000006451	RALA	Protein_Coding	protein_coding	7	39623483	39708124	+	brown
ENSG00000006453	BAIAP2L1	Protein_Coding	protein_coding	7	98291651	98401068	-	brown
ENSG00000006459	KDM7A	Protein_Coding	protein_coding	7	140084746	140177035	-	brown
ENSG00000006468	ETV1	Protein_Coding	protein_coding	7	13891228	13991425	-	brown
ENSG00000006530	AGK	Protein_Coding	protein_coding	7	141551189	141655244	+	magenta4
ENSG00000006534	ALDH3B1	Protein_Coding	protein_coding	11	68008578	68029282	+	navajowhite2
ENSG00000006576	PHTF2	Protein_Coding	protein_coding	7	77798792	77957503	+	greenyellow
ENSG00000006606	CCL26	Protein_Coding	protein_coding	7	75769533	75789896	-	brown
ENSG00000006607	FARP2	Protein_Coding	protein_coding	2	241356243	241494841	+	darkviolet
ENSG00000006625	GGCT	Protein_Coding	protein_coding	7	30496621	30551479	-	brown
ENSG00000006634	DBF4	Protein_Coding	protein_coding	7	87876216	87909541	+	brown
ENSG00000006652	IFRD1	Protein_Coding	protein_coding	7	112422968	112481017	+	palevioletred3
ENSG00000006695	COX10	Protein_Coding	protein_coding	17	14069496	14208677	+	brown
ENSG00000006704	GTF2IRD1	Protein_Coding	protein_coding	7	74453790	74602604	+	darkolivegreen
ENSG00000006712	PAF1	Protein_Coding	protein_coding	19	39385852	39391195	-	black
ENSG00000006715	VPS41	Protein_Coding	protein_coding	7	38722963	38932394	-	black
ENSG00000006740	ARHGAP44	Protein_Coding	protein_coding	17	12789539	12991643	+	brown
ENSG00000006744	ELAC2	Protein_Coding	protein_coding	17	12992391	13018187	-	brown
ENSG00000006756	ARSD	Protein_Coding	protein_coding	X	2903970	2929351	-	darkviolet
ENSG00000006757	PNPLA4	Protein_Coding	protein_coding	X	7898247	7927739	-	brown
ENSG00000006831	ADIPOR2	Protein_Coding	protein_coding	12	1688574	1788678	+	darkolivegreen
ENSG00000007047	MARK4	Protein_Coding	protein_coding	19	45079288	45305283	+	magenta4
ENSG00000007062	PROM1	Protein_Coding	protein_coding	4	15963076	16084378	-	brown
ENSG00000007080	CCDC124	Protein_Coding	protein_coding	19	17933016	17943991	+	palevioletred3
ENSG00000007168	PAFAH1B1	Protein_Coding	protein_coding	17	2593210	2685615	+	darkgreen
ENSG00000007202	KIAA0100	Protein_Coding	protein_coding	17	28614440	28645454	-	darkgreen
ENSG00000007237	GAS7	Protein_Coding	protein_coding	17	9910609	10198551	-	magenta4
ENSG00000007255	TRAPPC6A	Protein_Coding	protein_coding	19	45162928	45178237	-	brown
ENSG00000007264	MATK	Protein_Coding	protein_coding	19	3777970	3802129	-	brown
ENSG00000007314	SCN4A	Protein_Coding	protein_coding	17	63938554	63972918	-	brown
ENSG00000007341	ST7L	Protein_Coding	protein_coding	1	112523518	112620825	-	antiquewhite4
ENSG00000007372	PAX6	Protein_Coding	protein_coding	11	31784792	31817961	-	maroon
ENSG00000007376	RPUSD1	Protein_Coding	protein_coding	16	784974	788397	-	brown
ENSG00000007384	RHBDF1	Protein_Coding	protein_coding	16	58059	76355	-	black
ENSG00000007392	LUC7L	Protein_Coding	protein_coding	16	188969	229463	-	coral2
ENSG00000007402	CACNA2D2	Protein_Coding	protein_coding	3	50362799	50504244	-	brown
ENSG00000007520	TSR3	Protein_Coding	protein_coding	16	1349240	1351911	-	palevioletred3
ENSG00000007541	PIGQ	Protein_Coding	protein_coding	16	566995	584136	+	black
ENSG00000007545	CRAMP1L	Protein_Coding	protein_coding	16	1612325	1677908	+	lightsteelblue1
ENSG00000007866	TEAD3	Protein_Coding	protein_coding	6	35473597	35497076	-	black
ENSG00000007923	DNAJC11	Protein_Coding	protein_coding	1	6634168	6701924	-	brown
ENSG00000007944	MYLIP	Protein_Coding	protein_coding	6	16129125	16148248	+	darkseagreen3
ENSG00000007968	E2F2	Protein_Coding	protein_coding	1	23506430	23531220	-	brown
ENSG00000008018	PSMB1	Protein_Coding	protein_coding	6	170535117	170553341	-	brown
ENSG00000008056	SYN1	Protein_Coding	protein_coding	X	47571898	47619853	-	brown
ENSG00000008083	JARID2	Protein_Coding	protein_coding	6	15246296	15522040	+	brown
ENSG00000008086	CDKL5	Protein_Coding	protein_coding	X	18425583	18653629	+	brown
ENSG00000008128	CDK11A	Protein_Coding	protein_coding	1	1702730	1724324	-	black
ENSG00000008130	NADK	Protein_Coding	protein_coding	1	1751232	1780457	-	brown
ENSG00000008256	CYTH3	Protein_Coding	protein_coding	7	6161776	6272644	-	black
ENSG00000008277	ADAM22	Protein_Coding	protein_coding	7	87934143	88202889	+	coral1
ENSG00000008282	SYPL1	Protein_Coding	protein_coding	7	106090503	106112576	-	brown
ENSG00000008283	CYB561	Protein_Coding	protein_coding	17	63432304	63446378	-	brown
ENSG00000008294	SPAG9	Protein_Coding	protein_coding	17	50962174	51120865	-	coral2
ENSG00000008300	CELSR3	Protein_Coding	protein_coding	3	48636469	48662915	-	brown
ENSG00000008311	AASS	Protein_Coding	protein_coding	7	122075647	122144280	-	brown
ENSG00000008323	PLEKHG6	Protein_Coding	protein_coding	12	6310436	6328506	+	brown
ENSG00000008324	SS18L2	Protein_Coding	protein_coding	3	42581840	42595114	+	brown
ENSG00000008382	MPND	Protein_Coding	protein_coding	19	4343527	4360086	+	lightgreen
ENSG00000008394	MGST1	Protein_Coding	protein_coding	12	16347142	16609259	+	brown
ENSG00000008405	CRY1	Protein_Coding	protein_coding	12	106991364	107093829	-	greenyellow
ENSG00000008438	PGLYRP1	Protein_Coding	protein_coding	19	46019153	46023065	-	darkorange2
ENSG00000008441	NFIX	Protein_Coding	protein_coding	19	12995608	13098796	+	greenyellow
ENSG00000008513	ST3GAL1	Protein_Coding	protein_coding	8	133454848	133571940	-	darkolivegreen
ENSG00000008516	MMP25	Protein_Coding	protein_coding	16	3046681	3060726	+	brown
ENSG00000008517	IL32	Protein_Coding	protein_coding	16	3065297	3082192	+	black
ENSG00000008710	PKD1	Protein_Coding	protein_coding	16	2088710	2135898	-	black
ENSG00000008735	MAPK8IP2	Protein_Coding	protein_coding	22	50600685	50613981	+	grey60
ENSG00000008838	MED24	Protein_Coding	protein_coding	17	40019097	40061215	-	maroon
ENSG00000008853	RHOBTB2	Protein_Coding	protein_coding	8	22987417	23020199	+	black
ENSG00000008869	HEATR5B	Protein_Coding	protein_coding	2	36968383	37084342	-	black
ENSG00000008952	SEC62	Protein_Coding	protein_coding	3	169966635	169998373	+	darkgreen
ENSG00000008988	RPS20	Protein_Coding	protein_coding	8	56067295	56074581	-	brown
ENSG00000009307	CSDE1	Protein_Coding	protein_coding	1	114716913	114758676	-	brown
ENSG00000009335	UBE3C	Protein_Coding	protein_coding	7	157138913	157269372	+	purple
ENSG00000009413	REV3L	Protein_Coding	protein_coding	6	111299028	111483715	-	black
ENSG00000009724	MASP2	Protein_Coding	protein_coding	1	11026523	11047233	-	black
ENSG00000009780	FAM76A	Protein_Coding	protein_coding	1	27725979	27763122	+	brown
ENSG00000009830	POMT2	Protein_Coding	protein_coding	14	77274956	77320884	-	black
ENSG00000009844	VTA1	Protein_Coding	protein_coding	6	142147162	142224689	+	brown
ENSG00000009954	BAZ1B	Protein_Coding	protein_coding	7	73440398	73522278	-	darkmagenta
ENSG00000010017	RANBP9	Protein_Coding	protein_coding	6	13621498	13711564	-	darkgreen
ENSG00000010072	SPRTN	Protein_Coding	protein_coding	1	231337104	231355023	+	purple
ENSG00000010165	METTL13	Protein_Coding	protein_coding	1	171781664	171814023	+	brown
ENSG00000010219	DYRK4	Protein_Coding	protein_coding	12	4562204	4615302	+	coral2
ENSG00000010244	ZNF207	Protein_Coding	protein_coding	17	32350117	32381886	+	brown
ENSG00000010256	UQCRC1	Protein_Coding	protein_coding	3	48599002	48610976	-	brown
ENSG00000010270	STARD3NL	Protein_Coding	protein_coding	7	38178222	38230671	+	black
ENSG00000010278	CD9	Protein_Coding	protein_coding	12	6199715	6238271	+	brown
ENSG00000010292	NCAPD2	Protein_Coding	protein_coding	12	6493356	6531955	+	brown
ENSG00000010295	IFFO1	Protein_Coding	protein_coding	12	6538375	6556083	-	black
ENSG00000010318	PHF7	Protein_Coding	protein_coding	3	52410561	52423641	+	brown
ENSG00000010322	NISCH	Protein_Coding	protein_coding	3	52455118	52493071	+	black
ENSG00000010361	FUZ	Protein_Coding	protein_coding	19	49806869	49817376	-	brown
ENSG00000010404	IDS	Protein_Coding	protein_coding	X	149476990	149521096	-	maroon
ENSG00000010539	ZNF200	Protein_Coding	protein_coding	16	3222325	3236221	-	brown
ENSG00000010626	LRRC23	Protein_Coding	protein_coding	12	6873569	6914243	+	antiquewhite4
ENSG00000010704	HFE	Protein_Coding	protein_coding	6	26087281	26098343	+	black
ENSG00000010803	SCMH1	Protein_Coding	protein_coding	1	41027200	41242154	-	coral2
ENSG00000010810	FYN	Protein_Coding	protein_coding	6	111660332	111873452	-	darkslateblue
ENSG00000010818	HIVEP2	Protein_Coding	protein_coding	6	142751467	142945201	-	black
ENSG00000010932	FMO1	Protein_Coding	protein_coding	1	171248471	171285978	+	mediumorchid
ENSG00000011007	TCEB3	Protein_Coding	protein_coding	1	23743155	23762059	+	palevioletred3
ENSG00000011009	LYPLA2	Protein_Coding	protein_coding	1	23790970	23795539	+	brown
ENSG00000011021	CLCN6	Protein_Coding	protein_coding	1	11806096	11843144	+	black
ENSG00000011028	MRC2	Protein_Coding	protein_coding	17	62627401	62693597	+	darkolivegreen
ENSG00000011105	TSPAN9	Protein_Coding	protein_coding	12	3077355	3286564	+	black
ENSG00000011114	BTBD7	Protein_Coding	protein_coding	14	93237550	93333092	-	darkolivegreen
ENSG00000011132	APBA3	Protein_Coding	protein_coding	19	3750819	3761699	-	tan
ENSG00000011143	MKS1	Protein_Coding	protein_coding	17	58205437	58219605	-	lightgreen
ENSG00000011198	ABHD5	Protein_Coding	protein_coding	3	43690113	43734371	+	tan
ENSG00000011201	KAL1	Protein_Coding	protein_coding	X	8528874	8732187	-	greenyellow
ENSG00000011243	AKAP8L	Protein_Coding	protein_coding	19	15380048	15419141	-	coral2
ENSG00000011258	MBTD1	Protein_Coding	protein_coding	17	51177425	51260163	-	brown
ENSG00000011260	UTP18	Protein_Coding	protein_coding	17	51260528	51297936	+	brown
ENSG00000011275	RNF216	Protein_Coding	protein_coding	7	5620047	5781739	-	black
ENSG00000011295	TTC19	Protein_Coding	protein_coding	17	15999380	16045015	+	brown
ENSG00000011304	PTBP1	Protein_Coding	protein_coding	19	797075	812327	+	brown
ENSG00000011332	DPF1	Protein_Coding	protein_coding	19	38211006	38229714	-	orange
ENSG00000011347	SYT7	Protein_Coding	protein_coding	11	61515313	61581148	-	brown
ENSG00000011376	LARS2	Protein_Coding	protein_coding	3	45388506	45549421	+	brown
ENSG00000011405	PIK3C2A	Protein_Coding	protein_coding	11	17077730	17207983	-	brown
ENSG00000011422	PLAUR	Protein_Coding	protein_coding	19	43646095	43670547	-	darkolivegreen
ENSG00000011426	ANLN	Protein_Coding	protein_coding	7	36389806	36453791	+	brown
ENSG00000011451	WIZ	Protein_Coding	protein_coding	19	15419980	15449951	-	darkgreen
ENSG00000011454	RABGAP1	Protein_Coding	protein_coding	9	122940833	123104866	+	maroon
ENSG00000011465	DCN	Protein_Coding	protein_coding	12	91140484	91183123	-	darkolivegreen
ENSG00000011478	QPCTL	Protein_Coding	protein_coding	19	45692483	45703989	+	brown
ENSG00000011485	PPP5C	Protein_Coding	protein_coding	19	46346994	46392981	+	brown
ENSG00000011523	CEP68	Protein_Coding	protein_coding	2	65056366	65087004	+	brown
ENSG00000011566	MAP4K3	Protein_Coding	protein_coding	2	39249266	39437312	-	brown
ENSG00000011638	TMEM159	Protein_Coding	protein_coding	16	21158377	21180616	+	brown
ENSG00000012048	BRCA1	Protein_Coding	protein_coding	17	43044295	43125483	-	brown
ENSG00000012061	ERCC1	Protein_Coding	protein_coding	19	45407333	45478828	-	darkgreen
ENSG00000012171	SEMA3B	Protein_Coding	protein_coding	3	50267558	50277546	+	mediumorchid
ENSG00000012174	MBTPS2	Protein_Coding	protein_coding	X	21839636	21885424	+	coral2
ENSG00000012211	PRICKLE3	Protein_Coding	protein_coding	X	49175264	49186528	-	brown
ENSG00000012232	EXTL3	Protein_Coding	protein_coding	8	28600469	28755599	+	magenta4
ENSG00000012504	NR1H4	Protein_Coding	protein_coding	12	100473708	100564413	+	greenyellow
ENSG00000012660	ELOVL5	Protein_Coding	protein_coding	6	53267398	53349179	-	brown
ENSG00000012822	CALCOCO1	Protein_Coding	protein_coding	12	53708517	53727745	-	black
ENSG00000012963	UBR7	Protein_Coding	protein_coding	14	93207056	93229215	+	brown
ENSG00000012983	MAP4K5	Protein_Coding	protein_coding	14	50418501	50561126	-	black
ENSG00000013016	EHD3	Protein_Coding	protein_coding	2	31234337	31269447	+	darkolivegreen
ENSG00000013275	PSMC4	Protein_Coding	protein_coding	19	39971005	39981441	+	brown
ENSG00000013288	MAN2B2	Protein_Coding	protein_coding	4	6575175	6623362	+	black
ENSG00000013297	CLDN11	Protein_Coding	protein_coding	3	170418865	170860380	+	palevioletred2
ENSG00000013306	SLC25A39	Protein_Coding	protein_coding	17	44319625	44324870	-	brown
ENSG00000013364	MVP	Protein_Coding	protein_coding	16	29820394	29848039	+	darkolivegreen
ENSG00000013374	NUB1	Protein_Coding	protein_coding	7	151341699	151378449	+	greenyellow
ENSG00000013375	PGM3	Protein_Coding	protein_coding	6	83161150	83193936	-	darkolivegreen
ENSG00000013392	RWDD2A	Protein_Coding	protein_coding	6	83193379	83198932	+	blue2
ENSG00000013441	CLK1	Protein_Coding	protein_coding	2	200853009	200864744	-	black
ENSG00000013503	POLR3B	Protein_Coding	protein_coding	12	106357658	106510198	+	brown
ENSG00000013523	ANGEL1	Protein_Coding	protein_coding	14	76787243	76826246	-	purple
ENSG00000013561	RNF14	Protein_Coding	protein_coding	5	141958328	141990291	+	darkgreen
ENSG00000013563	DNASE1L1	Protein_Coding	protein_coding	X	154401238	154412112	-	darkolivegreen
ENSG00000013573	DDX11	Protein_Coding	protein_coding	12	31073845	31104791	+	brown
ENSG00000013583	HEBP1	Protein_Coding	protein_coding	12	12974864	13000273	-	brown
ENSG00000013588	GPRC5A	Protein_Coding	protein_coding	12	12890782	12917937	+	greenyellow
ENSG00000013619	MAMLD1	Protein_Coding	protein_coding	X	150361422	150514178	+	black
ENSG00000013810	TACC3	Protein_Coding	protein_coding	4	1721490	1745176	+	brown
ENSG00000014123	UFL1	Protein_Coding	protein_coding	6	96521595	96555276	+	black
ENSG00000014138	POLA2	Protein_Coding	protein_coding	11	65261762	65305589	+	brown
ENSG00000014164	ZC3H3	Protein_Coding	protein_coding	8	143437655	143541453	-	palevioletred3
ENSG00000014216	CAPN1	Protein_Coding	protein_coding	11	65180566	65212006	+	brown
ENSG00000014641	MDH1	Protein_Coding	protein_coding	2	63588609	63607197	+	brown
ENSG00000014824	SLC30A9	Protein_Coding	protein_coding	4	41990472	42090457	+	brown
ENSG00000014914	MTMR11	Protein_Coding	protein_coding	1	149928651	149936898	-	black
ENSG00000014919	COX15	Protein_Coding	protein_coding	10	99711844	99732100	-	darkmagenta
ENSG00000015133	CCDC88C	Protein_Coding	protein_coding	14	91271323	91417844	-	darkseagreen3
ENSG00000015153	YAF2	Protein_Coding	protein_coding	12	42157104	42238349	-	black
ENSG00000015171	ZMYND11	Protein_Coding	protein_coding	10	134465	254637	+	black
ENSG00000015475	BID	Protein_Coding	protein_coding	22	17734138	17774770	-	brown
ENSG00000015479	MATR3	Protein_Coding	protein_coding	5	139273752	139331677	+	brown
ENSG00000015532	XYLT2	Protein_Coding	protein_coding	17	50346092	50363138	+	darkolivegreen
ENSG00000015568	RGPD5	Protein_Coding	protein_coding	2	109792758	109857695	+	plum
ENSG00000015676	NUDCD3	Protein_Coding	protein_coding	7	44379121	44490880	-	purple
ENSG00000016391	CHDH	Protein_Coding	protein_coding	3	53812335	53846390	-	brown
ENSG00000016864	GLT8D1	Protein_Coding	protein_coding	3	52694485	52706083	-	black
ENSG00000017260	ATP2C1	Protein_Coding	protein_coding	3	130850595	131016712	+	darkslateblue
ENSG00000017483	SLC38A5	Protein_Coding	protein_coding	X	48458537	48470256	-	brown
ENSG00000017797	RALBP1	Protein_Coding	protein_coding	18	9475009	9538116	+	tan
ENSG00000018189	RUFY3	Protein_Coding	protein_coding	4	70704204	70807315	+	maroon
ENSG00000018236	CNTN1	Protein_Coding	protein_coding	12	40692442	41072418	+	mediumorchid
ENSG00000018408	WWTR1	Protein_Coding	protein_coding	3	149517235	149736714	-	darkolivegreen
ENSG00000018510	AGPS	Protein_Coding	protein_coding	2	177392644	177543836	+	brown
ENSG00000018610	CXorf56	Protein_Coding	protein_coding	X	119538149	119565434	-	brown
ENSG00000018625	ATP1A2	Protein_Coding	protein_coding	1	160115759	160143591	+	brown
ENSG00000018699	TTC27	Protein_Coding	protein_coding	2	32628032	32821051	+	brown
ENSG00000018869	ZNF582	Protein_Coding	protein_coding	19	56375846	56393545	-	ivory
ENSG00000019144	PHLDB1	Protein_Coding	protein_coding	11	118606440	118658038	+	black
ENSG00000019485	PRDM11	Protein_Coding	protein_coding	11	45095806	45235124	+	coral2
ENSG00000019505	SYT13	Protein_Coding	protein_coding	11	45240301	45286319	-	brown
ENSG00000019549	SNAI2	Protein_Coding	protein_coding	8	48917690	48921740	-	coral1
ENSG00000019582	CD74	Protein_Coding	protein_coding	5	150401637	150412929	-	darkolivegreen4
ENSG00000019995	ZRANB1	Protein_Coding	protein_coding	10	124942123	124988189	+	brown
ENSG00000020129	NCDN	Protein_Coding	protein_coding	1	35557473	35567274	+	purple
ENSG00000020181	GPR124	Protein_Coding	protein_coding	8	37784191	37844896	+	black
ENSG00000020256	ZFP64	Protein_Coding	protein_coding	20	52051663	52204308	-	brown
ENSG00000020426	MNAT1	Protein_Coding	protein_coding	14	60734742	60969953	+	brown
ENSG00000020577	SAMD4A	Protein_Coding	protein_coding	14	54567097	54793315	+	black
ENSG00000020922	MRE11A	Protein_Coding	protein_coding	11	94415578	94493908	-	brown
ENSG00000021300	PLEKHB1	Protein_Coding	protein_coding	11	73646178	73662819	+	darkslateblue
ENSG00000021355	SERPINB1	Protein_Coding	protein_coding	6	2832332	2842006	-	brown
ENSG00000021574	SPAST	Protein_Coding	protein_coding	2	32063611	32157637	+	brown
ENSG00000021645	NRXN3	Protein_Coding	protein_coding	14	78242391	79868290	+	darkviolet
ENSG00000021762	OSBPL5	Protein_Coding	protein_coding	11	3087116	3166739	-	black
ENSG00000021776	AQR	Protein_Coding	protein_coding	15	34851782	34969839	-	brown
ENSG00000021826	CPS1	Protein_Coding	protein_coding	2	210477682	210679107	+	bisque4
ENSG00000022267	FHL1	Protein_Coding	protein_coding	X	136147400	136211359	+	darkolivegreen
ENSG00000022277	RTFDC1	Protein_Coding	protein_coding	20	56468585	56519449	+	darkgreen
ENSG00000022567	SLC45A4	Protein_Coding	protein_coding	8	141207166	141308305	-	brown
ENSG00000022840	RNF10	Protein_Coding	protein_coding	12	120533480	120577594	+	brown
ENSG00000022976	ZNF839	Protein_Coding	protein_coding	14	102317377	102342702	+	bisque4
ENSG00000023041	ZDHHC6	Protein_Coding	protein_coding	10	112430300	112446914	-	purple
ENSG00000023171	GRAMD1B	Protein_Coding	protein_coding	11	123525636	123627774	+	greenyellow
ENSG00000023191	RNH1	Protein_Coding	protein_coding	11	494512	507300	-	darkgreen
ENSG00000023228	NDUFS1	Protein_Coding	protein_coding	2	206114817	206159603	-	palevioletred3
ENSG00000023287	RB1CC1	Protein_Coding	protein_coding	8	52622456	52745843	-	brown
ENSG00000023318	ERP44	Protein_Coding	protein_coding	9	99979179	100099040	-	black
ENSG00000023330	ALAS1	Protein_Coding	protein_coding	3	52198086	52214327	+	brown
ENSG00000023516	AKAP11	Protein_Coding	protein_coding	13	42272153	42323267	+	black
ENSG00000023572	GLRX2	Protein_Coding	protein_coding	1	193096468	193106114	-	darkolivegreen
ENSG00000023608	SNAPC1	Protein_Coding	protein_coding	14	61762357	61796428	+	brown
ENSG00000023697	DERA	Protein_Coding	protein_coding	12	15911172	16037282	+	brown
ENSG00000023734	STRAP	Protein_Coding	protein_coding	12	15882391	15903478	+	brown
ENSG00000023892	DEF6	Protein_Coding	protein_coding	6	35297852	35321771	+	brown
ENSG00000023902	PLEKHO1	Protein_Coding	protein_coding	1	150149183	150164720	+	darkgreen
ENSG00000023909	GCLM	Protein_Coding	protein_coding	1	93885205	93909456	-	brown
ENSG00000024048	UBR2	Protein_Coding	protein_coding	6	42564062	42693504	+	magenta4
ENSG00000024422	EHD2	Protein_Coding	protein_coding	19	47713343	47743134	+	darkolivegreen
ENSG00000024526	DEPDC1	Protein_Coding	protein_coding	1	68474152	68497221	-	brown
ENSG00000024862	CCDC28A	Protein_Coding	protein_coding	6	138773509	138793319	+	brown
ENSG00000025039	RRAGD	Protein_Coding	protein_coding	6	89364636	89412270	-	skyblue4
ENSG00000025156	HSF2	Protein_Coding	protein_coding	6	122399546	122433119	+	lightgreen
ENSG00000025293	PHF20	Protein_Coding	protein_coding	20	35771974	35950381	+	orange
ENSG00000025423	HSD17B6	Protein_Coding	protein_coding	12	56752161	56787790	+	brown
ENSG00000025434	NR1H3	Protein_Coding	protein_coding	11	47248300	47269032	+	brown
ENSG00000025708	TYMP	Protein_Coding	protein_coding	22	50525752	50530085	-	grey60
ENSG00000025770	NCAPH2	Protein_Coding	protein_coding	22	50508216	50523472	+	darkmagenta
ENSG00000025772	TOMM34	Protein_Coding	protein_coding	20	44942130	44960486	-	brown
ENSG00000025796	SEC63	Protein_Coding	protein_coding	6	107867756	107958189	-	darkolivegreen
ENSG00000025800	KPNA6	Protein_Coding	protein_coding	1	32108038	32176568	+	brown
ENSG00000026025	VIM	Protein_Coding	protein_coding	10	17228259	17237593	+	black
ENSG00000026103	FAS	Protein_Coding	protein_coding	10	88990531	89015785	+	darkslateblue
ENSG00000026297	RNASET2	Protein_Coding	protein_coding	6	166929504	166957191	-	yellow3
ENSG00000026508	CD44	Protein_Coding	protein_coding	11	35138870	35232402	+	darkolivegreen
ENSG00000026559	KCNG1	Protein_Coding	protein_coding	20	51003656	51023129	-	brown
ENSG00000026652	AGPAT4	Protein_Coding	protein_coding	6	161129979	161274061	-	coral3
ENSG00000026950	BTN3A1	Protein_Coding	protein_coding	6	26402237	26415216	+	black
ENSG00000027001	MIPEP	Protein_Coding	protein_coding	13	23730189	23889419	-	brown
ENSG00000027697	IFNGR1	Protein_Coding	protein_coding	6	137197484	137219449	-	darkgreen
ENSG00000027847	B4GALT7	Protein_Coding	protein_coding	5	177600100	177610347	+	black
ENSG00000028116	VRK2	Protein_Coding	protein_coding	2	57907651	58159920	+	darkseagreen3
ENSG00000028203	VEZT	Protein_Coding	protein_coding	12	95217746	95302790	+	darkolivegreen
ENSG00000028277	POU2F2	Protein_Coding	protein_coding	19	42086110	42196585	-	purple
ENSG00000028310	BRD9	Protein_Coding	protein_coding	5	850291	892824	-	darkmagenta
ENSG00000028528	SNX1	Protein_Coding	protein_coding	15	64094123	64146090	+	black
ENSG00000028839	TBPL1	Protein_Coding	protein_coding	6	133952170	133990432	+	brown
ENSG00000029153	ARNTL2	Protein_Coding	protein_coding	12	27332854	27425289	+	orange
ENSG00000029363	BCLAF1	Protein_Coding	protein_coding	6	136256863	136289851	-	brown
ENSG00000029364	SLC39A9	Protein_Coding	protein_coding	14	69398015	69462388	+	black
ENSG00000029639	TFB1M	Protein_Coding	protein_coding	6	155257509	155314493	-	brown
ENSG00000029725	RABEP1	Protein_Coding	protein_coding	17	5282265	5385812	+	brown
ENSG00000029993	HMGB3	Protein_Coding	protein_coding	X	150980509	150990775	+	brown
ENSG00000030066	NUP160	Protein_Coding	protein_coding	11	47778087	47848555	-	brown
ENSG00000030110	BAK1	Protein_Coding	protein_coding	6	33572547	33580293	-	brown
ENSG00000030419	IKZF2	Protein_Coding	protein_coding	2	212999691	213152427	-	grey60
ENSG00000030582	GRN	Protein_Coding	protein_coding	17	44345246	44353102	+	magenta4
ENSG00000031003	FAM13B	Protein_Coding	protein_coding	5	137937960	138051961	-	darkviolet
ENSG00000031081	ARHGAP31	Protein_Coding	protein_coding	3	119294373	119420714	+	darkolivegreen
ENSG00000031691	CENPQ	Protein_Coding	protein_coding	6	49463378	49493107	+	brown
ENSG00000031698	SARS	Protein_Coding	protein_coding	1	109213918	109238169	+	tan
ENSG00000031823	RANBP3	Protein_Coding	protein_coding	19	5916139	5978142	-	palevioletred3
ENSG00000032219	ARID4A	Protein_Coding	protein_coding	14	58298385	58373887	+	lightsteelblue
ENSG00000032389	TSSC1	Protein_Coding	protein_coding	2	3188925	3377882	-	brown
ENSG00000032444	PNPLA6	Protein_Coding	protein_coding	19	7534004	7561764	+	brown
ENSG00000032742	IFT88	Protein_Coding	protein_coding	13	20567069	20691437	+	grey60
ENSG00000033011	ALG1	Protein_Coding	protein_coding	16	5033702	5087379	+	tan
ENSG00000033030	ZCCHC8	Protein_Coding	protein_coding	12	122472870	122500595	-	brown
ENSG00000033050	ABCF2	Protein_Coding	protein_coding	7	151207837	151227230	-	palevioletred3
ENSG00000033100	CHPF2	Protein_Coding	protein_coding	7	151232489	151238827	+	black
ENSG00000033122	LRRC7	Protein_Coding	protein_coding	1	69568398	70151945	+	darkviolet
ENSG00000033170	FUT8	Protein_Coding	protein_coding	14	65410592	65744121	+	coral1
ENSG00000033178	UBA6	Protein_Coding	protein_coding	4	67612652	67701179	-	brown
ENSG00000033327	GAB2	Protein_Coding	protein_coding	11	78215297	78418348	-	lightgreen
ENSG00000033627	ATP6V0A1	Protein_Coding	protein_coding	17	42458844	42522611	+	lightsteelblue1
ENSG00000033800	PIAS1	Protein_Coding	protein_coding	15	68054179	68198603	+	coral2
ENSG00000033867	SLC4A7	Protein_Coding	protein_coding	3	27372721	27484420	-	orange
ENSG00000034053	APBA2	Protein_Coding	protein_coding	15	28884483	29118315	+	lightgreen
ENSG00000034152	MAP2K3	Protein_Coding	protein_coding	17	21284672	21315240	+	purple
ENSG00000034510	TMSB10	Protein_Coding	protein_coding	2	84905625	84906675	+	darkgreen
ENSG00000034533	ASTE1	Protein_Coding	protein_coding	3	131013875	131027649	-	grey60
ENSG00000034677	RNF19A	Protein_Coding	protein_coding	8	100257059	100410015	-	black
ENSG00000034693	PEX3	Protein_Coding	protein_coding	6	143450807	143490010	+	purple
ENSG00000034713	GABARAPL2	Protein_Coding	protein_coding	16	75566351	75577881	+	maroon
ENSG00000035115	SH3YL1	Protein_Coding	protein_coding	2	217730	266398	-	black
ENSG00000035141	FAM136A	Protein_Coding	protein_coding	2	70295975	70302090	-	orange
ENSG00000035403	VCL	Protein_Coding	protein_coding	10	73995193	74121363	+	darkolivegreen
ENSG00000035499	DEPDC1B	Protein_Coding	protein_coding	5	60596912	60700190	-	brown
ENSG00000035681	NSMAF	Protein_Coding	protein_coding	8	58583504	58659844	-	brown
ENSG00000035687	ADSS	Protein_Coding	protein_coding	1	244408494	244452134	-	orange
ENSG00000035862	TIMP2	Protein_Coding	protein_coding	17	78852977	78925387	-	black
ENSG00000035928	RFC1	Protein_Coding	protein_coding	4	39287456	39366375	-	brown
ENSG00000036054	TBC1D23	Protein_Coding	protein_coding	3	100261000	100325251	+	magenta4
ENSG00000036257	CUL3	Protein_Coding	protein_coding	2	224470150	224585397	-	brown
ENSG00000036549	ZZZ3	Protein_Coding	protein_coding	1	77562416	77683419	-	brown
ENSG00000036672	USP2	Protein_Coding	protein_coding	11	119355215	119381726	-	brown
ENSG00000037042	TUBG2	Protein_Coding	protein_coding	17	42659305	42667006	+	darkolivegreen
ENSG00000037241	RPL26L1	Protein_Coding	protein_coding	5	172958729	172969771	+	brown
ENSG00000037280	FLT4	Protein_Coding	protein_coding	5	180601506	180649624	-	brown
ENSG00000037474	NSUN2	Protein_Coding	protein_coding	5	6599239	6633291	-	brown
ENSG00000037637	FBXO42	Protein_Coding	protein_coding	1	16246839	16352454	-	darkgreen
ENSG00000037749	MFAP3	Protein_Coding	protein_coding	5	154038906	154220478	+	black
ENSG00000037757	MRI1	Protein_Coding	protein_coding	19	13764532	13774282	+	black
ENSG00000037897	METTL1	Protein_Coding	protein_coding	12	57768471	57772793	-	brown
ENSG00000038002	AGA	Protein_Coding	protein_coding	4	177430770	177442503	-	lightsteelblue1
ENSG00000038210	PI4K2B	Protein_Coding	protein_coding	4	25160641	25279092	+	brown
ENSG00000038219	BOD1L1	Protein_Coding	protein_coding	4	13568738	13627723	-	ivory
ENSG00000038274	MAT2B	Protein_Coding	protein_coding	5	163503114	163519336	+	brown
ENSG00000038295	TLL1	Protein_Coding	protein_coding	4	165873258	166103895	+	coral2
ENSG00000038358	EDC4	Protein_Coding	protein_coding	16	67873023	67884503	+	darkgreen
ENSG00000038382	TRIO	Protein_Coding	protein_coding	5	14143702	14532128	+	coral1
ENSG00000038427	VCAN	Protein_Coding	protein_coding	5	83471465	83582303	+	darkolivegreen
ENSG00000038532	CLEC16A	Protein_Coding	protein_coding	16	10944488	11182189	+	black
ENSG00000039068	CDH1	Protein_Coding	protein_coding	16	68737225	68835548	+	brown
ENSG00000039123	SKIV2L2	Protein_Coding	protein_coding	5	55307760	55425581	+	brown
ENSG00000039319	ZFYVE16	Protein_Coding	protein_coding	5	80408013	80479350	+	black
ENSG00000039523	FAM65A	Protein_Coding	protein_coding	16	67518418	67546788	+	black
ENSG00000039560	RAI14	Protein_Coding	protein_coding	5	34656237	34832627	+	navajowhite2
ENSG00000039650	PNKP	Protein_Coding	protein_coding	19	49861204	49867909	-	palevioletred2
ENSG00000040199	PHLPP2	Protein_Coding	protein_coding	16	71637835	71724701	-	brown4
ENSG00000040275	SPDL1	Protein_Coding	protein_coding	5	169583634	169604778	+	brown
ENSG00000040341	STAU2	Protein_Coding	protein_coding	8	73420369	73747708	-	orange
ENSG00000040487	PQLC2	Protein_Coding	protein_coding	1	19312326	19329300	+	darkgreen
ENSG00000040531	CTNS	Protein_Coding	protein_coding	17	3636468	3661542	+	black
ENSG00000040608	RTN4R	Protein_Coding	protein_coding	22	20241415	20283246	-	brown
ENSG00000040633	PHF23	Protein_Coding	protein_coding	17	7235028	7239722	-	purple
ENSG00000040731	CDH10	Protein_Coding	protein_coding	5	24487100	24644978	-	lightsteelblue
ENSG00000040933	INPP4A	Protein_Coding	protein_coding	2	98444854	98594390	+	brown
ENSG00000041357	PSMA4	Protein_Coding	protein_coding	15	78540405	78552419	+	brown
ENSG00000041802	LSG1	Protein_Coding	protein_coding	3	194640788	194672477	-	brown
ENSG00000041880	PARP3	Protein_Coding	protein_coding	3	51942345	51948867	+	maroon
ENSG00000041982	TNC	Protein_Coding	protein_coding	9	115019578	115118257	-	darkolivegreen
ENSG00000041988	THAP3	Protein_Coding	protein_coding	1	6624866	6635586	+	brown
ENSG00000042062	FAM65C	Protein_Coding	protein_coding	20	50586108	50691528	-	darkolivegreen
ENSG00000042088	TDP1	Protein_Coding	protein_coding	14	89954939	90044768	+	brown
ENSG00000042286	AIFM2	Protein_Coding	protein_coding	10	70098223	70132934	-	greenyellow
ENSG00000042317	SPATA7	Protein_Coding	protein_coding	14	88384924	88470350	+	brown4
ENSG00000042429	MED17	Protein_Coding	protein_coding	11	93784227	93814695	+	plum
ENSG00000042445	RETSAT	Protein_Coding	protein_coding	2	85342088	85354620	-	darkolivegreen
ENSG00000042493	CAPG	Protein_Coding	protein_coding	2	85394748	85418432	-	darkolivegreen
ENSG00000042753	AP2S1	Protein_Coding	protein_coding	19	46838136	46850992	-	tan
ENSG00000043093	DCUN1D1	Protein_Coding	protein_coding	3	182938074	182985953	-	brown
ENSG00000043143	JADE2	Protein_Coding	protein_coding	5	134524312	134583230	+	brown
ENSG00000043355	ZIC2	Protein_Coding	protein_coding	13	99981772	99986773	+	brown
ENSG00000043514	TRIT1	Protein_Coding	protein_coding	1	39841022	39883511	-	brown
ENSG00000044090	CUL7	Protein_Coding	protein_coding	6	43037617	43053945	-	black
ENSG00000044115	CTNNA1	Protein_Coding	protein_coding	5	138610967	138935034	+	purple
ENSG00000044446	PHKA2	Protein_Coding	protein_coding	X	18892300	18984598	-	brown
ENSG00000044459	CNTLN	Protein_Coding	protein_coding	9	17134982	17503923	+	bisque4
ENSG00000044524	EPHA3	Protein_Coding	protein_coding	3	89107524	89482134	+	black
ENSG00000044574	HSPA5	Protein_Coding	protein_coding	9	125234853	125241330	-	darkolivegreen
ENSG00000046604	DSG2	Protein_Coding	protein_coding	18	31498043	31549008	+	brown
ENSG00000046647	GEMIN8	Protein_Coding	protein_coding	X	14008279	14029893	-	coral3
ENSG00000046651	OFD1	Protein_Coding	protein_coding	X	13734745	13769353	+	brown
ENSG00000046653	GPM6B	Protein_Coding	protein_coding	X	13771031	13938638	-	brown
ENSG00000046889	PREX2	Protein_Coding	protein_coding	8	67952118	68237030	+	orange
ENSG00000047056	WDR37	Protein_Coding	protein_coding	10	1049538	1132297	+	black
ENSG00000047188	YTHDC2	Protein_Coding	protein_coding	5	113513683	113595285	+	darkmagenta
ENSG00000047230	CTPS2	Protein_Coding	protein_coding	X	16588003	16712936	-	brown
ENSG00000047249	ATP6V1H	Protein_Coding	protein_coding	8	53715557	53843558	-	purple
ENSG00000047315	POLR2B	Protein_Coding	protein_coding	4	56977722	57031168	+	palevioletred3
ENSG00000047346	FAM214A	Protein_Coding	protein_coding	15	52581317	52709817	-	black
ENSG00000047410	TPR	Protein_Coding	protein_coding	1	186311652	186375693	-	brown
ENSG00000047457	CP	Protein_Coding	protein_coding	3	149162410	149222055	-	blue2
ENSG00000047578	KIAA0556	Protein_Coding	protein_coding	16	27550133	27780369	+	darkviolet
ENSG00000047579	DTNBP1	Protein_Coding	protein_coding	6	15522801	15663058	-	plum3
ENSG00000047617	ANO2	Protein_Coding	protein_coding	12	5531869	5946232	-	magenta4
ENSG00000047621	C12orf4	Protein_Coding	protein_coding	12	4487728	4538508	-	black
ENSG00000047634	SCML1	Protein_Coding	protein_coding	X	17737449	17754988	+	coral2
ENSG00000047644	WWC3	Protein_Coding	protein_coding	X	10015562	10144478	+	lightgreen
ENSG00000047849	MAP4	Protein_Coding	protein_coding	3	47850690	48089272	-	darkolivegreen
ENSG00000047932	GOPC	Protein_Coding	protein_coding	6	117318211	117602542	-	darkolivegreen
ENSG00000048028	USP28	Protein_Coding	protein_coding	11	113797874	113875570	-	brown
ENSG00000048052	HDAC9	Protein_Coding	protein_coding	7	18086949	19002416	+	lightsteelblue1
ENSG00000048140	TSPAN17	Protein_Coding	protein_coding	5	176647387	176659054	+	tan
ENSG00000048162	NOP16	Protein_Coding	protein_coding	5	176383938	176388975	-	brown
ENSG00000048342	CC2D2A	Protein_Coding	protein_coding	4	15469865	15601557	+	black
ENSG00000048392	RRM2B	Protein_Coding	protein_coding	8	102204502	102239118	-	orange
ENSG00000048405	ZNF800	Protein_Coding	protein_coding	7	127346790	127431924	-	black
ENSG00000048471	SNX29	Protein_Coding	protein_coding	16	11976737	12574289	+	maroon
ENSG00000048540	LMO3	Protein_Coding	protein_coding	12	16548373	16610594	-	lightsteelblue1
ENSG00000048544	MRPS10	Protein_Coding	protein_coding	6	42206801	42217865	-	purple
ENSG00000048545	GUCA1A	Protein_Coding	protein_coding	6	42155406	42180056	+	greenyellow
ENSG00000048649	RSF1	Protein_Coding	protein_coding	11	77659996	77821017	-	brown
ENSG00000048707	VPS13D	Protein_Coding	protein_coding	1	12230067	12512047	+	darkolivegreen
ENSG00000048740	CELF2	Protein_Coding	protein_coding	10	11005296	11336675	+	maroon
ENSG00000048828	FAM120A	Protein_Coding	protein_coding	9	93451722	93566107	+	darkolivegreen
ENSG00000048991	R3HDM1	Protein_Coding	protein_coding	2	135531455	135725270	+	brown
ENSG00000049089	COL9A2	Protein_Coding	protein_coding	1	40300487	40317816	-	maroon
ENSG00000049130	KITLG	Protein_Coding	protein_coding	12	88492793	88580851	-	brown
ENSG00000049167	ERCC8	Protein_Coding	protein_coding	5	60873831	60945073	-	brown
ENSG00000049192	ADAMTS6	Protein_Coding	protein_coding	5	65148736	65481920	-	maroon
ENSG00000049239	H6PD	Protein_Coding	protein_coding	1	9234775	9271337	+	black
ENSG00000049245	VAMP3	Protein_Coding	protein_coding	1	7771269	7781432	+	black
ENSG00000049246	PER3	Protein_Coding	protein_coding	1	7784320	7845177	+	blue2
ENSG00000049249	TNFRSF9	Protein_Coding	protein_coding	1	7915894	7943165	-	maroon
ENSG00000049323	LTBP1	Protein_Coding	protein_coding	2	32946972	33399509	+	greenyellow
ENSG00000049449	RCN1	Protein_Coding	protein_coding	11	31812391	32105755	+	darkgreen
ENSG00000049540	ELN	Protein_Coding	protein_coding	7	74027789	74069907	+	greenyellow
ENSG00000049541	RFC2	Protein_Coding	protein_coding	7	74231499	74254458	-	brown
ENSG00000049618	ARID1B	Protein_Coding	protein_coding	6	156777929	157210779	+	lightsteelblue1
ENSG00000049656	CLPTM1L	Protein_Coding	protein_coding	5	1317744	1345099	-	palevioletred3
ENSG00000049759	NEDD4L	Protein_Coding	protein_coding	18	58044367	58401540	+	brown
ENSG00000049769	PPP1R3F	Protein_Coding	protein_coding	X	49269843	49301461	+	purple
ENSG00000049860	HEXB	Protein_Coding	protein_coding	5	74640023	74722647	+	coral1
ENSG00000049883	PTCD2	Protein_Coding	protein_coding	5	72320367	72360225	+	brown
ENSG00000050130	JKAMP	Protein_Coding	protein_coding	14	59484443	59505410	+	maroon
ENSG00000050165	DKK¬†3,00	Protein_Coding	protein_coding	11	11963106	12009769	-	maroon
ENSG00000050327	ARHGEF5	Protein_Coding	protein_coding	7	144355288	144380632	+	brown
ENSG00000050344	NFE2L3	Protein_Coding	protein_coding	7	26152240	26187125	+	brown
ENSG00000050393	MCUR1	Protein_Coding	protein_coding	6	13786557	13814568	-	brown
ENSG00000050405	LIMA1	Protein_Coding	protein_coding	12	50175788	50283546	-	darkolivegreen
ENSG00000050426	LETMD1	Protein_Coding	protein_coding	12	51047962	51060424	+	lightsteelblue1
ENSG00000050438	SLC4A8	Protein_Coding	protein_coding	12	51391317	51515763	+	darkolivegreen4
ENSG00000050555	LAMC3	Protein_Coding	protein_coding	9	131009082	131094473	+	coral1
ENSG00000050748	MAPK9	Protein_Coding	protein_coding	5	180233143	180292099	-	brown
ENSG00000050767	COL23A1	Protein_Coding	protein_coding	5	178237618	178590555	-	brown
ENSG00000050820	BCAR1	Protein_Coding	protein_coding	16	75228187	75268053	-	black
ENSG00000051009	FAM160A2	Protein_Coding	protein_coding	11	6211335	6234711	-	black
ENSG00000051108	HERPUD1	Protein_Coding	protein_coding	16	56932048	56944863	+	darkolivegreen
ENSG00000051128	HOMER3	Protein_Coding	protein_coding	19	18929201	18941261	-	blue2
ENSG00000051180	RAD51	Protein_Coding	protein_coding	15	40694774	40732339	+	brown
ENSG00000051341	POLQ	Protein_Coding	protein_coding	3	121431427	121546641	-	brown
ENSG00000051382	PIK3CB	Protein_Coding	protein_coding	3	138652699	138834938	-	brown
ENSG00000051523	CYBA	Protein_Coding	protein_coding	16	88643283	88651152	-	brown
ENSG00000051596	THOC3	Protein_Coding	protein_coding	5	175917873	176034680	-	brown
ENSG00000051620	HEBP2	Protein_Coding	protein_coding	6	138403531	138422197	+	brown
ENSG00000051825	MPHOSPH9	Protein_Coding	protein_coding	12	123152320	123244014	-	brown
ENSG00000052126	PLEKHA5	Protein_Coding	protein_coding	12	19129752	19376400	+	brown
ENSG00000052344	PRSS8	Protein_Coding	protein_coding	16	31131433	31135762	-	brown
ENSG00000052723	SIKE1	Protein_Coding	protein_coding	1	114769479	114780685	-	brown
ENSG00000052749	RRP12	Protein_Coding	protein_coding	10	97356358	97426076	-	brown
ENSG00000052795	FNIP2	Protein_Coding	protein_coding	4	158769138	158908049	+	coral2
ENSG00000052802	MSMO1	Protein_Coding	protein_coding	4	165327623	165343160	+	lightgreen
ENSG00000052841	TTC17	Protein_Coding	protein_coding	11	43358932	43494933	+	coral2
ENSG00000053254	FOXN3	Protein_Coding	protein_coding	14	89124871	89619149	-	brown
ENSG00000053328	METTL24	Protein_Coding	protein_coding	6	110245928	110358272	-	grey60
ENSG00000053371	AKR7A2	Protein_Coding	protein_coding	1	19303965	19312146	-	coral2
ENSG00000053372	MRTO4	Protein_Coding	protein_coding	1	19251539	19260128	+	brown
ENSG00000053438	NNAT	Protein_Coding	protein_coding	20	37521215	37523693	+	brown
ENSG00000053501	USE1	Protein_Coding	protein_coding	19	17215346	17219829	+	black
ENSG00000053702	NRIP2	Protein_Coding	protein_coding	12	2825348	2835544	-	coral3
ENSG00000053770	AP5M1	Protein_Coding	protein_coding	14	57268909	57298742	+	brown
ENSG00000053900	ANAPC4	Protein_Coding	protein_coding	4	25377213	25418498	+	brown
ENSG00000054116	TRAPPC3	Protein_Coding	protein_coding	1	36136570	36156053	-	darkgreen
ENSG00000054118	THRAP3	Protein_Coding	protein_coding	1	36224416	36305357	+	brown
ENSG00000054148	PHPT1	Protein_Coding	protein_coding	9	136848724	136851043	+	blue2
ENSG00000054267	ARID4B	Protein_Coding	protein_coding	1	235131634	235328219	-	black
ENSG00000054277	OPN3	Protein_Coding	protein_coding	1	241590102	241677376	-	lightsteelblue1
ENSG00000054282	SDCCAG8	Protein_Coding	protein_coding	1	243256034	243500092	+	black
ENSG00000054392	HHAT	Protein_Coding	protein_coding	1	210328252	210676296	+	black
ENSG00000054523	KIF1B	Protein_Coding	protein_coding	1	10210805	10381603	+	darkslateblue
ENSG00000054598	FOXC1	Protein_Coding	protein_coding	6	1609972	1613897	+	black
ENSG00000054611	TBC1D22A	Protein_Coding	protein_coding	22	46762617	47175699	+	coral1
ENSG00000054654	SYNE2	Protein_Coding	protein_coding	14	63852983	64226433	+	brown
ENSG00000054690	PLEKHH1	Protein_Coding	protein_coding	14	67533301	67589612	+	yellow3
ENSG00000054793	ATP9A	Protein_Coding	protein_coding	20	51596514	51768634	-	black
ENSG00000054965	FAM168A	Protein_Coding	protein_coding	11	73400487	73598189	-	black
ENSG00000054967	RELT	Protein_Coding	protein_coding	11	73376264	73397474	+	maroon
ENSG00000054983	GALC	Protein_Coding	protein_coding	14	87837820	87993665	-	coral2
ENSG00000055044	NOP58	Protein_Coding	protein_coding	2	202265716	202303666	+	brown
ENSG00000055070	SZRD1	Protein_Coding	protein_coding	1	16352575	16398145	+	darkgreen
ENSG00000055118	KCNH2	Protein_Coding	protein_coding	7	150944961	150978315	-	blue2
ENSG00000055130	CUL1	Protein_Coding	protein_coding	7	148697914	148801036	+	brown
ENSG00000055147	FAM114A2	Protein_Coding	protein_coding	5	153990128	154038936	-	darkgreen
ENSG00000055163	CYFIP2	Protein_Coding	protein_coding	5	157266079	157395598	+	ivory
ENSG00000055208	TAB2	Protein_Coding	protein_coding	6	149218641	149411613	+	coral3
ENSG00000055211	GINM1	Protein_Coding	protein_coding	6	149566294	149591748	+	black
ENSG00000055332	EIF2AK2	Protein_Coding	protein_coding	2	37099210	37157065	-	brown
ENSG00000055483	USP36	Protein_Coding	protein_coding	17	78787381	78841441	-	tan
ENSG00000055609	KMT2C	Protein_Coding	protein_coding	7	152134922	152436005	-	black
ENSG00000055917	PUM2	Protein_Coding	protein_coding	2	20248691	20352234	-	brown
ENSG00000055950	MRPL43	Protein_Coding	protein_coding	10	100969458	100987515	-	brown
ENSG00000056050	C4orf27	Protein_Coding	protein_coding	4	169729465	169757953	-	brown
ENSG00000056097	ZFR	Protein_Coding	protein_coding	5	32354350	32444761	-	brown
ENSG00000056277	ZNF280C	Protein_Coding	protein_coding	X	130202711	130268899	-	brown
ENSG00000056487	PHF21B	Protein_Coding	protein_coding	22	44881162	45009999	-	brown
ENSG00000056558	TRAF1	Protein_Coding	protein_coding	9	120902393	120929173	-	black
ENSG00000056586	RC3H2	Protein_Coding	protein_coding	9	122844556	122905341	-	darkolivegreen
ENSG00000056736	IL17RB	Protein_Coding	protein_coding	3	53846580	53865800	+	orange
ENSG00000056972	TRAF3IP2	Protein_Coding	protein_coding	6	111556454	111606278	-	darkorange2
ENSG00000056998	GYG2	Protein_Coding	protein_coding	X	2828788	2882818	+	brown
ENSG00000057019	DCBLD2	Protein_Coding	protein_coding	3	98795941	98901689	-	maroon
ENSG00000057252	SOAT1	Protein_Coding	protein_coding	1	179293714	179358680	+	coral2
ENSG00000057294	PKP2	Protein_Coding	protein_coding	12	32790745	32896840	-	brown
ENSG00000057608	GDI2	Protein_Coding	protein_coding	10	5765223	5842132	-	brown
ENSG00000057663	ATG5	Protein_Coding	protein_coding	6	106184476	106325820	-	brown
ENSG00000057704	TMCC3	Protein_Coding	protein_coding	12	94567124	94650562	-	coral2
ENSG00000057757	PITHD1	Protein_Coding	protein_coding	1	23778405	23788232	+	brown
ENSG00000057935	MTA3	Protein_Coding	protein_coding	2	42494569	42756947	+	brown
ENSG00000058056	USP13	Protein_Coding	protein_coding	3	179652755	179789401	+	darkseagreen3
ENSG00000058063	ATP11B	Protein_Coding	protein_coding	3	182793500	182921635	+	black
ENSG00000058085	LAMC2	Protein_Coding	protein_coding	1	183186238	183244900	+	darkolivegreen
ENSG00000058091	CDK14	Protein_Coding	protein_coding	7	90466424	91210590	+	black
ENSG00000058262	SEC61A1	Protein_Coding	protein_coding	3	128051641	128071683	+	darkolivegreen
ENSG00000058272	PPP1R12A	Protein_Coding	protein_coding	12	79773563	79935460	-	purple
ENSG00000058453	CROCC	Protein_Coding	protein_coding	1	16740273	16972979	+	brown
ENSG00000058600	POLR3E	Protein_Coding	protein_coding	16	22297375	22335103	+	orange
ENSG00000058668	ATP2B4	Protein_Coding	protein_coding	1	203626561	203744081	+	black
ENSG00000058673	ZC3H11A	Protein_Coding	protein_coding	1	203795654	203854124	+	black
ENSG00000058729	RIOK2	Protein_Coding	protein_coding	5	97160867	97183260	-	brown
ENSG00000058799	YIPF1	Protein_Coding	protein_coding	1	53851719	53889834	-	brown
ENSG00000058804	NDC1	Protein_Coding	protein_coding	1	53765460	53838860	-	brown
ENSG00000059122	FLYWCH1	Protein_Coding	protein_coding	16	2911937	2951208	+	black
ENSG00000059145	UNKL	Protein_Coding	protein_coding	16	1363205	1414751	-	brown
ENSG00000059378	PARP12	Protein_Coding	protein_coding	7	140023744	140063721	-	brown
ENSG00000059573	ALDH18A1	Protein_Coding	protein_coding	10	95605929	95656706	-	tan
ENSG00000059588	TARBP1	Protein_Coding	protein_coding	1	234391313	234479103	-	grey60
ENSG00000059691	GATB	Protein_Coding	protein_coding	4	151670504	151761023	-	brown
ENSG00000059728	MXD1	Protein_Coding	protein_coding	2	69897688	69942945	+	maroon
ENSG00000059758	CDK17	Protein_Coding	protein_coding	12	96278261	96400560	-	black
ENSG00000059769	DNAJC25	Protein_Coding	protein_coding	9	111631352	111654351	+	brown
ENSG00000059804	SLC2A3	Protein_Coding	protein_coding	12	7919230	7936275	-	brown
ENSG00000059915	PSD	Protein_Coding	protein_coding	10	102402617	102421539	-	maroon
ENSG00000060069	CTDP1	Protein_Coding	protein_coding	18	79679801	79756623	+	brown
ENSG00000060138	YBX3	Protein_Coding	protein_coding	12	10699089	10723312	-	brown
ENSG00000060237	WNK1	Protein_Coding	protein_coding	12	752593	911452	+	darkgreen
ENSG00000060339	CCAR1	Protein_Coding	protein_coding	10	68721012	68792377	+	brown
ENSG00000060491	OGFR	Protein_Coding	protein_coding	20	62804835	62814000	+	darkgreen
ENSG00000060642	PIGV	Protein_Coding	protein_coding	1	26787472	26798398	+	brown
ENSG00000060656	PTPRU	Protein_Coding	protein_coding	1	29236516	29326813	+	darkolivegreen
ENSG00000060688	SNRNP40	Protein_Coding	protein_coding	1	31259568	31296782	-	brown
ENSG00000060718	COL11A1	Protein_Coding	protein_coding	1	102876467	103108496	-	black
ENSG00000060749	QSER1	Protein_Coding	protein_coding	11	32893178	32993316	+	brown
ENSG00000060762	MPC1	Protein_Coding	protein_coding	6	166364919	166383013	-	black
ENSG00000060971	ACAA1	Protein_Coding	protein_coding	3	38103129	38137242	-	darkolivegreen
ENSG00000060982	BCAT1	Protein_Coding	protein_coding	12	24810022	24949459	-	brown
ENSG00000061273	HDAC7	Protein_Coding	protein_coding	12	47782722	47833132	-	maroon
ENSG00000061337	LZTS1	Protein_Coding	protein_coding	8	20246165	20303963	-	coral1
ENSG00000061656	SPAG4	Protein_Coding	protein_coding	20	35615892	35621049	+	brown4
ENSG00000061676	NCKAP1	Protein_Coding	protein_coding	2	182909115	183038858	-	brown
ENSG00000061794	MRPS35	Protein_Coding	protein_coding	12	27710773	27756295	+	brown
ENSG00000061918	GUCY1B3	Protein_Coding	protein_coding	4	155758992	155807591	+	darkviolet
ENSG00000061936	SFSWAP	Protein_Coding	protein_coding	12	131711081	131799737	+	bisque4
ENSG00000061938	TNK2	Protein_Coding	protein_coding	3	195863364	195911945	-	darkolivegreen
ENSG00000061987	MON2	Protein_Coding	protein_coding	12	62466817	62600479	+	black
ENSG00000062038	CDH3	Protein_Coding	protein_coding	16	68636189	68722616	+	brown
ENSG00000062194	GPBP1	Protein_Coding	protein_coding	5	57173948	57264679	+	brown
ENSG00000062370	ZNF112	Protein_Coding	protein_coding	19	44326555	44367217	-	antiquewhite4
ENSG00000062485	CS	Protein_Coding	protein_coding	12	56271699	56300392	-	yellow3
ENSG00000062598	ELMO2	Protein_Coding	protein_coding	20	46366049	46432985	-	darkgreen
ENSG00000062650	WAPAL	Protein_Coding	protein_coding	10	86435256	86521815	-	brown
ENSG00000062716	VMP1	Protein_Coding	protein_coding	17	59707192	59842255	+	darkolivegreen
ENSG00000062725	APPBP2	Protein_Coding	protein_coding	17	60443149	60526219	-	black
ENSG00000062822	POLD1	Protein_Coding	protein_coding	19	50384204	50418018	+	brown
ENSG00000063015	SEZ6	Protein_Coding	protein_coding	17	28954901	29006440	-	greenyellow
ENSG00000063046	EIF4B	Protein_Coding	protein_coding	12	53006158	53042209	+	brown
ENSG00000063127	SLC6A16	Protein_Coding	protein_coding	19	49289638	49325225	-	black
ENSG00000063169	GLTSCR1	Protein_Coding	protein_coding	19	47608196	47703277	+	brown
ENSG00000063176	SPHK2	Protein_Coding	protein_coding	19	48619291	48630717	+	brown
ENSG00000063177	RPL18	Protein_Coding	protein_coding	19	48615328	48619536	-	brown
ENSG00000063180	CA11	Protein_Coding	protein_coding	19	48637942	48646312	-	brown
ENSG00000063241	ISOC2	Protein_Coding	protein_coding	19	55452985	55462343	-	brown
ENSG00000063244	U2AF2	Protein_Coding	protein_coding	19	55654146	55674715	+	palevioletred3
ENSG00000063245	EPN1	Protein_Coding	protein_coding	19	55675226	55709858	+	brown
ENSG00000063322	MED29	Protein_Coding	protein_coding	19	39391303	39400637	+	brown
ENSG00000063438	AHRR	Protein_Coding	protein_coding	5	304176	438291	+	black
ENSG00000063587	ZNF275	Protein_Coding	protein_coding	X	153334155	153360110	+	black
ENSG00000063601	MTMR1	Protein_Coding	protein_coding	X	150692971	150765103	+	blue2
ENSG00000063660	GPC1	Protein_Coding	protein_coding	2	240435671	240468078	+	darkgreen
ENSG00000063761	ADCK1	Protein_Coding	protein_coding	14	77800083	77935012	+	brown
ENSG00000063854	HAGH	Protein_Coding	protein_coding	16	1795620	1827194	-	blue2
ENSG00000063978	RNF4	Protein_Coding	protein_coding	4	2462220	2625320	+	brown
ENSG00000064012	CASP8	Protein_Coding	protein_coding	2	201233443	201287711	+	coral1
ENSG00000064042	LIMCH1	Protein_Coding	protein_coding	4	41359607	41700044	+	brown
ENSG00000064102	ASUN	Protein_Coding	protein_coding	12	26905181	26938326	-	brown
ENSG00000064115	TM7SF3	Protein_Coding	protein_coding	12	26973195	27014434	-	orange
ENSG00000064199	SPA17	Protein_Coding	protein_coding	11	124673798	124697518	+	grey60
ENSG00000064225	ST3GAL6	Protein_Coding	protein_coding	3	98732236	98821201	+	maroon
ENSG00000064300	NGFR	Protein_Coding	protein_coding	17	49495293	49515017	+	magenta4
ENSG00000064309	CDON	Protein_Coding	protein_coding	11	125955796	126063335	-	grey60
ENSG00000064313	TAF2	Protein_Coding	protein_coding	8	119730775	119832863	-	brown
ENSG00000064393	HIPK2	Protein_Coding	protein_coding	7	139561570	139777778	-	black
ENSG00000064419	TNPO3	Protein_Coding	protein_coding	7	128954180	129055144	-	brown
ENSG00000064490	RFXANK	Protein_Coding	protein_coding	19	19192229	19201869	+	brown
ENSG00000064545	TMEM161A	Protein_Coding	protein_coding	19	19119169	19138513	-	brown
ENSG00000064547	LPAR2	Protein_Coding	protein_coding	19	19623668	19628930	-	lightgreen
ENSG00000064601	CTSA	Protein_Coding	protein_coding	20	45890144	45898820	+	darkolivegreen
ENSG00000064607	SUGP2	Protein_Coding	protein_coding	19	18990888	19034023	-	black
ENSG00000064651	SLC12A2	Protein_Coding	protein_coding	5	128083766	128189688	+	magenta4
ENSG00000064652	SNX24	Protein_Coding	protein_coding	5	122843439	123029354	+	grey60
ENSG00000064666	CNN2	Protein_Coding	protein_coding	19	1026581	1039068	+	purple
ENSG00000064687	ABCA7	Protein_Coding	protein_coding	19	1040101	1065572	+	greenyellow
ENSG00000064692	SNCAIP	Protein_Coding	protein_coding	5	122311354	122464219	+	mediumorchid
ENSG00000064703	DDX20	Protein_Coding	protein_coding	1	111755245	111768016	+	brown
ENSG00000064726	BTBD1	Protein_Coding	protein_coding	15	83016422	83067354	-	darkolivegreen
ENSG00000064763	FAR2	Protein_Coding	protein_coding	12	29149103	29340980	+	brown
ENSG00000064932	SBNO2	Protein_Coding	protein_coding	19	1107636	1174283	-	darkolivegreen
ENSG00000064933	PMS1	Protein_Coding	protein_coding	2	189784085	189877629	+	brown
ENSG00000064961	HMG20B	Protein_Coding	protein_coding	19	3572777	3579088	+	black
ENSG00000064989	CALCRL	Protein_Coding	protein_coding	2	187343129	187448460	-	black
ENSG00000064995	TAF11	Protein_Coding	protein_coding	6	34877778	34888089	-	brown
ENSG00000064999	ANKS1A	Protein_Coding	protein_coding	6	34889265	35091413	+	darkmagenta
ENSG00000065000	AP3D1	Protein_Coding	protein_coding	19	2100988	2164465	-	palevioletred3
ENSG00000065029	ZNF76	Protein_Coding	protein_coding	6	35258909	35295985	+	coral2
ENSG00000065054	SLC9A3R2	Protein_Coding	protein_coding	16	2025356	2039026	+	maroon
ENSG00000065057	NTHL1	Protein_Coding	protein_coding	16	2039815	2047866	-	brown
ENSG00000065060	UHRF1BP1	Protein_Coding	protein_coding	6	34792015	34883138	+	brown
ENSG00000065135	GNAI3	Protein_Coding	protein_coding	1	109548611	109618321	+	purple
ENSG00000065150	IPO5	Protein_Coding	protein_coding	13	97953658	98024297	+	brown
ENSG00000065154	OAT	Protein_Coding	protein_coding	10	124397303	124418976	-	tan
ENSG00000065183	WDR3	Protein_Coding	protein_coding	1	117929720	117966542	+	brown
ENSG00000065243	PKN2	Protein_Coding	protein_coding	1	88684222	88836255	+	bisque4
ENSG00000065268	WDR18	Protein_Coding	protein_coding	19	984271	998438	+	brown
ENSG00000065308	TRAM2	Protein_Coding	protein_coding	6	52497402	52576915	-	darkolivegreen
ENSG00000065320	NTN1	Protein_Coding	protein_coding	17	9021542	9244000	+	greenyellow
ENSG00000065328	MCM10	Protein_Coding	protein_coding	10	13161554	13211104	+	brown
ENSG00000065357	DGKA	Protein_Coding	protein_coding	12	55927319	55954027	+	greenyellow
ENSG00000065361	ERBB3	Protein_Coding	protein_coding	12	56079857	56103505	+	brown
ENSG00000065413	ANKRD44	Protein_Coding	protein_coding	2	196967017	197311173	-	darkolivegreen
ENSG00000065427	KARS	Protein_Coding	protein_coding	16	75627474	75648643	-	brown
ENSG00000065457	ADAT1	Protein_Coding	protein_coding	16	75596981	75623300	-	brown
ENSG00000065485	PDIA5	Protein_Coding	protein_coding	3	123067062	123225227	+	darkolivegreen
ENSG00000065491	TBC1D22B	Protein_Coding	protein_coding	6	37257772	37332970	+	brown
ENSG00000065518	NDUFB4	Protein_Coding	protein_coding	3	120596309	120602500	+	brown
ENSG00000065526	SPEN	Protein_Coding	protein_coding	1	15847864	15940460	+	purple
ENSG00000065534	MYLK	Protein_Coding	protein_coding	3	123610049	123884331	-	darkolivegreen
ENSG00000065548	ZC3H15	Protein_Coding	protein_coding	2	186486156	186509363	+	brown
ENSG00000065559	MAP2K4	Protein_Coding	protein_coding	17	12020824	12143830	+	brown
ENSG00000065600	TMEM206	Protein_Coding	protein_coding	1	212363931	212414901	-	orange
ENSG00000065609	SNAP91	Protein_Coding	protein_coding	6	83552880	83709691	-	navajowhite2
ENSG00000065613	SLK	Protein_Coding	protein_coding	10	103967201	104029233	+	darkgreen
ENSG00000065615	CYB5R4	Protein_Coding	protein_coding	6	83859643	83967424	+	brown
ENSG00000065665	SEC61A2	Protein_Coding	protein_coding	10	12129637	12169961	+	black
ENSG00000065675	PRKCQ	Protein_Coding	protein_coding	10	6427143	6580301	-	brown
ENSG00000065802	ASB1	Protein_Coding	protein_coding	2	238426742	238452250	+	darkolivegreen
ENSG00000065809	FAM107B	Protein_Coding	protein_coding	10	14518557	14774897	-	brown
ENSG00000065833	ME1	Protein_Coding	protein_coding	6	83210389	83431071	-	darkolivegreen
ENSG00000065882	TBC1D1	Protein_Coding	protein_coding	4	37891087	38139175	+	brown
ENSG00000065883	CDK13	Protein_Coding	protein_coding	7	39950037	40097134	+	purple
ENSG00000065911	MTHFD2	Protein_Coding	protein_coding	2	74198562	74217565	+	brown
ENSG00000065923	SLC9A7	Protein_Coding	protein_coding	X	46599252	46759172	-	skyblue4
ENSG00000065970	FOXJ2	Protein_Coding	protein_coding	12	8032703	8055503	+	black
ENSG00000065978	YBX1	Protein_Coding	protein_coding	1	42682395	42702349	+	brown
ENSG00000065989	PDE4A	Protein_Coding	protein_coding	19	10416773	10469631	+	palevioletred2
ENSG00000066027	PPP2R5A	Protein_Coding	protein_coding	1	212285537	212361863	+	brown
ENSG00000066032	CTNNA2	Protein_Coding	protein_coding	2	79185231	80648861	+	ivory
ENSG00000066044	ELAVL1	Protein_Coding	protein_coding	19	7958579	8445041	-	brown
ENSG00000066084	DIP2B	Protein_Coding	protein_coding	12	50504985	50748667	+	maroon
ENSG00000066117	SMARCD1	Protein_Coding	protein_coding	12	50084972	50100712	+	brown
ENSG00000066135	KDM4A	Protein_Coding	protein_coding	1	43650158	43705515	+	brown
ENSG00000066136	NFYC	Protein_Coding	protein_coding	1	40691570	40771603	+	antiquewhite4
ENSG00000066279	ASPM	Protein_Coding	protein_coding	1	197084128	197146694	-	brown
ENSG00000066322	ELOVL1	Protein_Coding	protein_coding	1	43363397	43368074	-	darkolivegreen
ENSG00000066379	ZNRD1	Protein_Coding	protein_coding	6	30058899	30064909	+	brown
ENSG00000066382	MPPED2	Protein_Coding	protein_coding	11	30384493	30586872	-	greenyellow
ENSG00000066405	CLDN18	Protein_Coding	protein_coding	3	137998735	138033655	+	grey60
ENSG00000066422	ZBTB11	Protein_Coding	protein_coding	3	101648889	101677495	-	darkmagenta
ENSG00000066427	ATXN3	Protein_Coding	protein_coding	14	92038652	92106621	-	darkorange2
ENSG00000066455	GOLGA5	Protein_Coding	protein_coding	14	92794231	92839963	+	darkolivegreen
ENSG00000066468	FGFR2	Protein_Coding	protein_coding	10	121478334	121598458	-	darkseagreen3
ENSG00000066557	LRRC40	Protein_Coding	protein_coding	1	70144805	70205620	-	brown
ENSG00000066583	ISOC1	Protein_Coding	protein_coding	5	129094751	129114028	+	brown
ENSG00000066629	EML1	Protein_Coding	protein_coding	14	99737693	99942060	+	lightgreen
ENSG00000066651	TRMT11	Protein_Coding	protein_coding	6	125986430	126039276	+	brown
ENSG00000066654	THUMPD1	Protein_Coding	protein_coding	16	20733664	20742084	-	brown
ENSG00000066697	MSANTD3	Protein_Coding	protein_coding	9	100427156	100451711	+	palevioletred3
ENSG00000066735	KIF26A	Protein_Coding	protein_coding	14	104138723	104180894	+	brown
ENSG00000066739	ATG2B	Protein_Coding	protein_coding	14	96281258	96363870	-	coral1
ENSG00000066777	ARFGEF1	Protein_Coding	protein_coding	8	67173512	67343677	-	orange
ENSG00000066827	ZFAT	Protein_Coding	protein_coding	8	134477788	134713049	-	black
ENSG00000066855	MTFR1	Protein_Coding	protein_coding	8	65644734	65771261	+	brown
ENSG00000066923	STAG3	Protein_Coding	protein_coding	7	100177563	100221488	+	lightsteelblue1
ENSG00000066926	FECH	Protein_Coding	protein_coding	18	57548283	57586772	-	brown
ENSG00000066933	MYO9A	Protein_Coding	protein_coding	15	71822289	72118577	-	black
ENSG00000067057	PFKP	Protein_Coding	protein_coding	10	3066333	3137712	+	brown
ENSG00000067064	IDI1	Protein_Coding	protein_coding	10	1039908	1049170	-	brown
ENSG00000067066	SP100	Protein_Coding	protein_coding	2	230415942	230544090	+	darkolivegreen
ENSG00000067082	KLF6	Protein_Coding	protein_coding	10	3775996	3785281	-	black
ENSG00000067113	PPAP2A	Protein_Coding	protein_coding	5	55424854	55535050	-	brown
ENSG00000067141	NEO1	Protein_Coding	protein_coding	15	73051710	73305206	+	lightgreen
ENSG00000067167	TRAM1	Protein_Coding	protein_coding	8	70573442	70608387	-	darkolivegreen
ENSG00000067177	PHKA1	Protein_Coding	protein_coding	X	72578814	72714319	-	orange
ENSG00000067182	TNFRSF1A	Protein_Coding	protein_coding	12	6328757	6342114	-	black
ENSG00000067191	CACNB1	Protein_Coding	protein_coding	17	39173456	39197703	-	darkolivegreen
ENSG00000067208	EVI5	Protein_Coding	protein_coding	1	92508696	92792404	-	black
ENSG00000067221	STOML1	Protein_Coding	protein_coding	15	73978923	73994622	-	black
ENSG00000067225	PKM	Protein_Coding	protein_coding	15	72199029	72231822	-	palevioletred2
ENSG00000067248	DHX29	Protein_Coding	protein_coding	5	55256245	55307722	-	brown
ENSG00000067334	DNTTIP2	Protein_Coding	protein_coding	1	93866283	93879918	-	brown
ENSG00000067365	METTL22	Protein_Coding	protein_coding	16	8621683	8649654	+	tan
ENSG00000067369	TP53BP1	Protein_Coding	protein_coding	15	43403061	43510728	-	grey60
ENSG00000067445	TRO	Protein_Coding	protein_coding	X	54920462	54931431	+	black
ENSG00000067533	RRP15	Protein_Coding	protein_coding	1	218285287	218337983	+	brown
ENSG00000067560	RHOA	Protein_Coding	protein_coding	3	49359145	49412998	-	tan
ENSG00000067596	DHX8	Protein_Coding	protein_coding	17	43483865	43544463	+	brown
ENSG00000067606	PRKCZ	Protein_Coding	protein_coding	1	2050470	2185395	+	indianred4
ENSG00000067704	IARS2	Protein_Coding	protein_coding	1	220094102	220148041	+	brown
ENSG00000067715	SYT1	Protein_Coding	protein_coding	12	78863993	79452008	+	blue2
ENSG00000067798	NAV3	Protein_Coding	protein_coding	12	77830905	78213008	+	coral1
ENSG00000067829	IDH3G	Protein_Coding	protein_coding	X	153785766	153794523	-	black
ENSG00000067836	ROGDI	Protein_Coding	protein_coding	16	4796968	4802950	-	darkolivegreen
ENSG00000067840	PDZD4	Protein_Coding	protein_coding	X	153802166	153830565	-	brown
ENSG00000067900	ROCK1	Protein_Coding	protein_coding	18	20946906	21111851	-	palevioletred3
ENSG00000067955	CBFB	Protein_Coding	protein_coding	16	67029116	67101058	+	darkgreen
ENSG00000067992	PDK3	Protein_Coding	protein_coding	X	24465221	24539837	+	brown
ENSG00000068001	HYAL2	Protein_Coding	protein_coding	3	50317790	50322906	-	plum3
ENSG00000068024	HDAC4	Protein_Coding	protein_coding	2	239048168	239401654	-	brown
ENSG00000068028	RASSF1	Protein_Coding	protein_coding	3	50329782	50340980	-	darkolivegreen
ENSG00000068078	FGFR3	Protein_Coding	protein_coding	4	1793307	1808872	+	ivory
ENSG00000068079	IFI35	Protein_Coding	protein_coding	17	43006725	43014456	+	coral1
ENSG00000068097	HEATR6	Protein_Coding	protein_coding	17	60043194	60078931	-	darkmagenta
ENSG00000068120	COASY	Protein_Coding	protein_coding	17	42561467	42566277	+	brown
ENSG00000068137	PLEKHH3	Protein_Coding	protein_coding	17	42667914	42676994	-	greenyellow
ENSG00000068305	MEF2A	Protein_Coding	protein_coding	15	99565417	99716466	+	black
ENSG00000068308	OTUD5	Protein_Coding	protein_coding	X	48922028	48958386	-	darkolivegreen
ENSG00000068323	TFE3	Protein_Coding	protein_coding	X	49028726	49043486	-	brown2
ENSG00000068354	TBC1D25	Protein_Coding	protein_coding	X	48539457	48562609	+	darkolivegreen
ENSG00000068366	ACSL4	Protein_Coding	protein_coding	X	109624244	109733403	-	tan
ENSG00000068383	INPP5A	Protein_Coding	protein_coding	10	132537820	132783480	+	purple
ENSG00000068394	GPKOW	Protein_Coding	protein_coding	X	49113389	49123801	-	brown
ENSG00000068400	GRIPAP1	Protein_Coding	protein_coding	X	48973720	49002264	-	orange
ENSG00000068438	FTSJ1	Protein_Coding	protein_coding	X	48476021	48486364	+	tan
ENSG00000068489	PRR11	Protein_Coding	protein_coding	17	59155499	59204705	+	brown
ENSG00000068615	REEP1	Protein_Coding	protein_coding	2	86213993	86338083	-	magenta4
ENSG00000068650	ATP11A	Protein_Coding	protein_coding	13	112690329	112887168	+	brown
ENSG00000068654	POLR1A	Protein_Coding	protein_coding	2	86020216	86106155	-	tan
ENSG00000068697	LAPTM4A	Protein_Coding	protein_coding	2	20032650	20052028	-	darkolivegreen
ENSG00000068724	TTC7A	Protein_Coding	protein_coding	2	46916157	47076137	+	mediumorchid
ENSG00000068745	IP6K2	Protein_Coding	protein_coding	3	48688003	48740353	-	black
ENSG00000068784	SRBD1	Protein_Coding	protein_coding	2	45388680	45612165	-	brown
ENSG00000068796	KIF2A	Protein_Coding	protein_coding	5	62306162	62537249	+	brown
ENSG00000068831	RASGRP2	Protein_Coding	protein_coding	11	64726911	64745456	-	brown2
ENSG00000068878	PSME4	Protein_Coding	protein_coding	2	53864067	53970840	-	brown
ENSG00000068885	IFT80	Protein_Coding	protein_coding	3	160256986	160399880	-	grey60
ENSG00000068903	SIRT2	Protein_Coding	protein_coding	19	38878555	38899862	-	black
ENSG00000068912	ERLEC1	Protein_Coding	protein_coding	2	53787044	53818819	+	black
ENSG00000068971	PPP2R5B	Protein_Coding	protein_coding	11	64917553	64934473	+	black
ENSG00000068976	PYGM	Protein_Coding	protein_coding	11	64746389	64760297	-	bisque4
ENSG00000069020	MAST4	Protein_Coding	protein_coding	5	66596361	67169595	+	lightsteelblue
ENSG00000069188	SDK2	Protein_Coding	protein_coding	17	73334384	73644089	-	antiquewhite4
ENSG00000069248	NUP133	Protein_Coding	protein_coding	1	229440260	229508341	-	brown
ENSG00000069275	NUCKS1	Protein_Coding	protein_coding	1	205712819	205750276	-	brown
ENSG00000069329	VPS35	Protein_Coding	protein_coding	16	46656132	46689518	-	darkgreen
ENSG00000069345	DNAJA2	Protein_Coding	protein_coding	16	46955362	46973788	-	brown
ENSG00000069399	BCL3	Protein_Coding	protein_coding	19	44747705	44760044	+	darkolivegreen
ENSG00000069431	ABCC9	Protein_Coding	protein_coding	12	21797401	21941402	-	navajowhite2
ENSG00000069482	GAL	Protein_Coding	protein_coding	11	68683779	68691175	+	brown
ENSG00000069493	CLEC2D	Protein_Coding	protein_coding	12	9664969	9699555	+	brown
ENSG00000069509	FUNDC1	Protein_Coding	protein_coding	X	44523639	44543001	-	brown
ENSG00000069535	MAOB	Protein_Coding	protein_coding	X	43766611	43882447	-	black
ENSG00000069667	RORA	Protein_Coding	protein_coding	15	60488284	61229319	-	black
ENSG00000069696	DRD4	Protein_Coding	protein_coding	11	637293	640706	+	lightsteelblue1
ENSG00000069702	TGFBR3	Protein_Coding	protein_coding	1	91680343	91906335	-	grey60
ENSG00000069712	KIAA1107	Protein_Coding	protein_coding	1	92167052	92184723	+	lightgreen
ENSG00000069849	ATP1B3	Protein_Coding	protein_coding	3	141876124	141926514	+	darkseagreen3
ENSG00000069869	NEDD4	Protein_Coding	protein_coding	15	55826922	55993746	-	darkolivegreen
ENSG00000069943	PIGB	Protein_Coding	protein_coding	15	55318960	55355648	+	black
ENSG00000069956	MAPK6	Protein_Coding	protein_coding	15	51952106	52067372	+	brown
ENSG00000069966	GNB5	Protein_Coding	protein_coding	15	52115105	52191369	-	brown
ENSG00000069974	RAB27A	Protein_Coding	protein_coding	15	55202966	55319113	-	black
ENSG00000069998	CECR5	Protein_Coding	protein_coding	22	17137511	17165287	-	brown
ENSG00000070010	UFD1L	Protein_Coding	protein_coding	22	19449910	19479215	-	darkolivegreen
ENSG00000070018	LRP6	Protein_Coding	protein_coding	12	12116025	12267012	-	brown
ENSG00000070031	SCT	Protein_Coding	protein_coding	11	626431	627143	-	grey60
ENSG00000070047	PHRF1	Protein_Coding	protein_coding	11	576486	612222	+	palevioletred3
ENSG00000070061	IKBKAP	Protein_Coding	protein_coding	9	108867517	108934116	-	palevioletred3
ENSG00000070081	NUCB2	Protein_Coding	protein_coding	11	17208153	17349974	+	black
ENSG00000070087	PFN2	Protein_Coding	protein_coding	3	149964904	150050788	-	darkviolet
ENSG00000070159	PTPN3	Protein_Coding	protein_coding	9	109375466	109498313	-	magenta4
ENSG00000070214	SLC44A1	Protein_Coding	protein_coding	9	105244622	105439171	+	brown
ENSG00000070269	TMEM260	Protein_Coding	protein_coding	14	56488354	56650606	+	black
ENSG00000070366	SMG6	Protein_Coding	protein_coding	17	2059839	2303771	-	coral2
ENSG00000070367	EXOC5	Protein_Coding	protein_coding	14	57200507	57269008	-	brown
ENSG00000070371	CLTCL1	Protein_Coding	protein_coding	22	19179473	19291716	-	purple
ENSG00000070404	FSTL3	Protein_Coding	protein_coding	19	676365	683390	+	darkolivegreen
ENSG00000070413	DGCR2	Protein_Coding	protein_coding	22	19036282	19122454	-	darkgreen
ENSG00000070423	RNF126	Protein_Coding	protein_coding	19	647526	663277	-	brown
ENSG00000070444	MNT	Protein_Coding	protein_coding	17	2384060	2401118	-	black
ENSG00000070476	ZXDC	Protein_Coding	protein_coding	3	126437601	126475919	-	maroon
ENSG00000070495	JMJD6	Protein_Coding	protein_coding	17	76712832	76726799	-	darkolivegreen
ENSG00000070501	POLB	Protein_Coding	protein_coding	8	42338454	42371808	+	brown
ENSG00000070540	WIPI1	Protein_Coding	protein_coding	17	68420948	68457513	-	black
ENSG00000070610	GBA2	Protein_Coding	protein_coding	9	35736866	35749228	-	brown
ENSG00000070614	NDST1	Protein_Coding	protein_coding	5	150485818	150558211	+	navajowhite2
ENSG00000070669	ASNS	Protein_Coding	protein_coding	7	97852118	97872542	-	brown
ENSG00000070718	AP3M2	Protein_Coding	protein_coding	8	42152946	42171673	+	purple
ENSG00000070756	PABPC1	Protein_Coding	protein_coding	8	100685816	100722809	-	brown
ENSG00000070759	TESK2	Protein_Coding	protein_coding	1	45343883	45491166	-	orange
ENSG00000070761	CFAP20	Protein_Coding	protein_coding	16	58113588	58129450	-	brown
ENSG00000070770	CSNK2A2	Protein_Coding	protein_coding	16	58157907	58197920	-	brown
ENSG00000070778	PTPN21	Protein_Coding	protein_coding	14	88465778	88554733	-	black
ENSG00000070785	EIF2B3	Protein_Coding	protein_coding	1	44850522	44986722	-	brown
ENSG00000070814	TCOF1	Protein_Coding	protein_coding	5	150357639	150400308	+	brown
ENSG00000070831	CDC42	Protein_Coding	protein_coding	1	22052627	22092946	+	darkolivegreen
ENSG00000070882	OSBPL3	Protein_Coding	protein_coding	7	24796539	24981634	-	maroon
ENSG00000070950	RAD18	Protein_Coding	protein_coding	3	8775402	8963773	-	brown
ENSG00000070961	ATP2B1	Protein_Coding	protein_coding	12	89588049	89709300	-	purple
ENSG00000071051	NCK2	Protein_Coding	protein_coding	2	105744897	105894274	+	darkgreen
ENSG00000071054	MAP4K4	Protein_Coding	protein_coding	2	101696850	101894689	+	purple
ENSG00000071073	MGAT4A	Protein_Coding	protein_coding	2	98619106	98731126	-	skyblue4
ENSG00000071082	RPL31	Protein_Coding	protein_coding	2	101001715	101024032	+	brown
ENSG00000071127	WDR1	Protein_Coding	protein_coding	4	10074339	10116949	-	darkolivegreen
ENSG00000071189	SNX13	Protein_Coding	protein_coding	7	17790761	17940501	-	floralwhite
ENSG00000071205	ARHGAP10	Protein_Coding	protein_coding	4	147732063	148072780	+	darkviolet
ENSG00000071242	RPS6KA2	Protein_Coding	protein_coding	6	166409364	166906451	-	purple
ENSG00000071243	ING3	Protein_Coding	protein_coding	7	120950749	120977216	+	lightgreen
ENSG00000071246	VASH1	Protein_Coding	protein_coding	14	76762189	76783015	+	black
ENSG00000071282	LMCD1	Protein_Coding	protein_coding	3	8501707	8568125	+	darkolivegreen
ENSG00000071462	WBSCR22	Protein_Coding	protein_coding	7	73683025	73705161	+	brown
ENSG00000071537	SEL1L	Protein_Coding	protein_coding	14	81471549	81533861	-	black
ENSG00000071539	TRIP13	Protein_Coding	protein_coding	5	892643	919357	+	brown
ENSG00000071553	ATP6AP1	Protein_Coding	protein_coding	X	154428632	154436516	+	black
ENSG00000071564	TCF3	Protein_Coding	protein_coding	19	1609290	1652605	-	brown
ENSG00000071575	TRIB2	Protein_Coding	protein_coding	2	12716889	12742734	+	coral1
ENSG00000071626	DAZAP1	Protein_Coding	protein_coding	19	1407569	1435687	+	brown
ENSG00000071655	MBD3	Protein_Coding	protein_coding	19	1573596	1592801	-	palevioletred3
ENSG00000071794	HLTF	Protein_Coding	protein_coding	3	149030127	149086554	-	lightgreen
ENSG00000071859	FAM50A	Protein_Coding	protein_coding	X	154444126	154450654	+	darkgreen
ENSG00000071889	FAM3A	Protein_Coding	protein_coding	X	154506159	154516242	-	darkgreen
ENSG00000071894	CPSF1	Protein_Coding	protein_coding	8	144393229	144409349	-	brown
ENSG00000071967	CYBRD1	Protein_Coding	protein_coding	2	171522247	171558133	+	black
ENSG00000071994	PDCD2	Protein_Coding	protein_coding	6	170575295	170584692	-	brown
ENSG00000072041	SLC6A15	Protein_Coding	protein_coding	12	84859488	84913615	-	brown
ENSG00000072042	RDH11	Protein_Coding	protein_coding	14	67676801	67695814	-	brown
ENSG00000072062	PRKACA	Protein_Coding	protein_coding	19	14091688	14118084	-	black
ENSG00000072071	LPHN1	Protein_Coding	protein_coding	19	14147743	14206187	-	tan
ENSG00000072110	ACTN1	Protein_Coding	protein_coding	14	68874143	68979440	-	darkolivegreen
ENSG00000072121	ZFYVE26	Protein_Coding	protein_coding	14	67727374	67816590	-	floralwhite
ENSG00000072133	RPS6KA6	Protein_Coding	protein_coding	X	84058346	84187925	-	brown
ENSG00000072134	EPN2	Protein_Coding	protein_coding	17	19215615	19336715	+	indianred4
ENSG00000072135	PTPN18	Protein_Coding	protein_coding	2	130356007	130375409	+	maroon
ENSG00000072163	LIMS2	Protein_Coding	protein_coding	2	127638381	127681786	-	navajowhite2
ENSG00000072195	SPEG	Protein_Coding	protein_coding	2	219434846	219498287	+	darkolivegreen
ENSG00000072201	LNX1	Protein_Coding	protein_coding	4	53459301	53701405	-	blue2
ENSG00000072210	ALDH3A2	Protein_Coding	protein_coding	17	19648136	19677598	+	orange
ENSG00000072274	TFRC	Protein_Coding	protein_coding	3	196027183	196082189	-	brown
ENSG00000072310	SREBF1	Protein_Coding	protein_coding	17	17810399	17837002	-	brown
ENSG00000072364	AFF4	Protein_Coding	protein_coding	5	132875379	132963634	-	black
ENSG00000072401	UBE2D1	Protein_Coding	protein_coding	10	58334975	58370753	+	brown
ENSG00000072415	MPP5	Protein_Coding	protein_coding	14	67241109	67335819	+	grey60
ENSG00000072422	RHOBTB1	Protein_Coding	protein_coding	10	60869438	61001440	-	black
ENSG00000072501	SMC1A	Protein_Coding	protein_coding	X	53374149	53422728	-	brown
ENSG00000072506	HSD17B10	Protein_Coding	protein_coding	X	53431258	53434373	-	brown
ENSG00000072518	MARK2	Protein_Coding	protein_coding	11	63838928	63911019	+	brown
ENSG00000072571	HMMR	Protein_Coding	protein_coding	5	163460203	163491945	+	brown
ENSG00000072609	CHFR	Protein_Coding	protein_coding	12	132822187	132956304	-	coral1
ENSG00000072682	P4HA2	Protein_Coding	protein_coding	5	132191838	132295315	-	darkolivegreen
ENSG00000072736	NFATC3	Protein_Coding	protein_coding	16	68084751	68229259	+	brown
ENSG00000072756	TRNT1	Protein_Coding	protein_coding	3	3126916	3150879	+	floralwhite
ENSG00000072778	ACADVL	Protein_Coding	protein_coding	17	7217125	7225273	+	black
ENSG00000072786	STK10	Protein_Coding	protein_coding	5	172042073	172188386	-	darkolivegreen
ENSG00000072803	FBXW11	Protein_Coding	protein_coding	5	171861549	172006873	-	brown
ENSG00000072818	ACAP1	Protein_Coding	protein_coding	17	7336529	7351478	+	brown
ENSG00000072832	CRMP1	Protein_Coding	protein_coding	4	5748084	5893058	-	purple
ENSG00000072840	EVC	Protein_Coding	protein_coding	4	5711197	5814305	+	black
ENSG00000072849	DERL2	Protein_Coding	protein_coding	17	5471251	5486811	-	darkgreen
ENSG00000072864	NDE1	Protein_Coding	protein_coding	16	15643267	15726353	+	darkgreen
ENSG00000072952	MRVI1	Protein_Coding	protein_coding	11	10573091	10693988	-	greenyellow
ENSG00000072954	TMEM38A	Protein_Coding	protein_coding	19	16661127	16690029	+	brown
ENSG00000072958	AP1M1	Protein_Coding	protein_coding	19	16197578	16245907	+	black
ENSG00000073008	PVR	Protein_Coding	protein_coding	19	44643798	44663583	+	darkolivegreen
ENSG00000073050	XRCC1	Protein_Coding	protein_coding	19	43543040	43580473	-	lightgreen
ENSG00000073060	SCARB1	Protein_Coding	protein_coding	12	124776856	124882668	-	darkslateblue
ENSG00000073067	CYP2W1	Protein_Coding	protein_coding	7	983199	989640	+	lightsteelblue1
ENSG00000073111	MCM2	Protein_Coding	protein_coding	3	127598223	127622436	+	brown
ENSG00000073146	MOV10L1	Protein_Coding	protein_coding	22	50089879	50161690	+	darkolivegreen
ENSG00000073150	PANX2	Protein_Coding	protein_coding	22	50170731	50180294	+	orange
ENSG00000073169	SELO	Protein_Coding	protein_coding	22	50200979	50217616	+	black
ENSG00000073331	ALPK1	Protein_Coding	protein_coding	4	112285509	112442620	+	black
ENSG00000073350	LLGL2	Protein_Coding	protein_coding	17	75525080	75575208	+	orange
ENSG00000073417	PDE8A	Protein_Coding	protein_coding	15	84980440	85139145	+	coral1
ENSG00000073464	CLCN4	Protein_Coding	protein_coding	X	10156945	10237660	+	antiquewhite4
ENSG00000073536	NLE1	Protein_Coding	protein_coding	17	35128753	35142315	-	brown
ENSG00000073578	SDHA	Protein_Coding	protein_coding	5	218241	256700	+	brown
ENSG00000073584	SMARCE1	Protein_Coding	protein_coding	17	40624962	40648508	-	plum
ENSG00000073605	GSDMB	Protein_Coding	protein_coding	17	39904595	39919854	-	black
ENSG00000073614	KDM5A	Protein_Coding	protein_coding	12	280129	389454	-	coral2
ENSG00000073711	PPP2R3A	Protein_Coding	protein_coding	3	135965673	136147891	+	bisque4
ENSG00000073712	FERMT2	Protein_Coding	protein_coding	14	52857268	52952435	-	darkolivegreen
ENSG00000073792	IGF2BP2	Protein_Coding	protein_coding	3	185643739	185825056	-	brown
ENSG00000073803	MAP3K13	Protein_Coding	protein_coding	3	185282941	185489097	+	grey60
ENSG00000073849	ST6GAL1	Protein_Coding	protein_coding	3	186930485	187078553	+	brown
ENSG00000073910	FRY	Protein_Coding	protein_coding	13	32031300	32299122	+	magenta4
ENSG00000073921	PICALM	Protein_Coding	protein_coding	11	85957684	86069882	-	darkolivegreen
ENSG00000073969	NSF	Protein_Coding	protein_coding	17	46590669	46757464	+	darkolivegreen
ENSG00000074047	GLI2	Protein_Coding	protein_coding	2	120735623	120992653	+	brown
ENSG00000074054	CLASP1	Protein_Coding	protein_coding	2	121337776	121649587	-	black
ENSG00000074071	MRPS34	Protein_Coding	protein_coding	16	1771890	1773155	-	brown
ENSG00000074181	NOTCH3	Protein_Coding	protein_coding	19	15159038	15200981	-	darkgreen
ENSG00000074201	CLNS1A	Protein_Coding	protein_coding	11	77514936	77637805	-	brown
ENSG00000074211	PPP2R2C	Protein_Coding	protein_coding	4	6320578	6563600	-	brown
ENSG00000074219	TEAD2	Protein_Coding	protein_coding	19	49340595	49362457	-	brown
ENSG00000074266	EED	Protein_Coding	protein_coding	11	86244544	86278813	+	brown
ENSG00000074319	TSG101	Protein_Coding	protein_coding	11	18468336	18527232	-	magenta4
ENSG00000074356	C17orf85	Protein_Coding	protein_coding	17	3811523	3846251	-	darkgreen
ENSG00000074370	ATP2A3	Protein_Coding	protein_coding	17	3923870	3964464	-	brown
ENSG00000074410	CA12	Protein_Coding	protein_coding	15	63321378	63382161	-	coral3
ENSG00000074416	MGLL	Protein_Coding	protein_coding	3	127689062	127823250	-	darkolivegreen
ENSG00000074527	NTN4	Protein_Coding	protein_coding	12	95657807	95791152	-	navajowhite2
ENSG00000074582	BCS1L	Protein_Coding	protein_coding	2	218658764	218663443	+	darkgreen
ENSG00000074590	NUAK1	Protein_Coding	protein_coding	12	106063340	106140033	-	darkolivegreen
ENSG00000074603	DPP8	Protein_Coding	protein_coding	15	65442463	65517704	-	darkolivegreen
ENSG00000074621	SLC24A1	Protein_Coding	protein_coding	15	65611366	65660995	+	maroon
ENSG00000074657	ZNF532	Protein_Coding	protein_coding	18	58862600	58986480	+	brown
ENSG00000074695	LMAN1	Protein_Coding	protein_coding	18	59327823	59359962	-	black
ENSG00000074696	PTPLAD1	Protein_Coding	protein_coding	15	65530418	65578352	+	brown
ENSG00000074755	ZZEF1	Protein_Coding	protein_coding	17	4004445	4143020	-	black
ENSG00000074800	ENO1	Protein_Coding	protein_coding	1	8861002	8879249	-	brown
ENSG00000074842	C19orf10	Protein_Coding	protein_coding	19	4641374	4670370	-	darkolivegreen
ENSG00000074855	ANO8	Protein_Coding	protein_coding	19	17323223	17334829	-	blue2
ENSG00000074935	TUBE1	Protein_Coding	protein_coding	6	112070777	112087529	-	darkmagenta
ENSG00000074964	ARHGEF10L	Protein_Coding	protein_coding	1	17539835	17697874	+	brown
ENSG00000075035	WSCD2	Protein_Coding	protein_coding	12	108129471	108250537	+	grey60
ENSG00000075043	KCNQ2	Protein_Coding	protein_coding	20	63406039	63472638	-	brown
ENSG00000075089	ACTR6	Protein_Coding	protein_coding	12	100199122	100241865	+	brown
ENSG00000075131	TIPIN	Protein_Coding	protein_coding	15	66336206	66386746	-	brown
ENSG00000075142	SRI	Protein_Coding	protein_coding	7	88205118	88226993	-	brown
ENSG00000075151	EIF4G3	Protein_Coding	protein_coding	1	20806292	21176888	-	black
ENSG00000075188	NUP37	Protein_Coding	protein_coding	12	102073103	102120124	-	brown
ENSG00000075213	SEMA3A	Protein_Coding	protein_coding	7	83955777	84492724	-	maroon
ENSG00000075218	GTSE1	Protein_Coding	protein_coding	22	46296741	46330810	+	brown
ENSG00000075223	SEMA3C	Protein_Coding	protein_coding	7	80742538	80922359	-	darkviolet
ENSG00000075234	TTC38	Protein_Coding	protein_coding	22	46267961	46294008	+	palevioletred3
ENSG00000075239	ACAT1	Protein_Coding	protein_coding	11	108121516	108147776	+	brown
ENSG00000075240	GRAMD4	Protein_Coding	protein_coding	22	46576012	46679790	+	black
ENSG00000075275	CELSR1	Protein_Coding	protein_coding	22	46360834	46537170	-	black
ENSG00000075290	WNT8B	Protein_Coding	protein_coding	10	100463041	100483744	+	brown
ENSG00000075292	ZNF638	Protein_Coding	protein_coding	2	71276561	71435069	+	bisque4
ENSG00000075303	SLC25A40	Protein_Coding	protein_coding	7	87833568	87876357	-	lightgreen
ENSG00000075336	TIMM21	Protein_Coding	protein_coding	18	74148511	74160530	+	brown
ENSG00000075340	ADD2	Protein_Coding	protein_coding	2	70607618	70768225	-	brown
ENSG00000075388	FGF4	Protein_Coding	protein_coding	11	69771016	69775403	-	brown
ENSG00000075391	RASAL2	Protein_Coding	protein_coding	1	178094141	178484147	+	coral3
ENSG00000075399	VPS9D1	Protein_Coding	protein_coding	16	89707134	89720986	-	black
ENSG00000075407	ZNF37A	Protein_Coding	protein_coding	10	38094336	38125544	+	grey60
ENSG00000075413	MARK3	Protein_Coding	protein_coding	14	103385392	103503831	+	coral1
ENSG00000075415	SLC25A3	Protein_Coding	protein_coding	12	98593591	98606379	+	brown
ENSG00000075420	FNDC3B	Protein_Coding	protein_coding	3	172039628	172401665	+	darkolivegreen
ENSG00000075426	FOSL2	Protein_Coding	protein_coding	2	28392448	28417312	+	darkolivegreen
ENSG00000075461	CACNG4	Protein_Coding	protein_coding	17	66964910	67033398	+	blue2
ENSG00000075539	FRYL	Protein_Coding	protein_coding	4	48497361	48780322	-	maroon
ENSG00000075568	TMEM131	Protein_Coding	protein_coding	2	97756333	97995891	-	black
ENSG00000075618	FSCN1	Protein_Coding	protein_coding	7	5592823	5606655	+	brown
ENSG00000075624	ACTB	Protein_Coding	protein_coding	7	5527151	5563784	-	purple
ENSG00000075643	MOCOS	Protein_Coding	protein_coding	18	36187519	36272157	+	brown
ENSG00000075651	PLD1	Protein_Coding	protein_coding	3	171600405	171810950	-	maroon
ENSG00000075702	WDR62	Protein_Coding	protein_coding	19	36054881	36105106	+	brown
ENSG00000075711	DLG1	Protein_Coding	protein_coding	3	197042560	197299300	-	greenyellow
ENSG00000075785	RAB7A	Protein_Coding	protein_coding	3	128726122	128814796	+	darkolivegreen
ENSG00000075790	BCAP29	Protein_Coding	protein_coding	7	107579977	107629170	+	black
ENSG00000075826	SEC31B	Protein_Coding	protein_coding	10	100486642	100519864	-	black
ENSG00000075856	SART3	Protein_Coding	protein_coding	12	108522580	108561400	-	brown
ENSG00000075914	EXOSC7	Protein_Coding	protein_coding	3	44975241	45036066	+	brown
ENSG00000075945	KIFAP3	Protein_Coding	protein_coding	1	169921326	170085208	-	black
ENSG00000075975	MKRN2	Protein_Coding	protein_coding	3	12557014	12583713	+	black
ENSG00000076003	MCM6	Protein_Coding	protein_coding	2	135839626	135876426	-	brown
ENSG00000076043	REXO2	Protein_Coding	protein_coding	11	114439386	114450279	+	darkolivegreen
ENSG00000076053	RBM7	Protein_Coding	protein_coding	11	114400030	114414203	+	palevioletred2
ENSG00000076067	RBMS2	Protein_Coding	protein_coding	12	56521929	56596196	+	black
ENSG00000076108	BAZ2A	Protein_Coding	protein_coding	12	56595596	56636816	-	brown
ENSG00000076201	PTPN23	Protein_Coding	protein_coding	3	47381011	47413441	+	coral2
ENSG00000076242	MLH1	Protein_Coding	protein_coding	3	36993332	37050918	+	brown
ENSG00000076248	UNG	Protein_Coding	protein_coding	12	109097574	109110992	+	brown
ENSG00000076258	FMO4	Protein_Coding	protein_coding	1	171314208	171342084	+	mediumorchid
ENSG00000076321	KLHL20	Protein_Coding	protein_coding	1	173714941	173786702	+	maroon
ENSG00000076356	PLXNA2	Protein_Coding	protein_coding	1	208022242	208244320	-	darkviolet
ENSG00000076382	SPAG5	Protein_Coding	protein_coding	17	28577565	28599279	-	brown
ENSG00000076513	ANKRD13A	Protein_Coding	protein_coding	12	109999186	110039763	+	navajowhite2
ENSG00000076554	TPD52	Protein_Coding	protein_coding	8	80034868	80231232	-	orange
ENSG00000076555	ACACB	Protein_Coding	protein_coding	12	109116595	109268226	+	brown
ENSG00000076604	TRAF4	Protein_Coding	protein_coding	17	28743984	28750958	+	brown
ENSG00000076641	PAG1	Protein_Coding	protein_coding	8	80967810	81112068	-	maroon
ENSG00000076650	GPATCH1	Protein_Coding	protein_coding	19	33080880	33130542	+	brown
ENSG00000076685	NT5C2	Protein_Coding	protein_coding	10	103088017	103193306	-	black
ENSG00000076706	MCAM	Protein_Coding	protein_coding	11	119308529	119321521	-	darkolivegreen
ENSG00000076716	GPC4	Protein_Coding	protein_coding	X	133300103	133415490	-	brown
ENSG00000076770	MBNL3	Protein_Coding	protein_coding	X	132369317	132489968	-	darkseagreen3
ENSG00000076826	CAMSAP3	Protein_Coding	protein_coding	19	7595902	7618308	+	orange
ENSG00000076864	RAP1GAP	Protein_Coding	protein_coding	1	21596215	21669363	-	darkolivegreen
ENSG00000076924	XAB2	Protein_Coding	protein_coding	19	7619525	7629565	-	brown
ENSG00000076928	ARHGEF1	Protein_Coding	protein_coding	19	41883161	41930150	+	black
ENSG00000076944	STXBP2	Protein_Coding	protein_coding	19	7636881	7647873	+	orange
ENSG00000076984	MAP2K7	Protein_Coding	protein_coding	19	7903843	7914478	+	brown
ENSG00000077009	NMRK2	Protein_Coding	protein_coding	19	3933103	3942416	+	brown
ENSG00000077044	DGKD	Protein_Coding	protein_coding	2	233354507	233472104	+	antiquewhite4
ENSG00000077063	CTTNBP2	Protein_Coding	protein_coding	7	117710651	117874139	-	brown
ENSG00000077092	RARB	Protein_Coding	protein_coding	3	25174332	25597932	+	greenyellow
ENSG00000077097	TOP2B	Protein_Coding	protein_coding	3	25597905	25664907	-	orange
ENSG00000077147	TM9SF3	Protein_Coding	protein_coding	10	96518109	96587452	-	darkolivegreen
ENSG00000077150	NFKB2	Protein_Coding	protein_coding	10	102394110	102402529	+	palevioletred3
ENSG00000077152	UBE2T	Protein_Coding	protein_coding	1	202331657	202341980	-	brown
ENSG00000077157	PPP1R12B	Protein_Coding	protein_coding	1	202348699	202592706	+	navajowhite2
ENSG00000077232	DNAJC10	Protein_Coding	protein_coding	2	182716041	182794464	+	brown
ENSG00000077235	GTF3C1	Protein_Coding	protein_coding	16	27459555	27549913	-	purple
ENSG00000077238	IL4R	Protein_Coding	protein_coding	16	27313668	27364778	+	coral1
ENSG00000077254	USP33	Protein_Coding	protein_coding	1	77695987	77759852	-	darkmagenta
ENSG00000077264	PAK3	Protein_Coding	protein_coding	X	110944285	111227361	+	darkolivegreen
ENSG00000077274	CAPN6	Protein_Coding	protein_coding	X	111245103	111270523	-	brown
ENSG00000077312	SNRPA	Protein_Coding	protein_coding	19	40750637	40765389	+	brown
ENSG00000077348	EXOSC5	Protein_Coding	protein_coding	19	41386374	41397479	-	brown
ENSG00000077380	DYNC1I2	Protein_Coding	protein_coding	2	171687409	171748420	+	black
ENSG00000077454	LRCH4	Protein_Coding	protein_coding	7	100574011	100586153	-	black
ENSG00000077458	FAM76B	Protein_Coding	protein_coding	11	95768942	95790409	-	brown
ENSG00000077463	SIRT6	Protein_Coding	protein_coding	19	4174109	4182604	-	purple
ENSG00000077514	POLD3	Protein_Coding	protein_coding	11	74493851	74669117	+	brown
ENSG00000077549	CAPZB	Protein_Coding	protein_coding	1	19338776	19485539	-	tan
ENSG00000077585	GPR137B	Protein_Coding	protein_coding	1	236142505	236221865	+	maroon
ENSG00000077616	NAALAD2	Protein_Coding	protein_coding	11	90131515	90192894	+	lightsteelblue1
ENSG00000077684	JADE1	Protein_Coding	protein_coding	4	128809623	128875224	+	brown
ENSG00000077713	SLC25A43	Protein_Coding	protein_coding	X	119399060	119454478	+	darkolivegreen
ENSG00000077721	UBE2A	Protein_Coding	protein_coding	X	119574538	119584418	+	purple
ENSG00000077782	FGFR1	Protein_Coding	protein_coding	8	38411138	38468834	-	brown
ENSG00000077800	FKBP6	Protein_Coding	protein_coding	7	73328164	73358637	+	black
ENSG00000077942	FBLN1	Protein_Coding	protein_coding	22	45502238	45601135	+	darkolivegreen
ENSG00000077943	ITGA8	Protein_Coding	protein_coding	10	15513949	15720125	-	coral1
ENSG00000078018	MAP2	Protein_Coding	protein_coding	2	209424058	209734118	+	black
ENSG00000078043	PIAS2	Protein_Coding	protein_coding	18	46808390	46920160	-	mediumpurple3
ENSG00000078053	AMPH	Protein_Coding	protein_coding	7	38383704	38631567	-	maroon
ENSG00000078061	ARAF	Protein_Coding	protein_coding	X	47561100	47571920	+	darkgreen
ENSG00000078070	MCCC1	Protein_Coding	protein_coding	3	183015218	183116075	-	yellow3
ENSG00000078081	LAMP3	Protein_Coding	protein_coding	3	183122213	183163839	-	lightgreen
ENSG00000078098	FAP	Protein_Coding	protein_coding	2	162170684	162245151	-	darkolivegreen
ENSG00000078114	NEBL	Protein_Coding	protein_coding	10	20779973	21174187	-	darkseagreen3
ENSG00000078124	ACER3	Protein_Coding	protein_coding	11	76860867	77026797	+	orange
ENSG00000078140	UBE2K	Protein_Coding	protein_coding	4	39698044	39782792	+	brown
ENSG00000078142	PIK3C3	Protein_Coding	protein_coding	18	41955206	42087830	+	black
ENSG00000078177	N4BP2	Protein_Coding	protein_coding	4	40056826	40158252	+	brown
ENSG00000078237	C12orf5	Protein_Coding	protein_coding	12	4321205	4354593	+	orange
ENSG00000078246	TULP3	Protein_Coding	protein_coding	12	2877223	2941140	+	black
ENSG00000078269	SYNJ2	Protein_Coding	protein_coding	6	157981887	158099176	+	greenyellow
ENSG00000078295	ADCY2	Protein_Coding	protein_coding	5	7396208	7830081	+	brown
ENSG00000078304	PPP2R5C	Protein_Coding	protein_coding	14	101761798	101927989	+	coral2
ENSG00000078328	RBFOX1	Protein_Coding	protein_coding	16	6019094	7713338	+	darkviolet
ENSG00000078369	GNB1	Protein_Coding	protein_coding	1	1785285	1891117	-	darkolivegreen
ENSG00000078401	EDN1	Protein_Coding	protein_coding	6	12290363	12297194	+	navajowhite2
ENSG00000078403	MLLT10	Protein_Coding	protein_coding	10	21534165	21743630	+	brown
ENSG00000078549	ADCYAP1R1	Protein_Coding	protein_coding	7	31052461	31111479	+	brown
ENSG00000078596	ITM2A	Protein_Coding	protein_coding	X	79360384	79367667	-	coral
ENSG00000078618	NRD1	Protein_Coding	protein_coding	1	51789191	51878937	-	brown
ENSG00000078668	VDAC3	Protein_Coding	protein_coding	8	42391624	42405897	+	brown
ENSG00000078674	PCM1	Protein_Coding	protein_coding	8	17922840	18029944	+	bisque4
ENSG00000078687	TNRC6C	Protein_Coding	protein_coding	17	78004168	78108835	+	brown
ENSG00000078699	CBFA2T2	Protein_Coding	protein_coding	20	33490075	33650036	+	maroon
ENSG00000078725	BRINP1	Protein_Coding	protein_coding	9	119153458	119369467	-	brown2
ENSG00000078747	ITCH	Protein_Coding	protein_coding	20	34363235	34511393	+	black
ENSG00000078804	TP53INP2	Protein_Coding	protein_coding	20	34704290	34713439	+	darkolivegreen
ENSG00000078808	SDF4	Protein_Coding	protein_coding	1	1216908	1232031	-	darkgreen
ENSG00000078814	MYH7B	Protein_Coding	protein_coding	20	34975403	35002437	+	black
ENSG00000078902	TOLLIP	Protein_Coding	protein_coding	11	1274371	1309654	-	darkgreen
ENSG00000078967	UBE2D4	Protein_Coding	protein_coding	7	43926438	43956136	+	black
ENSG00000079101	CLUL1	Protein_Coding	protein_coding	18	596988	650334	+	mediumorchid
ENSG00000079102	RUNX1T1	Protein_Coding	protein_coding	8	91954967	92103286	-	darkolivegreen
ENSG00000079134	THOC1	Protein_Coding	protein_coding	18	214520	268050	-	brown
ENSG00000079150	FKBP7	Protein_Coding	protein_coding	2	178463664	178478600	-	black
ENSG00000079156	OSBPL6	Protein_Coding	protein_coding	2	178194481	178399433	+	brown
ENSG00000079215	SLC1A3	Protein_Coding	protein_coding	5	36606355	36688334	+	darkolivegreen
ENSG00000079246	XRCC5	Protein_Coding	protein_coding	2	216107464	216206303	+	brown
ENSG00000079257	LXN	Protein_Coding	protein_coding	3	158645822	158672693	-	greenyellow
ENSG00000079277	MKNK1	Protein_Coding	protein_coding	1	46557408	46616843	-	darkolivegreen
ENSG00000079308	TNS1	Protein_Coding	protein_coding	2	217799789	218002995	-	darkolivegreen
ENSG00000079313	REXO1	Protein_Coding	protein_coding	19	1815246	1848463	-	brown
ENSG00000079332	SAR1A	Protein_Coding	protein_coding	10	70147289	70170523	-	darkolivegreen
ENSG00000079335	CDC14A	Protein_Coding	protein_coding	1	100351734	100520277	+	darkseagreen3
ENSG00000079337	RAPGEF3	Protein_Coding	protein_coding	12	47734672	47771040	-	black
ENSG00000079387	SENP1	Protein_Coding	protein_coding	12	48042898	48106308	-	brown
ENSG00000079432	CIC	Protein_Coding	protein_coding	19	42268537	42295797	+	darkgreen
ENSG00000079435	LIPE	Protein_Coding	protein_coding	19	42401507	42427426	-	lightgreen
ENSG00000079459	FDFT1	Protein_Coding	protein_coding	8	11795573	11839309	+	brown
ENSG00000079462	PAFAH1B3	Protein_Coding	protein_coding	19	42297033	42303546	-	brown
ENSG00000079482	OPHN1	Protein_Coding	protein_coding	X	68042344	68433913	-	darkolivegreen
ENSG00000079616	KIF22	Protein_Coding	protein_coding	16	29790719	29805385	+	brown
ENSG00000079691	LRRC16A	Protein_Coding	protein_coding	6	25279078	25620530	+	darkslateblue
ENSG00000079739	PGM1	Protein_Coding	protein_coding	1	63593276	63660245	+	brown2
ENSG00000079785	DDX1	Protein_Coding	protein_coding	2	15591178	15631111	+	brown
ENSG00000079805	DNM2	Protein_Coding	protein_coding	19	10718079	10833488	+	purple
ENSG00000079819	EPB41L2	Protein_Coding	protein_coding	6	130839347	131063322	-	black
ENSG00000079841	RIMS1	Protein_Coding	protein_coding	6	71886703	72403143	+	darkolivegreen
ENSG00000079931	MOXD1	Protein_Coding	protein_coding	6	132296055	132401545	-	black
ENSG00000079950	STX7	Protein_Coding	protein_coding	6	132445867	132513198	-	maroon
ENSG00000079974	RABL2B	Protein_Coding	protein_coding	22	50767501	50783663	-	black
ENSG00000079999	KEAP1	Protein_Coding	protein_coding	19	10486120	10503741	-	brown
ENSG00000080189	SLC35C2	Protein_Coding	protein_coding	20	46345980	46364458	-	black
ENSG00000080200	CRYBG3	Protein_Coding	protein_coding	3	97822040	97944963	+	palevioletred2
ENSG00000080298	RFX3	Protein_Coding	protein_coding	9	3218297	3526004	-	grey60
ENSG00000080345	RIF1	Protein_Coding	protein_coding	2	151409883	151508013	+	brown
ENSG00000080371	RAB21	Protein_Coding	protein_coding	12	71754874	71800285	+	maroon
ENSG00000080493	SLC4A4	Protein_Coding	protein_coding	4	71187286	71572087	+	coral2
ENSG00000080503	SMARCA2	Protein_Coding	protein_coding	9	2015219	2193624	+	black
ENSG00000080546	SESN1	Protein_Coding	protein_coding	6	108986437	109094819	-	darkslateblue
ENSG00000080561	MID2	Protein_Coding	protein_coding	X	107825755	107927193	+	black
ENSG00000080573	COL5A3	Protein_Coding	protein_coding	19	9959561	10010471	-	coral1
ENSG00000080603	SRCAP	Protein_Coding	protein_coding	16	30698209	30745194	+	black
ENSG00000080608	KIAA0020	Protein_Coding	protein_coding	9	2720469	2844241	-	brown
ENSG00000080644	CHRNA3	Protein_Coding	protein_coding	15	78593052	78621295	-	brown
ENSG00000080709	KCNN2	Protein_Coding	protein_coding	5	114360945	114496640	+	brown
ENSG00000080802	CNOT4	Protein_Coding	protein_coding	7	135361795	135510127	-	antiquewhite4
ENSG00000080815	PSEN1	Protein_Coding	protein_coding	14	73136418	73223691	+	darkgreen
ENSG00000080819	CPOX	Protein_Coding	protein_coding	3	98521132	98593723	-	brown
ENSG00000080822	CLDND1	Protein_Coding	protein_coding	3	98497912	98523066	-	brown
ENSG00000080823	MOK	Protein_Coding	protein_coding	14	102224500	102305200	-	grey60
ENSG00000080824	HSP90AA1	Protein_Coding	protein_coding	14	102080738	102139699	-	brown
ENSG00000080839	RBL1	Protein_Coding	protein_coding	20	36996349	37095995	-	brown
ENSG00000080845	DLGAP4	Protein_Coding	protein_coding	20	36306336	36528637	+	black
ENSG00000080854	IGSF9B	Protein_Coding	protein_coding	11	133908564	133956985	-	brown
ENSG00000080986	NDC80	Protein_Coding	protein_coding	18	2571511	2616635	+	brown
ENSG00000081014	AP4E1	Protein_Coding	protein_coding	15	50908672	51005900	+	orange
ENSG00000081019	RSBN1	Protein_Coding	protein_coding	1	113761832	113812476	-	lightgreen
ENSG00000081026	MAGI3	Protein_Coding	protein_coding	1	113390749	113685923	+	coral2
ENSG00000081052	COL4A4	Protein_Coding	protein_coding	2	227002711	227164113	-	darkolivegreen
ENSG00000081059	TCF7	Protein_Coding	protein_coding	5	134114711	134151865	+	darkorange2
ENSG00000081087	OSTM1	Protein_Coding	protein_coding	6	108041409	108165854	-	black
ENSG00000081138	CDH7	Protein_Coding	protein_coding	18	65750252	65890341	+	plum3
ENSG00000081154	PCNP	Protein_Coding	protein_coding	3	101574095	101594437	+	brown
ENSG00000081177	EXD2	Protein_Coding	protein_coding	14	69191511	69244020	+	brown
ENSG00000081181	ARG2	Protein_Coding	protein_coding	14	67619798	67651720	+	brown
ENSG00000081189	MEF2C	Protein_Coding	protein_coding	5	88718158	88904105	-	darkolivegreen
ENSG00000081307	UBA5	Protein_Coding	protein_coding	3	132654446	132678097	+	brown
ENSG00000081320	STK17B	Protein_Coding	protein_coding	2	196133566	196176503	-	black
ENSG00000081377	CDC14B	Protein_Coding	protein_coding	9	96490241	96619830	-	brown
ENSG00000081386	ZNF510	Protein_Coding	protein_coding	9	96755865	96778129	-	orange
ENSG00000081479	LRP2	Protein_Coding	protein_coding	2	169127109	169362685	-	grey60
ENSG00000081665	ZNF506	Protein_Coding	protein_coding	19	19785839	19821751	-	floralwhite
ENSG00000081692	JMJD4	Protein_Coding	protein_coding	1	227730425	227735411	-	darkgreen
ENSG00000081721	DUSP12	Protein_Coding	protein_coding	1	161749758	161757238	+	brown
ENSG00000081760	AACS	Protein_Coding	protein_coding	12	125065379	125143333	+	brown
ENSG00000081791	KIAA0141	Protein_Coding	protein_coding	5	141923808	141942047	+	brown
ENSG00000081803	CADPS2	Protein_Coding	protein_coding	7	122318425	122886759	-	brown
ENSG00000081818	PCDHB4	Protein_Coding	protein_coding	5	141121799	141125623	+	maroon
ENSG00000081842	PCDHA6	Protein_Coding	protein_coding	5	140827958	141012344	+	black
ENSG00000081870	HSPB11	Protein_Coding	protein_coding	1	53916574	53945929	-	black
ENSG00000081913	PHLPP1	Protein_Coding	protein_coding	18	62715450	62980433	+	darkseagreen3
ENSG00000081923	ATP8B1	Protein_Coding	protein_coding	18	57646426	57803101	-	darkolivegreen
ENSG00000082014	SMARCD3	Protein_Coding	protein_coding	7	151238764	151277896	-	black
ENSG00000082068	WDR70	Protein_Coding	protein_coding	5	37379212	37753435	+	brown
ENSG00000082146	STRADB	Protein_Coding	protein_coding	2	201387858	201480846	+	brown
ENSG00000082153	BZW1	Protein_Coding	protein_coding	2	200810594	200823846	+	palevioletred3
ENSG00000082196	C1QTNF3	Protein_Coding	protein_coding	5	34019448	34043832	-	darkolivegreen
ENSG00000082212	ME2	Protein_Coding	protein_coding	18	50879049	50954257	+	brown
ENSG00000082213	C5orf22	Protein_Coding	protein_coding	5	31532266	31555058	+	indianred4
ENSG00000082258	CCNT2	Protein_Coding	protein_coding	2	134918235	134959342	+	plum3
ENSG00000082269	FAM135A	Protein_Coding	protein_coding	6	70412941	70561174	+	darkslateblue
ENSG00000082397	EPB41L3	Protein_Coding	protein_coding	18	5392381	5630700	-	maroon
ENSG00000082438	COBLL1	Protein_Coding	protein_coding	2	164653624	164843679	-	mediumorchid
ENSG00000082458	DLG3	Protein_Coding	protein_coding	X	70444861	70505490	+	brown
ENSG00000082497	SERTAD4	Protein_Coding	protein_coding	1	210232799	210246631	+	darkolivegreen
ENSG00000082512	TRAF5	Protein_Coding	protein_coding	1	211326615	211374946	+	greenyellow
ENSG00000082515	MRPL22	Protein_Coding	protein_coding	5	154941070	154969411	+	brown
ENSG00000082516	GEMIN5	Protein_Coding	protein_coding	5	154887416	154938209	-	brown
ENSG00000082641	NFE2L1	Protein_Coding	protein_coding	17	48048329	48061487	+	darkolivegreen
ENSG00000082684	SEMA5B	Protein_Coding	protein_coding	3	122909193	123028605	-	brown
ENSG00000082701	GSK3B	Protein_Coding	protein_coding	3	119821323	120094417	-	black
ENSG00000082781	ITGB5	Protein_Coding	protein_coding	3	124761948	124901418	-	brown2
ENSG00000082805	ERC1	Protein_Coding	protein_coding	12	990509	1495933	+	darkolivegreen
ENSG00000082898	XPO1	Protein_Coding	protein_coding	2	61477849	61538626	-	brown
ENSG00000082996	RNF13	Protein_Coding	protein_coding	3	149812708	149962139	+	darkseagreen3
ENSG00000083067	TRPM3	Protein_Coding	protein_coding	9	70529063	71446904	-	antiquewhite4
ENSG00000083093	PALB2	Protein_Coding	protein_coding	16	23603160	23641310	-	brown
ENSG00000083097	DOPEY1	Protein_Coding	protein_coding	6	83067666	83171350	+	grey60
ENSG00000083099	LYRM2	Protein_Coding	protein_coding	6	89568144	89638753	-	lightsteelblue1
ENSG00000083123	BCKDHB	Protein_Coding	protein_coding	6	80106647	80346270	+	yellow3
ENSG00000083168	KAT6A	Protein_Coding	protein_coding	8	41929479	42051990	-	coral2
ENSG00000083223	ZCCHC6	Protein_Coding	protein_coding	9	86287733	86354454	-	coral1
ENSG00000083290	ULK2	Protein_Coding	protein_coding	17	19770829	19867936	-	coral2
ENSG00000083307	GRHL2	Protein_Coding	protein_coding	8	101492432	101669726	+	brown
ENSG00000083312	TNPO1	Protein_Coding	protein_coding	5	72816312	72916733	+	darkseagreen3
ENSG00000083444	PLOD1	Protein_Coding	protein_coding	1	11934205	11975538	+	black
ENSG00000083457	ITGAE	Protein_Coding	protein_coding	17	3714628	3801243	-	brown
ENSG00000083520	DIS3	Protein_Coding	protein_coding	13	72752169	72782096	-	brown
ENSG00000083535	PIBF1	Protein_Coding	protein_coding	13	72782059	73016461	+	grey60
ENSG00000083544	TDRD3	Protein_Coding	protein_coding	13	60396457	60573878	+	grey60
ENSG00000083635	NUFIP1	Protein_Coding	protein_coding	13	44939249	44989483	-	brown
ENSG00000083642	PDS5B	Protein_Coding	protein_coding	13	32586427	32778019	+	brown
ENSG00000083720	OXCT1	Protein_Coding	protein_coding	5	41730065	41870519	-	magenta4
ENSG00000083750	RRAGB	Protein_Coding	protein_coding	X	55717739	55758774	+	black
ENSG00000083799	CYLD	Protein_Coding	protein_coding	16	50742050	50801935	+	darkolivegreen
ENSG00000083812	ZNF324	Protein_Coding	protein_coding	19	58467045	58475436	+	darkgreen
ENSG00000083814	ZNF671	Protein_Coding	protein_coding	19	57719751	57727624	-	floralwhite
ENSG00000083817	ZNF416	Protein_Coding	protein_coding	19	57571566	57578927	-	brown
ENSG00000083828	ZNF586	Protein_Coding	protein_coding	19	57769655	57819939	+	brown
ENSG00000083838	ZNF446	Protein_Coding	protein_coding	19	58474017	58481230	+	coral2
ENSG00000083844	ZNF264	Protein_Coding	protein_coding	19	57191500	57222846	+	coral2
ENSG00000083845	RPS5	Protein_Coding	protein_coding	19	58386400	58394806	+	brown
ENSG00000083857	FAT1	Protein_Coding	protein_coding	4	186587783	186726722	-	maroon
ENSG00000083896	YTHDC1	Protein_Coding	protein_coding	4	68310387	68350089	-	brown
ENSG00000083937	CHMP2B	Protein_Coding	protein_coding	3	87227271	87255548	+	brown
ENSG00000084070	SMAP2	Protein_Coding	protein_coding	1	40344850	40423326	+	black
ENSG00000084072	PPIE	Protein_Coding	protein_coding	1	39692182	39763914	+	darkmagenta
ENSG00000084073	ZMPSTE24	Protein_Coding	protein_coding	1	40258107	40294184	+	tan
ENSG00000084090	STARD7	Protein_Coding	protein_coding	2	96184859	96208825	-	brown
ENSG00000084092	NOA1	Protein_Coding	protein_coding	4	56963370	56978823	-	brown
ENSG00000084093	REST	Protein_Coding	protein_coding	4	56907876	56935844	+	brown
ENSG00000084112	SSH1	Protein_Coding	protein_coding	12	108778192	108857590	-	darkolivegreen
ENSG00000084207	GSTP1	Protein_Coding	protein_coding	11	67583595	67586660	+	brown
ENSG00000084234	APLP2	Protein_Coding	protein_coding	11	130069837	130144811	+	antiquewhite4
ENSG00000084444	KIAA1467	Protein_Coding	protein_coding	12	13044284	13142521	+	brown
ENSG00000084453	SLCO1A2	Protein_Coding	protein_coding	12	21264600	21419594	-	darkolivegreen4
ENSG00000084463	WBP11	Protein_Coding	protein_coding	12	14784579	14803540	-	brown
ENSG00000084623	EIF3I	Protein_Coding	protein_coding	1	32221928	32231604	+	brown
ENSG00000084628	NKAIN1	Protein_Coding	protein_coding	1	31179745	31239554	-	brown
ENSG00000084636	COL16A1	Protein_Coding	protein_coding	1	31652247	31704319	-	darkolivegreen
ENSG00000084652	TXLNA	Protein_Coding	protein_coding	1	32179686	32198285	+	darkgreen
ENSG00000084676	NCOA1	Protein_Coding	protein_coding	2	24491914	24770702	+	black
ENSG00000084693	AGBL5	Protein_Coding	protein_coding	2	27042364	27070622	+	brown
ENSG00000084710	EFR3B	Protein_Coding	protein_coding	2	25042130	25159137	+	maroon
ENSG00000084731	KIF3C	Protein_Coding	protein_coding	2	25926596	25982749	-	magenta4
ENSG00000084733	RAB10	Protein_Coding	protein_coding	2	26034107	26137454	+	tan
ENSG00000084754	HADHA	Protein_Coding	protein_coding	2	26190635	26244726	-	brown
ENSG00000084764	MAPRE3	Protein_Coding	protein_coding	2	26970612	27027196	+	lightsteelblue
ENSG00000084774	CAD	Protein_Coding	protein_coding	2	27217390	27243943	+	brown
ENSG00000085063	CD59	Protein_Coding	protein_coding	11	33698261	33736445	-	darkolivegreen
ENSG00000085117	CD82	Protein_Coding	protein_coding	11	44564427	44620363	+	coral1
ENSG00000085185	BCORL1	Protein_Coding	protein_coding	X	129981107	130058083	+	coral2
ENSG00000085224	ATRX	Protein_Coding	protein_coding	X	77504878	77786269	-	coral1
ENSG00000085231	TAF9	Protein_Coding	protein_coding	5	69350984	69370013	-	brown
ENSG00000085274	MYNN	Protein_Coding	protein_coding	3	169772831	169789716	+	brown
ENSG00000085365	SCAMP1	Protein_Coding	protein_coding	5	78360583	78479071	+	brown
ENSG00000085377	PREP	Protein_Coding	protein_coding	6	105277565	105403084	-	brown
ENSG00000085382	HACE1	Protein_Coding	protein_coding	6	104728093	104859919	-	bisque4
ENSG00000085415	SEH1L	Protein_Coding	protein_coding	18	12947133	12987536	+	brown
ENSG00000085433	WDR47	Protein_Coding	protein_coding	1	108970214	109042113	-	black
ENSG00000085449	WDFY1	Protein_Coding	protein_coding	2	223855716	223945387	-	brown
ENSG00000085465	OVGP1	Protein_Coding	protein_coding	1	111414314	111427777	-	black
ENSG00000085491	SLC25A24	Protein_Coding	protein_coding	1	108134036	108200849	-	coral2
ENSG00000085511	MAP3K4	Protein_Coding	protein_coding	6	160991727	161117385	+	brown
ENSG00000085514	PILRA	Protein_Coding	protein_coding	7	100367530	100400099	+	maroon
ENSG00000085552	IGSF9	Protein_Coding	protein_coding	1	159927039	159945604	-	darkslateblue
ENSG00000085644	ZNF213	Protein_Coding	protein_coding	16	3129777	3142805	+	darkgreen
ENSG00000085662	AKR1B1	Protein_Coding	protein_coding	7	134442350	134459284	-	orange
ENSG00000085719	CPNE3	Protein_Coding	protein_coding	8	86484830	86561498	+	lightgreen
ENSG00000085721	RRN3	Protein_Coding	protein_coding	16	15060022	15094317	-	palevioletred3
ENSG00000085733	CTTN	Protein_Coding	protein_coding	11	70398404	70436584	+	darkolivegreen
ENSG00000085741	WNT11	Protein_Coding	protein_coding	11	76186325	76210736	-	mediumorchid
ENSG00000085760	MTIF2	Protein_Coding	protein_coding	2	55236595	55269347	-	brown
ENSG00000085788	DDHD2	Protein_Coding	protein_coding	8	38225218	38275558	+	black
ENSG00000085832	EPS15	Protein_Coding	protein_coding	1	51354263	51519328	-	brown
ENSG00000085840	ORC1	Protein_Coding	protein_coding	1	52372829	52404459	-	brown
ENSG00000085871	MGST2	Protein_Coding	protein_coding	4	139665768	139740745	+	darkolivegreen
ENSG00000085872	CHERP	Protein_Coding	protein_coding	19	16517889	16542530	-	brown
ENSG00000085978	ATG16L1	Protein_Coding	protein_coding	2	233210051	233295674	+	tan
ENSG00000085982	USP40	Protein_Coding	protein_coding	2	233475520	233566782	-	black
ENSG00000085998	POMGNT1	Protein_Coding	protein_coding	1	46188682	46220305	-	coral2
ENSG00000085999	RAD54L	Protein_Coding	protein_coding	1	46247688	46278473	+	brown
ENSG00000086015	MAST2	Protein_Coding	protein_coding	1	45786987	46036124	+	darkolivegreen
ENSG00000086061	DNAJA1	Protein_Coding	protein_coding	9	33025211	33039907	+	brown
ENSG00000086062	B4GALT1	Protein_Coding	protein_coding	9	33104082	33167356	-	darkolivegreen
ENSG00000086065	CHMP5	Protein_Coding	protein_coding	9	33264879	33282069	+	palevioletred3
ENSG00000086102	NFX1	Protein_Coding	protein_coding	9	33290511	33371157	+	tan
ENSG00000086189	DIMT1	Protein_Coding	protein_coding	5	62387254	62403939	-	brown
ENSG00000086200	IPO11	Protein_Coding	protein_coding	5	62403972	62628582	+	brown
ENSG00000086232	EIF2AK1	Protein_Coding	protein_coding	7	6022244	6059230	-	brown
ENSG00000086289	EPDR1	Protein_Coding	protein_coding	7	37683843	37951941	+	navajowhite2
ENSG00000086300	SNX10	Protein_Coding	protein_coding	7	26291895	26374329	+	brown
ENSG00000086475	SEPHS1	Protein_Coding	protein_coding	10	13317424	13348298	-	brown
ENSG00000086504	MRPL28	Protein_Coding	protein_coding	16	367384	370527	-	brown
ENSG00000086544	ITPKC	Protein_Coding	protein_coding	19	40717103	40740860	+	darkgreen
ENSG00000086589	RBM22	Protein_Coding	protein_coding	5	150690794	150701107	-	black
ENSG00000086598	TMED2	Protein_Coding	protein_coding	12	123584531	123598577	+	darkolivegreen
ENSG00000086619	ERO1LB	Protein_Coding	protein_coding	1	236215555	236281985	-	black
ENSG00000086666	ZFAND6	Protein_Coding	protein_coding	15	80059568	80138393	+	brown
ENSG00000086696	HSD17B2	Protein_Coding	protein_coding	16	82035004	82098534	+	coral2
ENSG00000086712	TXLNG	Protein_Coding	protein_coding	X	16786427	16844519	+	brown
ENSG00000086758	HUWE1	Protein_Coding	protein_coding	X	53532096	53686729	-	brown
ENSG00000086827	ZW10	Protein_Coding	protein_coding	11	113733187	113773811	-	brown
ENSG00000086848	ALG9	Protein_Coding	protein_coding	11	111782195	111871581	-	coral2
ENSG00000086967	MYBPC2	Protein_Coding	protein_coding	19	50432903	50466321	+	darkolivegreen
ENSG00000086991	NOX4	Protein_Coding	protein_coding	11	89324356	89498187	-	darkolivegreen
ENSG00000087008	ACOX3	Protein_Coding	protein_coding	4	8366282	8440723	-	black
ENSG00000087053	MTMR2	Protein_Coding	protein_coding	11	95832882	95925315	-	brown
ENSG00000087074	PPP1R15A	Protein_Coding	protein_coding	19	48872392	48876057	+	black
ENSG00000087076	HSD17B14	Protein_Coding	protein_coding	19	48813017	48836678	-	lightsteelblue1
ENSG00000087077	TRIP6	Protein_Coding	protein_coding	7	100867138	100873454	+	brown
ENSG00000087086	FTL	Protein_Coding	protein_coding	19	48965301	48966878	+	brown
ENSG00000087087	SRRT	Protein_Coding	protein_coding	7	100875111	100888664	+	brown
ENSG00000087088	BAX	Protein_Coding	protein_coding	19	48954815	48961798	+	brown
ENSG00000087095	NLK	Protein_Coding	protein_coding	17	28041737	28196381	+	orange
ENSG00000087111	PIGS	Protein_Coding	protein_coding	17	28553383	28571872	-	black
ENSG00000087116	ADAMTS2	Protein_Coding	protein_coding	5	179110851	179345430	-	greenyellow
ENSG00000087152	ATXN7L3	Protein_Coding	protein_coding	17	44191805	44200113	-	palevioletred3
ENSG00000087157	PGS1	Protein_Coding	protein_coding	17	78378640	78425114	+	brown
ENSG00000087191	PSMC5	Protein_Coding	protein_coding	17	63827152	63832026	+	brown
ENSG00000087206	UIMC1	Protein_Coding	protein_coding	5	176905005	177022633	-	brown
ENSG00000087245	MMP2	Protein_Coding	protein_coding	16	55389700	55506691	+	darkolivegreen
ENSG00000087253	LPCAT2	Protein_Coding	protein_coding	16	55508998	55586670	+	darkolivegreen
ENSG00000087258	GNAO1	Protein_Coding	protein_coding	16	56191390	56357444	+	brown
ENSG00000087263	OGFOD1	Protein_Coding	protein_coding	16	56451490	56479100	+	tan
ENSG00000087266	SH3BP2	Protein_Coding	protein_coding	4	2793023	2841098	+	darkolivegreen
ENSG00000087269	NOP14	Protein_Coding	protein_coding	4	2937933	2963385	-	brown
ENSG00000087274	ADD1	Protein_Coding	protein_coding	4	2843857	2930076	+	darkgreen
ENSG00000087299	L2HGDH	Protein_Coding	protein_coding	14	50237563	50312548	-	brown
ENSG00000087301	TXNDC16	Protein_Coding	protein_coding	14	52430590	52552522	-	brown
ENSG00000087302	C14orf166	Protein_Coding	protein_coding	14	51989475	52010691	+	brown
ENSG00000087303	NID2	Protein_Coding	protein_coding	14	52004803	52069228	-	black
ENSG00000087338	GMCL1	Protein_Coding	protein_coding	2	69829642	69881396	+	brown
ENSG00000087365	SF3B2	Protein_Coding	protein_coding	11	66050729	66069308	+	darkmagenta
ENSG00000087448	KLHL42	Protein_Coding	protein_coding	12	27780020	27803040	+	coral2
ENSG00000087460	GNAS	Protein_Coding	protein_coding	20	58839718	58911192	+	darkgreen
ENSG00000087470	DNM1L	Protein_Coding	protein_coding	12	32679200	32745650	+	brown
ENSG00000087494	PTHLH	Protein_Coding	protein_coding	12	27958084	27972705	-	coral3
ENSG00000087502	ERGIC2	Protein_Coding	protein_coding	12	29337352	29381189	-	black
ENSG00000087510	TFAP2C	Protein_Coding	protein_coding	20	56629302	56639283	+	brown
ENSG00000087586	AURKA	Protein_Coding	protein_coding	20	56369389	56392337	-	brown
ENSG00000087842	PIR	Protein_Coding	protein_coding	X	15384799	15493564	-	darkmagenta
ENSG00000087884	AAMDC	Protein_Coding	protein_coding	11	77821109	77918432	+	magenta4
ENSG00000087903	RFX2	Protein_Coding	protein_coding	19	5993164	6199572	-	darkviolet
ENSG00000087995	METTL2A	Protein_Coding	protein_coding	17	62423867	62450822	+	brown
ENSG00000088035	ALG6	Protein_Coding	protein_coding	1	63367590	63438562	+	brown
ENSG00000088038	CNOT3	Protein_Coding	protein_coding	19	54137728	54155681	+	brown
ENSG00000088179	PTPN4	Protein_Coding	protein_coding	2	119759631	119983818	+	brown
ENSG00000088205	DDX18	Protein_Coding	protein_coding	2	117814650	117832379	+	brown
ENSG00000088247	KHSRP	Protein_Coding	protein_coding	19	6413348	6424794	-	brown
ENSG00000088256	GNA11	Protein_Coding	protein_coding	19	3094410	3124004	+	black
ENSG00000088280	ASAP3	Protein_Coding	protein_coding	1	23428563	23484568	-	lightgreen
ENSG00000088298	EDEM2	Protein_Coding	protein_coding	20	35115357	35147364	-	darkslateblue
ENSG00000088305	DNMT3B	Protein_Coding	protein_coding	20	32762385	32809356	+	brown
ENSG00000088325	TPX2	Protein_Coding	protein_coding	20	31739271	31801805	+	yellow3
ENSG00000088356	PDRG1	Protein_Coding	protein_coding	20	31944342	31952092	-	orange
ENSG00000088367	EPB41L1	Protein_Coding	protein_coding	20	36091504	36232799	+	magenta4
ENSG00000088386	SLC15A1	Protein_Coding	protein_coding	13	98683801	98752654	-	greenyellow
ENSG00000088387	DOCK9	Protein_Coding	protein_coding	13	98793487	99086625	-	darkolivegreen
ENSG00000088448	ANKRD10	Protein_Coding	protein_coding	13	110878540	110915069	-	brown
ENSG00000088451	TGDS	Protein_Coding	protein_coding	13	94574051	94596257	-	brown
ENSG00000088538	DOCK3	Protein_Coding	protein_coding	3	50675241	51384198	+	orange
ENSG00000088543	C3orf18	Protein_Coding	protein_coding	3	50558025	50571027	-	lightgreen
ENSG00000088682	COQ9	Protein_Coding	protein_coding	16	57447425	57461275	+	black
ENSG00000088756	ARHGAP28	Protein_Coding	protein_coding	18	6729718	6915716	+	black
ENSG00000088766	CRLS1	Protein_Coding	protein_coding	20	6006090	6040053	+	brown
ENSG00000088808	PPP1R13B	Protein_Coding	protein_coding	14	103733752	103847590	-	darkolivegreen
ENSG00000088812	ATRN	Protein_Coding	protein_coding	20	3471040	3651122	+	black
ENSG00000088826	SMOX	Protein_Coding	protein_coding	20	4120980	4187747	+	darkolivegreen
ENSG00000088832	FKBP1A	Protein_Coding	protein_coding	20	1368978	1393172	-	purple
ENSG00000088833	NSFL1C	Protein_Coding	protein_coding	20	1442162	1473842	-	palevioletred3
ENSG00000088836	SLC4A11	Protein_Coding	protein_coding	20	3227417	3239190	-	brown
ENSG00000088854	C20orf194	Protein_Coding	protein_coding	20	3249305	3407625	-	black
ENSG00000088876	ZNF343	Protein_Coding	protein_coding	20	2481817	2524702	-	black
ENSG00000088881	EBF4	Protein_Coding	protein_coding	20	2692878	2760108	+	coral2
ENSG00000088882	CPXM1	Protein_Coding	protein_coding	20	2794069	2800637	-	antiquewhite4
ENSG00000088888	MAVS	Protein_Coding	protein_coding	20	3846799	3876123	+	darkgreen
ENSG00000088899	LZTS3	Protein_Coding	protein_coding	20	3162617	3173592	-	brown
ENSG00000088930	XRN2	Protein_Coding	protein_coding	20	21303304	21389827	+	brown
ENSG00000088970	KIZ	Protein_Coding	protein_coding	20	21125983	21246622	+	brown
ENSG00000088986	DYNLL1	Protein_Coding	protein_coding	12	120469850	120498493	+	tan
ENSG00000088992	TESC	Protein_Coding	protein_coding	12	117038923	117099479	-	brown
ENSG00000089006	SNX5	Protein_Coding	protein_coding	20	17941597	17968980	-	brown
ENSG00000089009	RPL6	Protein_Coding	protein_coding	12	112405190	112418838	-	brown
ENSG00000089022	MAPKAPK5	Protein_Coding	protein_coding	12	111841978	111896539	+	brown
ENSG00000089048	ESF1	Protein_Coding	protein_coding	20	13714322	13784886	-	brown
ENSG00000089050	RBBP9	Protein_Coding	protein_coding	20	18486540	18497243	-	plum
ENSG00000089053	ANAPC5	Protein_Coding	protein_coding	12	121308245	121399896	-	darkolivegreen
ENSG00000089057	SLC23A2	Protein_Coding	protein_coding	20	4852356	5010293	-	navajowhite2
ENSG00000089060	SLC8B1	Protein_Coding	protein_coding	12	113298759	113359493	-	darkolivegreen
ENSG00000089063	TMEM230	Protein_Coding	protein_coding	20	5068232	5113103	-	greenyellow
ENSG00000089091	DZANK1	Protein_Coding	protein_coding	20	18383367	18467281	-	darkseagreen3
ENSG00000089094	KDM2B	Protein_Coding	protein_coding	12	121429097	121581015	-	brown
ENSG00000089123	TASP1	Protein_Coding	protein_coding	20	13389392	13638940	-	brown
ENSG00000089154	GCN1L1	Protein_Coding	protein_coding	12	120127203	120194710	-	brown
ENSG00000089157	RPLP0	Protein_Coding	protein_coding	12	120196686	120201235	-	brown
ENSG00000089159	PXN	Protein_Coding	protein_coding	12	120210439	120265771	-	coral1
ENSG00000089163	SIRT4	Protein_Coding	protein_coding	12	120302316	120313249	+	skyblue4
ENSG00000089177	KIF16B	Protein_Coding	protein_coding	20	16272104	16573433	-	brown
ENSG00000089195	TRMT6	Protein_Coding	protein_coding	20	5937235	5950558	-	brown
ENSG00000089220	PEBP1	Protein_Coding	protein_coding	12	118135858	118145584	+	brown
ENSG00000089234	BRAP	Protein_Coding	protein_coding	12	111642146	111685986	-	palevioletred3
ENSG00000089248	ERP29	Protein_Coding	protein_coding	12	112013316	112023451	+	brown
ENSG00000089250	NOS1	Protein_Coding	protein_coding	12	117208142	117452170	-	brown
ENSG00000089280	FUS	Protein_Coding	protein_coding	16	31180110	31194871	+	brown
ENSG00000089289	IGBP1	Protein_Coding	protein_coding	X	70133449	70166324	+	brown
ENSG00000089327	FXYD5	Protein_Coding	protein_coding	19	35154730	35169883	+	tan
ENSG00000089335	ZNF302	Protein_Coding	protein_coding	19	34677639	34686397	+	lightgreen
ENSG00000089351	GRAMD1A	Protein_Coding	protein_coding	19	34994784	35026471	+	brown
ENSG00000089472	HEPH	Protein_Coding	protein_coding	X	66162549	66268867	+	maroon
ENSG00000089486	CDIP1	Protein_Coding	protein_coding	16	4510675	4538828	-	brown
ENSG00000089505	CMTM1	Protein_Coding	protein_coding	16	66566393	66579137	+	black
ENSG00000089597	GANAB	Protein_Coding	protein_coding	11	62624826	62646726	-	darkmagenta
ENSG00000089639	GMIP	Protein_Coding	protein_coding	19	19629476	19643667	-	darkolivegreen
ENSG00000089682	RBM41	Protein_Coding	protein_coding	X	107064420	107118823	-	darkseagreen3
ENSG00000089685	BIRC5	Protein_Coding	protein_coding	17	78214186	78225636	+	brown
ENSG00000089693	MLF¬†2,00	Protein_Coding	protein_coding	12	6747996	6767475	-	palevioletred3
ENSG00000089723	OTUB2	Protein_Coding	protein_coding	14	94026329	94048930	+	bisque4
ENSG00000089737	DDX24	Protein_Coding	protein_coding	14	94048291	94081245	-	purple
ENSG00000089775	ZBTB25	Protein_Coding	protein_coding	14	64449106	64505213	-	brown
ENSG00000089818	NECAP1	Protein_Coding	protein_coding	12	8082211	8097771	+	purple
ENSG00000089820	ARHGAP4	Protein_Coding	protein_coding	X	153907367	153934999	-	brown
ENSG00000089847	ANKRD24	Protein_Coding	protein_coding	19	4183354	4224814	+	brown
ENSG00000089876	DHX32	Protein_Coding	protein_coding	10	125836337	125896436	-	blue2
ENSG00000089902	RCOR1	Protein_Coding	protein_coding	14	102592661	102730576	+	darkolivegreen
ENSG00000089916	GPATCH2L	Protein_Coding	protein_coding	14	76151916	76254342	+	darkslateblue
ENSG00000090006	LTBP4	Protein_Coding	protein_coding	19	40592883	40629818	+	darkolivegreen
ENSG00000090013	BLVRB	Protein_Coding	protein_coding	19	40447789	40465840	-	brown
ENSG00000090020	SLC9A1	Protein_Coding	protein_coding	1	27098815	27166981	-	black
ENSG00000090054	SPTLC1	Protein_Coding	protein_coding	9	92031999	92115384	-	tan
ENSG00000090060	PAPOLA	Protein_Coding	protein_coding	14	96501433	96567111	+	brown
ENSG00000090061	CCNK	Protein_Coding	protein_coding	14	99481169	99535044	+	brown
ENSG00000090097	PCBP4	Protein_Coding	protein_coding	3	51957454	51968410	-	black
ENSG00000090238	YPEL3	Protein_Coding	protein_coding	16	30092314	30096915	-	darkolivegreen
ENSG00000090263	MRPS33	Protein_Coding	protein_coding	7	141006054	141015228	-	brown
ENSG00000090266	NDUFB2	Protein_Coding	protein_coding	7	140690777	140722790	+	palevioletred3
ENSG00000090273	NUDC	Protein_Coding	protein_coding	1	26900238	26946862	+	brown
ENSG00000090316	MAEA	Protein_Coding	protein_coding	4	1289851	1340147	+	tan
ENSG00000090339	ICAM1	Protein_Coding	protein_coding	19	10270835	10286615	+	coral3
ENSG00000090372	STRN4	Protein_Coding	protein_coding	19	46719507	46746994	-	brown
ENSG00000090432	MUL1	Protein_Coding	protein_coding	1	20499448	20508161	-	purple
ENSG00000090447	TFAP4	Protein_Coding	protein_coding	16	4257186	4273075	-	brown
ENSG00000090470	PDCD7	Protein_Coding	protein_coding	15	65117379	65133836	-	brown
ENSG00000090487	SPG21	Protein_Coding	protein_coding	15	64963021	64990310	-	purple
ENSG00000090520	DNAJB11	Protein_Coding	protein_coding	3	186567403	186597203	+	purple
ENSG00000090530	LEPREL1	Protein_Coding	protein_coding	3	189956728	190122437	-	black
ENSG00000090565	RAB11FIP3	Protein_Coding	protein_coding	16	425619	523011	+	plum
ENSG00000090581	GNPTG	Protein_Coding	protein_coding	16	1351923	1364113	+	black
ENSG00000090612	ZNF268	Protein_Coding	protein_coding	12	133181409	133214831	+	brown
ENSG00000090615	GOLGA3	Protein_Coding	protein_coding	12	132768909	132828858	-	black
ENSG00000090621	PABPC4	Protein_Coding	protein_coding	1	39560816	39576790	-	brown
ENSG00000090661	CERS4	Protein_Coding	protein_coding	19	8206736	8262421	+	brown
ENSG00000090674	MCOLN1	Protein_Coding	protein_coding	19	7522626	7534009	+	darkolivegreen
ENSG00000090686	USP48	Protein_Coding	protein_coding	1	21678298	21783606	-	tan
ENSG00000090776	EFNB1	Protein_Coding	protein_coding	X	68828997	68842147	+	floralwhite
ENSG00000090857	PDPR	Protein_Coding	protein_coding	16	70113626	70162537	+	brown
ENSG00000090861	AARS	Protein_Coding	protein_coding	16	70252295	70289543	-	brown
ENSG00000090863	GLG1	Protein_Coding	protein_coding	16	74451958	74607114	-	black
ENSG00000090889	KIF4A	Protein_Coding	protein_coding	X	70290090	70420832	+	brown
ENSG00000090905	TNRC6A	Protein_Coding	protein_coding	16	24729695	24827632	+	brown
ENSG00000090924	PLEKHG2	Protein_Coding	protein_coding	19	39412585	39428415	+	black
ENSG00000090932	DLL3	Protein_Coding	protein_coding	19	39498895	39508481	+	brown
ENSG00000090971	NAT14	Protein_Coding	protein_coding	19	55485004	55487568	+	lightgreen
ENSG00000090975	PITPNM2	Protein_Coding	protein_coding	12	122983480	123150015	-	darkolivegreen
ENSG00000090989	EXOC1	Protein_Coding	protein_coding	4	55853616	55905034	+	black
ENSG00000091009	RBM27	Protein_Coding	protein_coding	5	146203600	146289132	+	brown
ENSG00000091039	OSBPL8	Protein_Coding	protein_coding	12	76351797	76559809	-	brown
ENSG00000091073	DTX2	Protein_Coding	protein_coding	7	76461676	76505995	+	brown
ENSG00000091127	PUS7	Protein_Coding	protein_coding	7	105439661	105522267	-	brown
ENSG00000091129	NRCAM	Protein_Coding	protein_coding	7	108147623	108456717	-	magenta4
ENSG00000091136	LAMB1	Protein_Coding	protein_coding	7	107923799	108003255	-	black
ENSG00000091140	DLD	Protein_Coding	protein_coding	7	107890970	107931730	+	brown
ENSG00000091157	WDR7	Protein_Coding	protein_coding	18	56651343	57036606	+	black
ENSG00000091164	TXNL1	Protein_Coding	protein_coding	18	56597208	56651600	-	orange
ENSG00000091317	CMTM6	Protein_Coding	protein_coding	3	32481312	32503408	-	brown
ENSG00000091409	ITGA6	Protein_Coding	protein_coding	2	172427354	172506282	+	brown
ENSG00000091436	PK	Protein_Coding	protein_coding	2	173075435	173268010	+	black
ENSG00000091483	FH	Protein_Coding	protein_coding	1	241497603	241519761	-	brown
ENSG00000091490	SEL1L3	Protein_Coding	protein_coding	4	25747427	25863760	-	brown
ENSG00000091527	CDV3	Protein_Coding	protein_coding	3	133573730	133590261	+	black
ENSG00000091542	ALKBH5	Protein_Coding	protein_coding	17	18183078	18209954	+	purple
ENSG00000091592	NLRP1	Protein_Coding	protein_coding	17	5499427	5619424	-	black
ENSG00000091640	SPAG7	Protein_Coding	protein_coding	17	4959226	4967872	-	brown
ENSG00000091651	ORC6	Protein_Coding	protein_coding	16	46689643	46698394	+	brown
ENSG00000091656	ZFHX4	Protein_Coding	protein_coding	8	76681219	76867285	+	black
ENSG00000091732	ZC3HC1	Protein_Coding	protein_coding	7	130018286	130051451	-	brown
ENSG00000091844	RGS17	Protein_Coding	protein_coding	6	153004459	153131249	-	darkorange2
ENSG00000091879	ANGPT2	Protein_Coding	protein_coding	8	6499651	6563409	-	coral1
ENSG00000091947	TMEM101	Protein_Coding	protein_coding	17	44011188	44023946	-	brown
ENSG00000091972	CD200	Protein_Coding	protein_coding	3	112332347	112362812	+	brown
ENSG00000091986	CCDC80	Protein_Coding	protein_coding	3	112604560	112649530	-	black
ENSG00000092010	PSME1	Protein_Coding	protein_coding	14	24136158	24138967	+	brown
ENSG00000092020	PPP2R3C	Protein_Coding	protein_coding	14	35085467	35122517	-	orange
ENSG00000092036	HAUS4	Protein_Coding	protein_coding	14	22946228	22957161	-	brown
ENSG00000092051	JPH4	Protein_Coding	protein_coding	14	23568035	23578800	-	brown
ENSG00000092068	SLC7A8	Protein_Coding	protein_coding	14	23125295	23183674	-	darkslateblue
ENSG00000092094	OSGEP	Protein_Coding	protein_coding	14	20446411	20455105	-	black
ENSG00000092096	SLC22A17	Protein_Coding	protein_coding	14	23346306	23352912	-	black
ENSG00000092098	RNF31	Protein_Coding	protein_coding	14	24146683	24160661	+	darkmagenta
ENSG00000092108	SCFD1	Protein_Coding	protein_coding	14	30622112	30735812	+	tan
ENSG00000092140	G2E3	Protein_Coding	protein_coding	14	30559123	30620063	+	brown
ENSG00000092148	HECTD1	Protein_Coding	protein_coding	14	31100112	31207804	-	blue2
ENSG00000092199	HNRNPC	Protein_Coding	protein_coding	14	21209136	21269494	-	brown
ENSG00000092201	SUPT16H	Protein_Coding	protein_coding	14	21351472	21384266	-	brown
ENSG00000092203	TOX4	Protein_Coding	protein_coding	14	21476597	21499175	+	darkgreen
ENSG00000092208	GEMIN2	Protein_Coding	protein_coding	14	39114223	39136973	+	brown
ENSG00000092295	TGM1	Protein_Coding	protein_coding	14	24249114	24264432	-	greenyellow
ENSG00000092330	TINF2	Protein_Coding	protein_coding	14	24239643	24242674	-	black
ENSG00000092345	DAZL	Protein_Coding	protein_coding	3	16586792	16670306	-	brown
ENSG00000092421	SEMA6A	Protein_Coding	protein_coding	5	116443616	116574934	-	brown
ENSG00000092439	TRPM7	Protein_Coding	protein_coding	15	50552473	50686815	-	brown
ENSG00000092445	TYRO3	Protein_Coding	protein_coding	15	41557675	41583586	+	brown
ENSG00000092470	WDR76	Protein_Coding	protein_coding	15	43826963	43868419	+	brown
ENSG00000092531	SNAP23	Protein_Coding	protein_coding	15	42491233	42545356	+	tan
ENSG00000092621	PHGDH	Protein_Coding	protein_coding	1	119659798	119744215	+	brown
ENSG00000092758	COL9A3	Protein_Coding	protein_coding	20	62816244	62841159	+	mediumorchid
ENSG00000092820	EZR	Protein_Coding	protein_coding	6	158765741	158819412	-	brown
ENSG00000092841	MYL6	Protein_Coding	protein_coding	12	56158161	56163496	+	darkolivegreen
ENSG00000092847	AGO1	Protein_Coding	protein_coding	1	35869808	35929610	+	brown
ENSG00000092850	TEKT2	Protein_Coding	protein_coding	1	36084075	36088275	+	grey60
ENSG00000092853	CLSPN	Protein_Coding	protein_coding	1	35720218	35769967	-	brown
ENSG00000092871	RFFL	Protein_Coding	protein_coding	17	35005990	35089319	-	orange
ENSG00000092931	MFSD11	Protein_Coding	protein_coding	17	76735865	76781449	+	black
ENSG00000092964	DPYSL2	Protein_Coding	protein_coding	8	26514275	26658178	+	orange
ENSG00000092969	TGFB2	Protein_Coding	protein_coding	1	218346235	218444619	+	black
ENSG00000092978	GPATCH2	Protein_Coding	protein_coding	1	217426992	217631082	-	antiquewhite4
ENSG00000093000	NUP50	Protein_Coding	protein_coding	22	45163841	45188015	+	brown
ENSG00000093009	CDC45	Protein_Coding	protein_coding	22	19479459	19520612	+	brown
ENSG00000093010	COMT	Protein_Coding	protein_coding	22	19941607	19969975	+	floralwhite
ENSG00000093072	CECR1	Protein_Coding	protein_coding	22	17178790	17221989	-	brown
ENSG00000093144	ECHDC1	Protein_Coding	protein_coding	6	127288710	127343609	-	orange
ENSG00000093167	LRRFIP2	Protein_Coding	protein_coding	3	37052656	37183689	-	coral1
ENSG00000093183	SEC22C	Protein_Coding	protein_coding	3	42547969	42601080	-	darkgreen
ENSG00000093217	XYLB	Protein_Coding	protein_coding	3	38346760	38421348	+	coral
ENSG00000094631	HDAC6	Protein_Coding	protein_coding	X	48801377	48824982	+	coral2
ENSG00000094804	CDC6	Protein_Coding	protein_coding	17	40287633	40304657	+	brown
ENSG00000094841	UPRT	Protein_Coding	protein_coding	X	75274085	75304600	+	orange
ENSG00000094880	CDC23	Protein_Coding	protein_coding	5	138187648	138213343	-	brown
ENSG00000094914	AAAS	Protein_Coding	protein_coding	12	53307456	53324864	-	brown
ENSG00000094916	CBX5	Protein_Coding	protein_coding	12	54230940	54280133	-	brown
ENSG00000094975	SUCO	Protein_Coding	protein_coding	1	172532349	172611833	+	darkolivegreen
ENSG00000095002	MSH2	Protein_Coding	protein_coding	2	47402969	47562311	+	brown
ENSG00000095015	MAP3K1	Protein_Coding	protein_coding	5	56815574	56896152	+	coral2
ENSG00000095059	DHPS	Protein_Coding	protein_coding	19	12675717	12681902	-	bisque4
ENSG00000095066	HOOK2	Protein_Coding	protein_coding	19	12763003	12872740	-	brown
ENSG00000095139	ARCN1	Protein_Coding	protein_coding	11	118572390	118603033	+	darkolivegreen
ENSG00000095203	EPB41L4B	Protein_Coding	protein_coding	9	109171975	109320964	-	brown
ENSG00000095209	TMEM38B	Protein_Coding	protein_coding	9	105694544	105776612	+	brown
ENSG00000095261	PSMD5	Protein_Coding	protein_coding	9	120815496	120842984	-	floralwhite
ENSG00000095319	NUP188	Protein_Coding	protein_coding	9	128947699	129007096	+	brown
ENSG00000095321	CRAT	Protein_Coding	protein_coding	9	129094810	129111189	-	black
ENSG00000095370	SH2D3C	Protein_Coding	protein_coding	9	127738317	127778741	-	coral1
ENSG00000095380	NANS	Protein_Coding	protein_coding	9	98056739	98083075	+	tan
ENSG00000095383	TBC1D2	Protein_Coding	protein_coding	9	98198999	98255721	-	darkolivegreen
ENSG00000095397	DFNB31	Protein_Coding	protein_coding	9	114402080	114505450	-	black
ENSG00000095485	CWF19L1	Protein_Coding	protein_coding	10	100232298	100267680	-	brown
ENSG00000095539	SEMA4G	Protein_Coding	protein_coding	10	100969518	100985871	+	coral2
ENSG00000095564	BTAF1	Protein_Coding	protein_coding	10	91923769	92030325	+	orange
ENSG00000095574	IKZF5	Protein_Coding	protein_coding	10	122990806	123008817	-	brown
ENSG00000095587	TLL2	Protein_Coding	protein_coding	10	96364606	96513918	-	coral1
ENSG00000095637	SORBS1	Protein_Coding	protein_coding	10	95311771	95561414	-	darkslateblue
ENSG00000095739	BAMBI	Protein_Coding	protein_coding	10	28677342	28682939	+	mediumorchid
ENSG00000095752	IL11	Protein_Coding	protein_coding	19	55364389	55370463	-	magenta4
ENSG00000095787	WAC	Protein_Coding	protein_coding	10	28532493	28623112	+	brown
ENSG00000095794	CREM	Protein_Coding	protein_coding	10	35126791	35212958	+	brown
ENSG00000095906	NUBP2	Protein_Coding	protein_coding	16	1782901	1789191	+	darkmagenta
ENSG00000095951	HIVEP1	Protein_Coding	protein_coding	6	12008762	12164999	+	navajowhite2
ENSG00000096060	FKBP5	Protein_Coding	protein_coding	6	35573585	35728583	-	brown
ENSG00000096063	SRPK1	Protein_Coding	protein_coding	6	35832966	35921342	-	brown
ENSG00000096070	BRPF3	Protein_Coding	protein_coding	6	36196744	36232790	+	brown
ENSG00000096080	MRPS18A	Protein_Coding	protein_coding	6	43671303	43687791	-	brown
ENSG00000096092	TMEM14A	Protein_Coding	protein_coding	6	52671109	52686588	+	darkgreen
ENSG00000096093	EFHC1	Protein_Coding	protein_coding	6	52420308	52495785	+	grey60
ENSG00000096384	HSP90AB1	Protein_Coding	protein_coding	6	44246166	44253888	+	brown
ENSG00000096401	CDC5L	Protein_Coding	protein_coding	6	44387525	44450426	+	brown
ENSG00000096433	ITPR3	Protein_Coding	protein_coding	6	33620365	33696574	+	brown
ENSG00000096654	ZNF184	Protein_Coding	protein_coding	6	27450743	27473118	-	darkgreen
ENSG00000096696	DSP	Protein_Coding	protein_coding	6	7541575	7586717	+	darkolivegreen
ENSG00000096717	SIRT1	Protein_Coding	protein_coding	10	67884669	67918390	+	brown
ENSG00000096746	HNRNPH3	Protein_Coding	protein_coding	10	68331174	68343191	+	brown
ENSG00000096872	IFT74	Protein_Coding	protein_coding	9	26947039	27062930	+	indianred4
ENSG00000096968	JAK2	Protein_Coding	protein_coding	9	4985033	5128183	+	coral1
ENSG00000097007	ABL1	Protein_Coding	protein_coding	9	130713946	130887675	+	darkolivegreen
ENSG00000097021	ACOT7	Protein_Coding	protein_coding	1	6264269	6394391	-	brown
ENSG00000097033	SH3GLB1	Protein_Coding	protein_coding	1	86704570	86748184	+	black
ENSG00000097046	CDC7	Protein_Coding	protein_coding	1	91500893	91525764	+	brown
ENSG00000097096	SYDE2	Protein_Coding	protein_coding	1	85156873	85201046	-	orange
ENSG00000099139	PCSK5	Protein_Coding	protein_coding	9	75890644	76362339	+	darkolivegreen
ENSG00000099194	SCD	Protein_Coding	protein_coding	10	100347124	100364834	+	brown
ENSG00000099203	TMED1	Protein_Coding	protein_coding	19	10832438	10836318	-	palevioletred3
ENSG00000099204	ABLIM1	Protein_Coding	protein_coding	10	114431113	114685003	-	darkolivegreen
ENSG00000099219	ERMP1	Protein_Coding	protein_coding	9	5765076	5833117	-	brown
ENSG00000099246	RAB18	Protein_Coding	protein_coding	10	27504174	27542237	+	black
ENSG00000099250	NRP1	Protein_Coding	protein_coding	10	33177492	33336262	-	darkolivegreen
ENSG00000099256	PRTFDC1	Protein_Coding	protein_coding	10	24848607	24952604	-	grey60
ENSG00000099260	PALMD	Protein_Coding	protein_coding	1	99645943	99694541	+	navajowhite2
ENSG00000099282	TSPAN15	Protein_Coding	protein_coding	10	69451473	69507669	+	brown
ENSG00000099284	H2AFY2	Protein_Coding	protein_coding	10	70052796	70112280	+	plum
ENSG00000099290	FAM21A	Protein_Coding	protein_coding	10	50067888	50133509	+	darkolivegreen
ENSG00000099308	MAST3	Protein_Coding	protein_coding	19	18097793	18151692	+	maroon
ENSG00000099326	MZF1	Protein_Coding	protein_coding	19	58561931	58573575	-	coral2
ENSG00000099330	OCEL1	Protein_Coding	protein_coding	19	17226204	17229219	+	brown
ENSG00000099331	MYO9B	Protein_Coding	protein_coding	19	17075781	17214537	+	darkgreen
ENSG00000099337	KCNK6	Protein_Coding	protein_coding	19	38319844	38329020	+	brown2
ENSG00000099341	PSMD8	Protein_Coding	protein_coding	19	38374536	38383824	+	tan
ENSG00000099364	FBXL19	Protein_Coding	protein_coding	16	30923055	30948783	+	brown
ENSG00000099365	STX1B	Protein_Coding	protein_coding	16	30989256	31010628	-	darkolivegreen
ENSG00000099377	HSD3B7	Protein_Coding	protein_coding	16	30985207	30989152	+	darkolivegreen
ENSG00000099381	SETD1A	Protein_Coding	protein_coding	16	30957294	30985116	+	brown
ENSG00000099385	BCL7C	Protein_Coding	protein_coding	16	30833626	30894960	-	black
ENSG00000099617	EFNA2	Protein_Coding	protein_coding	19	1286154	1300237	+	brown
ENSG00000099622	CIRBP	Protein_Coding	protein_coding	19	1259384	1274880	+	coral2
ENSG00000099624	ATP5D	Protein_Coding	protein_coding	19	1241746	1244826	+	brown
ENSG00000099625	C19orf26	Protein_Coding	protein_coding	19	1228287	1238027	-	coral3
ENSG00000099783	HNRNPM	Protein_Coding	protein_coding	19	8444767	8489114	+	brown
ENSG00000099785	2002-03-01	Protein_Coding	protein_coding	19	8413270	8439017	+	greenyellow
ENSG00000099795	NDUFB7	Protein_Coding	protein_coding	19	14566078	14572062	-	brown
ENSG00000099797	TECR	Protein_Coding	protein_coding	19	14517085	14565980	+	brown
ENSG00000099800	TIMM13	Protein_Coding	protein_coding	19	2425624	2427894	-	brown
ENSG00000099804	CDC34	Protein_Coding	protein_coding	19	531712	542092	+	palevioletred3
ENSG00000099810	MTAP	Protein_Coding	protein_coding	9	21802543	21937651	+	brown
ENSG00000099814	CEP170B	Protein_Coding	protein_coding	14	104865280	104896770	+	orange
ENSG00000099817	POLR2E	Protein_Coding	protein_coding	19	1086579	1095380	-	brown
ENSG00000099821	POLRMT	Protein_Coding	protein_coding	19	617223	633604	-	brown
ENSG00000099822	HCN2	Protein_Coding	protein_coding	19	589893	617159	+	magenta4
ENSG00000099834	CDHR5	Protein_Coding	protein_coding	11	616565	626078	-	black
ENSG00000099849	RASSF7	Protein_Coding	protein_coding	11	560404	564021	+	brown
ENSG00000099860	GADD45B	Protein_Coding	protein_coding	19	2476122	2478259	+	black
ENSG00000099864	PALM	Protein_Coding	protein_coding	19	709093	748330	+	black
ENSG00000099875	MKNK2	Protein_Coding	protein_coding	19	2037465	2051244	-	brown
ENSG00000099889	ARVCF	Protein_Coding	protein_coding	22	19969896	20016808	-	skyblue4
ENSG00000099899	TRMT2A	Protein_Coding	protein_coding	22	20111866	20117392	-	lightgreen
ENSG00000099901	RANBP1	Protein_Coding	protein_coding	22	20115938	20127357	+	brown
ENSG00000099904	ZDHHC8	Protein_Coding	protein_coding	22	20129456	20148007	+	black
ENSG00000099910	KLHL22	Protein_Coding	protein_coding	22	20441519	20495883	-	black
ENSG00000099917	MED15	Protein_Coding	protein_coding	22	20495913	20587632	+	black
ENSG00000099940	SNAP29	Protein_Coding	protein_coding	22	20858983	20891218	+	black
ENSG00000099942	CRKL	Protein_Coding	protein_coding	22	20917426	20953749	+	brown
ENSG00000099949	LZTR1	Protein_Coding	protein_coding	22	20979462	20999038	+	black
ENSG00000099953	MMP11	Protein_Coding	protein_coding	22	23768226	23784316	+	darkolivegreen
ENSG00000099954	CECR2	Protein_Coding	protein_coding	22	17359949	17558149	+	brown
ENSG00000099956	SMARCB1	Protein_Coding	protein_coding	22	23786963	23834516	+	brown
ENSG00000099958	DERL3	Protein_Coding	protein_coding	22	23834503	23839128	-	coral1
ENSG00000099968	BCL2L13	Protein_Coding	protein_coding	22	17628855	17730855	+	blue2
ENSG00000099974	DDTL	Protein_Coding	protein_coding	22	23966901	23972532	+	brown
ENSG00000099977	DDT	Protein_Coding	protein_coding	22	23971365	23980469	-	brown
ENSG00000099991	CABIN1	Protein_Coding	protein_coding	22	24011192	24178628	+	coral1
ENSG00000099992	TBC1D10A	Protein_Coding	protein_coding	22	30291990	30327046	-	darkolivegreen
ENSG00000099995	SF3A1	Protein_Coding	protein_coding	22	30331988	30356947	-	brown
ENSG00000099999	RNF215	Protein_Coding	protein_coding	22	30377846	30421771	-	darkgreen
ENSG00000100003	SEC14L2	Protein_Coding	protein_coding	22	30396857	30425317	+	greenyellow
ENSG00000100014	SPECC1L	Protein_Coding	protein_coding	22	24270817	24417740	+	darkgreen
ENSG00000100023	PPIL2	Protein_Coding	protein_coding	22	21652270	21700015	+	black
ENSG00000100027	YPEL1	Protein_Coding	protein_coding	22	21697544	21735834	-	lightgreen
ENSG00000100028	SNRPD3	Protein_Coding	protein_coding	22	24555503	24609980	+	brown
ENSG00000100029	PES¬†1,00	Protein_Coding	protein_coding	22	30576625	30607083	-	brown
ENSG00000100030	MAPK1	Protein_Coding	protein_coding	22	21754500	21867680	-	darkgreen
ENSG00000100031	GGT1	Protein_Coding	protein_coding	22	24583750	24629005	+	brown
ENSG00000100033	PRODH	Protein_Coding	protein_coding	22	18912777	18936553	-	brown
ENSG00000100034	PPM1F	Protein_Coding	protein_coding	22	21919420	21952837	-	darkgreen
ENSG00000100053	CRYBB3	Protein_Coding	protein_coding	22	25199850	25207363	+	magenta4
ENSG00000100056	DGCR14	Protein_Coding	protein_coding	22	19130279	19144684	-	palevioletred3
ENSG00000100065	CARD10	Protein_Coding	protein_coding	22	37490362	37519542	-	purple
ENSG00000100068	LRP5L	Protein_Coding	protein_coding	22	25351418	25405377	-	brown
ENSG00000100075	SLC25A1	Protein_Coding	protein_coding	22	19175575	19178830	-	brown
ENSG00000100077	ADRBK2	Protein_Coding	protein_coding	22	25564849	25729294	+	brown
ENSG00000100078	PLA2G3	Protein_Coding	protein_coding	22	31134809	31140607	-	brown
ENSG00000100079	LGALS2	Protein_Coding	protein_coding	22	37570246	37582616	-	darkolivegreen
ENSG00000100083	GGA1	Protein_Coding	protein_coding	22	37608475	37633564	+	maroon
ENSG00000100084	HIRA	Protein_Coding	protein_coding	22	19330698	19447450	-	brown
ENSG00000100092	SH3BP1	Protein_Coding	protein_coding	22	37634654	37666932	+	brown
ENSG00000100097	LGALS1	Protein_Coding	protein_coding	22	37675608	37679806	+	darkolivegreen
ENSG00000100099	HPS4	Protein_Coding	protein_coding	22	26443423	26483837	-	antiquewhite4
ENSG00000100100	PIK3IP1	Protein_Coding	protein_coding	22	31281593	31292534	-	darkolivegreen
ENSG00000100104	SRRD	Protein_Coding	protein_coding	22	26483877	26494658	+	purple
ENSG00000100105	PATZ1	Protein_Coding	protein_coding	22	31325804	31346232	-	orange
ENSG00000100106	TRIOBP	Protein_Coding	protein_coding	22	37697004	37776556	+	black
ENSG00000100109	TFIP11	Protein_Coding	protein_coding	22	26491225	26512505	-	purple
ENSG00000100116	GCAT	Protein_Coding	protein_coding	22	37807905	37817176	+	brown
ENSG00000100122	CRYBB1	Protein_Coding	protein_coding	22	26599278	26618088	-	magenta4
ENSG00000100124	ANKRD54	Protein_Coding	protein_coding	22	37830855	37849327	-	black
ENSG00000100129	EIF3L	Protein_Coding	protein_coding	22	37848868	37889407	+	brown
ENSG00000100138	NHP2L1	Protein_Coding	protein_coding	22	41673930	41690504	-	brown
ENSG00000100139	MICALL1	Protein_Coding	protein_coding	22	37905657	37942822	+	darkolivegreen
ENSG00000100147	CCDC134	Protein_Coding	protein_coding	22	41800679	41826299	+	brown
ENSG00000100150	DEPDC5	Protein_Coding	protein_coding	22	31753951	31907034	+	brown
ENSG00000100151	PICK1	Protein_Coding	protein_coding	22	38056311	38075701	+	lightsteelblue1
ENSG00000100154	TTC28	Protein_Coding	protein_coding	22	27978014	28679865	-	black
ENSG00000100156	SLC16A8	Protein_Coding	protein_coding	22	38078134	38084093	-	black
ENSG00000100162	CENPM	Protein_Coding	protein_coding	22	41938721	41947164	-	brown
ENSG00000100167	2003-09-01	Protein_Coding	protein_coding	22	41976272	41998221	+	orange
ENSG00000100196	KDELR3	Protein_Coding	protein_coding	22	38468062	38483447	+	darkolivegreen
ENSG00000100197	CYP2D6	Protein_Coding	protein_coding	22	42126499	42130906	-	black
ENSG00000100201	DDX17	Protein_Coding	protein_coding	22	38483440	38507660	-	coral2
ENSG00000100206	DMC1	Protein_Coding	protein_coding	22	38518949	38570286	-	brown
ENSG00000100207	TCF20	Protein_Coding	protein_coding	22	42160013	42343616	-	brown
ENSG00000100209	HSCB	Protein_Coding	protein_coding	22	28742031	28757515	+	brown
ENSG00000100211	CBY1	Protein_Coding	protein_coding	22	38656636	38673854	+	floralwhite
ENSG00000100216	TOMM22	Protein_Coding	protein_coding	22	38681948	38685421	+	brown
ENSG00000100220	RTCB	Protein_Coding	protein_coding	22	32387582	32412255	-	brown
ENSG00000100221	JOSD1	Protein_Coding	protein_coding	22	38685543	38701556	-	black
ENSG00000100225	FBXO7	Protein_Coding	protein_coding	22	32474676	32498829	+	purple
ENSG00000100226	GTPBP1	Protein_Coding	protein_coding	22	38705723	38738299	+	brown
ENSG00000100227	POLDIP3	Protein_Coding	protein_coding	22	42583721	42614962	-	darkmagenta
ENSG00000100228	RAB36	Protein_Coding	protein_coding	22	23145326	23164350	+	grey60
ENSG00000100234	TIMP3	Protein_Coding	protein_coding	22	32801701	32863043	+	darkolivegreen
ENSG00000100239	PPP6R2	Protein_Coding	protein_coding	22	50343304	50445090	+	black
ENSG00000100241	SBF1	Protein_Coding	protein_coding	22	50445000	50475025	-	darkgreen
ENSG00000100242	SUN2	Protein_Coding	protein_coding	22	38734725	38794143	-	black
ENSG00000100243	CYB5R3	Protein_Coding	protein_coding	22	42617840	42649568	-	black
ENSG00000100246	DNAL4	Protein_Coding	protein_coding	22	38778508	38794198	-	plum3
ENSG00000100258	LMF2	Protein_Coding	protein_coding	22	50502949	50507691	-	black
ENSG00000100263	RHBDD3	Protein_Coding	protein_coding	22	29259852	29268209	-	brown
ENSG00000100266	PACSIN2	Protein_Coding	protein_coding	22	42835412	43015145	-	tan
ENSG00000100271	TTLL1	Protein_Coding	protein_coding	22	43039644	43089428	-	black
ENSG00000100280	AP1B1	Protein_Coding	protein_coding	22	29327680	29423179	-	palevioletred3
ENSG00000100281	HMGXB4	Protein_Coding	protein_coding	22	35257452	35295807	+	brown
ENSG00000100284	TOM1	Protein_Coding	protein_coding	22	35299275	35347994	+	black
ENSG00000100285	NEFH	Protein_Coding	protein_coding	22	29480230	29491390	+	coral1
ENSG00000100288	CHKB	Protein_Coding	protein_coding	22	50578949	50601455	-	black
ENSG00000100290	BIK	Protein_Coding	protein_coding	22	43110748	43129712	+	brown
ENSG00000100292	HMOX1	Protein_Coding	protein_coding	22	35380361	35394214	+	brown
ENSG00000100294	MCAT	Protein_Coding	protein_coding	22	43132206	43143394	-	brown
ENSG00000100296	THOC5	Protein_Coding	protein_coding	22	29505879	29555216	-	palevioletred3
ENSG00000100297	MCM5	Protein_Coding	protein_coding	22	35400063	35425430	+	brown
ENSG00000100299	ARSA	Protein_Coding	protein_coding	22	50622754	50628173	-	black
ENSG00000100300	TSPO	Protein_Coding	protein_coding	22	43151514	43163242	+	darkolivegreen
ENSG00000100304	TTLL12	Protein_Coding	protein_coding	22	43166622	43187133	-	brown
ENSG00000100316	RPL3	Protein_Coding	protein_coding	22	39312882	39320389	-	brown
ENSG00000100319	ZMAT5	Protein_Coding	protein_coding	22	29730956	29767011	-	darkgreen
ENSG00000100320	RBFOX2	Protein_Coding	protein_coding	22	35738736	36028425	-	black
ENSG00000100321	SYNGR1	Protein_Coding	protein_coding	22	39349925	39385588	+	blue2
ENSG00000100324	TAB1	Protein_Coding	protein_coding	22	39399741	39437060	+	brown
ENSG00000100325	ASCC2	Protein_Coding	protein_coding	22	29788608	29838304	-	darkolivegreen
ENSG00000100330	MTMR3	Protein_Coding	protein_coding	22	29883155	30030866	+	black
ENSG00000100335	MIEF1	Protein_Coding	protein_coding	22	39499432	39518132	+	palevioletred3
ENSG00000100336	APOL4	Protein_Coding	protein_coding	22	36189124	36204840	-	darkolivegreen
ENSG00000100341	PNPLA5	Protein_Coding	protein_coding	22	43879678	43892013	-	brown
ENSG00000100344	PNPLA3	Protein_Coding	protein_coding	22	43923739	43964488	+	purple
ENSG00000100345	MYH9	Protein_Coding	protein_coding	22	36281281	36388018	-	darkolivegreen
ENSG00000100347	SAMM50	Protein_Coding	protein_coding	22	43955421	44010531	+	brown
ENSG00000100348	TXN2	Protein_Coding	protein_coding	22	36467036	36482030	-	darkmagenta
ENSG00000100350	FOXRED2	Protein_Coding	protein_coding	22	36487190	36507101	-	lightgreen
ENSG00000100353	EIF3D	Protein_Coding	protein_coding	22	36510850	36529436	-	brown
ENSG00000100354	TNRC6B	Protein_Coding	protein_coding	22	40044817	40335808	+	orange
ENSG00000100359	SGSM3	Protein_Coding	protein_coding	22	40370591	40410289	+	black
ENSG00000100360	IFT27	Protein_Coding	protein_coding	22	36758202	36776256	-	grey60
ENSG00000100362	PVALB	Protein_Coding	protein_coding	22	36800684	36819479	-	darkolivegreen
ENSG00000100364	KIAA0930	Protein_Coding	protein_coding	22	45190338	45240769	-	brown
ENSG00000100372	SLC25A17	Protein_Coding	protein_coding	22	40769630	40819399	-	brown
ENSG00000100376	FAM118A	Protein_Coding	protein_coding	22	45308968	45341955	+	maroon
ENSG00000100379	KCTD17	Protein_Coding	protein_coding	22	37051736	37063390	+	darkgreen
ENSG00000100380	ST13	Protein_Coding	protein_coding	22	40824535	40857022	-	brown
ENSG00000100387	RBX1	Protein_Coding	protein_coding	22	40951347	40973309	+	brown
ENSG00000100393	EP300	Protein_Coding	protein_coding	22	41091786	41180077	+	brown
ENSG00000100395	L3MBTL2	Protein_Coding	protein_coding	22	41205205	41231271	+	purple
ENSG00000100401	RANGAP1	Protein_Coding	protein_coding	22	41245611	41286251	-	brown
ENSG00000100403	ZC3H7B	Protein_Coding	protein_coding	22	41301522	41360147	+	darkgreen
ENSG00000100410	PHF5A	Protein_Coding	protein_coding	22	41459717	41468725	-	brown
ENSG00000100412	ACO2	Protein_Coding	protein_coding	22	41469125	41528989	+	brown
ENSG00000100413	POLR3H	Protein_Coding	protein_coding	22	41525804	41544606	-	darkolivegreen
ENSG00000100416	TRMU	Protein_Coding	protein_coding	22	46330875	46357340	+	brown
ENSG00000100417	PMM1	Protein_Coding	protein_coding	22	41576894	41589890	-	black
ENSG00000100418	DESI1	Protein_Coding	protein_coding	22	41598028	41621096	-	brown
ENSG00000100422	CERK	Protein_Coding	protein_coding	22	46684411	46738261	-	orange
ENSG00000100425	BRD1	Protein_Coding	protein_coding	22	49773283	49827512	-	plum
ENSG00000100426	ZBED4	Protein_Coding	protein_coding	22	49853842	49890078	+	darkmagenta
ENSG00000100427	MLC1	Protein_Coding	protein_coding	22	50059391	50085902	-	greenyellow
ENSG00000100429	HDAC10	Protein_Coding	protein_coding	22	50245183	50251405	-	coral2
ENSG00000100439	ABHD4	Protein_Coding	protein_coding	14	22598237	22613215	+	black
ENSG00000100441	KHNYN	Protein_Coding	protein_coding	14	24429286	24441834	+	coral2
ENSG00000100442	FKBP3	Protein_Coding	protein_coding	14	45115600	45135319	-	brown
ENSG00000100445	SDR39U1	Protein_Coding	protein_coding	14	24439766	24442905	-	coral2
ENSG00000100461	RBM23	Protein_Coding	protein_coding	14	22900645	22919184	-	coral2
ENSG00000100462	PRMT5	Protein_Coding	protein_coding	14	22920511	22929585	-	brown
ENSG00000100473	COCH	Protein_Coding	protein_coding	14	30874514	30895065	+	brown
ENSG00000100478	AP4S1	Protein_Coding	protein_coding	14	31025106	31096450	+	brown
ENSG00000100479	POLE2	Protein_Coding	protein_coding	14	49643555	49688422	-	brown
ENSG00000100483	VCPKMT	Protein_Coding	protein_coding	14	50108632	50116600	-	darkgreen
ENSG00000100485	SOS¬†2	Protein_Coding	protein_coding	14	50117120	50231558	-	coral2
ENSG00000100503	NIN	Protein_Coding	protein_coding	14	50719763	50831121	-	plum3
ENSG00000100504	PYGL	Protein_Coding	protein_coding	14	50857891	50944736	-	brown2
ENSG00000100519	PSMC6	Protein_Coding	protein_coding	14	52707172	52728587	+	brown
ENSG00000100522	GNPNAT1	Protein_Coding	protein_coding	14	52775194	52791668	-	brown
ENSG00000100523	DDHD1	Protein_Coding	protein_coding	14	53036745	53153282	-	darkolivegreen4
ENSG00000100526	CDKN3	Protein_Coding	protein_coding	14	54396849	54420218	+	brown
ENSG00000100528	CNIH1	Protein_Coding	protein_coding	14	54423560	54441431	-	brown
ENSG00000100532	CGRRF1	Protein_Coding	protein_coding	14	54509812	54539309	+	brown
ENSG00000100554	ATP6V1D	Protein_Coding	protein_coding	14	67294371	67360265	-	brown
ENSG00000100564	PIGH	Protein_Coding	protein_coding	14	67581955	67600287	-	darkgreen
ENSG00000100567	PSMA3	Protein_Coding	protein_coding	14	58244831	58272012	+	brown
ENSG00000100568	VTI1B	Protein_Coding	protein_coding	14	67647075	67674831	-	brown
ENSG00000100575	TIMM9	Protein_Coding	protein_coding	14	58408494	58427614	-	brown
ENSG00000100577	GSTZ1	Protein_Coding	protein_coding	14	77320884	77331597	+	brown
ENSG00000100578	KIAA0586	Protein_Coding	protein_coding	14	58427385	58551289	+	darkorange2
ENSG00000100580	TMED8	Protein_Coding	protein_coding	14	77335021	77377109	-	lightgreen
ENSG00000100583	SAMD15	Protein_Coding	protein_coding	14	77376689	77391497	+	grey60
ENSG00000100591	AHSA1	Protein_Coding	protein_coding	14	77457870	77469474	+	brown
ENSG00000100592	DAAM1	Protein_Coding	protein_coding	14	59188646	59371405	+	blue2
ENSG00000100596	SPTLC2	Protein_Coding	protein_coding	14	77505997	77616773	-	brown
ENSG00000100599	RIN3	Protein_Coding	protein_coding	14	92513774	92688994	+	black
ENSG00000100600	LGMN	Protein_Coding	protein_coding	14	92703807	92748702	-	darkolivegreen
ENSG00000100601	ALKBH1	Protein_Coding	protein_coding	14	77672404	77708020	-	brown
ENSG00000100603	SNW1	Protein_Coding	protein_coding	14	77717599	77761207	-	brown
ENSG00000100604	CHGA	Protein_Coding	protein_coding	14	92923080	92935293	+	brown
ENSG00000100605	ITPK1	Protein_Coding	protein_coding	14	92936914	93116320	-	brown
ENSG00000100612	DHRS7	Protein_Coding	protein_coding	14	60144120	60169856	-	black
ENSG00000100614	PPM1A	Protein_Coding	protein_coding	14	60245752	60299087	+	ivory
ENSG00000100625	SIX4	Protein_Coding	protein_coding	14	60709528	60724348	-	palevioletred2
ENSG00000100626	GALNT16	Protein_Coding	protein_coding	14	69259277	69357033	+	black
ENSG00000100629	CEP128	Protein_Coding	protein_coding	14	80476983	80959517	-	darkseagreen3
ENSG00000100632	ERH	Protein_Coding	protein_coding	14	69380123	69398627	-	brown
ENSG00000100644	HIF1A	Protein_Coding	protein_coding	14	61695513	61748259	+	maroon
ENSG00000100647	KIAA0247	Protein_Coding	protein_coding	14	69611596	69715142	+	black
ENSG00000100650	SRSF5	Protein_Coding	protein_coding	14	69726900	69772005	+	lightgreen
ENSG00000100664	EIF5	Protein_Coding	protein_coding	14	103333544	103345025	+	darkmagenta
ENSG00000100697	DICER1	Protein_Coding	protein_coding	14	95086228	95158010	-	grey60
ENSG00000100711	ZFYVE21	Protein_Coding	protein_coding	14	103715730	103733668	+	brown
ENSG00000100714	MTHFD1	Protein_Coding	protein_coding	14	64388031	64463457	+	brown
ENSG00000100722	ZC3H14	Protein_Coding	protein_coding	14	88562909	88627596	+	brown
ENSG00000100726	TELO2	Protein_Coding	protein_coding	16	1493344	1510457	+	darkmagenta
ENSG00000100731	PCNX	Protein_Coding	protein_coding	14	70907405	71115382	+	lightsteelblue
ENSG00000100744	GSKIP	Protein_Coding	protein_coding	14	96363452	96387288	+	brown
ENSG00000100749	VRK1	Protein_Coding	protein_coding	14	96797304	96931722	+	brown
ENSG00000100764	PSMC1	Protein_Coding	protein_coding	14	90256495	90275429	+	palevioletred3
ENSG00000100767	PAPLN	Protein_Coding	protein_coding	14	73237497	73274640	+	brown
ENSG00000100796	SMEK1	Protein_Coding	protein_coding	14	91457611	91510554	-	orange
ENSG00000100802	C14orf93	Protein_Coding	protein_coding	14	22985908	23010166	-	lightsteelblue1
ENSG00000100804	PSMB5	Protein_Coding	protein_coding	14	23016543	23035230	-	brown
ENSG00000100811	YY1	Protein_Coding	protein_coding	14	100238298	100282792	+	brown
ENSG00000100813	ACIN1	Protein_Coding	protein_coding	14	23058564	23095614	-	purple
ENSG00000100814	CCNB1IP1	Protein_Coding	protein_coding	14	20311368	20333312	-	brown
ENSG00000100815	TRIP11	Protein_Coding	protein_coding	14	91965991	92040896	-	black
ENSG00000100823	APEX1	Protein_Coding	protein_coding	14	20455191	20457772	+	brown
ENSG00000100836	PABPN1	Protein_Coding	protein_coding	14	23321289	23326185	+	brown
ENSG00000100842	EFS	Protein_Coding	protein_coding	14	23356402	23365752	-	lightgreen
ENSG00000100852	ARHGAP5	Protein_Coding	protein_coding	14	32076114	32159728	+	coral2
ENSG00000100865	CINP	Protein_Coding	protein_coding	14	102341102	102362916	-	brown
ENSG00000100883	SRP54	Protein_Coding	protein_coding	14	34981957	35029567	+	tan
ENSG00000100888	CHD8	Protein_Coding	protein_coding	14	21385194	21456126	-	brown
ENSG00000100889	PCK2	Protein_Coding	protein_coding	14	24094053	24110598	+	brown
ENSG00000100890	KIAA0391	Protein_Coding	protein_coding	14	35121846	35277614	+	darkolivegreen
ENSG00000100897	DCAF11	Protein_Coding	protein_coding	14	24114195	24125242	+	brown
ENSG00000100902	PSMA6	Protein_Coding	protein_coding	14	35278633	35317493	+	brown
ENSG00000100906	NFKBIA	Protein_Coding	protein_coding	14	35401511	35404749	-	brown
ENSG00000100908	EMC9	Protein_Coding	protein_coding	14	24138959	24141588	-	brown
ENSG00000100911	PSME2	Protein_Coding	protein_coding	14	24143362	24147570	-	brown
ENSG00000100916	BRMS1L	Protein_Coding	protein_coding	14	35826318	35932325	+	magenta4
ENSG00000100918	REC8	Protein_Coding	protein_coding	14	24171853	24180257	+	lightsteelblue1
ENSG00000100926	TM9SF1	Protein_Coding	protein_coding	14	24189143	24195687	-	black
ENSG00000100934	SEC23A	Protein_Coding	protein_coding	14	39031919	39109646	-	darkolivegreen
ENSG00000100938	GMPR2	Protein_Coding	protein_coding	14	24232422	24239242	+	orange
ENSG00000100941	PNN	Protein_Coding	protein_coding	14	39175183	39183218	+	brown
ENSG00000100949	RABGGTA	Protein_Coding	protein_coding	14	24265538	24271739	-	darkolivegreen
ENSG00000100968	NFATC4	Protein_Coding	protein_coding	14	24365673	24379604	+	black
ENSG00000100979	PLTP	Protein_Coding	protein_coding	20	45898621	45912155	-	coral3
ENSG00000100982	PCIF1	Protein_Coding	protein_coding	20	45934628	45948023	+	darkgreen
ENSG00000100983	GSS	Protein_Coding	protein_coding	20	34928430	34955817	-	darkolivegreen
ENSG00000100985	MMP9	Protein_Coding	protein_coding	20	46008908	46016561	+	coral3
ENSG00000100991	TRPC4AP	Protein_Coding	protein_coding	20	35002404	35092871	-	darkolivegreen
ENSG00000100994	PYGB	Protein_Coding	protein_coding	20	25248069	25298014	+	black
ENSG00000100997	ABHD12	Protein_Coding	protein_coding	20	25294743	25390983	-	brown
ENSG00000101000	PROCR	Protein_Coding	protein_coding	20	35172073	35177362	+	brown2
ENSG00000101003	GINS1	Protein_Coding	protein_coding	20	25407727	25452628	+	brown
ENSG00000101004	NINL	Protein_Coding	protein_coding	20	25452705	25585517	-	brown
ENSG00000101017	CD40	Protein_Coding	protein_coding	20	46118272	46129863	+	tan
ENSG00000101019	UQCC1	Protein_Coding	protein_coding	20	35302566	35412141	-	floralwhite
ENSG00000101040	ZMYND8	Protein_Coding	protein_coding	20	47209214	47356889	-	orange
ENSG00000101052	IFT52	Protein_Coding	protein_coding	20	43590931	43647296	+	darkmagenta
ENSG00000101057	MYBL2	Protein_Coding	protein_coding	20	43667019	43716496	+	brown
ENSG00000101079	NDRG3	Protein_Coding	protein_coding	20	36651766	36746078	-	brown
ENSG00000101084	C20orf24	Protein_Coding	protein_coding	20	36605734	36612557	+	brown
ENSG00000101096	NFATC2	Protein_Coding	protein_coding	20	51386957	51562831	-	mediumorchid
ENSG00000101098	RIMS4	Protein_Coding	protein_coding	20	44751808	44810338	-	brown
ENSG00000101104	PABPC1L	Protein_Coding	protein_coding	20	44910062	44959035	+	darkslateblue
ENSG00000101109	STK4	Protein_Coding	protein_coding	20	44966474	45079959	+	brown
ENSG00000101115	SALL4	Protein_Coding	protein_coding	20	51784042	51802520	-	brown
ENSG00000101126	ADNP	Protein_Coding	protein_coding	20	50888919	50931240	-	bisque4
ENSG00000101132	PFDN4	Protein_Coding	protein_coding	20	54207847	54228052	+	brown
ENSG00000101134	DOK5	Protein_Coding	protein_coding	20	54475597	54651171	+	lightgreen
ENSG00000101138	CSTF1	Protein_Coding	protein_coding	20	56392371	56406369	+	brown
ENSG00000101144	BMP7	Protein_Coding	protein_coding	20	57168748	57266629	-	lightsteelblue1
ENSG00000101146	RAE1	Protein_Coding	protein_coding	20	57351010	57379211	+	brown
ENSG00000101150	TPD52L2	Protein_Coding	protein_coding	20	63865228	63891545	+	coral1
ENSG00000101152	DNAJC5	Protein_Coding	protein_coding	20	63895182	63936031	+	darkgreen
ENSG00000101158	NELFCD	Protein_Coding	protein_coding	20	58981208	58995133	+	coral2
ENSG00000101160	CTSZ	Protein_Coding	protein_coding	20	58995185	59007247	-	darkolivegreen
ENSG00000101161	PRPF6	Protein_Coding	protein_coding	20	63981135	64033100	+	brown
ENSG00000101166	SLMO2	Protein_Coding	protein_coding	20	59033145	59042909	-	brown
ENSG00000101180	HRH3	Protein_Coding	protein_coding	20	62214970	62220267	-	brown
ENSG00000101181	MTG2	Protein_Coding	protein_coding	20	62183029	62203568	+	darkgreen
ENSG00000101182	PSMA7	Protein_Coding	protein_coding	20	62136735	62143440	-	brown
ENSG00000101187	SLCO4A1	Protein_Coding	protein_coding	20	62642445	62685785	+	brown
ENSG00000101189	MRGBP	Protein_Coding	protein_coding	20	62796453	62801738	+	palevioletred3
ENSG00000101190	TCFL5	Protein_Coding	protein_coding	20	62841115	62861763	-	brown
ENSG00000101191	DIDO1	Protein_Coding	protein_coding	20	62877738	62937952	-	brown
ENSG00000101193	GID8	Protein_Coding	protein_coding	20	62938119	62948475	+	brown
ENSG00000101194	SLC17A9	Protein_Coding	protein_coding	20	62952647	62969585	+	brown2
ENSG00000101197	BIRC7	Protein_Coding	protein_coding	20	63235883	63240507	+	lightsteelblue1
ENSG00000101198	NKAIN4	Protein_Coding	protein_coding	20	63240784	63272694	-	maroon
ENSG00000101199	ARFGAP1	Protein_Coding	protein_coding	20	63272785	63289793	+	black
ENSG00000101210	EEF1A2	Protein_Coding	protein_coding	20	63488013	63499315	-	darkslateblue
ENSG00000101213	PTK6	Protein_Coding	protein_coding	20	63528001	63537370	-	darkgreen
ENSG00000101216	GMEB2	Protein_Coding	protein_coding	20	63587602	63627041	-	darkmagenta
ENSG00000101220	C20orf27	Protein_Coding	protein_coding	20	3753508	3768387	-	brown
ENSG00000101224	CDC25B	Protein_Coding	protein_coding	20	3786772	3806121	+	blue2
ENSG00000101236	RNF24	Protein_Coding	protein_coding	20	3927309	4015582	-	darkgreen
ENSG00000101246	ARFRP1	Protein_Coding	protein_coding	20	63698642	63708025	-	darkgreen
ENSG00000101247	NDUFAF5	Protein_Coding	protein_coding	20	13784950	13821582	+	purple
ENSG00000101255	TRIB3	Protein_Coding	protein_coding	20	362835	397559	+	brown
ENSG00000101265	RASSF2	Protein_Coding	protein_coding	20	4780023	4823645	-	greenyellow
ENSG00000101266	CSNK2A1	Protein_Coding	protein_coding	20	473591	543821	-	brown
ENSG00000101282	RSPO4	Protein_Coding	protein_coding	20	958452	1002264	-	brown
ENSG00000101290	CDS2	Protein_Coding	protein_coding	20	5126786	5197887	+	brown
ENSG00000101294	HM13	Protein_Coding	protein_coding	20	31514428	31577923	+	darkolivegreen
ENSG00000101298	SNPH	Protein_Coding	protein_coding	20	1266316	1309328	+	darkolivegreen
ENSG00000101306	MYLK2	Protein_Coding	protein_coding	20	31819308	31834689	+	magenta4
ENSG00000101310	SEC23B	Protein_Coding	protein_coding	20	18507493	18561415	+	brown
ENSG00000101311	FERMT1	Protein_Coding	protein_coding	20	6074845	6123544	-	brown
ENSG00000101331	CCM2L	Protein_Coding	protein_coding	20	32010450	32032180	+	brown
ENSG00000101333	PLCB4	Protein_Coding	protein_coding	20	9068763	9481242	+	greenyellow
ENSG00000101335	MYL9	Protein_Coding	protein_coding	20	36541484	36551447	+	darkolivegreen
ENSG00000101337	TM9SF4	Protein_Coding	protein_coding	20	32109506	32167258	+	maroon
ENSG00000101343	CRNKL1	Protein_Coding	protein_coding	20	20034368	20056046	-	brown
ENSG00000101346	POFUT1	Protein_Coding	protein_coding	20	32207880	32238667	+	maroon
ENSG00000101347	SAMHD1	Protein_Coding	protein_coding	20	36890229	36951843	-	brown
ENSG00000101350	KIF3B	Protein_Coding	protein_coding	20	32277664	32335011	+	antiquewhite4
ENSG00000101353	MROH8	Protein_Coding	protein_coding	20	37101226	37179588	-	blue2
ENSG00000101361	NOP56	Protein_Coding	protein_coding	20	2652145	2658393	+	brown
ENSG00000101363	MANBAL	Protein_Coding	protein_coding	20	37289638	37317260	+	orange
ENSG00000101365	IDH3B	Protein_Coding	protein_coding	20	2658395	2664219	-	brown
ENSG00000101367	MAPRE1	Protein_Coding	protein_coding	20	32819893	32850405	+	orange
[truncated: 14,700 more rows]
